# Supplementary material for: Development and Validation of a Nomogram and a Comprehensive Prognostic Analysis of an LncRNA-Associated Competitive Endogenous RNA Network Based on Immune-Related Genes for Locally Advanced Rectal Cancer With Neoadjuvant Therapy
Source: Front Oncol. 2021 Jul 19;11:697948. doi: 10.3389/fonc.2021.697948 (PMC8327778; doi:10.3389/fonc.2021.697948)
Supplement: Supplementary file 9 [file Table_1.xlsx]

## Sheet: Sheet1
id	TCGA-AG-3731-11A-01R-1736-07	TCGA-AF-2692-11A-01R-A32Z-07	TCGA-AG-3587-01A-01R-0821-07	TCGA-AG-4022-01A-01R-1736-07	TCGA-AG-A015-01A-01R-A002-07	TCGA-DY-A1H8-01A-21R-A155-07	TCGA-AG-A01J-01A-01R-A00A-07	TCGA-G5-6233-01A-11R-1736-07	TCGA-AG-A00H-01A-01R-A00A-07	TCGA-AG-A01L-01A-01R-A002-07	TCGA-AG-A036-01A-12R-A083-07	TCGA-AG-A011-01A-01R-A002-07	TCGA-EF-5831-01A-01R-1660-07	TCGA-F5-6864-01A-11R-1928-07	TCGA-EI-6883-01A-31R-1928-07	TCGA-AG-A025-01A-01R-A00A-07	TCGA-AG-3878-01A-02R-0905-07	TCGA-CL-4957-01A-01R-1736-07	TCGA-EI-6513-01A-21R-1736-07	TCGA-EF-5830-01A-01R-1660-07	TCGA-AG-3898-01A-01R-1119-07	TCGA-AG-A026-01A-01R-A00A-07	TCGA-CI-6620-01A-11R-1830-07	TCGA-AG-3584-01A-01R-0821-07	TCGA-AG-A02X-01A-01R-A00A-07	TCGA-EI-6512-01A-11R-1736-07	TCGA-DY-A1DE-01A-11R-A155-07	TCGA-AG-3883-01A-02R-0905-07	TCGA-EI-6885-01A-11R-1928-07	TCGA-AF-2690-01A-02R-1736-07	TCGA-AG-A014-01A-02R-A002-07	TCGA-EI-6506-01A-11R-1736-07	TCGA-AG-A002-01A-01R-A002-07	TCGA-CI-6621-01A-11R-1830-07	TCGA-AG-A023-01A-01R-A00A-07	TCGA-AF-2692-01A-01R-0821-07	TCGA-EI-6884-01A-11R-1928-07	TCGA-DY-A1DG-01A-11R-A32Y-07	TCGA-EI-6508-01A-11R-1736-07	TCGA-DC-5869-01A-01R-1660-07	TCGA-CI-6623-01B-11R-1830-07	TCGA-EI-6882-01A-11R-1928-07	TCGA-AG-A01Y-01A-41R-A083-07	TCGA-AG-4021-01A-01R-1736-07	TCGA-AF-4110-01A-02R-1736-07	TCGA-AG-3731-01A-11R-1736-07	TCGA-F5-6814-01A-31R-1928-07	TCGA-CI-6619-01B-11R-1830-07	TCGA-EI-6511-01A-11R-1736-07
AC068491.2|ENSG00000229118|lncRNA	0	0	0	0	0	0	0	1	0	0	0	0	0	0	0	0	0	0	1	0	0	0	0	0	0	0	0	0	1	0	0	0	0	0	0	0	1	0	0	0	0	0	0	0	0	0	1	2	0
AC016642.1|ENSG00000248475|lncRNA	0	0	0	0	0	0	0	0	0	0	0	0	0	0	0	0	0	0	1	1	0	0	0	0	0	0	0	0	0	0	0	0	0	1	0	0	0	0	0	0	0	0	0	0	0	1	1	0	0
BX005019.1|ENSG00000259946|lncRNA	1	0	0	0	0	0	0	0	0	0	1	0	0	0	0	0	0	0	0	0	0	0	0	0	0	0	0	0	0	0	0	0	0	0	0	0	0	0	0	0	0	0	0	0	0	0	0	0	0
AC099522.2|ENSG00000272525|lncRNA	10	17	8	17	4	52	5	9	24	7	8	6	4	21	11	5	1	23	11	14	3	11	13	5	20	17	16	3	11	11	12	6	2	15	10	4	16	32	29	19	16	8	5	8	22	6	18	11	9
AC005674.1|ENSG00000250413|lncRNA	14	29	1	7	0	2	1	3	0	1	1	1	2	1	1	1	1	4	0	2	3	0	3	1	0	2	1	0	2	0	2	26	0	3	1	0	4	1	7	0	2	0	3	9	5	4	8	3	0
AC074389.2|ENSG00000231476|lncRNA	0	0	1	0	0	0	0	0	0	0	2	0	1	0	0	0	0	0	2	0	0	0	0	0	0	0	0	1	0	2	0	0	0	0	0	0	0	1	0	0	0	0	0	0	0	0	0	0	0
AC011731.1|ENSG00000266495|lncRNA	0	4	0	2	0	5	0	3	0	0	2	0	1	6	0	0	0	3	5	4	0	2	1	0	3	4	2	0	3	0	2	2	0	2	0	0	3	5	1	3	6	1	1	8	1	2	4	6	0
AC010991.1|ENSG00000235431|lncRNA	1	0	0	0	0	0	0	0	0	0	0	0	2	1	0	0	0	0	0	0	0	0	0	0	0	0	0	0	0	2	0	0	0	0	0	0	0	0	0	0	0	0	0	0	0	2	0	0	0
NAV2-IT1|ENSG00000255270|lncRNA	0	0	0	0	0	0	0	0	0	0	0	0	0	0	0	0	0	0	0	0	0	0	0	0	0	0	0	0	0	0	0	0	0	0	0	0	0	0	0	0	0	0	0	0	0	0	0	0	0
AC092071.1|ENSG00000269353|lncRNA	0	1	0	1	0	0	0	0	0	0	0	0	0	0	0	0	0	0	1	1	0	0	0	0	0	0	0	0	0	1	0	0	0	0	0	0	0	1	0	0	0	0	0	0	0	0	1	0	0
AC022148.2|ENSG00000267115|lncRNA	0	0	1	0	0	10	0	0	2	0	0	0	0	0	0	1	1	0	0	0	0	0	0	0	0	0	6	0	0	0	1	0	0	0	0	0	0	1	0	0	1	1	0	1	2	0	0	0	0
HOXB-AS3|ENSG00000233101|lncRNA	400	524	83	241	74	147	126	581	168	172	148	64	164	169	83	275	173	517	294	65	94	96	576	87	5	56	176	76	503	113	98	1137	49	1298	336	592	497	135	780	63	236	519	255	996	274	112	173	371	89
AC022509.2|ENSG00000256234|lncRNA	25	7	2	25	7	24	3	20	7	4	2	3	6	19	53	4	1	19	5	26	4	1	50	2	4	9	13	3	15	33	1	8	0	12	5	2	12	2	11	6	14	17	9	4	20	293	32	19	2
AL591684.2|ENSG00000254929|lncRNA	5	6	2	5	4	2	0	6	0	0	1	0	1	3	1	0	0	1	8	6	0	1	6	0	2	18	1	0	3	3	1	12	0	5	2	1	7	1	4	6	1	6	0	1	5	14	2	14	3
AC110716.2|ENSG00000261763|lncRNA	0	0	0	0	0	0	0	0	0	0	0	0	0	0	0	1	0	0	1	0	0	0	0	0	0	0	0	0	0	0	0	0	0	0	0	0	0	0	0	0	0	0	0	0	0	0	0	0	0
LINC01879|ENSG00000276397|lncRNA	0	0	0	0	0	0	0	0	0	0	0	0	0	0	0	0	0	0	0	0	0	0	0	0	0	0	0	0	0	0	0	0	0	0	0	0	0	0	0	0	0	0	0	0	0	0	0	0	0
AC108142.1|ENSG00000248266|lncRNA	0	0	0	0	0	0	0	0	0	0	0	0	0	0	0	0	0	0	0	0	0	0	0	0	0	0	0	0	0	0	0	0	0	0	0	0	0	0	0	0	0	0	0	0	0	0	0	0	0
AC055736.1|ENSG00000257500|lncRNA	0	0	0	1	0	0	0	4	0	0	0	0	0	0	1	0	0	1	1	0	5	0	2	0	0	0	0	0	0	0	0	0	0	0	0	3	0	0	0	0	0	0	0	0	0	0	0	0	0
C9orf163|ENSG00000196366|lncRNA	6	16	19	14	16	48	22	80	44	31	21	17	29	59	42	16	46	14	44	11	13	11	49	91	32	16	114	31	41	10	7	35	9	28	8	5	52	43	41	18	26	12	39	44	32	27	60	44	11
AC068880.3|ENSG00000254201|lncRNA	0	0	0	0	0	0	0	0	0	0	0	0	0	0	0	0	0	0	0	0	0	0	0	0	0	0	0	0	0	0	0	0	0	0	0	0	0	0	0	0	0	0	0	0	0	0	0	0	0
LINC00507|ENSG00000256193|lncRNA	24	28	0	4	0	0	0	4	0	1	0	2	0	0	0	0	0	0	0	0	0	0	0	2	0	0	0	0	0	4	0	8	0	2	0	0	0	0	0	0	0	0	0	0	2	1	0	1	0
AL512791.2|ENSG00000275198|lncRNA	29	36	4	26	11	40	11	35	13	20	17	13	30	45	53	25	0	26	67	22	9	7	21	19	53	39	41	6	37	25	4	25	5	16	7	5	12	13	14	21	21	12	15	49	27	34	19	30	32
AL031186.1|ENSG00000237015|lncRNA	3	5	15	15	4	47	9	12	11	9	7	17	5	27	18	7	7	12	16	2	13	5	16	19	9	8	36	9	26	5	8	39	3	47	7	7	15	26	29	6	11	12	35	7	4	13	20	25	7
Z82180.1|ENSG00000215403|lncRNA	0	1	0	0	0	0	0	0	1	0	0	0	0	0	0	0	0	0	0	0	0	0	0	0	0	0	1	0	0	0	0	0	0	0	0	0	0	1	1	0	0	0	0	0	0	0	0	0	0
AC023161.1|ENSG00000257400|lncRNA	0	0	0	0	0	0	0	0	0	0	0	0	0	0	0	0	0	1	0	0	0	0	0	0	0	0	0	0	0	0	0	0	0	0	0	0	0	0	0	0	0	0	0	0	0	0	1	0	0
AC008667.3|ENSG00000251387|lncRNA	0	0	0	6	1	1	0	5	1	2	0	0	0	3	0	2	0	1	6	0	0	1	2	0	0	0	0	0	0	0	3	0	0	0	0	1	2	1	1	0	1	0	0	2	1	0	0	8	1
AL591721.1|ENSG00000236031|lncRNA	0	4	0	0	0	0	0	0	0	0	0	0	0	2	0	0	0	0	0	0	0	0	0	0	0	2	2	0	0	4	0	1	2	0	0	0	0	0	0	0	0	0	7	1	0	0	1	1	1
UCKL1-AS1|ENSG00000280213|lncRNA	24	44	48	63	21	19	27	125	40	95	34	46	41	290	99	24	31	37	76	9	68	106	158	157	49	161	99	22	296	18	99	146	29	210	27	53	56	23	127	12	67	31	93	42	33	84	56	182	50
AC004908.1|ENSG00000272240|lncRNA	15	15	2	29	6	19	4	15	4	7	4	7	7	24	13	3	9	10	12	3	11	9	26	6	0	15	9	2	28	14	1	18	6	13	11	7	17	22	31	4	32	13	6	7	17	17	19	31	6
AC092954.2|ENSG00000273177|lncRNA	0	0	0	0	0	0	0	0	0	0	0	0	0	0	0	0	0	0	0	0	0	0	0	0	0	0	1	0	0	0	0	0	0	0	0	0	0	0	0	0	0	0	0	0	0	0	0	0	0
AL096869.3|ENSG00000259789|lncRNA	0	0	0	0	0	0	0	0	0	0	1	0	0	0	0	0	0	0	0	0	0	0	0	0	0	0	0	0	0	0	0	0	0	0	0	0	0	0	0	0	1	0	0	1	0	0	0	0	0
AL020995.1|ENSG00000236065|lncRNA	2	2	0	0	0	0	0	0	0	0	2	3	1	1	0	0	2	0	0	1	0	0	0	1	0	0	1	0	2	0	0	2	0	0	0	3	1	0	2	0	1	2	0	0	0	1	0	0	0
LNC-LBCS|ENSG00000228412|lncRNA	2	12	3	19	12	17	7	2	2	6	28	1	5	9	11	17	2	2	9	30	5	1	16	0	10	27	4	0	11	12	0	26	9	5	4	2	2	41	24	27	4	4	75	58	28	47	0	17	69
AC102953.1|ENSG00000225981|lncRNA	3	6	1	2	0	0	0	10	0	0	1	0	1	4	10	1	2	1	1	1	0	1	0	3	1	4	2	1	3	3	1	3	1	0	2	1	4	4	2	1	2	0	0	4	4	2	4	3	2
AP003068.1|ENSG00000254501|lncRNA	9	19	11	17	2	143	18	26	20	17	21	6	8	23	55	11	32	15	28	24	5	8	31	18	12	30	51	12	16	17	11	30	0	27	11	4	28	37	47	37	52	5	40	6	38	18	8	39	34
AC008750.7|ENSG00000268889|lncRNA	0	1	0	1	1	5	1	4	0	1	0	0	2	2	0	0	5	3	11	0	1	1	7	1	0	2	1	0	0	2	2	8	0	3	1	0	1	5	5	1	2	1	1	3	1	4	3	8	0
FO393419.2|ENSG00000241169|lncRNA	0	2	0	0	2	1	0	0	2	0	0	0	0	0	0	0	0	0	2	0	0	0	0	0	0	1	0	0	0	0	0	1	0	0	0	3	0	5	0	0	2	1	0	0	1	0	0	1	0
AC007686.2|ENSG00000258473|lncRNA	0	0	0	0	0	0	0	0	0	0	0	0	0	0	0	0	0	0	1	0	0	0	0	0	0	0	0	0	0	0	0	0	0	0	0	0	0	0	0	0	0	0	0	0	0	0	0	0	0
LINC01248|ENSG00000224128|lncRNA	0	0	0	0	0	0	0	0	0	0	0	0	0	0	1	0	0	0	0	0	0	0	0	0	0	0	0	0	0	0	0	0	0	0	0	0	0	0	0	0	0	0	0	0	1	0	0	0	0
AC092813.1|ENSG00000225605|lncRNA	0	0	0	0	0	0	0	0	0	0	0	0	0	0	0	0	0	0	0	0	0	0	0	0	0	0	0	0	0	0	0	0	0	0	0	0	0	0	0	0	0	0	0	0	0	0	1	0	0
AC009269.3|ENSG00000259624|lncRNA	0	1	0	1	0	0	0	0	0	0	0	0	0	0	0	0	0	0	0	0	0	0	0	0	0	0	0	0	0	0	0	0	0	0	0	0	0	0	0	0	0	0	0	0	0	0	1	0	0
HDAC9-AS1|ENSG00000226522|lncRNA	0	0	0	0	0	0	0	0	0	0	0	0	0	0	0	0	0	0	0	0	0	0	0	0	0	0	0	0	0	0	0	0	0	0	0	0	0	0	0	0	0	0	0	0	0	0	0	0	0
AL645940.1|ENSG00000272217|lncRNA	3	2	4	4	0	19	0	20	4	1	3	3	1	2	3	4	0	5	2	3	0	1	7	6	1	5	9	0	1	2	2	14	5	2	5	11	1	22	3	1	4	6	8	7	4	8	5	9	2
CDC42-IT1|ENSG00000230068|lncRNA	3	2	2	1	0	3	0	1	1	1	3	0	0	1	0	0	0	0	1	1	3	3	1	0	1	0	2	0	2	1	3	1	0	5	2	1	1	2	4	0	0	1	1	8	1	2	3	2	0
LINC01695|ENSG00000236532|lncRNA	2	5	1	2	0	0	0	0	0	0	0	2	0	2	3	0	0	0	7	3	0	2	0	0	0	0	0	0	2	1	0	0	0	0	0	1	3	3	1	9	2	0	0	0	2	0	0	1	2
LINC02290|ENSG00000258502|lncRNA	2	0	0	0	0	0	0	1	0	0	0	0	0	0	1	0	0	0	0	0	1	0	0	0	0	0	0	0	0	0	0	0	0	0	1	1	0	0	0	0	0	0	0	0	0	0	0	0	1
AL356361.2|ENSG00000231979|lncRNA	0	1	0	0	2	0	0	1	1	0	0	0	0	0	0	0	0	0	0	0	1	0	0	0	0	1	0	0	0	4	0	0	0	0	0	0	1	0	0	0	0	0	0	0	0	0	1	0	0
LINC01424|ENSG00000236519|lncRNA	2	3	3	3	3	21	9	29	3	2	18	6	4	13	26	7	6	6	21	9	8	1	11	6	2	1	22	5	21	3	5	10	3	15	8	5	3	10	5	8	8	6	8	11	5	7	4	19	2
LRRC2-AS1|ENSG00000268324|lncRNA	6	3	1	8	0	6	3	1	5	0	3	1	4	9	11	3	1	6	20	11	1	1	2	0	3	1	11	0	8	5	2	7	0	4	1	1	3	16	3	7	13	2	1	2	10	1	0	3	4
CHODL-AS1|ENSG00000231755|lncRNA	0	0	0	0	0	0	0	0	0	0	0	0	0	0	0	0	0	0	0	0	0	119	0	0	0	0	0	0	1	1	0	1	0	0	0	0	0	0	0	0	0	0	1	1	0	0	1	0	0
AC130651.1|ENSG00000262171|lncRNA	3	0	3	3	0	0	1	7	4	0	3	0	0	4	1	2	1	1	4	1	1	0	2	2	1	0	1	0	1	1	1	0	1	4	0	5	0	2	2	0	1	5	0	4	1	0	2	2	1
AL611929.1|ENSG00000234768|lncRNA	0	0	0	0	0	1	1	0	0	1	2	0	0	1	3	0	0	3	3	1	0	0	8	0	0	2	6	0	23	0	0	2	0	27	0	0	0	0	1	0	0	0	1	4	21	1	94	0	2
AC020611.2|ENSG00000255886|lncRNA	3	1	0	0	0	1	0	0	0	0	0	0	0	0	0	0	0	2	0	0	0	0	1	0	0	0	0	0	0	0	0	0	1	0	0	0	0	2	0	0	0	0	0	1	1	0	1	1	0
AL021393.1|ENSG00000226772|lncRNA	0	0	0	0	0	0	0	0	0	0	0	0	0	0	0	0	0	0	0	0	0	0	0	0	0	0	0	0	0	0	0	0	0	0	0	0	0	0	0	0	0	0	0	0	0	0	0	0	0
LINC00342|ENSG00000232931|lncRNA	218	306	53	239	112	252	61	892	136	135	220	203	365	541	366	208	80	259	271	71	139	163	372	114	161	108	818	25	419	146	34	470	80	471	190	370	242	940	415	91	289	322	152	198	104	272	475	371	101
AL031320.2|ENSG00000278206|lncRNA	14	20	3	18	9	10	3	12	6	4	6	2	2	22	8	3	11	5	29	4	4	8	28	5	5	11	15	1	16	6	10	31	12	25	1	9	10	6	34	11	34	9	8	8	9	10	13	41	16
AC005253.1|ENSG00000268030|lncRNA	46	42	42	84	6	70	18	69	29	24	28	23	33	99	87	36	36	61	42	11	58	51	102	48	18	51	70	27	124	43	25	127	35	133	26	69	95	31	90	21	56	47	39	94	62	57	74	103	31
AL662797.2|ENSG00000272540|lncRNA	8	5	4	16	3	46	1	20	4	3	20	4	8	20	14	7	0	24	23	8	17	11	11	4	5	16	26	3	17	7	3	33	9	20	3	9	10	45	32	5	10	6	8	9	9	19	32	44	4
AC002306.1|ENSG00000259242|lncRNA	0	1	0	3	0	1	0	4	1	1	0	1	1	0	1	0	1	1	0	0	1	1	0	1	1	0	1	1	0	1	2	0	0	0	1	6	0	5	3	1	0	1	2	2	0	5	3	1	0
LINC02534|ENSG00000228777|lncRNA	0	0	0	0	0	0	0	0	0	0	0	0	0	0	0	0	0	0	0	0	0	0	0	0	0	0	0	0	0	0	0	0	0	0	0	0	0	0	0	0	0	0	0	0	0	0	0	0	0
AC005697.2|ENSG00000266527|lncRNA	0	1	0	2	0	0	0	0	0	0	0	0	0	1	0	0	0	2	1	0	0	0	0	0	0	1	1	1	1	1	1	0	3	1	0	1	0	1	1	0	0	2	2	0	0	0	1	1	0
AC016394.2|ENSG00000227540|lncRNA	52	39	28	82	10	163	16	91	48	26	36	13	37	66	140	28	8	46	143	149	41	31	68	47	27	39	108	21	124	70	29	42	26	32	28	21	61	276	57	183	83	24	46	70	130	35	81	63	56
AC087164.1|ENSG00000266677|lncRNA	1	8	0	5	1	4	1	2	2	3	1	2	0	1	4	0	0	5	1	1	2	2	0	1	0	0	2	0	7	2	0	5	0	4	1	0	2	2	3	0	3	0	2	0	4	0	5	2	4
AC002401.4|ENSG00000276851|lncRNA	1	1	1	0	0	0	0	0	1	0	6	0	0	0	1	0	0	0	6	0	0	1	3	1	0	0	0	2	1	2	3	5	7	0	0	1	3	1	1	0	2	1	0	10	1	1	0	2	1
AC092143.2|ENSG00000259006|lncRNA	0	0	0	0	0	0	1	0	0	1	0	0	0	0	0	0	0	0	0	0	0	0	0	0	0	0	1	0	1	0	0	0	0	0	0	0	0	0	1	1	0	0	0	0	0	0	0	0	0
AC000124.1|ENSG00000226770|lncRNA	2	1	0	1	0	0	0	1	0	0	0	0	0	1	1	0	0	0	0	1	0	0	0	0	0	0	0	0	1	0	0	0	0	1	1	0	0	1	0	1	1	0	0	1	0	0	0	0	1
AC024560.3|ENSG00000273308|lncRNA	3	2	1	5	6	13	1	14	5	4	6	9	9	8	1	2	0	5	15	1	5	11	14	2	7	5	11	0	4	2	6	3	6	8	4	9	5	11	10	3	6	4	7	6	2	6	9	9	0
AC010636.2|ENSG00000269110|lncRNA	0	0	0	0	0	0	0	0	0	0	0	0	0	0	0	0	0	0	0	0	0	0	0	0	0	0	0	0	0	0	0	0	0	0	0	0	0	0	0	0	0	0	0	0	0	0	0	1	0
AC093206.1|ENSG00000249426|lncRNA	2	0	0	0	0	3	0	1	0	0	0	0	0	0	0	0	0	1	0	1	0	0	0	0	0	0	0	0	1	1	0	0	0	0	0	0	0	1	0	0	0	0	0	0	0	0	1	0	0
LINC01676|ENSG00000230768|lncRNA	0	0	0	0	0	0	1	0	0	0	8	0	0	0	0	0	0	5	1	4	0	0	0	0	0	7	16	0	0	0	0	0	0	0	1	0	0	1	1	1	1	0	0	0	3	1	3	0	17
AC020905.1|ENSG00000266928|lncRNA	0	0	0	0	0	0	0	0	0	0	0	0	0	0	0	0	0	2	3	0	0	0	0	0	0	0	0	0	0	0	0	0	0	0	0	0	1	0	0	0	0	0	0	0	0	0	1	0	0
SNHG5|ENSG00000203875|lncRNA	5684	1845	2813	8514	809	17085	1829	3220	4063	2146	2045	503	2263	6326	2631	3882	876	8330	5611	8705	5831	544	11442	1568	1218	7315	5964	2169	5368	6047	1051	8836	1897	4126	4739	558	4805	22084	4297	4931	18274	2358	2925	1744	11913	8582	2851	9716	6765
AC025682.2|ENSG00000263766|lncRNA	27	14	4	18	4	26	6	10	6	1	6	6	12	24	19	8	3	14	23	5	12	8	20	11	3	8	32	5	27	11	5	16	9	24	9	0	6	50	13	18	24	11	10	22	16	12	10	23	24
LINC00251|ENSG00000280725|lncRNA	0	0	0	0	0	0	0	0	0	0	0	0	0	0	0	0	0	0	0	0	0	0	1	0	0	0	0	0	0	0	0	0	0	0	0	0	0	0	0	0	0	0	0	0	0	0	0	0	0
AL158070.1|ENSG00000228317|lncRNA	2	2	0	2	0	1	0	0	0	0	1	0	1	1	3	0	0	2	0	2	0	1	1	1	0	0	4	0	0	1	0	1	3	0	0	0	0	7	0	4	1	0	0	0	1	0	0	1	0
AL008733.1|ENSG00000226286|lncRNA	5	0	0	0	0	0	0	4	0	0	0	0	0	0	1	0	0	12	0	0	0	1	0	0	2	2	0	0	0	1	0	1	0	5	1	0	1	0	0	0	2	0	0	0	0	4	1	4	0
AL365434.1|ENSG00000225519|lncRNA	0	1	0	0	0	0	0	0	0	0	0	0	0	0	0	0	0	0	0	0	0	0	0	0	0	0	0	0	0	0	0	0	0	1	0	0	0	0	0	0	0	0	0	0	0	0	1	0	0
AC104076.1|ENSG00000236153|lncRNA	0	0	0	1	0	0	0	1	0	0	1	0	0	3	0	0	0	0	2	0	0	0	0	0	0	0	0	2	0	1	0	0	0	0	0	0	1	1	0	0	1	0	1	2	0	1	2	1	0
AC022960.1|ENSG00000263924|lncRNA	1	1	0	1	0	1	0	1	0	0	0	0	0	3	0	1	0	0	0	0	0	1	1	0	1	0	0	0	1	0	0	1	0	1	0	0	0	0	0	1	1	1	0	0	1	0	1	4	0
RSF1-IT1|ENSG00000255409|lncRNA	0	3	0	4	0	5	0	1	0	0	1	1	8	1	3	0	0	1	1	1	0	0	1	1	0	2	0	0	3	4	0	1	0	0	0	0	0	1	10	1	2	4	0	2	2	4	1	3	0
NCAM1-AS1|ENSG00000227487|lncRNA	3	6	1	1	0	0	0	0	2	2	0	2	0	0	0	0	0	1	3	0	2	1	0	2	0	2	0	1	2	1	0	2	0	2	0	3	0	0	0	0	0	0	0	0	1	1	0	0	0
AC025419.1|ENSG00000250748|lncRNA	5	15	0	4	0	1	0	0	0	0	2	0	0	8	2	0	0	1	1	0	0	0	1	0	0	4	2	0	1	2	0	0	0	4	0	0	0	1	1	1	2	0	2	3	3	2	0	3	1
ARHGEF7-IT1|ENSG00000233644|lncRNA	0	0	0	0	0	0	0	0	0	0	0	0	0	0	0	0	0	0	0	0	0	0	0	0	0	0	0	0	0	0	0	0	0	0	0	0	0	0	0	0	0	0	0	0	0	0	0	0	0
AC019294.3|ENSG00000261043|lncRNA	0	0	0	0	0	1	0	0	0	0	0	0	0	0	0	0	0	0	0	0	0	0	0	0	0	0	0	0	0	0	0	0	0	1	0	0	0	0	0	0	0	0	0	0	0	0	2	0	0
LINC01841|ENSG00000266913|lncRNA	10	2	2	8	0	3	0	2	1	0	0	1	1	0	3	0	0	5	1	0	1	2	0	4	0	3	2	0	1	8	1	4	0	2	0	3	3	2	0	7	2	0	2	3	8	4	5	2	8
AC006213.3|ENSG00000267191|lncRNA	5	7	2	1	3	5	0	2	3	0	2	0	0	14	0	0	0	2	17	8	2	1	4	2	0	2	3	1	0	1	1	11	0	1	1	0	5	2	2	4	1	9	3	3	4	3	1	8	0
AC016394.3|ENSG00000272599|lncRNA	21	21	112	57	7	453	11	144	21	14	30	5	32	71	22	27	13	71	324	23	36	26	80	29	12	55	63	21	40	36	43	65	15	107	24	42	38	87	79	89	69	21	47	55	51	48	58	92	45
AC027279.2|ENSG00000261537|lncRNA	0	1	1	2	2	8	1	1	0	0	0	0	1	0	2	0	1	1	5	0	3	0	2	1	0	0	0	0	4	1	0	3	0	1	0	3	0	3	0	1	0	0	1	3	0	0	0	0	4
AC011491.3|ENSG00000269802|lncRNA	0	0	0	0	0	0	0	0	0	0	0	0	0	2	1	1	0	1	0	1	0	0	1	0	0	0	0	0	0	0	0	2	0	0	0	0	0	0	0	1	0	0	0	1	0	0	0	0	0
AL731569.1|ENSG00000227896|lncRNA	26	20	35	35	12	117	18	55	33	17	32	18	14	49	61	23	21	43	27	5	40	33	40	50	7	32	118	27	50	30	34	65	32	64	18	12	26	107	62	22	29	20	35	13	30	27	61	63	27
AC100803.3|ENSG00000261655|lncRNA	44	90	36	32	7	17	12	31	8	19	15	6	5	81	14	34	20	58	138	35	21	39	89	33	8	19	20	19	35	57	11	82	7	127	29	14	68	18	82	10	24	46	8	25	41	50	43	367	13
AC012456.1|ENSG00000203643|lncRNA	0	0	0	0	0	0	0	0	0	0	0	0	0	0	0	0	0	0	0	0	0	0	0	0	0	0	0	0	0	0	0	0	0	0	0	0	0	0	0	0	0	0	0	0	0	0	0	0	0
AC026401.1|ENSG00000257769|lncRNA	0	0	0	0	0	0	0	1	0	1	0	0	1	0	0	0	0	0	0	0	1	0	2	1	0	0	0	0	0	1	1	0	1	0	0	2	0	0	0	0	1	0	1	0	0	0	1	0	0
AP004609.5|ENSG00000278376|lncRNA	76	122	25	24	8	67	13	47	12	9	27	22	20	53	18	10	5	34	189	6	16	12	31	14	12	23	136	12	35	59	6	40	20	28	28	7	30	108	42	29	18	20	18	45	29	21	17	43	25
AC093835.1|ENSG00000251298|lncRNA	0	2	0	0	1	0	0	1	0	0	0	1	0	0	3	0	0	0	1	0	0	0	0	0	0	0	2	0	0	1	1	0	0	0	0	0	0	1	0	0	0	0	1	0	0	3	0	0	0
LINC01946|ENSG00000223647|lncRNA	0	0	0	0	0	1	0	0	0	0	0	0	0	0	0	0	0	0	0	0	0	0	0	0	1	0	0	0	0	0	0	0	0	0	0	0	0	1	0	0	1	0	1	0	0	0	0	1	0
AC010542.1|ENSG00000260650|lncRNA	0	2	0	1	1	1	1	0	0	1	0	0	1	0	5	0	0	3	4	0	0	2	7	1	2	0	0	0	2	1	6	2	4	0	0	5	1	6	4	0	0	0	2	2	2	0	2	1	0
AC015853.2|ENSG00000263015|lncRNA	0	2	0	0	1	0	0	0	1	0	0	0	0	0	0	0	7	0	1	0	0	0	0	0	0	0	0	0	0	0	0	0	0	0	1	1	1	0	0	0	0	0	1	0	0	0	3	1	0
AC026470.3|ENSG00000261802|lncRNA	0	0	0	0	0	0	0	0	0	0	0	0	0	0	0	0	0	0	0	0	0	0	0	0	0	0	0	0	0	0	0	0	0	0	0	0	0	0	0	0	0	0	0	0	0	0	0	0	0
AC005277.1|ENSG00000263707|lncRNA	0	0	0	0	0	0	0	0	0	0	0	0	0	0	0	0	0	0	0	0	0	0	0	0	0	0	0	0	0	0	0	0	0	0	0	0	0	0	0	0	0	0	0	0	0	0	0	0	0
AC231533.1|ENSG00000232828|lncRNA	1	0	0	3	0	3	0	2	0	1	0	0	0	1	2	0	0	2	1	0	2	0	0	0	0	2	0	0	0	0	0	0	0	1	0	0	0	3	0	2	0	0	0	0	2	0	4	1	1
AC008662.2|ENSG00000253538|lncRNA	0	0	0	0	0	0	0	0	0	0	0	0	0	0	0	0	0	0	0	0	0	0	0	0	0	0	0	0	0	0	0	0	0	0	0	0	0	0	0	0	0	0	0	0	0	0	0	0	0
AC027031.2|ENSG00000254615|lncRNA	93	99	9	42	7	132	15	51	27	3	20	25	37	103	177	5	16	13	73	21	21	8	31	21	4	17	16	11	60	58	8	47	35	53	25	24	152	12	52	14	32	33	12	108	58	92	48	39	23
AP003467.1|ENSG00000253911|lncRNA	0	0	0	0	0	0	0	0	0	0	1	0	0	0	0	0	0	0	0	0	1	1	0	0	0	0	0	0	0	0	0	0	0	0	0	0	0	0	0	0	0	0	0	1	0	0	0	2	0
AC025265.1|ENSG00000257681|lncRNA	43	44	8	27	13	89	20	115	8	17	30	17	9	25	61	31	12	9	60	10	19	27	36	12	35	23	103	5	53	20	3	30	14	30	20	11	81	81	76	20	38	39	44	15	20	28	134	35	12
AC015878.1|ENSG00000265751|lncRNA	0	0	0	1	0	0	0	0	0	0	0	0	0	0	0	0	0	0	0	0	1	0	0	0	0	0	0	0	0	0	0	0	0	0	0	0	0	0	0	0	0	0	0	0	0	0	0	0	0
LINC01410|ENSG00000238113|lncRNA	50	24	22	38	8	63	6	10	27	1	8	1	29	38	26	2	7	19	142	67	29	4	166	9	1	27	52	6	166	91	6	61	2	37	27	8	41	323	122	145	53	26	65	134	58	58	23	108	54
MIR200CHG|ENSG00000257084|lncRNA	171	71	24	164	51	619	45	308	83	39	49	290	67	96	156	67	76	87	100	116	48	53	42	67	66	93	138	77	106	35	170	118	26	82	49	31	68	190	144	73	80	34	56	455	190	123	122	104	54
AC108516.1|ENSG00000250572|lncRNA	0	0	0	0	0	0	0	0	0	0	0	0	0	0	0	0	0	0	0	0	0	0	0	0	0	0	0	0	0	0	0	0	0	0	0	0	0	0	0	0	0	0	0	0	0	0	0	0	0
AC007879.4|ENSG00000240440|lncRNA	1	2	0	0	0	2	0	4	1	0	1	0	0	1	2	0	0	1	5	0	0	0	1	1	0	0	1	1	1	0	0	0	0	0	0	0	0	3	0	0	2	0	2	0	0	0	0	3	1
AC011476.2|ENSG00000267149|lncRNA	2	1	3	4	3	38	3	0	2	1	0	1	4	8	1	1	3	3	6	5	1	6	10	7	0	0	6	0	13	5	3	8	7	10	0	2	2	22	4	3	4	1	6	6	0	3	23	3	1
C16orf97|ENSG00000261190|lncRNA	0	0	0	0	0	0	0	0	0	0	0	0	0	0	0	0	0	0	0	0	0	0	0	0	0	0	0	0	0	0	0	0	0	0	0	0	0	0	0	0	0	1	0	0	0	0	0	0	0
AC005209.1|ENSG00000263684|lncRNA	0	1	0	0	0	0	0	0	0	0	0	0	0	0	0	0	0	0	0	0	0	0	0	0	0	0	0	0	0	0	0	0	0	0	0	0	0	0	0	0	0	0	0	0	0	0	0	0	0
LINC02265|ENSG00000249241|lncRNA	2	2	0	2	0	0	0	0	0	0	0	0	0	1	0	0	0	0	0	0	0	0	0	0	0	1	2	0	0	1	0	0	0	0	0	0	0	0	3	2	0	0	0	17	0	1	0	2	0
AL117332.1|ENSG00000275457|lncRNA	18	25	29	3	11	13	5	23	52	20	26	26	10	44	34	18	23	66	59	9	42	20	34	12	26	83	102	37	89	53	18	29	9	38	30	22	15	34	22	56	22	9	14	33	14	32	22	49	20
LINC00893|ENSG00000241769|lncRNA	53	40	39	99	8	58	29	64	29	22	13	19	14	110	31	20	31	32	40	12	36	26	36	47	11	64	83	24	115	29	10	79	5	36	31	50	75	166	79	38	26	44	25	59	32	33	20	75	14
AC092625.1|ENSG00000230991|lncRNA	0	0	0	0	0	0	0	0	0	0	0	0	0	0	0	0	0	0	0	4	0	0	0	0	0	0	0	0	0	0	0	0	0	0	0	0	0	0	0	0	0	0	0	0	0	0	0	0	0
LY86-AS1|ENSG00000216863|lncRNA	9	6	0	0	0	0	0	0	1	0	0	0	0	0	1	1	0	0	0	6	0	0	1	2	0	0	0	0	1	4	0	2	0	0	2	0	1	0	1	0	0	1	0	1	1	1	1	0	1
GPC5-IT1|ENSG00000236240|lncRNA	0	0	0	0	3	0	0	0	0	0	0	0	0	6	0	0	0	3	0	8	0	0	0	0	0	0	0	0	0	0	0	0	2	0	0	0	0	0	0	0	0	2	0	0	0	0	0	0	1
L29074.1|ENSG00000227083|lncRNA	2	0	0	7	2	0	0	1	0	0	1	0	1	4	3	0	0	3	14	1	4	3	2	1	0	1	2	1	0	0	3	2	0	2	2	2	1	8	0	2	7	3	0	1	1	4	0	1	6
AC068643.1|ENSG00000257703|lncRNA	2	0	0	0	0	0	0	0	0	0	0	0	0	0	0	0	0	0	0	0	0	0	0	0	0	0	0	0	1	0	0	0	0	0	0	0	0	0	0	0	0	0	0	0	0	0	0	0	0
LINC00163|ENSG00000234880|lncRNA	2	22	0	0	0	0	0	3	0	0	1	0	1	4	4	0	1	0	0	0	0	2	1	0	0	0	0	0	1	0	1	0	0	0	2	0	0	0	0	0	0	0	1	0	1	3	0	1	1
AC073257.2|ENSG00000237614|lncRNA	0	0	3	2	0	8	0	2	0	0	0	1	1	2	7	0	1	10	22	19	0	1	2	1	1	3	0	0	8	4	0	2	0	7	1	4	3	1	4	14	3	1	1	1	1	8	3	3	2
AL355353.2|ENSG00000270761|lncRNA	24	26	13	20	12	53	22	78	21	24	15	7	27	18	13	24	20	22	50	35	27	19	23	47	21	31	105	16	30	12	11	47	28	14	19	14	32	117	51	45	18	2	9	377	52	21	17	30	16
LINC02372|ENSG00000249873|lncRNA	0	0	0	0	0	0	0	0	0	0	0	0	0	1	0	0	0	0	0	0	0	0	0	0	0	0	0	0	0	0	0	0	0	0	0	0	0	0	0	0	0	0	0	0	0	0	0	0	0
PISRT1|ENSG00000281473|lncRNA	0	0	0	0	0	0	0	0	0	0	0	0	0	0	0	0	0	0	0	0	0	0	0	0	0	0	0	0	0	0	0	0	0	0	0	0	0	0	0	0	0	0	0	0	0	0	0	0	0
KBTBD11-OT1|ENSG00000253696|lncRNA	40	45	1	28	2	67	10	27	9	20	9	3	6	22	5	10	4	8	15	11	17	4	28	20	9	45	14	7	10	4	11	55	1	19	3	7	11	64	33	15	40	6	5	1	28	20	35	30	14
EGFLAM-AS1|ENSG00000249491|lncRNA	0	0	0	0	0	0	0	0	0	0	0	0	0	0	0	0	0	0	0	0	1	0	0	0	0	0	1	0	0	0	0	0	0	0	0	0	0	0	0	0	0	0	0	0	0	0	0	0	0
AC093390.1|ENSG00000232057|lncRNA	1	10	0	0	0	0	0	0	0	0	0	0	1	2	0	0	0	0	0	0	0	4	0	0	0	0	0	0	0	10	0	0	0	0	0	0	1	0	0	0	1	0	0	0	0	1	1	0	0
ZNF25-DT|ENSG00000226447|lncRNA	0	0	0	0	0	0	0	0	0	0	0	0	0	0	0	0	0	0	0	0	0	0	0	0	0	0	0	0	0	0	0	0	0	0	0	0	0	0	0	0	0	0	0	0	1	0	0	0	0
AC063944.1|ENSG00000239828|lncRNA	4	10	1	1	0	0	0	0	1	2	1	1	5	2	3	0	0	1	1	0	0	0	1	0	0	0	5	0	3	4	0	0	2	1	0	0	2	2	2	2	0	2	1	3	1	1	0	0	1
Z95114.1|ENSG00000279217|lncRNA	2	1	0	3	0	2	0	3	1	0	0	1	0	1	4	1	1	5	0	2	2	0	0	1	0	0	2	0	2	1	0	1	0	0	0	1	1	1	2	1	1	2	1	3	1	0	2	1	1
AP001094.2|ENSG00000265413|lncRNA	6	10	2	6	0	1	1	9	2	0	0	6	2	5	2	1	0	3	1	0	4	5	6	3	0	4	5	4	6	6	0	10	6	10	2	6	7	3	2	1	6	3	3	5	2	1	4	6	1
DLGAP2-AS1|ENSG00000253267|lncRNA	0	0	0	0	0	0	0	0	0	0	0	0	0	0	1	0	0	0	0	0	0	0	0	0	0	0	0	0	0	0	0	0	0	1	0	0	0	0	0	0	0	0	0	0	0	0	0	0	0
AL031008.1|ENSG00000275438|lncRNA	3	2	0	0	0	3	0	0	0	0	1	5	0	1	1	0	1	2	0	0	0	1	1	0	0	0	1	0	0	2	0	0	1	4	0	3	2	0	0	0	0	1	0	1	0	3	0	0	2
PAN3-AS1|ENSG00000261485|lncRNA	62	72	24	159	22	73	10	152	57	36	30	24	110	123	73	40	5	47	119	65	12	12	57	17	51	36	142	1	53	42	39	95	14	47	14	21	90	84	99	62	71	16	19	270	125	67	48	130	23
AC090506.1|ENSG00000266196|lncRNA	1	3	0	0	0	0	0	0	0	0	0	0	0	0	0	0	0	0	0	0	0	0	0	0	0	0	0	0	0	0	0	0	0	0	0	0	0	0	0	0	0	0	0	0	0	0	0	0	0
AC091185.1|ENSG00000253476|lncRNA	7	6	2	10	3	3	5	5	2	3	6	1	4	15	6	2	0	8	6	1	7	3	24	3	0	7	6	1	8	4	0	15	0	8	0	2	6	8	23	2	23	6	9	7	1	6	32	26	1
AC020558.1|ENSG00000264666|lncRNA	3	1	1	2	0	5	0	0	3	2	1	0	0	0	3	1	8	3	13	4	1	3	1	4	3	0	6	2	0	1	0	1	2	2	2	0	0	8	0	7	4	1	0	1	3	0	0	0	4
LINC02556|ENSG00000236611|lncRNA	1	1	0	0	0	0	0	0	0	0	0	0	0	0	0	0	0	0	0	0	0	0	0	0	0	0	0	0	1	0	0	0	1	0	0	0	1	0	0	1	0	0	0	0	0	0	1	0	0
AL356804.1|ENSG00000259033|lncRNA	0	0	1	5	1	1	0	1	1	0	0	0	1	0	1	0	0	0	3	0	0	1	0	4	0	0	0	0	0	1	0	2	5	1	0	0	0	1	3	0	0	0	1	0	1	2	0	1	1
AL160237.1|ENSG00000258464|lncRNA	0	0	0	0	0	0	0	0	0	0	0	0	0	0	0	0	0	0	0	0	0	0	0	0	0	0	0	0	0	0	0	0	0	0	0	0	0	0	0	0	0	0	0	0	0	0	0	0	0
LINC02583|ENSG00000187600|lncRNA	0	0	0	0	0	0	0	0	0	0	0	0	0	0	1	0	0	1	0	0	0	0	0	0	0	0	0	0	0	0	0	0	0	0	0	0	0	0	0	1	0	0	0	0	0	0	0	0	0
AL391684.1|ENSG00000224934|lncRNA	38	48	14	103	8	132	17	143	76	29	30	18	27	102	85	27	7	61	56	20	32	36	61	28	19	33	124	1	84	42	36	61	15	56	27	19	58	222	68	46	65	40	63	37	48	27	97	90	21
TNR-IT1|ENSG00000235628|lncRNA	0	0	0	0	0	0	0	0	0	0	0	0	0	0	0	0	0	0	0	0	0	0	0	0	0	0	0	0	0	0	0	0	0	0	0	0	0	0	0	0	0	0	0	0	0	0	0	0	0
AL138830.2|ENSG00000232395|lncRNA	0	0	0	0	0	0	0	0	0	0	0	0	0	0	0	0	0	0	0	0	0	0	4	0	0	0	0	0	0	0	0	0	0	0	0	0	1	0	0	0	0	0	0	0	0	0	0	0	0
LINC02292|ENSG00000258630|lncRNA	12	4	2	3	2	2	5	8	1	2	6	0	5	8	6	4	1	4	6	0	0	2	2	4	2	6	7	0	3	0	2	9	0	6	1	3	4	11	15	4	0	4	0	4	2	3	1	6	6
SATB1-AS1|ENSG00000228956|lncRNA	265	161	146	36	117	0	7	16	12	33	229	2	215	45	175	2	12	272	63	601	45	577	71	8	1	79	67	12	214	55	2	243	4	337	6	191	44	191	53	40	198	6	58	229	15	37	31	26	13
LINC01164|ENSG00000189275|lncRNA	0	0	0	0	0	2	0	1	0	0	0	0	0	0	0	0	0	1	1	1	0	0	0	0	0	1	4	0	0	0	0	0	0	0	0	1	0	1	0	0	0	0	0	1	0	2	0	0	1
AC131235.3|ENSG00000272721|lncRNA	17	12	2	7	1	10	5	9	5	6	10	9	4	18	24	7	3	8	18	14	1	2	14	6	5	5	18	3	5	8	4	9	1	6	4	3	17	23	12	21	5	11	8	22	13	12	6	13	7
LIVAR|ENSG00000266304|lncRNA	1	2	0	2	0	0	0	1	1	0	2	0	0	0	1	0	0	0	2	1	0	0	2	0	0	1	1	0	1	0	2	0	0	1	1	1	2	0	2	1	0	1	0	0	0	0	0	3	2
LINC01632|ENSG00000277199|lncRNA	1	1	0	1	0	18	0	0	0	0	0	0	0	0	3	0	0	0	9	0	0	0	0	0	0	0	0	0	26	2	0	0	0	0	0	0	0	0	0	0	0	0	0	0	0	0	0	6	0
LINC02831|ENSG00000224173|lncRNA	0	0	0	0	0	0	0	0	0	0	0	0	0	0	0	0	0	0	0	0	0	0	0	0	0	0	0	0	1	1	0	0	2	0	0	0	0	0	0	0	0	0	0	1	0	0	0	0	0
AC068397.1|ENSG00000259528|lncRNA	0	1	0	0	0	0	0	1	0	2	1	0	0	0	1	1	0	0	1	0	0	0	1	0	0	0	0	1	0	0	0	0	0	0	0	2	0	0	1	0	0	0	0	0	0	0	0	0	0
AL023806.1|ENSG00000270638|lncRNA	8	16	0	5	0	10	1	6	2	0	4	1	3	6	4	1	0	1	14	4	0	4	2	2	4	4	15	0	4	6	2	6	1	11	1	0	1	10	7	5	5	5	3	1	7	2	2	6	1
AC016735.1|ENSG00000224739|lncRNA	65	28	20	73	29	100	1	84	26	18	10	55	65	64	42	16	5	108	92	214	11	9	38	21	21	109	94	5	18	51	16	122	7	74	14	56	241	97	15	134	129	53	16	60	85	8	62	42	61
AL365255.1|ENSG00000236948|lncRNA	0	0	0	0	0	0	0	0	0	0	0	0	0	0	0	0	0	0	0	0	0	0	0	0	0	0	0	0	0	0	0	0	0	0	0	0	0	0	0	0	0	0	0	0	0	0	0	0	0
LINC01798|ENSG00000232046|lncRNA	24	37	0	3	0	0	0	0	0	0	1	0	1	8	2	2	3	1	1	1	2	3	0	1	0	2	4	0	2	7	0	0	2	2	1	0	0	0	4	3	1	1	1	2	5	1	0	0	2
LINC00640|ENSG00000258479|lncRNA	2	14	0	0	0	5	0	1	1	0	0	0	0	4	0	0	0	1	0	2	0	0	1	0	0	1	2	2	2	4	0	0	0	3	0	0	1	0	2	0	1	1	5	3	1	3	1	0	1
CRPPA-AS1|ENSG00000229688|lncRNA	0	1	0	10	0	1	6	0	0	1	4	0	5	2	2	0	2	3	10	2	1	0	2	1	0	1	3	1	39	3	1	4	0	4	0	0	1	13	5	4	1	1	6	7	1	1	2	8	10
AC017048.1|ENSG00000229434|lncRNA	0	0	0	0	0	0	0	0	0	0	0	0	0	0	0	0	0	0	0	0	0	0	0	0	0	0	0	0	0	0	0	0	0	0	0	0	0	0	0	0	0	0	0	0	0	0	0	0	0
LINC02338|ENSG00000277448|lncRNA	0	0	0	1	0	0	0	0	0	0	1	1	0	0	0	0	0	0	0	0	0	0	0	0	0	0	0	0	0	0	0	0	0	0	0	0	0	0	0	0	0	0	0	0	0	0	0	0	0
AC079171.1|ENSG00000261030|lncRNA	0	0	0	0	0	0	1	0	0	0	0	0	1	1	0	0	0	2	0	0	0	0	1	0	0	0	0	0	1	0	0	0	0	2	0	0	0	1	0	0	0	0	0	2	0	0	0	0	1
AC079600.3|ENSG00000258068|lncRNA	0	0	0	0	0	0	0	0	2	0	0	0	0	0	0	0	0	0	0	0	0	0	0	0	0	0	0	0	0	0	0	0	0	0	0	0	0	0	0	0	0	0	0	0	0	0	0	0	0
LINC02513|ENSG00000248227|lncRNA	1	0	0	3	0	0	0	0	0	0	0	0	0	2	0	0	0	1	0	0	0	0	1	0	0	1	0	0	1	1	0	1	0	0	0	0	1	0	0	2	0	1	0	0	2	2	0	0	0
ARHGEF26-AS1|ENSG00000243069|lncRNA	65	65	1	9	0	0	19	2	0	0	19	3	1	6	41	1	0	4	15	15	2	8	2	15	4	2	52	3	83	8	4	0	1	13	10	0	25	1	21	0	6	9	11	87	5	33	2	3	3
LINC00377|ENSG00000229246|lncRNA	2	4	0	3	2	0	0	1	0	0	0	1	0	1	1	0	0	0	1	0	0	0	0	0	0	0	0	0	0	0	0	0	0	0	1	1	0	0	1	0	0	0	0	0	0	1	1	0	0
SOCAR|ENSG00000240350|lncRNA	4	3	0	9	0	5	2	5	1	0	9	0	3	8	7	0	10	3	6	7	4	2	3	1	0	7	8	11	15	14	0	8	0	11	1	4	6	2	5	15	3	3	7	10	19	11	9	14	8
AL591167.1|ENSG00000272371|lncRNA	0	0	1	0	0	0	0	0	0	0	0	0	1	0	0	0	0	0	2	0	0	0	0	0	0	1	1	0	1	0	0	0	0	0	0	0	0	0	3	1	0	0	0	0	0	0	1	0	1
AC239727.1|ENSG00000227303|lncRNA	0	0	0	0	0	0	0	0	0	0	0	0	0	0	0	0	0	0	0	0	0	0	0	0	0	0	0	0	0	0	0	0	0	0	0	0	0	0	0	0	0	0	0	2	0	0	0	0	0
LINC01544|ENSG00000260440|lncRNA	0	0	0	0	0	0	0	0	0	0	0	0	0	0	0	0	1	0	1	0	0	0	0	0	0	1	0	0	0	0	0	1	0	1	0	0	0	0	0	0	0	1	0	0	0	0	0	0	0
TESC-AS1|ENSG00000258285|lncRNA	0	0	1	1	6	1	1	1	8	3	0	0	0	1	0	0	0	2	2	0	0	1	3	0	2	0	0	1	1	0	2	0	20	0	0	9	2	1	1	0	2	3	1	0	2	3	0	0	0
LINC02736|ENSG00000279243|lncRNA	0	0	0	0	0	0	0	2	0	0	0	2	0	0	0	0	0	0	1	0	0	0	0	0	0	0	0	0	0	1	0	0	0	0	0	0	0	0	0	0	0	0	0	1	0	1	0	1	1
AC020934.1|ENSG00000267424|lncRNA	0	0	0	0	0	1	0	1	1	0	0	0	0	0	0	0	0	0	1	0	0	0	1	0	1	0	0	0	0	2	0	0	0	0	0	0	0	0	0	1	0	0	0	0	0	0	1	2	0
AC002094.2|ENSG00000265618|lncRNA	0	0	0	0	0	0	0	0	0	0	0	0	0	0	0	0	0	0	0	0	0	0	0	0	0	0	0	0	0	0	0	0	0	0	0	0	0	0	0	0	0	0	0	0	0	0	0	0	0
AC079031.2|ENSG00000256875|lncRNA	0	0	0	0	0	0	0	0	1	0	0	0	0	0	4	0	0	0	0	1	0	0	3	0	0	0	1	0	1	0	0	0	0	0	0	0	0	0	1	0	0	0	0	0	0	0	1	2	1
AC025741.1|ENSG00000249409|lncRNA	0	0	1	0	0	0	0	1	1	1	0	0	0	1	0	0	0	2	0	0	0	0	0	0	0	0	1	0	1	0	0	0	0	1	0	0	1	0	0	0	0	0	1	0	0	0	1	0	0
AC069023.1|ENSG00000235637|lncRNA	0	0	0	0	0	0	0	0	0	0	0	0	0	0	0	0	0	0	0	0	0	0	0	0	0	0	0	0	0	1	0	0	0	0	0	0	0	0	0	0	0	0	0	0	0	0	1	1	0
LINC02727|ENSG00000254823|lncRNA	0	0	0	0	0	0	0	0	0	0	0	0	0	0	0	0	0	0	0	0	0	0	0	0	0	0	0	0	0	0	1	0	0	0	0	0	0	0	0	0	0	0	0	0	0	0	0	0	0
AC003005.2|ENSG00000268266|lncRNA	1	0	0	2	0	0	0	2	0	1	0	0	0	3	0	2	3	3	3	1	1	0	2	0	1	3	1	0	3	0	0	4	1	0	0	0	1	1	0	1	0	0	0	5	3	1	1	0	2
LINC00488|ENSG00000214381|lncRNA	4	6	0	6	6	0	0	4	4	10	2	0	1	0	1	0	0	0	3	14	0	0	1	0	3	6	1	0	1	0	6	0	0	0	0	1	1	0	3	2	1	0	0	9	2	0	0	1	1
AC020909.2|ENSG00000268518|lncRNA	0	0	0	0	0	0	0	0	0	0	0	0	0	0	0	0	0	0	0	0	0	0	0	0	0	0	0	0	0	0	0	0	0	0	0	0	0	0	0	0	0	0	0	0	0	0	0	0	0
NAV2-AS5|ENSG00000255043|lncRNA	0	0	0	0	1	0	0	1	0	0	0	0	0	0	0	0	0	0	0	0	0	0	1	0	0	0	0	0	0	0	1	0	0	0	0	0	0	0	0	0	0	0	0	0	0	0	0	0	1
AC013553.4|ENSG00000278737|lncRNA	1	5	0	9	0	3	0	1	2	0	0	0	0	2	0	1	0	3	8	0	0	1	3	0	0	2	1	1	2	0	0	1	0	0	2	0	0	5	2	5	5	0	3	3	0	3	1	1	2
LINC02241|ENSG00000251629|lncRNA	0	0	0	0	0	0	0	0	0	0	0	0	0	0	0	0	0	0	42	268	0	1	0	0	0	0	3	0	0	0	0	1	0	0	0	0	0	0	2	0	1	0	0	0	0	0	0	0	0
AC012306.2|ENSG00000272667|lncRNA	96	102	25	38	21	28	34	27	20	36	18	29	46	43	27	42	62	44	102	27	20	37	41	15	23	29	82	35	80	46	19	49	13	37	23	13	40	107	63	71	32	31	21	60	66	56	37	54	73
AC009139.1|ENSG00000260922|lncRNA	0	0	0	2	0	0	0	0	0	0	0	0	0	0	0	0	1	1	0	0	0	0	0	0	0	2	0	0	2	1	0	0	0	0	0	0	0	1	0	0	2	0	0	13	3	0	0	0	0
PXN-AS1|ENSG00000255857|lncRNA	138	99	117	81	25	135	38	172	58	45	46	47	76	210	264	91	67	178	150	100	66	66	102	94	42	114	135	91	389	150	25	134	40	114	83	75	69	225	210	130	119	69	98	160	161	90	122	160	86
AC115619.1|ENSG00000261012|lncRNA	0	0	0	0	0	0	0	0	0	0	0	0	0	0	0	0	0	0	0	0	0	0	1	0	0	1	0	0	0	1	0	0	0	0	0	0	0	0	0	0	0	0	0	0	0	0	0	0	0
RNF139-AS1|ENSG00000245149|lncRNA	54	60	72	124	8	155	44	260	71	46	129	55	78	207	155	31	11	69	171	70	60	60	71	100	21	52	225	19	393	66	58	83	21	124	46	86	91	130	78	52	88	45	98	141	80	130	103	231	39
TTTY22|ENSG00000224075|lncRNA	0	0	0	0	0	0	0	0	0	0	0	0	0	0	0	0	0	0	0	0	0	0	0	0	0	0	0	0	0	0	0	0	0	0	0	0	0	0	0	0	0	0	0	0	0	0	0	0	0
AC009690.2|ENSG00000261460|lncRNA	40	25	13	49	7	44	8	40	11	14	21	12	15	45	15	11	21	28	16	21	13	9	33	23	8	24	23	7	43	43	11	39	31	36	18	11	26	36	23	10	8	39	31	35	28	37	60	41	13
AP005137.2|ENSG00000272703|lncRNA	0	1	0	0	0	0	0	2	0	0	0	0	0	1	0	0	0	1	0	0	0	0	0	0	0	0	0	0	0	3	0	0	0	0	0	0	0	0	1	0	0	0	0	0	1	0	2	0	0
AC011306.1|ENSG00000272180|lncRNA	16	31	0	1	1	0	1	1	0	1	0	2	0	0	2	0	0	0	1	2	0	5	3	0	0	2	1	0	3	0	0	2	0	2	0	0	8	1	4	0	0	0	0	33	2	4	4	1	1
SYP-AS1|ENSG00000237341|lncRNA	1	2	0	0	0	2	0	1	0	0	0	1	0	0	0	0	0	0	1	0	2	0	1	1	0	0	0	0	1	0	0	1	0	0	0	0	0	0	0	0	0	0	1	0	0	1	0	0	1
LINC00641|ENSG00000258441|lncRNA	521	1623	51	322	116	80	60	131	47	177	176	60	126	234	228	129	38	376	95	49	73	97	145	95	71	293	152	10	440	292	134	249	192	332	94	126	180	103	328	61	243	142	308	199	192	218	518	384	160
AC016831.4|ENSG00000271204|lncRNA	5	11	2	20	9	28	20	18	4	27	21	11	9	1	117	21	3	4	3	7	4	2	3	32	1	1	63	2	91	6	2	13	3	22	10	15	14	7	54	1	23	19	5	6	8	15	16	12	15
LINC01689|ENSG00000224832|lncRNA	0	0	0	0	0	0	0	0	0	0	0	0	0	0	0	0	0	0	0	0	0	0	0	0	0	0	0	0	0	0	0	0	0	0	0	0	0	0	0	0	0	0	0	0	0	0	0	0	0
AC023632.5|ENSG00000254315|lncRNA	1	1	0	2	0	7	0	0	0	0	0	0	0	1	4	0	0	0	0	0	0	0	1	0	0	0	0	0	3	0	0	3	0	1	0	0	0	0	0	0	3	3	1	2	0	1	3	0	1
AP002748.2|ENSG00000250105|lncRNA	0	0	1	0	0	0	0	0	0	0	0	0	0	0	0	0	0	0	0	0	0	0	0	0	0	0	0	0	0	1	0	0	0	0	0	0	0	0	0	0	0	0	1	0	0	0	0	0	0
LINC02525|ENSG00000230269|lncRNA	1	4	1	2	1	0	0	0	0	0	1	0	1	0	0	0	0	7	9	21	4	1	3	0	0	0	5	3	0	0	0	0	0	1	7	1	0	210	3	5	0	5	0	11	3	7	1	5	1
LINC00596|ENSG00000259334|lncRNA	0	0	0	0	0	0	0	0	0	0	0	0	0	0	0	0	0	0	0	0	0	0	0	0	0	0	0	0	0	0	0	0	0	0	0	0	0	0	0	0	1	0	0	0	1	0	0	0	0
AC008741.1|ENSG00000259955|lncRNA	0	0	0	0	0	0	0	0	0	0	0	0	0	0	0	0	0	0	0	0	0	0	0	0	0	0	0	0	0	0	0	0	0	0	0	0	0	0	0	0	0	0	0	0	0	0	0	0	0
AL589935.1|ENSG00000232295|lncRNA	4	5	0	2	0	1	1	4	0	0	2	0	0	4	2	0	0	1	3	0	0	0	3	0	0	1	2	0	2	2	0	0	1	3	0	2	2	1	1	2	0	1	0	3	1	2	1	3	1
AC105940.2|ENSG00000234775|lncRNA	0	0	0	0	0	0	0	0	0	0	0	0	0	0	0	0	0	0	0	0	0	0	0	0	0	0	0	0	0	1	0	0	0	0	0	0	0	0	0	0	0	0	0	0	0	0	0	1	0
AP001636.3|ENSG00000255240|lncRNA	9	12	1	16	17	6	5	7	4	27	5	10	16	17	125	23	4	15	14	13	1	7	6	7	0	7	42	0	71	8	0	47	2	31	6	13	6	10	35	10	10	2	4	12	13	2	30	21	4
LINC01706|ENSG00000224711|lncRNA	0	0	0	0	0	0	0	0	0	0	0	0	0	0	0	0	0	0	0	0	0	0	0	0	0	0	0	0	0	0	0	0	0	0	0	0	0	0	0	0	0	0	0	0	0	0	0	0	0
AC023389.2|ENSG00000263657|lncRNA	0	1	1	1	1	1	0	1	0	2	0	3	1	6	2	0	1	0	1	0	4	1	1	2	0	0	0	1	1	0	1	0	0	0	1	2	0	4	1	1	2	0	1	1	0	0	2	1	0
AL445644.1|ENSG00000233516|lncRNA	4	0	0	5	0	0	0	3	0	0	0	0	0	0	0	0	0	1	0	0	0	0	0	0	1	0	0	0	0	0	0	3	0	3	0	0	0	0	1	0	0	2	0	0	2	4	0	9	0
AL137247.2|ENSG00000270008|lncRNA	0	0	0	1	0	0	0	0	0	0	0	0	0	0	0	0	0	0	0	0	0	0	0	0	0	0	0	0	0	0	0	0	0	0	0	0	0	0	0	0	0	0	0	0	0	0	0	0	0
AL139089.1|ENSG00000273723|lncRNA	16	15	25	143	24	221	11	184	41	40	20	32	32	61	58	23	7	47	58	61	25	15	58	31	24	34	135	9	29	38	39	60	7	59	14	33	104	150	28	52	66	24	45	18	94	25	50	136	17
WWOX-AS1|ENSG00000260969|lncRNA	0	0	0	0	0	1	1	0	0	0	0	0	0	0	0	0	0	0	1	0	0	0	0	0	0	0	0	0	0	0	0	0	0	0	0	0	0	4	1	1	0	0	0	0	0	0	1	0	7
AP001065.4|ENSG00000277352|lncRNA	1	0	1	0	0	0	0	0	0	0	2	0	0	1	0	0	0	0	0	0	0	0	1	0	0	1	0	0	0	0	0	0	0	0	0	1	0	2	0	1	0	0	3	0	0	1	21	1	0
AC125257.2|ENSG00000274630|lncRNA	0	0	0	0	0	0	0	0	0	0	0	0	0	0	0	0	0	0	0	0	0	0	0	0	0	0	0	0	0	0	0	0	0	0	0	0	0	0	0	0	0	0	0	0	0	0	0	0	0
AC025773.1|ENSG00000248962|lncRNA	0	0	0	0	0	0	0	0	0	0	0	0	0	0	0	0	0	0	0	0	0	0	0	0	0	0	0	0	0	0	0	0	0	0	0	0	0	0	0	0	0	0	0	0	0	0	1	0	0
AC095055.1|ENSG00000270681|lncRNA	32	22	3	16	1	10	2	7	2	5	2	5	4	8	9	2	0	6	3	9	3	0	2	6	2	5	3	0	11	28	1	7	2	11	5	4	3	17	11	5	8	5	4	9	14	17	14	7	4
AC130352.1|ENSG00000270154|lncRNA	0	1	0	3	0	2	0	1	0	0	0	0	0	0	1	0	0	0	0	0	1	1	2	0	0	0	0	0	0	3	0	1	0	0	0	0	2	3	0	0	2	1	0	1	1	0	2	1	2
AC124276.1|ENSG00000254991|lncRNA	0	1	0	4	0	2	0	3	1	0	0	1	0	0	0	1	0	1	1	0	2	0	0	2	1	0	0	0	2	0	0	1	0	11	2	0	0	0	0	2	2	0	0	1	1	4	5	1	3
AL161891.1|ENSG00000276672|lncRNA	23	67	52	154	50	185	16	239	75	43	103	12	155	185	84	38	6	342	364	94	41	46	300	41	22	172	114	9	57	103	54	282	15	145	39	52	163	102	380	107	308	51	118	55	119	157	109	336	88
AC138965.1|ENSG00000250801|lncRNA	1	0	0	0	0	0	0	0	0	0	0	0	0	0	0	0	0	0	0	0	0	0	0	0	0	0	0	0	0	0	0	0	0	0	0	0	0	0	0	0	0	0	0	0	0	0	0	0	0
AC027309.1|ENSG00000253445|lncRNA	2	0	0	1	0	0	0	0	0	0	0	0	0	0	0	0	0	0	1	0	0	0	0	2	1	0	2	2	0	1	0	0	0	0	0	1	0	0	2	0	1	0	1	1	0	0	0	0	0
FGF12-AS1|ENSG00000231383|lncRNA	0	0	0	0	0	0	0	0	0	0	0	0	0	0	0	0	0	0	0	0	0	0	0	0	0	0	0	0	0	0	1	0	0	0	0	0	0	0	0	0	0	0	0	0	0	0	0	0	0
LINC01219|ENSG00000232987|lncRNA	0	1	0	1	0	7	0	40	0	0	0	0	0	0	1	1	0	3	0	3	0	1	0	0	0	0	1	0	2	1	0	0	0	1	0	7	0	0	1	0	0	0	0	0	0	0	1	5	0
AC010524.1|ENSG00000268157|lncRNA	3	2	2	1	1	0	0	1	2	0	2	0	1	1	0	0	1	6	2	0	0	2	2	1	0	1	3	0	5	1	0	1	1	4	0	0	1	2	0	0	1	1	0	3	2	1	4	13	0
AL049552.1|ENSG00000234084|lncRNA	25	20	6	42	12	6	1	29	5	9	13	15	7	5	19	16	0	23	15	15	5	16	32	7	7	16	30	0	31	8	8	35	5	34	5	17	16	51	39	15	56	24	5	12	11	22	21	39	40
CU104787.1|ENSG00000279973|lncRNA	0	0	0	0	0	0	0	0	0	0	1	0	0	0	0	0	0	0	2	0	0	0	0	0	0	0	0	0	0	0	0	0	0	0	0	0	0	0	0	0	0	0	0	0	0	0	0	0	0
LINC01980|ENSG00000225548|lncRNA	0	0	72	0	0	0	0	0	0	0	47	0	0	0	0	0	0	1	177	77	0	0	7	0	0	16	33	11	235	0	0	0	0	0	0	0	0	463	1	2	0	0	51	26	0	1	0	64	0
FZD4-DT|ENSG00000246523|lncRNA	28	21	1	4	4	3	0	11	19	2	4	3	8	21	5	5	1	1	9	15	0	2	7	1	3	1	48	4	15	11	1	7	5	7	1	0	9	4	14	9	4	22	7	4	9	5	6	6	10
AC024257.3|ENSG00000269514|lncRNA	15	10	12	10	9	73	5	32	17	17	0	1	0	23	16	2	4	1	60	5	0	11	5	1	0	32	45	5	3	0	13	27	0	13	6	1	3	38	31	0	2	0	28	0	12	7	22	43	2
AC091100.1|ENSG00000259422|lncRNA	2	1	0	1	0	0	0	1	0	0	0	0	1	5	2	1	1	1	2	0	0	0	1	0	0	0	4	2	1	1	0	0	0	1	3	3	2	3	2	2	0	0	3	7	0	1	0	0	0
LINC02766|ENSG00000229484|lncRNA	0	0	0	2	0	0	0	2	0	0	0	0	0	0	0	2	2	1	2	0	0	0	3	0	0	0	0	0	0	0	0	0	0	1	0	0	1	1	1	0	0	0	1	1	0	0	1	0	0
AC099518.2|ENSG00000261357|lncRNA	9	33	6	63	29	31	9	17	9	23	6	4	18	14	8	4	1	13	4	22	2	11	9	8	1	32	9	0	4	8	9	28	8	15	8	13	13	41	6	14	16	5	1	4	17	10	1	24	8
AC145423.2|ENSG00000274427|lncRNA	2	1	0	5	0	57	4	9	1	2	2	1	12	3	7	4	2	2	9	2	10	5	8	4	1	5	18	1	12	2	2	6	5	8	6	0	2	3	10	10	3	0	10	5	1	2	9	9	2
AC008608.2|ENSG00000271737|lncRNA	20	20	30	28	9	83	50	35	35	27	16	66	29	27	15	23	17	27	21	18	30	19	6	113	53	20	50	16	20	22	49	15	13	22	32	16	21	151	12	32	19	10	18	14	68	8	6	20	24
GOLGA8M|ENSG00000261480|lncRNA	0	0	0	0	0	0	0	0	0	0	0	0	0	0	0	0	0	0	0	0	0	0	0	0	0	0	0	0	0	0	0	0	0	0	0	0	0	0	0	0	0	0	0	0	0	0	0	1	1
AL645465.1|ENSG00000240963|lncRNA	0	0	0	0	0	0	0	1	0	0	0	0	0	0	0	0	0	0	0	0	0	0	0	0	0	0	0	0	0	0	0	0	0	0	0	0	0	0	2	0	1	0	0	0	0	0	0	0	0
AC032044.1|ENSG00000262777|lncRNA	2	12	5	9	9	4	3	11	7	4	7	5	5	10	1	1	4	11	7	0	4	8	8	8	5	3	4	11	10	4	2	11	7	18	0	19	3	1	17	5	9	11	3	4	1	4	23	8	1
AC135012.2|ENSG00000268078|lncRNA	3	6	0	4	0	0	1	0	0	0	0	0	0	2	0	1	0	3	0	3	0	0	2	3	0	0	0	0	4	3	0	2	0	1	0	3	5	0	2	1	0	1	0	1	6	7	1	1	1
AC090739.1|ENSG00000254165|lncRNA	10	23	4	53	5	9	14	28	3	6	21	1	10	44	35	6	1	12	17	10	11	16	19	21	11	5	12	3	123	18	5	24	9	11	15	20	27	24	36	16	18	23	19	9	10	25	14	26	12
AC009119.1|ENSG00000260228|lncRNA	24	7	3	2	0	1	0	2	0	2	2	6	3	7	3	4	2	7	2	2	1	0	11	4	0	4	3	1	6	18	0	4	0	8	4	6	13	11	3	4	9	2	1	16	10	9	22	9	10
LINC01324|ENSG00000241767|lncRNA	0	1	0	0	0	0	0	0	0	0	0	0	0	3	0	0	0	0	0	0	0	0	0	0	0	0	0	0	0	3	0	0	0	0	0	0	0	0	1	0	0	0	0	0	0	0	0	0	0
LINC02810|ENSG00000236648|lncRNA	0	0	0	0	0	0	0	0	0	0	0	0	0	0	0	0	0	0	1	0	0	0	0	0	0	0	1	0	0	1	0	0	0	0	0	0	0	0	0	0	0	0	0	0	0	0	0	1	0
LINC01783|ENSG00000233421|lncRNA	6	49	4	0	0	0	0	2	1	0	3	1	0	2	1	0	0	3	5	0	0	1	5	2	0	0	1	0	0	1	0	2	1	2	0	2	0	7	1	0	0	2	3	2	1	0	1	3	2
AL355096.1|ENSG00000258460|lncRNA	0	0	0	0	0	0	0	0	1	0	0	0	0	0	0	1	0	0	0	0	0	0	0	0	0	0	0	0	0	1	0	0	0	2	1	1	1	0	0	0	2	0	0	0	0	0	0	1	1
LINC00664|ENSG00000268658|lncRNA	16	10	1	2	0	1	0	2	1	2	2	1	2	5	5	10	2	326	2	3	3	3	7	0	0	6	4	2	4	9	2	12	0	4	2	2	5	0	2	1	2	0	0	3	3	5	4	7	4
AC024614.1|ENSG00000264643|lncRNA	0	0	0	0	0	0	0	0	0	0	0	0	0	0	0	0	0	0	0	0	0	0	0	0	0	0	0	0	0	0	0	0	0	0	0	0	0	0	0	0	0	0	0	0	0	0	0	0	0
AC023794.3|ENSG00000248576|lncRNA	3	2	1	3	0	0	0	1	0	0	1	4	0	2	0	0	0	0	1	0	0	0	0	2	0	0	0	0	3	3	0	1	0	1	1	2	0	0	1	0	0	0	0	2	0	0	0	4	0
AC007656.1|ENSG00000257470|lncRNA	0	0	0	0	0	0	0	0	0	0	0	0	0	0	0	0	0	0	0	0	0	0	0	0	0	0	0	0	0	0	0	0	0	0	0	2	0	0	0	0	0	0	0	0	0	0	0	0	0
RN7SL832P|ENSG00000243819|lncRNA	11	14	6	8	1	35	8	8	3	5	10	6	5	25	17	5	1	12	55	4	6	1	18	4	5	5	28	0	7	12	7	15	3	11	4	5	17	65	11	17	23	9	9	11	6	8	11	17	12
Z97205.2|ENSG00000260422|lncRNA	0	0	0	0	0	1	0	0	1	0	0	0	0	0	0	0	0	0	1	0	0	0	0	0	0	0	0	0	1	0	0	0	0	0	0	0	1	0	0	0	0	0	0	0	0	1	0	0	0
AL358852.1|ENSG00000278899|lncRNA	20	17	8	10	4	10	4	5	8	4	7	7	6	11	4	7	10	10	14	5	5	7	9	3	19	8	19	4	10	12	7	8	0	6	6	3	8	27	9	16	6	3	2	24	14	10	12	15	3
LINC01060|ENSG00000249378|lncRNA	0	2	0	0	2	1	3	2	4	0	3	0	0	2	1	0	0	3	2	2	2	0	0	1	0	1	1	0	3	2	0	0	0	11	2	3	1	0	0	1	1	1	1	3	4	4	4	6	1
AC004882.2|ENSG00000232396|lncRNA	0	1	0	0	0	0	0	0	0	0	0	0	0	0	0	1	0	0	1	0	0	0	0	1	0	0	0	0	0	2	2	0	0	0	1	0	0	0	0	0	0	0	0	0	0	0	1	1	0
PRR7-AS1|ENSG00000246334|lncRNA	10	14	21	29	14	316	13	56	23	61	25	52	18	20	46	30	19	48	43	24	29	16	59	38	10	20	36	30	33	13	50	46	19	136	36	16	23	28	12	11	42	27	48	29	22	41	54	59	11
AC064807.4|ENSG00000272024|lncRNA	13	5	2	29	13	4	3	9	4	1	12	7	14	47	31	0	0	12	21	69	3	7	7	3	1	9	8	1	111	3	7	2	0	8	4	2	12	21	1	20	29	7	2	66	4	15	16	23	28
AC109462.2|ENSG00000263207|lncRNA	0	0	0	0	0	0	0	0	0	0	0	0	0	0	0	0	0	0	1	0	0	0	0	0	0	0	0	0	0	0	0	0	0	0	0	0	0	0	0	0	0	0	0	0	0	0	0	0	0
AL121902.1|ENSG00000232286|lncRNA	0	0	0	0	0	0	0	0	0	0	0	0	0	0	0	0	0	0	0	0	0	0	0	0	0	0	0	0	0	0	0	0	0	0	0	0	0	0	0	0	0	0	0	0	0	0	0	0	0
AP000431.1|ENSG00000229289|lncRNA	0	0	0	8	1	14	0	0	0	0	0	0	0	0	2	0	0	1	1	7	0	0	0	0	0	2	0	0	0	0	0	0	0	0	0	0	0	5	4	1	0	0	0	0	0	0	0	0	0
AC008948.1|ENSG00000248261|lncRNA	0	0	0	0	0	0	0	0	0	0	0	0	0	0	0	0	0	0	0	1	0	0	0	0	0	0	0	0	0	0	0	0	0	0	0	0	0	0	0	0	0	0	0	0	0	0	0	1	0
AC084291.1|ENSG00000256071|lncRNA	0	0	0	0	0	0	0	0	0	0	0	0	0	0	0	0	0	0	0	0	0	0	0	0	0	0	0	0	1	0	0	0	0	0	0	0	0	0	0	0	0	0	0	0	0	0	0	0	0
AC026355.2|ENSG00000228561|lncRNA	10	7	0	6	0	0	0	0	0	2	2	0	2	8	3	0	0	0	0	2	0	3	0	2	0	0	1	0	4	3	0	0	2	5	1	1	4	0	1	1	1	1	1	3	4	11	4	4	2
AC007557.1|ENSG00000227021|lncRNA	0	0	0	0	0	0	0	0	0	0	0	0	0	0	0	0	0	0	0	0	0	0	0	0	0	0	0	0	0	0	0	0	0	0	0	0	0	0	0	0	0	0	0	0	0	0	0	0	0
AL391497.1|ENSG00000272672|lncRNA	0	0	0	0	0	1	2	0	0	0	0	3	1	5	2	0	0	3	2	1	0	1	4	0	0	1	0	0	0	0	1	0	0	1	0	0	2	2	1	1	2	0	1	0	0	1	1	4	1
AC104002.1|ENSG00000258970|lncRNA	0	0	0	0	0	0	0	0	0	0	0	0	0	0	0	0	0	0	0	0	0	0	0	0	0	0	0	0	0	0	0	0	0	0	0	0	0	0	0	0	0	0	0	0	0	0	0	0	0
ZNF385D-AS1|ENSG00000225542|lncRNA	0	0	0	0	0	0	0	0	0	0	0	0	0	0	0	0	0	0	104	52	0	0	0	0	0	0	1	0	0	0	0	0	0	0	0	0	0	0	0	1	0	0	0	4	0	0	0	0	0
TRDN-AS1|ENSG00000235535|lncRNA	14	8	0	0	0	0	0	0	0	0	0	0	0	1	1	0	0	0	1	0	0	0	0	0	0	0	1	0	0	0	0	0	0	0	1	0	0	0	0	0	0	0	0	0	0	0	0	0	0
AC217774.2|ENSG00000265964|lncRNA	0	0	0	0	0	0	0	0	0	0	0	0	0	0	0	0	0	0	0	0	0	0	0	0	0	0	0	0	0	0	0	0	0	0	0	0	0	0	0	0	0	0	0	0	0	0	0	0	0
FAM41AY2|ENSG00000226362|lncRNA	0	0	0	0	0	0	0	0	0	0	0	0	0	0	0	0	0	0	0	0	0	0	0	0	0	0	0	0	0	0	0	0	0	0	0	0	0	0	0	0	0	0	0	0	0	0	0	0	0
AC104958.1|ENSG00000248318|lncRNA	3	1	0	10	3	17	0	3	1	1	1	0	2	3	2	1	0	0	4	2	2	2	1	1	0	1	3	0	2	1	0	1	1	4	3	1	1	5	2	1	1	0	1	8	1	0	4	3	3
AL121832.2|ENSG00000273619|lncRNA	51	50	98	64	19	378	100	126	70	41	50	102	42	126	106	57	96	61	129	70	70	66	96	165	157	143	194	132	89	102	97	50	16	84	57	6	27	162	120	213	68	16	65	70	206	98	32	101	84
AC105460.2|ENSG00000251577|lncRNA	0	0	0	0	0	0	0	0	0	0	0	0	0	1	1	0	0	2	7	1	0	2	45	0	0	0	9	0	2	0	0	1	36	0	0	0	0	5	1	0	0	2	26	135	0	1	22	7	0
AC097532.2|ENSG00000272769|lncRNA	1	3	5	3	1	9	0	4	0	1	0	1	0	5	8	0	0	5	45	5	0	0	1	1	0	3	7	0	13	2	1	1	0	3	4	0	2	14	9	2	2	1	0	4	3	2	4	3	6
LINC00396|ENSG00000231428|lncRNA	0	0	0	0	0	0	1	0	0	0	0	0	0	0	0	0	0	0	0	0	0	0	0	0	0	0	0	0	0	1	0	0	0	0	0	0	0	0	0	0	0	0	0	0	0	0	0	0	0
HMGA2-AS1|ENSG00000197301|lncRNA	3	8	4	62	3	30	1	15	44	1	21	9	42	119	10	4	15	11	13	3	9	7	13	7	5	5	16	6	32	60	6	6	2	16	30	7	17	2	15	49	5	1	25	101	19	35	24	6	11
AC090618.1|ENSG00000262052|lncRNA	0	9	0	0	0	2	0	1	0	0	0	0	0	0	0	0	0	0	0	0	0	0	0	0	0	0	2	0	0	5	0	0	0	4	1	4	0	0	1	5	0	0	2	0	0	1	0	1	1
AL360091.2|ENSG00000230063|lncRNA	0	0	0	0	1	0	0	1	0	0	0	1	0	0	0	0	0	0	0	0	0	0	0	1	0	0	0	0	0	0	0	1	0	0	1	1	0	0	0	0	0	0	0	0	0	0	0	0	0
AC092042.1|ENSG00000227245|lncRNA	2	5	0	1	0	0	0	0	0	0	0	0	0	2	1	1	0	2	1	0	0	0	0	1	0	1	0	0	2	2	0	3	0	3	0	1	0	1	0	0	3	1	2	3	0	1	1	0	0
GPC6-AS2|ENSG00000224394|lncRNA	0	0	0	0	0	0	0	0	0	0	0	0	0	0	1	0	0	0	0	0	0	0	0	0	0	0	0	0	1	0	0	0	0	0	0	0	0	0	0	0	0	0	0	0	0	2	0	0	0
LINC02575|ENSG00000228709|lncRNA	4	20	49	2	0	0	0	2	2	0	44	0	0	10	1	0	1	3	115	2	1	0	7	0	0	3	1	3	15	7	0	5	3	5	2	0	2	22	1	43	1	19	32	3	2	7	233	3	0
AC008758.2|ENSG00000234848|lncRNA	1	1	1	7	0	42	2	11	4	6	9	6	0	2	6	3	4	5	1	1	1	1	6	1	3	6	4	1	4	2	0	2	2	6	2	2	4	10	1	5	1	2	1	3	5	8	6	5	2
AC080078.2|ENSG00000270883|lncRNA	0	0	0	2	0	5	0	0	0	0	0	0	1	0	1	0	0	0	0	1	0	0	0	0	0	0	1	0	0	1	0	1	0	0	1	0	0	1	0	0	1	1	1	0	0	1	1	0	1
LMCD1-AS1|ENSG00000227110|lncRNA	12	9	6	45	14	6	2	23	8	6	14	1	21	32	48	8	8	13	37	52	6	3	14	5	5	8	20	2	42	21	9	26	5	7	4	8	12	55	35	77	39	13	12	14	27	20	10	15	34
AL365204.2|ENSG00000237414|lncRNA	0	0	0	0	0	0	0	0	0	0	0	0	0	0	1	0	0	0	0	0	0	0	0	0	0	0	0	0	0	0	0	0	0	0	0	0	0	0	0	0	0	0	0	0	0	0	0	0	0
RXYLT1-AS1|ENSG00000255850|lncRNA	4	13	0	3	0	0	1	1	1	2	0	0	0	2	0	0	2	0	1	0	0	0	0	1	0	0	0	1	1	6	1	0	0	2	0	0	3	0	0	0	1	0	1	4	0	1	0	1	3
AC132825.3|ENSG00000261020|lncRNA	0	0	0	0	0	0	0	0	0	0	0	0	0	0	0	0	0	0	0	0	0	0	0	0	0	0	0	0	0	0	0	0	0	0	0	0	0	0	0	0	0	0	0	0	0	0	0	0	0
GPRACR|ENSG00000196979|lncRNA	14	31	0	2	0	3	1	1	0	0	0	0	0	5	5	1	0	1	4	0	1	2	1	0	1	0	3	0	5	4	0	0	2	0	0	0	0	0	0	0	0	0	0	4	5	3	4	0	2
IBA57-DT|ENSG00000203684|lncRNA	6	11	3	16	5	47	2	12	3	10	10	5	0	9	4	12	4	7	22	1	5	4	23	10	10	8	51	6	9	11	3	8	2	13	3	14	18	42	8	4	9	2	10	9	1	2	11	24	4
AC104653.1|ENSG00000228857|lncRNA	20	6	1	8	0	4	1	10	2	1	1	0	0	17	16	1	1	0	5	8	1	2	1	1	6	2	18	0	7	26	2	11	0	6	1	3	2	7	12	1	2	2	1	9	18	9	11	3	14
AL355472.2|ENSG00000236358|lncRNA	2	2	0	2	4	0	1	4	0	1	1	0	0	6	2	2	0	0	14	2	0	3	3	1	1	8	0	0	14	2	0	14	5	12	0	3	15	7	9	0	18	4	0	0	2	8	5	15	1
AC091820.1|ENSG00000254297|lncRNA	0	0	0	0	0	0	1	0	0	0	5	0	0	0	0	0	0	0	1	0	0	0	1	0	0	0	0	0	0	0	0	0	0	1	1	0	0	1	0	0	0	1	2	0	0	0	0	0	0
AC005342.1|ENSG00000203593|lncRNA	0	1	0	2	0	4	0	0	0	0	0	0	0	2	0	0	0	0	0	0	0	1	0	0	0	0	0	0	0	1	0	0	2	0	0	0	0	1	0	0	1	0	0	0	1	0	0	1	0
SMIM25|ENSG00000224397|lncRNA	163	56	71	259	25	246	7	169	129	18	36	44	244	348	162	15	127	169	242	92	209	93	118	27	36	296	197	64	226	480	30	152	13	164	19	32	152	47	31	158	230	80	106	438	198	259	168	85	666
LINC02226|ENSG00000245729|lncRNA	0	0	0	0	0	0	0	0	0	0	0	0	0	0	0	0	0	1	1	0	0	0	1	0	0	0	0	0	0	0	0	0	0	0	0	0	0	0	0	0	0	0	0	0	0	0	1	0	0
AC079148.1|ENSG00000260331|lncRNA	8	8	2	7	0	1	3	9	4	3	0	3	1	13	24	3	0	18	20	8	0	3	8	0	0	6	13	1	7	12	1	4	1	8	4	2	7	24	8	5	18	2	1	7	2	13	25	16	4
AC012445.1|ENSG00000229550|lncRNA	0	0	0	0	0	0	0	0	0	0	0	0	0	0	0	0	0	0	0	0	0	0	0	0	0	0	0	0	1	0	0	0	0	0	0	0	0	0	0	0	0	0	0	0	0	0	0	0	0
AC084262.1|ENSG00000260253|lncRNA	1	0	0	1	5	0	0	2	2	2	0	0	0	1	0	0	0	0	0	1	0	0	0	1	5	1	0	1	0	1	1	1	2	0	0	1	3	1	5	0	0	5	1	4	4	3	1	1	6
AL713851.2|ENSG00000237500|lncRNA	0	0	0	0	0	0	0	0	0	0	0	0	0	0	0	0	0	0	0	0	0	0	0	0	0	0	0	0	0	0	0	0	0	0	0	0	0	0	0	0	0	0	0	0	0	0	0	0	0
AC024060.2|ENSG00000271870|lncRNA	36	54	32	113	29	349	14	125	50	41	81	26	96	179	123	35	14	83	82	61	26	31	93	17	27	27	165	14	80	61	19	79	13	122	27	72	103	207	98	84	134	45	51	47	40	78	133	117	39
AC087289.4|ENSG00000267615|lncRNA	0	0	0	0	0	0	0	0	0	0	0	0	0	0	0	0	0	0	0	0	0	0	0	0	0	0	0	0	0	0	0	0	0	0	0	0	0	0	0	0	0	0	0	0	0	0	0	0	0
LINC01276|ENSG00000226917|lncRNA	2	2	0	5	0	0	0	4	0	0	0	0	1	2	3	1	1	2	1	3	2	0	2	0	2	1	5	0	1	1	0	1	0	2	0	1	1	4	7	2	1	0	0	0	0	2	1	7	2
AC073283.2|ENSG00000226087|lncRNA	33	36	0	4	0	0	5	6	0	1	2	1	0	1	2	0	2	2	1	11	2	2	1	6	1	4	0	0	11	4	2	18	0	2	2	1	3	1	7	2	0	3	0	7	10	0	6	14	1
FAM230C|ENSG00000279516|lncRNA	0	0	0	0	0	0	0	0	0	25	2	0	0	0	1	0	0	0	70	0	0	0	0	0	0	0	0	0	1	0	0	0	0	1	0	0	0	0	0	0	0	0	0	0	0	0	0	0	0
AC105052.4|ENSG00000279168|lncRNA	0	2	0	0	0	0	0	1	0	1	0	0	0	1	0	0	0	0	0	1	0	0	0	0	0	0	1	0	0	5	0	1	0	0	0	0	0	0	0	0	1	0	0	0	0	0	0	1	0
AC008870.3|ENSG00000260751|lncRNA	12	12	21	39	6	87	15	40	18	11	17	14	9	59	25	18	11	22	27	11	19	16	45	24	3	20	88	6	53	14	19	33	18	33	12	22	23	48	32	9	17	20	46	28	21	24	55	47	13
AL355499.1|ENSG00000232234|lncRNA	1	0	0	0	0	0	0	0	0	0	0	0	0	0	0	0	0	0	0	0	0	0	0	0	0	0	0	0	0	0	0	0	0	0	0	0	0	0	0	0	0	0	0	0	0	0	0	0	0
LINC01639|ENSG00000236117|lncRNA	0	0	3	0	0	0	0	1	0	0	0	0	0	0	0	0	0	0	5	0	0	0	0	0	0	0	0	0	0	0	0	0	2	0	0	0	0	0	0	0	0	0	0	0	0	0	44	0	0
AC244035.1|ENSG00000226780|lncRNA	4	1	0	1	0	0	0	0	0	0	1	0	0	0	0	0	0	0	0	0	0	0	0	0	0	0	1	0	1	0	0	0	0	0	0	0	0	0	0	0	0	0	1	0	0	0	0	0	0
IGFL2-AS1|ENSG00000268621|lncRNA	0	7	0	297	5	11	2	7	12	2	2	1	38	27	55	5	2	3	231	211	9	12	17	1	1	9	9	5	369	42	19	4	89	2	6	1	4	5	6	3	1	2	5	384	4	3	48	273	0
FAM242D|ENSG00000231248|lncRNA	0	0	0	0	0	0	0	0	0	0	0	0	0	0	0	0	0	0	0	0	0	0	0	0	0	0	0	0	0	0	0	0	0	0	0	0	0	0	0	0	0	0	0	0	0	0	0	0	0
CLYBL-AS2|ENSG00000227659|lncRNA	1	0	1	4	0	7	0	1	0	0	3	1	4	3	0	0	0	2	2	0	0	0	1	2	0	0	0	0	0	3	0	1	1	3	2	0	1	2	1	3	0	1	0	0	0	1	2	2	0
AL445248.1|ENSG00000203325|lncRNA	5	2	1	5	0	14	0	2	0	2	1	2	1	2	2	2	1	2	5	0	2	0	1	2	0	0	4	0	3	5	2	6	0	1	2	1	3	1	4	2	3	2	4	3	2	2	3	3	1
C9orf139|ENSG00000180539|lncRNA	29	23	9	27	1	24	8	16	23	14	9	47	7	63	66	30	18	3	15	10	11	15	14	15	9	12	39	11	64	34	3	23	1	34	12	11	21	10	29	6	17	39	24	43	23	36	32	22	24
AL035701.1|ENSG00000231769|lncRNA	28	24	4	24	5	14	3	13	11	5	4	4	13	15	38	4	0	33	49	22	3	3	32	16	3	10	40	0	8	12	0	34	2	10	3	5	32	124	32	54	96	15	6	83	13	16	39	16	31
AC013402.3|ENSG00000236109|lncRNA	0	0	0	0	0	0	0	0	0	0	0	0	0	0	0	0	0	0	0	0	0	0	0	0	0	0	0	0	0	0	0	0	0	0	0	0	0	0	0	0	0	0	0	0	0	0	0	0	0
AP001830.2|ENSG00000255482|lncRNA	0	0	0	0	0	0	0	0	0	0	0	0	0	0	2	0	0	0	0	0	0	0	0	0	0	0	0	0	0	0	1	0	0	0	0	0	0	0	0	0	0	0	0	0	0	0	0	0	0
ASH1L-AS1|ENSG00000235919|lncRNA	69	66	86	76	27	162	24	154	50	38	95	36	46	90	47	55	39	90	141	55	48	62	71	73	95	60	226	37	103	37	39	149	18	78	56	104	108	144	91	94	58	82	77	105	133	66	52	78	33
AC017104.3|ENSG00000233538|lncRNA	2	1	0	0	0	2	2	0	0	0	0	0	0	0	0	1	0	3	2	2	6	1	0	0	0	2	0	0	0	0	0	1	0	2	0	0	0	0	2	0	1	0	1	1	0	0	1	3	2
AC020922.3|ENSG00000269275|lncRNA	6	3	3	0	0	8	1	4	0	6	2	0	6	1	1	24	3	4	4	2	5	7	6	5	4	2	3	4	5	1	2	9	11	3	3	4	1	3	2	1	1	1	3	20	1	4	9	6	0
AP001107.4|ENSG00000254461|lncRNA	5	10	3	11	0	11	2	11	1	2	0	9	3	13	3	3	2	6	5	0	8	6	16	3	1	8	24	0	17	6	7	35	5	27	1	5	13	10	6	5	5	10	16	19	1	16	22	11	1
AC134407.1|ENSG00000266717|lncRNA	0	1	0	1	0	13	0	8	0	1	0	0	3	1	3	0	0	3	3	1	0	1	0	2	0	1	5	0	4	3	3	4	2	1	3	1	2	9	1	2	2	5	1	5	3	1	1	0	2
AC104984.3|ENSG00000265394|lncRNA	1	1	0	2	1	5	1	1	1	0	0	0	0	0	1	1	1	2	2	0	0	2	1	2	1	1	0	1	0	0	0	3	0	3	0	2	1	3	1	0	0	0	1	2	2	0	1	1	1
AC111194.2|ENSG00000250646|lncRNA	0	0	0	0	0	0	0	0	0	0	0	0	0	0	0	0	0	0	0	0	0	0	0	0	0	0	0	0	0	0	0	0	0	0	0	0	0	0	0	0	0	0	0	0	0	0	0	1	0
LINC02133|ENSG00000261231|lncRNA	0	0	1	1	4	0	0	0	0	0	0	0	0	0	0	0	0	0	1	0	0	0	0	0	0	0	0	0	1	0	0	2	0	0	0	0	1	0	1	0	2	1	0	0	0	0	1	1	0
AL049820.1|ENSG00000233044|lncRNA	0	1	0	0	0	0	0	3	0	0	0	0	0	0	0	0	4	2	0	0	0	0	0	0	0	0	1	0	1	0	0	0	0	0	0	0	0	0	2	1	0	0	1	0	0	0	0	1	0
AC233701.1|ENSG00000263278|lncRNA	1	0	0	0	0	0	1	0	0	0	2	0	0	0	0	0	0	0	0	0	0	0	0	0	0	0	0	0	1	0	0	0	0	0	0	0	0	0	0	0	0	0	0	0	0	0	0	0	0
AC004540.1|ENSG00000214870|lncRNA	78	47	1	16	2	9	1	36	9	10	9	4	4	53	22	4	30	64	101	16	11	34	20	7	32	7	33	18	159	56	3	18	11	25	12	23	21	1	64	35	17	11	12	55	38	54	18	76	83
AC099654.1|ENSG00000234089|lncRNA	0	0	0	0	0	0	0	0	0	0	0	0	0	0	0	0	0	0	0	0	0	0	0	0	0	0	0	0	0	0	0	0	0	0	0	0	0	0	0	0	0	0	0	0	0	0	0	0	0
AC092757.2|ENSG00000259732|lncRNA	2	10	2	17	6	5	2	8	1	4	2	3	4	9	4	5	1	6	12	0	1	1	5	2	4	6	14	0	8	3	1	3	1	3	7	0	5	8	33	0	2	9	8	3	5	2	15	1	2
AC073409.1|ENSG00000226708|lncRNA	0	0	0	0	0	0	0	0	0	0	0	0	0	0	0	0	0	0	0	0	0	0	0	0	0	0	0	0	0	0	0	0	0	0	0	0	0	0	0	0	0	0	0	1	0	0	0	0	0
LINC02032|ENSG00000241131|lncRNA	0	0	0	0	0	0	0	0	0	0	0	0	0	0	0	0	0	0	0	0	0	0	0	0	0	0	0	0	0	0	0	0	0	0	0	0	0	0	0	0	0	0	0	0	0	0	0	0	0
AC092634.4|ENSG00000236299|lncRNA	0	0	0	1	0	0	0	1	0	0	0	0	0	1	0	0	0	0	3	0	1	0	0	0	0	0	0	0	1	0	0	0	0	0	0	0	0	0	0	0	2	0	0	0	0	0	1	0	2
AC005480.1|ENSG00000258891|lncRNA	6	10	0	3	2	5	2	1	1	6	2	1	1	3	1	6	1	2	1	0	2	3	0	3	2	0	1	1	1	5	3	5	3	4	5	18	1	2	6	0	1	2	8	3	2	3	4	3	5
CDC37L1-DT|ENSG00000273061|lncRNA	17	24	8	26	4	28	4	32	6	4	10	9	12	16	56	10	0	21	19	16	5	1	29	1	11	8	41	2	13	26	4	14	3	13	11	6	17	23	22	26	19	11	8	12	25	11	18	9	10
AC010503.3|ENSG00000268203|lncRNA	0	0	0	0	0	0	0	0	0	0	0	0	0	0	0	0	0	0	0	0	0	0	0	0	0	0	0	0	0	0	0	0	0	0	0	0	0	0	0	0	0	0	0	0	0	0	0	0	0
LINC02268|ENSG00000248174|lncRNA	44	59	0	0	0	0	0	1	0	0	0	0	0	2	0	0	0	1	0	0	0	0	0	0	0	1	1	0	0	2	0	0	0	2	0	0	1	1	1	0	2	1	0	0	0	3	1	0	0
AC020891.1|ENSG00000259194|lncRNA	2	2	0	0	0	1	0	0	0	0	0	0	0	0	1	0	0	1	0	0	0	0	0	0	0	0	0	0	0	1	0	0	0	0	0	0	0	1	0	0	0	0	0	0	0	0	0	0	0
AC106772.1|ENSG00000249650|lncRNA	0	0	2	4	1	19	0	2	1	2	1	2	7	4	9	2	2	11	6	4	0	5	8	3	5	8	7	0	1	6	0	2	0	1	3	1	4	1	8	5	3	10	0	1	3	1	7	12	0
AL359532.1|ENSG00000272914|lncRNA	23	14	4	12	2	12	0	19	11	1	2	3	4	25	4	2	7	15	7	6	8	1	15	3	0	13	8	4	7	27	4	10	7	12	7	1	15	28	5	3	12	7	5	12	14	17	14	16	18
CU638689.4|ENSG00000280145|lncRNA	0	13	0	18	3	4	6	0	0	2	0	0	1	3	0	3	0	9	0	5	4	0	5	4	4	3	9	0	0	1	2	10	0	1	2	0	2	1	0	9	60	0	0	1	0	0	2	0	1
FOXD1-AS1|ENSG00000247993|lncRNA	0	0	0	0	0	0	0	0	0	0	0	0	0	0	0	0	0	0	0	0	0	0	0	0	0	0	0	0	0	0	0	0	0	0	0	0	0	0	0	0	0	0	0	0	0	0	0	0	0
AC138625.1|ENSG00000259798|lncRNA	0	0	0	0	0	0	0	0	0	0	0	0	0	3	0	0	0	3	16	0	0	0	2	0	0	0	1	0	11	0	0	0	0	0	0	0	0	0	1	4	5	0	0	0	0	0	0	2	0
AC060766.4|ENSG00000267547|lncRNA	6	10	3	9	0	5	0	8	17	1	2	6	6	14	15	1	0	4	19	4	4	5	14	3	1	19	20	1	13	33	0	10	2	15	6	1	3	8	13	8	4	4	2	7	8	12	8	13	5
LINC01165|ENSG00000229081|lncRNA	2	5	0	0	0	0	0	0	0	1	0	0	0	0	2	0	1	1	1	0	0	0	1	0	0	0	0	0	3	1	0	2	0	0	0	1	0	0	1	0	0	0	0	0	0	0	0	0	0
AL353746.1|ENSG00000260412|lncRNA	3	7	0	0	0	0	0	0	0	0	0	1	2	3	0	0	0	1	1	2	0	0	0	0	0	0	1	0	4	3	0	0	0	5	0	0	1	1	1	0	0	0	1	3	1	1	2	0	5
TRIM52-AS1|ENSG00000248275|lncRNA	675	597	153	159	37	229	139	202	186	126	89	128	162	300	377	177	150	401	216	144	99	86	249	179	133	213	471	248	399	401	135	270	66	183	92	66	178	284	153	205	277	68	150	134	490	260	291	214	305
AC027288.1|ENSG00000257474|lncRNA	1	0	1	0	9	1	0	0	2	4	6	2	1	0	2	1	0	0	1	0	6	4	7	1	0	0	0	0	1	0	0	1	1	0	2	1	0	1	1	0	3	1	5	1	0	0	1	4	1
AC019130.1|ENSG00000227033|lncRNA	0	1	0	0	0	0	0	1	0	0	0	0	0	0	1	1	0	0	0	0	0	0	0	0	0	0	0	0	0	1	0	0	0	0	0	0	0	0	0	0	0	0	0	0	0	0	0	0	0
AC135388.1|ENSG00000256298|lncRNA	0	0	0	26	1	44	7	0	10	0	3	0	15	0	6	10	11	50	2	13	0	22	0	0	0	6	15	10	55	0	4	16	0	33	13	6	3	7	9	4	0	0	0	11	16	11	6	0	101
MEG8|ENSG00000225746|lncRNA	3	5	0	2	0	2	0	1	1	0	0	0	1	2	0	2	3	7	4	0	1	1	2	0	0	2	0	8	5	6	0	0	0	3	0	3	1	2	0	1	1	5	1	2	3	4	0	1	3
SGO1-AS1|ENSG00000231304|lncRNA	1	1	0	0	0	0	0	1	0	0	0	0	0	0	1	0	0	0	0	0	0	0	0	0	0	0	1	0	0	0	0	1	0	0	1	0	0	5	0	0	0	1	0	1	0	0	0	1	2
AL592431.1|ENSG00000235215|lncRNA	2	0	0	0	0	0	0	0	0	0	0	0	0	1	0	0	0	0	6	1	2	1	0	0	0	0	0	0	0	0	0	0	0	0	0	1	1	0	1	0	0	0	0	0	0	1	1	2	1
AL136456.1|ENSG00000227240|lncRNA	1	0	0	8	0	34	0	0	1	0	0	0	2	4	0	0	0	1	0	0	0	0	0	0	0	3	0	0	1	0	0	0	0	0	0	0	0	0	1	0	0	0	0	8	9	1	0	3	0
AC233976.1|ENSG00000229151|lncRNA	5	10	0	0	0	0	0	0	0	0	0	0	0	2	0	1	0	0	2	0	0	0	2	0	0	0	0	0	0	0	0	0	0	0	0	0	0	0	0	0	0	0	0	0	0	3	1	0	3
AC011362.1|ENSG00000248203|lncRNA	0	0	0	0	0	0	0	0	0	0	0	0	0	0	0	0	0	0	0	0	0	0	0	0	0	0	0	0	0	0	0	0	0	0	0	0	0	0	0	0	0	1	0	0	0	0	0	0	0
TCL6|ENSG00000187621|lncRNA	51	8	39	1	3	5	1	3	0	0	2	1	0	0	4	10	0	0	83	17	2	1	8	1	2	6	2	0	68	4	0	1	0	2	7	0	0	1	3	1	1	4	13	15	2	12	4	1	2
AC084125.2|ENSG00000255182|lncRNA	55	46	103	103	24	200	92	193	55	62	85	94	34	204	83	47	72	53	85	39	57	113	71	315	42	46	125	69	483	45	40	175	27	96	59	82	91	167	151	18	57	55	148	186	42	78	86	162	31
AC244453.1|ENSG00000227193|lncRNA	1	1	0	0	0	0	0	0	0	0	0	0	0	0	0	0	0	0	0	0	0	0	0	0	0	0	0	0	0	0	0	0	1	0	0	0	0	0	0	0	0	0	0	0	0	0	0	1	0
AL049833.1|ENSG00000258393|lncRNA	0	0	0	0	0	0	0	0	0	0	0	0	0	0	0	0	0	0	0	0	0	1	0	0	0	0	0	0	0	0	0	0	0	0	0	0	0	0	1	0	0	0	0	0	0	0	0	0	0
AL109954.3|ENSG00000276638|lncRNA	0	0	0	0	0	0	0	0	0	0	0	0	0	12	0	0	0	0	0	0	0	0	0	0	0	0	0	0	0	0	0	0	0	0	0	0	0	0	0	0	0	0	0	0	0	0	0	0	0
AC073539.3|ENSG00000268597|lncRNA	0	0	0	0	0	0	0	0	0	0	0	0	0	0	0	0	0	0	0	0	0	0	0	0	0	0	0	0	0	0	0	0	0	0	0	0	0	0	0	0	0	0	0	0	0	0	0	0	0
AC109349.1|ENSG00000248176|lncRNA	0	0	0	0	0	0	0	0	0	0	0	0	0	0	0	0	0	0	0	0	0	0	0	0	0	0	0	0	0	0	0	0	0	0	0	0	0	0	0	0	0	0	0	0	0	0	0	0	0
LINC00363|ENSG00000232849|lncRNA	0	0	0	0	0	0	0	0	0	0	0	0	1	0	0	0	0	0	0	0	0	0	0	0	0	0	0	0	1	0	0	0	0	0	0	0	0	0	0	0	0	0	0	0	0	0	0	0	0
AL136164.1|ENSG00000230597|lncRNA	0	0	0	0	0	0	0	0	0	0	0	0	0	0	0	0	0	0	0	0	0	0	0	0	0	0	0	0	0	0	0	0	0	0	0	0	0	0	0	0	0	0	0	0	0	0	0	0	0
LINC02827|ENSG00000236908|lncRNA	1	2	8	12	1	4	1	46	0	0	2	1	0	1	5	0	1	10	14	7	0	12	1	2	0	13	8	0	20	0	33	7	15	21	1	2	6	0	2	1	1	1	17	5	9	32	0	4	4
AC022784.1|ENSG00000248538|lncRNA	2	1	0	5	1	5	0	2	3	0	1	1	1	5	8	0	1	2	9	5	6	0	15	2	0	17	0	0	120	1	3	4	6	4	0	3	3	6	10	2	17	34	4	7	2	2	11	11	4
AC104506.1|ENSG00000273204|lncRNA	0	0	0	0	0	0	0	0	0	0	0	0	0	0	0	0	0	0	0	0	0	0	0	0	0	0	0	0	0	0	0	0	0	0	0	0	0	0	0	0	0	0	0	0	0	0	0	0	0
AC115989.1|ENSG00000264932|lncRNA	2	1	0	2	2	0	0	2	1	0	1	1	2	1	2	0	0	0	1	2	0	0	2	0	1	0	0	0	5	0	2	8	6	3	0	2	0	0	1	0	4	1	0	0	1	2	1	0	1
PIK3CD-AS2|ENSG00000231789|lncRNA	45	23	22	38	1	8	3	148	14	23	22	4	4	20	38	7	5	39	149	9	5	4	12	5	2	5	147	11	243	43	5	18	2	36	5	0	77	16	13	15	81	6	16	19	46	93	26	184	24
AL356017.1|ENSG00000259143|lncRNA	0	0	0	0	0	0	0	0	0	0	0	0	0	0	0	0	0	0	0	0	0	0	0	0	0	0	0	0	0	0	0	0	0	0	0	0	0	0	0	0	0	0	0	0	0	0	0	0	0
AL583808.1|ENSG00000225087|lncRNA	0	1	8	0	0	0	3	0	0	0	4	0	0	0	0	0	0	0	38	41	0	0	1	0	0	0	0	0	13	2	0	0	0	0	0	0	0	44	7	1	0	0	8	4	0	0	0	19	0
AC025181.2|ENSG00000272086|lncRNA	252	167	133	144	70	100	66	119	121	94	216	144	345	176	261	55	56	237	240	159	37	172	145	77	351	113	560	38	104	137	42	282	31	75	71	69	140	351	186	190	103	44	46	89	204	216	85	104	117
PRMT5-AS1|ENSG00000237054|lncRNA	10	5	15	25	7	35	3	25	5	13	12	7	0	11	10	18	24	8	12	13	17	8	17	14	16	21	16	12	29	10	9	20	14	28	15	16	3	16	14	9	14	25	41	19	8	22	26	22	5
CHMP1B-AS1|ENSG00000267165|lncRNA	0	0	0	0	0	0	0	0	0	0	0	0	0	0	0	0	0	0	0	0	0	0	0	0	0	0	0	0	0	0	0	0	0	0	0	0	0	0	0	0	0	0	0	0	0	0	0	0	0
AC105150.1|ENSG00000254048|lncRNA	0	0	0	0	0	0	0	0	0	0	0	0	0	0	0	0	0	0	0	0	0	0	0	0	0	0	0	0	0	1	0	0	0	0	0	0	0	0	0	0	0	0	0	0	0	0	0	0	0
ZNF503-AS2|ENSG00000237149|lncRNA	98	121	68	81	73	107	48	86	82	68	24	28	162	118	170	91	80	214	152	104	38	82	67	37	3	163	57	49	270	109	30	131	51	198	39	41	139	215	48	118	117	69	38	166	101	92	168	133	108
AC012593.2|ENSG00000232153|lncRNA	0	0	0	0	0	0	0	0	0	0	0	0	0	0	0	0	0	0	0	0	0	0	0	0	0	0	0	0	0	0	0	0	0	0	0	0	0	0	0	0	0	0	0	0	0	0	0	0	0
AC098850.2|ENSG00000264765|lncRNA	0	0	0	0	0	0	0	0	0	0	0	0	0	0	0	0	0	0	0	0	0	0	0	0	0	0	0	0	0	0	0	0	0	0	0	0	0	0	0	0	1	0	0	1	0	0	0	0	0
AC007216.4|ENSG00000263307|lncRNA	5	8	3	11	1	9	2	10	4	1	17	0	4	6	11	3	0	3	6	4	2	3	6	7	4	5	7	9	17	4	5	7	2	5	6	19	7	8	13	3	8	9	7	11	8	10	7	4	6
LINC01411|ENSG00000249306|lncRNA	1	3	2	434	62	72	23	20	27	52	41	96	2	6	264	0	10	54	133	426	12	1	9	0	1	792	61	2	10	0	40	69	1	5	24	12	0	119	6	59	63	5	0	17	3181	7	7	5	327
AC005908.2|ENSG00000256691|lncRNA	0	0	0	0	0	0	0	0	0	0	0	0	0	0	0	0	0	0	0	0	0	0	0	0	0	0	0	0	0	0	0	0	0	0	0	0	0	0	0	0	0	0	0	0	0	0	0	0	0
HLTF-AS1|ENSG00000239718|lncRNA	0	0	0	0	0	0	0	0	0	0	0	0	0	0	0	0	0	0	0	0	0	0	0	0	0	0	0	0	0	0	0	0	0	0	0	0	0	0	0	0	0	0	0	0	0	0	0	0	0
AC005387.2|ENSG00000269191|lncRNA	3	3	3	4	0	20	2	3	4	3	2	1	3	11	6	4	0	4	3	2	5	6	10	9	3	2	5	7	13	6	7	3	0	6	1	7	3	7	4	3	4	2	2	12	7	6	10	5	2
MIR503HG|ENSG00000223749|lncRNA	15	8	75	183	5	223	80	91	52	82	19	15	43	347	191	15	35	12	129	129	26	189	51	27	0	158	39	66	301	47	14	32	5	75	296	72	90	7	131	50	20	20	80	184	16	57	56	56	8
AP003068.3|ENSG00000255173|lncRNA	0	0	0	0	0	0	0	0	0	0	0	0	0	0	0	0	0	0	0	0	0	0	0	0	0	0	0	0	0	0	0	0	0	0	0	0	0	0	0	0	0	0	0	0	0	0	0	0	0
AC010280.3|ENSG00000249588|lncRNA	0	0	0	0	0	0	0	1	0	0	0	1	1	0	0	2	0	0	0	0	0	0	0	0	0	0	0	0	0	0	0	0	0	0	1	0	0	0	1	0	1	0	0	0	1	0	1	0	0
AC005534.1|ENSG00000224903|lncRNA	2	2	4	10	0	3	3	9	5	2	6	1	0	5	61	0	0	6	76	14	4	4	1	6	2	6	20	0	15	4	9	4	11	4	3	2	10	38	16	3	22	1	1	4	6	5	22	30	2
AC108752.1|ENSG00000240241|lncRNA	0	0	0	0	0	0	0	0	0	0	0	0	0	0	0	0	0	0	0	0	0	0	0	0	0	0	0	0	0	0	0	0	0	0	0	0	0	0	0	0	0	0	0	0	0	0	0	0	0
AL353693.1|ENSG00000229312|lncRNA	6	17	0	12	0	1	2	11	4	3	3	6	10	3	10	3	1	4	16	2	1	0	6	8	2	5	34	0	32	3	0	4	0	3	1	1	10	2	7	5	11	1	8	77	3	4	7	2	19
KANSL1-AS1|ENSG00000214401|lncRNA	77	95	22	46	5	49	113	72	101	21	48	31	35	41	113	20	25	157	139	17	17	69	47	26	19	57	229	7	34	69	67	119	3	41	87	8	37	251	63	39	147	35	33	79	93	31	81	32	85
ERLNC1|ENSG00000230550|lncRNA	0	0	0	1	0	0	0	1	0	0	0	0	0	0	0	0	0	2	2	0	0	2	0	0	0	0	1	0	5	0	0	0	0	1	0	0	0	0	0	0	0	0	0	0	0	0	0	4	0
AL606516.1|ENSG00000226484|lncRNA	0	0	0	0	0	0	0	0	0	0	0	0	0	0	0	0	0	0	0	0	0	0	0	0	0	0	0	0	0	0	0	0	0	0	0	0	0	0	0	0	0	0	0	0	0	0	1	0	0
AC034102.7|ENSG00000258345|lncRNA	0	0	0	1	0	1	0	0	0	0	0	0	0	1	0	0	0	0	0	0	0	0	0	0	0	0	0	0	0	0	0	0	0	0	0	0	0	0	0	0	1	0	0	0	0	0	0	0	0
AC005789.1|ENSG00000267090|lncRNA	0	0	0	0	0	0	0	0	0	0	0	0	0	0	0	0	0	0	0	0	0	0	0	0	0	0	0	0	0	0	0	0	0	0	0	0	0	0	0	0	0	0	0	0	0	0	0	0	0
AL451067.1|ENSG00000234211|lncRNA	0	0	0	1	0	0	0	0	0	0	0	1	0	1	0	0	0	0	0	0	0	0	2	0	0	0	0	0	0	0	0	0	0	0	0	0	0	0	0	0	0	0	0	1	0	0	1	1	0
AL451049.1|ENSG00000272592|lncRNA	0	1	0	0	0	0	0	0	0	0	0	0	0	0	1	0	0	0	1	0	0	0	0	0	0	0	0	0	0	0	0	0	1	0	0	0	0	0	0	0	2	0	0	1	0	0	0	0	0
HIPK1-AS1|ENSG00000235527|lncRNA	9	12	2	6	0	4	2	18	3	3	5	8	2	6	23	0	2	7	30	7	2	0	4	0	8	6	25	0	5	10	1	7	3	3	5	3	13	27	10	8	5	5	4	7	7	4	4	7	7
AC243830.3|ENSG00000276508|lncRNA	2	0	0	1	0	0	0	0	0	0	0	0	0	0	0	0	0	1	2	0	0	0	0	0	0	0	0	0	0	1	1	0	0	0	0	0	0	0	0	0	0	0	0	0	0	0	0	1	0
AL162400.2|ENSG00000229225|lncRNA	0	0	0	0	0	0	0	0	0	0	0	0	0	0	0	0	0	0	0	0	0	0	0	0	0	0	0	0	0	0	0	0	0	0	0	0	0	0	0	0	0	0	0	0	0	0	0	0	0
AC022296.4|ENSG00000272832|lncRNA	1	0	0	2	0	0	1	2	0	0	0	0	2	1	0	0	0	0	2	2	0	1	1	0	1	1	6	0	1	1	1	0	0	0	1	1	1	7	3	2	1	0	0	3	3	0	1	1	2
LINC01920|ENSG00000236049|lncRNA	0	0	0	1	0	0	0	0	0	0	0	0	0	0	0	0	0	0	0	0	0	0	0	0	0	0	0	0	0	0	0	0	0	0	0	0	0	0	0	0	0	0	0	0	0	0	1	0	0
MME-AS1|ENSG00000240666|lncRNA	1	0	0	0	0	0	0	0	0	0	0	0	0	0	0	0	0	0	10	0	0	0	0	0	0	0	0	0	5	0	0	1	0	3	0	0	0	0	0	0	0	0	1	1	2	0	2	16	0
AC097372.1|ENSG00000251010|lncRNA	1	0	1	0	0	0	0	0	0	0	0	0	0	0	0	0	1	0	0	0	0	0	0	0	0	0	0	0	0	1	0	1	0	0	0	0	0	0	0	0	0	1	0	0	0	0	0	0	0
PVT1|ENSG00000249859|lncRNA	104	115	511	342	207	2165	374	1205	263	195	570	241	666	891	1428	309	178	521	1503	794	371	604	581	521	571	233	715	183	3396	943	347	373	184	996	522	531	636	574	607	774	761	272	962	894	494	731	958	1164	432
SNAP47-AS1|ENSG00000230005|lncRNA	2	2	2	1	0	2	1	2	1	2	0	0	1	0	3	0	0	0	0	0	4	8	0	2	0	0	3	0	1	1	1	2	0	4	5	5	1	0	2	0	1	2	7	3	0	1	0	3	1
AC092868.3|ENSG00000259735|lncRNA	0	2	0	0	0	0	0	1	0	0	3	2	1	0	0	2	0	0	0	0	0	1	0	1	0	1	1	1	0	0	1	0	0	0	0	3	0	0	2	0	0	0	1	1	0	0	1	2	0
AC091198.1|ENSG00000267642|lncRNA	0	0	0	0	0	0	0	0	0	0	0	0	0	0	0	0	0	0	0	0	0	0	0	0	0	0	0	0	0	0	0	0	0	0	0	0	0	0	0	0	0	0	0	0	0	0	0	0	0
COX10-AS1|ENSG00000236088|lncRNA	248	180	73	382	47	144	28	192	43	29	118	32	116	169	165	73	51	198	315	87	31	75	149	68	72	249	197	23	495	180	68	323	106	203	60	101	195	296	201	302	479	191	93	173	150	261	409	281	235
LINC02803|ENSG00000227740|lncRNA	4	6	5	3	5	15	2	10	2	7	5	1	2	1	8	3	1	13	6	3	0	1	3	3	5	2	3	1	8	8	2	6	4	3	2	8	5	9	9	1	4	7	5	10	2	3	16	9	2
AC022509.3|ENSG00000256894|lncRNA	68	127	2	38	16	0	12	69	8	15	16	17	5	29	11	2	15	11	12	16	4	10	10	8	26	72	20	2	22	26	26	73	6	20	4	6	30	4	44	5	4	38	7	21	33	222	25	28	19
FAM181A-AS1|ENSG00000258584|lncRNA	0	2	0	0	0	0	0	0	0	1	0	0	0	0	0	0	0	0	0	0	0	2	0	0	0	0	0	0	1	0	0	0	0	1	0	0	0	0	0	0	0	0	0	0	0	0	0	0	0
BET1-AS1|ENSG00000236861|lncRNA	19	12	0	15	4	9	1	8	8	1	4	3	1	6	14	2	0	11	8	2	1	2	10	1	1	8	9	1	9	13	0	8	1	14	4	4	10	10	16	9	31	8	6	9	15	6	10	12	15
LINC02254|ENSG00000259664|lncRNA	0	0	4	41	7	0	0	1	0	0	1	0	2	12	7	0	0	4	2	4	0	5	0	1	0	1	1	0	3	0	3	4	0	2	1	4	5	37	9	0	6	2	6	0	5	3	4	3	0
AC012615.2|ENSG00000267007|lncRNA	0	0	0	0	0	0	0	0	0	0	0	0	0	0	0	0	0	0	0	0	0	0	0	0	0	0	0	0	0	0	0	0	0	0	0	0	0	0	0	0	0	0	0	0	0	0	0	0	0
AC093249.2|ENSG00000260167|lncRNA	0	7	1	8	3	15	1	7	5	10	4	9	5	6	13	4	2	7	16	3	4	2	10	14	6	6	12	8	7	5	5	13	1	7	4	6	11	30	7	9	8	7	6	8	19	13	13	15	4
LINC00649|ENSG00000237945|lncRNA	157	303	85	518	176	3	58	36	257	268	62	18	41	74	42	15	109	284	699	261	35	179	485	23	278	201	130	58	541	228	5	153	3	470	146	41	134	718	573	268	444	570	190	1137	78	376	391	296	98
LINC00561|ENSG00000261206|lncRNA	3	2	0	0	0	0	0	0	0	1	0	0	0	1	0	0	0	0	0	0	0	0	0	0	0	0	0	0	0	1	0	0	0	0	0	0	0	0	0	0	0	0	0	0	0	0	4	0	0
ST20-AS1|ENSG00000259642|lncRNA	236	252	53	115	27	59	31	103	48	70	40	29	111	174	101	69	62	189	320	104	60	70	256	38	43	190	159	66	96	126	47	190	114	138	65	34	83	147	125	76	97	71	48	181	159	179	178	155	66
AL445123.1|ENSG00000234675|lncRNA	1	0	0	0	0	0	0	0	0	1	0	0	0	0	0	0	0	0	0	2	0	0	0	0	0	0	0	0	0	0	0	0	0	0	0	0	0	0	1	0	0	0	0	0	0	0	0	0	0
LINC02006|ENSG00000238755|lncRNA	0	5	2	0	0	2	0	0	0	0	0	2	0	2	0	0	0	0	0	3	0	0	1	0	0	1	0	0	1	4	0	0	0	0	1	1	1	1	1	0	0	0	2	2	1	0	7	1	0
LNCTAM34A|ENSG00000234546|lncRNA	17	12	15	17	8	45	1	36	5	5	6	15	4	14	30	8	17	16	21	1	11	9	6	8	4	13	6	5	13	25	1	9	11	14	11	3	17	10	2	5	4	14	1	19	20	26	7	4	11
AL356134.1|ENSG00000233262|lncRNA	0	0	1	0	0	0	0	1	0	0	0	0	0	2	0	0	1	0	0	0	2	1	1	0	0	0	0	0	0	0	0	0	2	0	0	0	0	0	3	0	0	0	0	0	0	0	0	0	0
AC027688.1|ENSG00000260605|lncRNA	0	0	0	0	0	2	0	0	0	0	0	0	0	0	0	0	0	0	0	0	0	0	0	0	0	0	0	0	0	0	0	0	0	0	0	0	0	0	0	0	0	0	0	0	0	0	0	0	0
LINC00605|ENSG00000251533|lncRNA	5	9	4	12	0	2	5	0	0	5	2	6	1	44	11	0	1	6	19	50	6	0	14	1	0	4	8	4	3	2	6	4	9	0	10	5	4	110	33	45	0	1	43	5	18	4	17	1	1
MYOCD-AS1|ENSG00000227274|lncRNA	0	0	0	0	0	0	0	0	0	0	0	0	0	0	0	0	0	0	0	0	0	0	0	0	0	0	1	0	1	0	0	0	0	0	0	0	0	0	0	0	0	0	0	0	0	0	0	0	1
LINC00346|ENSG00000255874|lncRNA	60	138	42	314	54	33	21	897	189	164	93	71	124	240	127	80	79	329	463	108	73	14	312	132	144	605	238	61	161	164	83	186	9	109	100	95	504	462	117	135	811	368	131	256	137	287	72	107	522
AC023355.2|ENSG00000259488|lncRNA	7	23	8	15	2	30	4	29	19	14	24	1	6	24	17	7	13	9	68	6	16	7	44	12	22	8	123	18	7	7	11	14	6	30	9	11	13	27	14	11	18	14	58	38	15	20	12	25	11
VPS13B-DT|ENSG00000253948|lncRNA	39	43	14	23	4	27	13	24	12	3	32	16	3	5	28	7	4	37	68	12	20	4	38	9	7	10	41	8	38	33	9	18	8	23	17	2	18	38	44	21	36	7	13	75	22	16	18	30	29
AL353804.1|ENSG00000228906|lncRNA	27	55	9	26	4	6	1	5	5	5	2	0	12	11	10	9	3	29	26	5	0	8	11	2	1	25	10	0	17	18	2	31	4	12	11	22	7	12	38	12	25	13	8	10	13	9	12	15	7
AL008638.3|ENSG00000279440|lncRNA	0	0	0	0	0	1	0	0	0	0	0	0	0	0	1	0	0	0	0	0	0	0	0	0	0	0	1	0	0	0	0	1	0	1	0	0	0	0	0	0	0	0	0	0	0	0	1	0	0
AC020978.2|ENSG00000260441|lncRNA	1	0	0	2	0	0	1	1	1	1	0	2	0	1	1	0	0	2	0	0	0	3	2	0	1	2	0	0	3	1	3	2	1	6	0	2	1	1	2	1	0	1	1	1	0	1	4	3	1
LINC01837|ENSG00000267489|lncRNA	0	1	0	0	0	0	0	0	0	0	0	0	0	0	0	0	0	0	0	0	0	0	0	0	0	0	0	0	0	0	0	0	0	0	0	0	0	0	0	0	0	0	0	0	0	0	0	0	0
LINC02314|ENSG00000259082|lncRNA	0	0	0	0	0	0	0	0	0	0	0	0	0	0	0	0	0	0	0	0	0	0	0	0	0	0	0	0	0	0	0	0	0	0	0	0	0	0	0	0	0	0	0	0	1	0	0	0	0
AC100803.2|ENSG00000244998|lncRNA	0	0	1	0	0	12	10	7	0	4	2	72	19	8	34	4	5	13	24	8	3	8	2	15	0	4	3	1	33	5	5	4	3	25	4	0	2	4	4	2	2	2	7	7	3	10	6	8	19
AC027682.4|ENSG00000261386|lncRNA	4	6	3	3	3	15	1	4	2	2	6	4	4	7	4	4	4	1	8	2	5	2	4	3	7	5	9	4	7	3	4	6	1	9	4	2	3	11	7	1	3	3	2	4	6	4	6	10	1
AL118511.2|ENSG00000225656|lncRNA	0	1	0	0	0	0	0	2	0	0	1	0	0	0	2	0	0	0	0	0	0	0	0	1	0	0	0	0	1	0	0	1	0	0	0	0	2	0	0	0	0	0	0	2	0	0	2	0	1
AC133919.1|ENSG00000260507|lncRNA	1	1	0	0	0	1	0	0	0	0	0	0	0	0	0	0	0	0	0	1	0	0	2	0	0	1	2	0	1	0	0	1	0	0	0	0	0	3	3	0	1	0	0	1	0	2	1	1	0
AC114485.1|ENSG00000233359|lncRNA	1	0	0	0	0	0	0	0	0	0	0	0	0	0	0	0	0	0	0	1	0	0	0	0	0	0	0	0	0	0	0	0	0	0	0	0	0	0	0	0	0	0	0	0	0	0	0	0	0
AC004771.3|ENSG00000262429|lncRNA	0	1	2	0	0	1	0	0	1	0	1	0	0	0	0	0	1	0	0	0	0	0	0	4	0	1	0	0	1	0	1	0	1	1	1	0	0	0	1	0	0	0	1	2	0	0	0	0	0
AC012313.2|ENSG00000268049|lncRNA	15	18	4	10	12	18	0	5	7	13	9	0	4	15	7	3	22	17	6	0	2	6	14	9	6	13	4	2	34	9	11	19	5	18	4	5	13	16	11	3	17	14	10	5	8	11	13	26	8
AC046143.1|ENSG00000229334|lncRNA	123	113	29	89	12	51	23	60	21	42	33	19	179	105	108	36	35	63	60	92	15	40	69	49	9	41	120	18	39	46	7	100	14	60	39	54	81	69	187	69	83	32	27	37	108	50	46	79	70
AL049870.2|ENSG00000258633|lncRNA	0	0	0	0	1	0	0	1	0	0	0	0	1	2	0	0	0	0	0	0	0	0	0	0	0	0	2	0	0	0	4	0	0	4	0	0	0	0	1	0	0	0	0	1	3	0	1	0	0
AC008060.4|ENSG00000260426|lncRNA	0	0	0	0	0	0	0	0	0	0	0	0	0	0	0	0	0	0	0	0	1	0	0	0	0	1	0	0	0	0	0	0	0	0	1	0	0	0	0	0	0	0	0	0	0	0	0	0	0
AC008750.5|ENSG00000268520|lncRNA	5	2	1	7	3	4	0	4	0	3	3	6	4	11	3	6	5	8	6	1	0	2	10	13	3	7	3	0	21	4	4	7	1	12	5	3	3	2	29	0	13	3	4	2	4	8	11	27	2
LINC02594|ENSG00000267440|lncRNA	2	0	2	5	0	0	2	2	0	3	1	0	0	2	3	4	0	9	8	5	0	2	0	1	1	2	2	0	10	1	6	2	2	0	4	1	0	1	3	1	2	0	0	0	1	0	1	4	1
AC012640.1|ENSG00000248968|lncRNA	2	0	1	1	1	8	2	1	0	0	0	1	2	4	2	0	2	0	8	0	2	0	2	3	7	3	8	2	2	3	2	4	2	1	0	2	3	4	5	1	2	2	4	0	1	1	0	5	1
AC114803.1|ENSG00000230432|lncRNA	0	0	0	2	0	3	0	0	0	0	2	0	0	3	0	2	0	0	2	1	1	1	0	0	0	2	0	0	4	4	0	1	0	0	2	1	0	0	1	1	1	0	0	3	0	0	0	1	0
LINC02601|ENSG00000223714|lncRNA	2	1	0	0	0	13	0	3	0	0	0	1	2	5	0	0	1	1	3	0	0	0	2	5	0	1	4	0	6	0	2	0	1	1	1	0	0	9	1	3	0	0	3	2	2	1	3	2	14
LINC02473|ENSG00000261121|lncRNA	7	6	0	32	12	12	6	13	2	5	2	13	7	19	15	1	6	6	1	2	12	34	4	10	6	6	50	2	37	3	0	27	2	25	2	5	22	51	2	5	16	17	4	13	0	2	21	5	4
AC138360.1|ENSG00000257325|lncRNA	0	0	0	0	0	0	0	0	0	0	0	0	0	0	0	0	0	0	0	0	0	0	0	0	0	0	0	0	0	0	1	0	0	0	0	0	0	0	0	0	0	0	0	0	1	0	0	0	0
AC007533.2|ENSG00000261369|lncRNA	1	0	0	1	0	0	0	0	0	0	0	0	0	0	0	0	2	0	0	0	0	0	0	0	0	0	0	0	0	0	0	1	0	0	1	1	0	0	0	0	0	0	0	0	0	0	0	0	0
AC010328.3|ENSG00000269082|lncRNA	0	0	0	0	0	1	0	2	0	0	0	0	0	0	0	0	0	0	1	0	0	0	0	0	0	0	0	0	0	0	0	1	0	0	0	0	1	0	0	0	0	0	0	0	0	2	0	0	0
LINC01216|ENSG00000250223|lncRNA	0	0	0	0	0	0	0	0	0	0	0	0	0	0	0	0	0	0	0	0	0	0	0	0	0	0	0	0	0	0	0	0	0	0	0	0	0	0	0	0	0	0	0	0	0	0	0	0	0
MATN1-AS1|ENSG00000186056|lncRNA	71	61	28	128	23	121	36	132	25	31	28	23	50	98	138	42	21	115	162	61	34	51	28	50	39	68	104	27	197	94	31	59	54	67	27	35	75	250	31	64	59	28	44	61	72	101	81	139	79
LINC01203|ENSG00000226985|lncRNA	0	0	0	0	0	0	0	0	0	0	0	0	0	0	0	0	0	0	0	1	0	0	0	0	0	0	0	0	0	0	0	0	0	0	0	0	1	0	0	0	0	0	0	0	0	0	0	0	0
LINC02349|ENSG00000259284|lncRNA	0	0	0	0	0	0	0	0	0	0	0	0	0	0	0	0	0	0	0	0	0	0	0	0	0	0	0	0	0	3	0	0	0	0	0	0	0	0	0	0	1	0	0	0	0	0	0	0	0
KCNMA1-AS2|ENSG00000225497|lncRNA	0	0	0	0	0	0	0	0	0	0	0	0	0	0	0	0	0	0	0	0	0	0	0	0	0	0	0	0	0	0	0	0	0	0	0	0	0	0	0	0	0	0	0	0	0	0	0	0	0
AC135050.1|ENSG00000232748|lncRNA	11	21	9	15	7	29	7	24	10	9	13	7	13	26	17	30	4	36	18	8	8	13	16	17	14	24	23	5	18	16	6	24	19	15	13	11	14	24	37	18	25	9	10	22	27	17	25	17	10
AC116345.1|ENSG00000249743|lncRNA	14	8	0	3	6	6	1	248	18	40	88	1	318	1	409	70	20	53	5	3	0	11	5	1	0	1	611	6	21	18	0	6	0	8	37	8	386	14	1	77	157	1	0	92	3	5	1	2	1
AC016586.1|ENSG00000268670|lncRNA	7	6	8	3	0	17	3	10	6	12	9	1	2	10	11	12	4	7	3	0	5	6	32	10	13	12	9	3	7	2	9	32	5	26	5	13	8	2	16	3	9	18	7	13	1	15	21	18	2
AC117382.2|ENSG00000261758|lncRNA	0	0	0	1	3	1	1	1	0	2	3	0	1	1	1	1	0	3	8	1	0	0	4	5	2	1	0	2	2	0	2	0	1	3	1	2	0	0	6	0	2	1	2	2	0	3	2	2	0
ZNF529-AS1|ENSG00000233527|lncRNA	87	69	40	95	37	152	19	99	67	35	45	12	100	118	109	43	28	96	152	117	32	54	17	45	9	34	462	17	141	39	44	84	31	44	36	25	82	187	80	80	90	79	120	100	131	15	56	100	32
AC234772.2|ENSG00000269902|lncRNA	1	9	0	2	0	8	0	1	0	0	0	0	1	0	0	3	0	0	0	0	0	0	0	0	0	0	0	0	1	4	0	0	0	0	3	2	0	0	0	1	0	0	0	0	0	0	1	0	0
AC105094.2|ENSG00000267175|lncRNA	3	0	0	0	0	0	0	1	1	0	0	0	1	0	1	0	0	1	0	0	0	0	0	0	0	0	0	0	1	0	0	0	2	1	0	0	1	0	1	0	0	0	0	0	0	1	1	0	0
AL136040.1|ENSG00000273783|lncRNA	41	20	3	19	2	15	4	23	11	7	6	13	8	28	10	10	2	13	48	14	7	6	14	17	11	14	19	1	42	20	4	13	9	13	6	2	16	28	29	22	14	16	25	41	42	15	12	12	19
AC079949.1|ENSG00000256001|lncRNA	47	89	13	33	44	3	7	74	21	0	0	20	0	69	70	21	34	2	38	32	11	39	85	4	0	8	44	13	119	4	0	193	7	45	2	28	149	42	118	15	1	78	65	101	17	11	141	22	1
AC010307.2|ENSG00000248245|lncRNA	1	1	1	5	0	1	1	2	1	0	2	4	1	2	2	0	2	3	0	0	0	2	1	3	0	2	0	0	1	1	0	2	0	1	0	8	1	1	1	3	2	1	1	5	8	0	0	1	3
Z83839.2|ENSG00000239674|lncRNA	0	0	0	0	0	0	0	0	0	0	0	0	0	0	0	0	1	0	0	0	0	0	0	0	0	0	0	0	0	0	0	0	0	0	0	0	0	0	0	0	1	0	0	0	0	0	3	0	0
AGBL1-AS1|ENSG00000260125|lncRNA	0	0	0	0	0	0	0	0	0	0	0	0	0	0	0	0	0	0	0	0	0	0	0	1	0	0	0	0	0	0	0	0	0	0	0	1	0	0	0	0	0	0	0	0	0	0	0	0	0
AL353742.1|ENSG00000230030|lncRNA	0	0	0	0	0	0	0	0	0	0	0	0	0	0	0	0	0	0	0	0	0	0	0	0	0	0	0	0	0	0	0	0	0	0	0	0	0	0	0	0	0	0	0	0	0	0	0	0	0
AC099552.1|ENSG00000217825|lncRNA	0	1	0	1	0	0	0	0	0	0	0	0	0	1	0	0	1	1	0	0	0	0	0	0	0	0	1	0	3	1	0	0	0	0	0	0	0	0	0	0	0	0	0	0	0	1	0	1	0
CASC8|ENSG00000246228|lncRNA	6	14	177	25	34	17	33	60	35	9	4	285	514	11	25	23	126	30	89	12	77	12	35	26	265	40	13	20	107	23	73	7	28	45	29	12	23	80	12	64	75	35	79	579	16	61	40	36	13
AL139147.1|ENSG00000248458|lncRNA	2	6	0	10	0	0	0	3	0	0	1	0	3	5	1	0	0	4	1	0	2	0	5	1	0	0	3	0	8	2	0	1	0	2	2	1	2	0	4	0	0	1	1	3	2	6	6	1	2
LINC01520|ENSG00000230962|lncRNA	0	0	0	0	0	0	0	0	0	0	0	0	0	0	0	0	0	0	0	0	0	0	0	0	0	0	0	0	0	0	0	0	0	0	0	0	0	0	0	0	0	0	0	0	0	0	0	0	0
AC020661.1|ENSG00000251161|lncRNA	12	26	13	17	9	45	3	24	1	5	17	4	9	13	11	10	1	33	68	15	8	9	38	5	1	6	32	7	11	11	8	15	6	10	14	11	21	14	27	14	21	3	12	55	8	24	14	34	13
AC104561.3|ENSG00000253986|lncRNA	2	1	3	6	0	1	0	4	0	0	1	0	1	1	8	0	0	1	6	0	0	0	0	1	0	2	1	0	0	3	2	4	0	3	5	1	0	12	3	2	5	7	0	6	5	4	1	4	16
AC016710.2|ENSG00000229131|lncRNA	0	0	0	0	0	0	0	0	0	0	0	0	0	0	0	0	0	0	14	0	0	0	0	0	0	0	0	0	0	0	0	0	0	0	0	0	0	0	0	0	0	0	0	0	0	0	0	0	0
MAP4K3-DT|ENSG00000231312|lncRNA	460	388	59	472	65	198	99	604	111	109	82	99	248	172	402	107	38	340	430	420	71	77	241	150	53	320	485	15	514	353	75	445	208	345	96	95	300	599	485	400	416	159	73	324	486	269	236	280	409
AC024267.5|ENSG00000265845|lncRNA	3	0	0	4	1	1	0	0	1	0	4	1	3	5	0	0	0	1	1	2	2	1	1	1	1	0	1	1	0	0	1	1	2	2	1	3	2	4	3	0	4	0	2	2	0	1	1	4	1
AC090572.2|ENSG00000253778|lncRNA	0	0	0	0	0	0	0	0	0	0	0	0	0	0	0	0	0	0	1	5	0	0	0	0	0	0	0	0	0	0	0	0	0	0	0	0	0	0	0	0	0	0	0	0	0	0	0	0	0
AC124319.1|ENSG00000262979|lncRNA	5	2	39	7	19	13	11	18	40	9	28	28	12	12	7	4	19	11	9	5	96	41	7	53	6	8	16	3	22	11	47	23	68	21	13	44	8	13	7	3	23	14	58	15	2	18	23	52	22
ZBTB20-AS3|ENSG00000239946|lncRNA	0	0	0	0	0	0	0	0	0	0	0	0	0	0	1	0	0	0	0	0	0	0	0	0	0	0	0	0	0	0	0	0	0	0	0	0	0	0	1	0	0	0	0	0	0	0	0	0	0
AC104012.2|ENSG00000253287|lncRNA	0	0	0	0	0	0	0	0	0	0	0	0	0	0	0	0	0	0	0	0	0	0	0	0	0	0	0	0	0	0	0	0	0	0	0	0	0	0	0	0	0	0	0	0	0	0	0	0	0
AC016550.1|ENSG00000248195|lncRNA	0	0	0	0	0	0	0	0	0	0	0	0	0	0	0	0	0	0	0	0	0	0	0	0	0	0	0	0	0	0	0	0	0	0	0	0	0	0	0	0	0	0	0	0	0	0	0	0	0
AC007595.1|ENSG00000263279|lncRNA	1	0	0	1	0	0	0	0	0	0	0	0	0	0	0	0	0	1	0	2	0	0	0	0	0	0	0	0	0	0	0	1	0	0	1	0	0	0	2	2	0	0	0	0	0	0	0	0	0
AC005537.2|ENSG00000232006|lncRNA	5	0	6	11	3	1	1	0	1	0	26	4	4	2	1	0	0	18	28	29	0	0	1	1	1	0	7	2	129	2	1	1	0	2	1	0	16	198	3	30	0	3	10	29	14	1	0	5	5
AC017053.1|ENSG00000234275|lncRNA	0	0	0	0	0	0	0	0	0	0	0	0	0	0	0	0	0	0	0	0	0	0	0	0	0	0	0	0	0	0	0	0	0	0	0	0	0	0	0	0	0	0	0	0	0	0	0	0	0
LINC00911|ENSG00000259107|lncRNA	1	0	0	0	0	0	0	0	0	0	0	0	0	0	0	0	0	0	0	0	0	0	0	0	0	0	0	0	0	1	0	0	0	0	0	0	0	0	0	0	0	0	0	0	0	0	0	0	0
AL669970.1|ENSG00000223795|lncRNA	1	0	0	0	0	1	0	0	0	0	0	0	0	0	0	0	1	0	0	0	0	0	0	0	0	0	0	0	0	1	0	0	0	0	0	0	1	0	0	0	0	0	0	1	0	0	0	0	0
LINC02397|ENSG00000205056|lncRNA	37	29	0	13	0	0	0	0	0	1	6	3	5	6	1	0	1	0	2	1	1	0	7	2	0	1	2	0	1	15	0	6	0	1	2	2	9	0	0	5	0	5	4	4	6	16	4	4	2
AC104984.2|ENSG00000264125|lncRNA	1	1	2	5	0	1	1	1	1	0	1	0	1	11	3	1	0	5	6	1	0	1	4	3	0	2	0	0	6	3	0	3	0	5	3	0	0	7	10	0	0	0	4	9	1	1	0	0	2
LINC02559|ENSG00000236464|lncRNA	0	0	0	0	0	0	0	0	0	0	0	0	0	0	1	0	0	0	0	0	0	0	0	0	0	0	0	0	0	0	0	0	0	0	0	0	0	0	0	0	0	0	0	0	0	0	0	0	0
AC025048.4|ENSG00000267416|lncRNA	7	5	1	9	0	16	3	18	0	0	3	5	6	20	19	0	7	7	26	4	3	2	8	2	3	4	12	3	16	18	3	10	1	7	2	2	7	30	4	9	5	7	5	13	15	11	10	10	1
LINC01589|ENSG00000238120|lncRNA	12	39	3	7	0	0	0	9	1	3	3	2	0	4	6	2	3	7	6	1	4	1	5	6	0	1	0	1	12	6	5	3	3	2	1	3	6	22	4	3	3	6	1	4	6	3	6	2	4
AC090625.2|ENSG00000255542|lncRNA	0	1	0	0	0	0	0	0	0	0	0	0	0	0	0	0	0	0	0	0	0	0	0	0	0	0	0	0	0	1	0	0	0	0	0	0	1	0	0	0	0	0	0	0	1	0	0	0	0
AC108676.1|ENSG00000244675|lncRNA	10	7	3	2	44	6	1	6	3	1	82	1	9	7	6	47	4	3	290	9	34	93	7	96	1	14	18	8	3	102	1	20	0	4	2	1	8	7	15	80	2	161	102	10	4	3	415	5	11
LINC02734|ENSG00000255382|lncRNA	2	2	0	0	0	2	0	1	2	0	2	0	0	0	0	0	0	1	1	0	0	1	0	0	0	0	0	0	1	3	0	2	0	2	0	0	0	0	1	0	3	0	1	0	0	0	0	4	1
AL137798.1|ENSG00000271732|lncRNA	0	0	1	2	0	1	1	0	0	0	0	0	0	0	4	0	0	2	0	1	0	0	0	0	0	3	1	0	3	0	0	5	0	4	1	0	2	2	3	2	2	1	0	0	0	0	2	2	0
AC087235.1|ENSG00000115934|lncRNA	0	0	0	0	0	0	0	0	0	0	3	0	0	1	0	0	0	0	1	0	0	0	0	0	0	0	0	0	0	0	0	0	0	0	0	0	0	0	0	0	0	0	0	1	0	0	1	0	0
AC025566.1|ENSG00000244650|lncRNA	0	0	0	0	0	0	0	0	0	0	0	0	0	0	0	0	0	0	0	0	0	0	0	0	0	0	0	0	0	0	0	0	0	0	0	0	0	0	0	0	0	0	0	0	0	0	0	0	0
NAGPA-AS1|ENSG00000267072|lncRNA	1	0	0	0	0	0	0	2	0	0	0	0	0	0	0	0	0	0	0	0	0	0	0	0	0	0	0	0	0	0	0	1	0	0	0	0	0	0	0	0	0	0	0	0	0	0	0	0	0
AC023403.1|ENSG00000253164|lncRNA	0	1	3	0	0	0	0	0	0	0	0	0	0	0	0	0	0	2	6	1	0	1	0	0	0	0	0	0	7	0	0	0	0	0	0	0	0	0	0	0	0	0	1	2	0	0	0	0	0
AC011726.2|ENSG00000253430|lncRNA	2	0	0	0	0	1	0	0	0	0	0	0	1	1	0	0	0	0	0	0	0	0	0	0	0	0	0	0	0	0	0	0	0	0	0	0	0	0	0	0	0	0	0	0	0	0	0	0	0
LINC02502|ENSG00000250392|lncRNA	0	2	0	0	0	0	0	0	0	0	0	0	0	0	0	0	0	0	1	1	0	0	1	0	0	0	1	0	0	2	0	0	0	0	0	0	1	8	0	0	0	0	0	0	1	0	5	0	0
LINC02388|ENSG00000257259|lncRNA	1	0	1	0	0	0	0	1	1	0	2	0	1	1	0	0	1	0	2	0	0	0	0	0	0	0	1	0	1	1	0	0	0	1	0	1	0	0	1	0	2	0	1	1	0	0	0	0	3
AL136295.7|ENSG00000278784|lncRNA	123	118	30	107	35	234	29	109	33	64	55	76	46	155	188	34	17	74	71	62	43	40	84	52	35	84	148	23	41	72	55	94	29	170	38	53	45	192	74	46	107	52	111	113	96	73	172	141	70
AC109460.4|ENSG00000261552|lncRNA	0	0	0	0	0	0	0	0	0	0	0	0	0	0	0	0	0	0	0	0	0	0	0	0	0	0	0	0	0	0	0	0	0	0	0	0	0	0	0	0	0	0	0	0	0	0	0	0	0
LINC01754|ENSG00000224565|lncRNA	4	2	1	0	0	0	0	0	0	0	0	0	0	0	1	0	0	0	3	0	0	0	0	0	0	0	0	0	0	0	0	0	0	0	0	0	4	0	0	0	0	0	0	0	0	1	2	1	0
AC005014.2|ENSG00000272361|lncRNA	11	10	3	7	2	5	1	2	3	2	11	2	5	6	9	1	3	6	25	6	1	6	14	1	1	5	15	1	11	12	3	5	5	3	2	1	2	6	4	8	7	2	5	6	0	5	11	8	2
VENTXP1|ENSG00000259849|lncRNA	0	0	0	0	0	0	0	0	0	0	0	0	0	0	0	0	0	0	0	0	0	0	0	0	0	0	0	0	0	0	0	0	0	0	0	0	0	0	0	0	0	0	0	0	0	0	0	0	0
AL023806.2|ENSG00000270828|lncRNA	0	0	0	0	0	0	0	0	0	0	0	0	0	0	0	0	0	0	0	0	0	0	0	0	0	0	0	0	0	0	0	0	0	0	0	0	0	0	0	0	0	0	0	0	0	0	0	0	0
AP001107.9|ENSG00000255468|lncRNA	302	234	38	147	60	215	70	687	114	77	60	79	94	447	346	65	57	106	359	159	60	84	79	60	64	199	146	24	216	111	58	196	214	197	35	62	211	150	430	187	191	254	116	91	303	157	145	257	153
AC243547.2|ENSG00000278431|lncRNA	0	0	0	0	0	0	0	0	0	0	0	0	0	0	0	0	0	0	0	0	0	0	0	0	0	0	0	0	0	0	0	0	0	0	0	0	0	0	0	0	0	0	0	0	0	0	0	0	0
AC090971.3|ENSG00000259201|lncRNA	2	1	1	3	1	1	0	1	0	0	0	0	1	0	0	0	2	1	0	0	1	0	0	0	0	0	0	0	0	1	0	2	1	0	0	1	0	1	1	0	0	2	1	0	0	1	1	0	0
AC107021.2|ENSG00000261051|lncRNA	18	25	0	42	10	46	5	11	16	4	15	6	20	31	32	6	0	34	11	25	5	5	21	12	1	9	36	2	61	28	1	11	1	13	4	10	58	16	62	18	15	18	16	114	4	22	58	6	29
AL109976.1|ENSG00000277287|lncRNA	1	5	9	13	10	19	3	17	9	0	6	4	7	27	6	0	20	3	11	5	3	24	6	5	3	8	48	3	60	20	1	13	33	13	3	16	11	1	6	8	15	33	10	17	10	18	7	15	14
TMPO-AS1|ENSG00000257167|lncRNA	97	101	90	91	83	321	43	141	78	69	187	52	169	167	180	84	36	315	432	98	57	45	251	145	159	219	318	23	172	138	32	125	43	143	83	71	106	190	324	138	176	202	106	177	158	194	303	134	288
AL807752.5|ENSG00000260190|lncRNA	4	18	3	3	0	25	2	14	1	4	2	2	2	8	7	3	2	5	11	2	1	5	8	1	4	0	8	0	9	2	4	6	3	5	4	3	1	9	8	3	7	4	12	10	3	1	3	6	2
AC022784.5|ENSG00000254340|lncRNA	9	14	2	16	4	5	3	6	3	3	1	0	4	11	11	3	1	0	13	7	1	5	6	4	0	17	2	1	4	7	0	9	0	8	1	0	2	6	30	9	13	13	3	14	3	4	1	16	7
AC025154.2|ENSG00000257588|lncRNA	1	0	3	9	22	5	0	50	2	8	5	0	16	1	4	5	5	17	19	7	10	5	4	1	0	29	19	0	7	2	2	11	37	6	0	2	20	1	8	5	16	5	9	11	6	9	22	2	0
LINC02741|ENSG00000255388|lncRNA	0	0	0	0	0	0	0	0	0	0	0	0	0	0	0	0	0	0	0	0	0	0	0	0	0	2	0	0	0	0	0	0	0	0	0	0	0	0	1	0	0	0	0	0	0	0	0	0	0
AL390195.2|ENSG00000243960|lncRNA	8	11	5	20	6	19	1	17	6	5	6	10	5	13	5	4	2	19	24	6	2	6	19	4	4	13	19	4	8	4	4	19	0	16	2	6	11	16	28	15	17	16	5	10	5	12	35	14	4
BX284668.1|ENSG00000223643|lncRNA	0	0	0	0	0	0	0	0	0	0	0	0	0	0	0	0	0	0	0	0	0	0	0	0	0	0	0	0	0	0	0	0	0	0	0	0	0	0	0	0	0	0	0	1	0	0	0	0	0
LINC00844|ENSG00000237949|lncRNA	2	2	0	0	0	0	0	0	0	0	0	0	0	1	0	0	0	1	0	0	0	0	0	0	0	0	0	0	0	1	0	0	0	0	0	0	0	0	0	0	0	0	0	0	0	0	0	0	0
AC002064.2|ENSG00000225498|lncRNA	0	1	0	0	0	1	0	0	3	0	1	0	0	3	1	0	0	1	0	1	1	0	1	0	0	0	0	0	3	1	0	4	0	1	0	0	0	0	5	0	1	0	1	1	0	7	1	1	1
AC015802.3|ENSG00000267543|lncRNA	11	11	1	7	0	9	0	7	2	1	6	2	2	14	10	2	1	4	7	3	3	3	5	4	0	1	14	3	7	7	4	5	1	9	1	1	4	19	5	3	4	2	7	5	2	9	4	18	2
AC023908.1|ENSG00000259432|lncRNA	0	0	0	0	0	0	0	0	0	0	0	0	0	0	0	0	0	0	0	0	0	0	0	0	0	0	0	0	0	0	0	0	0	0	0	0	0	0	0	0	0	0	0	0	0	0	0	0	0
AC007431.1|ENSG00000263499|lncRNA	1	1	0	0	0	0	0	0	0	0	1	5	0	0	0	0	0	0	0	0	1	0	0	0	0	1	0	0	1	1	0	0	1	1	0	2	0	0	2	0	0	0	1	0	0	0	2	0	1
AC122683.1|ENSG00000226302|lncRNA	0	1	0	0	0	0	0	0	0	0	0	0	0	0	1	0	0	2	0	0	0	0	0	0	0	0	0	0	0	0	0	1	0	0	0	0	0	0	0	0	0	0	1	0	0	0	1	1	0
TAB3-AS1|ENSG00000231542|lncRNA	0	0	0	0	0	0	0	0	0	0	0	0	0	0	0	0	0	0	0	0	0	0	0	0	0	0	0	0	0	0	0	0	0	0	0	0	0	0	0	0	0	0	0	0	0	0	0	0	0
AL590440.1|ENSG00000233271|lncRNA	0	0	0	0	0	0	0	0	0	0	0	0	0	0	0	0	0	0	0	0	0	0	0	0	0	0	0	0	0	0	0	0	0	0	0	0	0	0	0	0	0	0	0	0	0	0	0	0	0
AL590560.3|ENSG00000272668|lncRNA	44	7	0	15	4	31	10	9	1	33	8	2	35	6	24	10	3	23	84	1	7	16	13	6	2	10	87	3	53	21	3	1	11	16	6	8	0	286	14	4	14	50	7	6	4	23	8	28	11
AL596247.1|ENSG00000225761|lncRNA	1	0	0	7	0	13	0	2	1	0	4	0	2	2	1	1	0	0	2	0	2	5	1	0	2	0	5	0	4	1	0	4	0	0	0	9	1	3	7	3	1	5	1	9	0	0	2	1	1
LINC02470|ENSG00000225231|lncRNA	1	0	0	1	0	7	0	5	0	0	0	0	0	0	0	0	0	0	0	2	0	0	0	0	0	2	0	0	2	2	0	1	0	2	0	1	0	0	0	0	1	0	0	0	0	0	2	8	0
SMARCA5-AS1|ENSG00000245112|lncRNA	3	6	0	0	2	7	1	0	1	4	4	0	2	0	0	2	1	0	1	2	3	3	1	1	3	0	0	2	0	0	2	2	2	0	0	0	1	5	1	0	2	0	3	0	0	1	2	1	2
AL513550.1|ENSG00000228506|lncRNA	138	87	20	109	20	50	19	118	34	39	50	22	69	130	29	48	13	48	126	108	23	27	74	19	36	96	105	8	97	48	10	87	23	53	37	26	59	64	70	90	90	48	83	87	147	83	102	92	81
AC026979.3|ENSG00000272375|lncRNA	4	18	0	9	5	11	1	2	7	6	0	1	2	10	9	4	0	3	2	3	5	3	17	3	4	4	1	0	7	6	0	15	2	14	0	0	3	20	13	6	26	7	6	13	9	7	33	11	9
AC024933.1|ENSG00000272656|lncRNA	7	15	0	4	0	2	0	5	2	0	1	2	8	5	17	2	0	11	10	6	3	4	7	2	1	2	2	0	3	7	1	4	3	8	0	4	11	7	8	6	3	3	3	9	5	4	6	8	7
AP001020.3|ENSG00000266171|lncRNA	3	3	1	9	6	2	1	10	1	1	3	0	2	2	1	7	2	8	5	0	3	2	5	3	5	5	2	0	5	4	1	13	1	4	2	11	1	4	10	4	4	3	7	1	1	0	4	5	1
AL033523.1|ENSG00000228793|lncRNA	1	10	0	0	0	0	0	1	0	0	1	0	0	0	0	0	0	0	0	0	0	1	1	0	0	0	0	0	1	1	0	0	0	0	0	0	0	1	0	0	0	0	0	0	0	0	0	0	0
AC005014.3|ENSG00000272537|lncRNA	5	2	0	0	0	0	0	0	0	0	0	0	1	2	5	0	2	0	1	0	1	0	1	3	0	0	2	0	3	3	0	2	0	3	0	1	1	3	1	0	2	0	0	8	1	1	4	3	3
AC084819.1|ENSG00000256923|lncRNA	0	0	0	0	1	0	0	0	0	0	0	0	0	0	0	1	0	1	2	0	0	0	1	0	0	0	0	0	5	0	0	0	0	0	0	0	0	0	0	0	0	1	0	4	0	2	0	3	0
FO393415.1|ENSG00000175967|lncRNA	2	3	1	4	0	0	0	5	2	0	0	0	0	3	0	1	0	1	3	2	0	0	20	0	0	0	2	0	1	0	1	0	0	4	0	0	1	4	2	1	1	1	0	1	1	0	1	7	0
AP000472.1|ENSG00000227075|lncRNA	0	0	0	0	0	0	0	1	0	0	0	0	0	0	0	0	0	0	0	0	0	0	0	0	0	0	0	0	0	0	0	0	0	0	0	0	0	0	0	0	0	0	0	0	0	0	0	0	0
AC005392.2|ENSG00000231412|lncRNA	7	102	16	5	3	1	1	12	9	15	2	1	6	10	2	14	1	6	56	29	2	0	78	0	2	1	6	3	9	11	39	5	0	3	1	44	108	70	3	154	101	6	0	9	3	2	14	3	4
AL109659.1|ENSG00000223720|lncRNA	0	0	0	0	0	0	0	0	0	0	0	0	0	0	0	0	0	0	0	0	0	0	0	0	0	0	0	0	0	0	0	0	0	0	0	0	0	0	0	0	0	0	0	0	0	0	0	0	0
WAC-AS1|ENSG00000254635|lncRNA	1311	1202	231	1226	343	1083	320	1154	406	265	326	451	1601	1913	1605	310	174	792	2527	1161	330	602	935	302	173	991	1445	47	1993	737	455	1065	382	953	283	312	1015	2496	1712	1185	806	785	372	1981	1240	1064	1045	1303	1148
AL133551.1|ENSG00000272892|lncRNA	1	42	1	4	3	21	4	6	5	2	2	1	1	4	9	3	2	7	15	3	3	1	10	3	3	3	7	0	7	4	11	7	5	3	2	3	5	18	12	10	2	2	7	13	7	2	4	16	5
EML2-AS1|ENSG00000267757|lncRNA	0	0	0	0	0	0	0	1	0	0	0	0	0	0	0	1	0	0	0	1	1	0	1	0	0	1	0	0	0	0	0	0	0	1	0	0	0	0	0	1	0	0	1	1	1	0	1	1	0
KIAA1671-AS1|ENSG00000203280|lncRNA	47	52	12	27	18	21	7	18	40	10	15	16	17	79	23	5	24	21	66	34	19	19	91	2	28	51	57	5	40	49	6	51	33	93	3	16	74	25	15	41	96	26	25	25	34	29	64	29	85
AC021088.1|ENSG00000250619|lncRNA	0	0	1	1	0	0	0	1	0	0	0	0	2	1	0	0	0	0	0	0	0	1	0	0	1	0	0	0	0	0	0	0	0	0	0	0	1	1	3	1	0	0	0	1	0	0	0	0	0
AC136443.3|ENSG00000257264|lncRNA	0	2	0	0	0	0	0	0	0	0	0	0	0	0	0	1	0	0	6	1	0	0	1	0	0	1	0	0	0	0	0	0	0	3	2	0	0	1	0	0	0	2	0	0	0	0	1	0	2
AL161646.1|ENSG00000237761|lncRNA	0	0	0	0	0	0	0	0	0	0	0	0	0	0	0	0	0	0	0	0	0	0	0	0	0	0	0	0	0	0	0	0	0	0	0	0	0	0	0	0	0	0	0	0	0	0	0	0	0
AC091891.1|ENSG00000259757|lncRNA	0	0	1	0	0	0	0	1	0	0	0	4	0	2	0	0	5	0	0	0	0	0	0	2	1	0	4	0	0	0	0	0	0	3	0	0	1	0	0	0	0	1	0	0	0	3	1	0	0
POT1-AS1|ENSG00000224897|lncRNA	8	17	5	10	2	0	0	5	2	1	5	0	6	47	7	0	1	5	68	23	2	4	21	2	8	0	19	1	61	26	0	2	1	6	2	1	6	21	71	41	10	1	36	214	2	12	5	38	3
AC073127.1|ENSG00000236226|lncRNA	0	0	0	1	0	0	0	0	0	0	0	1	0	0	0	0	0	0	1	0	0	0	0	0	0	0	0	0	0	0	0	0	0	0	0	0	0	0	0	0	0	0	1	0	0	0	0	1	0
FAM99A|ENSG00000205866|lncRNA	0	0	0	0	0	1	0	2	0	0	0	0	0	0	0	0	0	0	1	0	0	0	0	0	0	0	0	0	0	0	0	0	0	0	0	0	0	0	0	0	0	0	0	0	4	0	0	0	0
AC139720.2|ENSG00000251248|lncRNA	0	0	0	35	1	3	3	2	3	0	2	0	3	0	8	0	35	1	0	13	0	5	0	11	0	14	1	0	1	0	0	2	0	0	2	0	0	0	34	1	0	0	0	3	123	1	72	1	6
AC080038.3|ENSG00000277463|lncRNA	3	0	0	2	0	5	0	1	1	0	0	0	2	1	4	0	0	0	2	0	0	0	0	0	0	0	8	0	2	0	0	2	0	5	0	1	1	7	1	0	0	1	3	0	2	1	3	1	1
GRM7-AS2|ENSG00000237665|lncRNA	0	0	0	0	0	0	0	0	0	0	0	0	0	0	0	0	0	1	0	0	0	0	1	0	0	0	1	0	0	2	0	0	0	0	1	0	0	0	0	0	1	0	0	1	0	0	1	0	0
FOXP1-IT1|ENSG00000242094|lncRNA	3	2	0	4	1	0	0	4	1	1	0	1	1	1	3	0	1	0	0	0	0	1	0	1	1	1	5	0	1	3	0	0	1	3	0	0	7	1	3	1	4	2	1	0	0	2	1	0	3
AC110491.2|ENSG00000279658|lncRNA	0	1	0	0	0	0	0	0	0	0	0	0	0	0	0	0	0	0	0	0	0	0	0	0	0	0	0	0	0	1	0	0	2	0	0	0	0	0	0	0	0	0	0	2	0	0	1	0	0
AL135818.1|ENSG00000258875|lncRNA	37	29	3	22	0	9	5	10	6	2	0	13	7	25	27	11	7	9	4	3	8	3	10	9	3	17	17	5	22	31	3	31	3	26	7	4	16	5	5	13	13	11	15	13	25	33	21	35	25
AC092127.2|ENSG00000270124|lncRNA	3	8	1	1	0	4	2	5	1	0	2	1	1	4	2	0	0	0	1	0	1	2	8	0	0	0	5	0	0	2	3	2	3	13	2	4	1	0	3	0	2	2	1	5	0	4	5	1	2
AL118511.1|ENSG00000223393|lncRNA	4	3	2	7	2	3	1	12	2	0	2	3	4	12	1	4	0	7	21	15	0	2	2	6	4	9	13	1	25	7	0	6	8	5	4	0	4	3	6	15	6	4	3	7	1	11	10	10	12
AC023043.1|ENSG00000260552|lncRNA	63	43	9	31	2	72	6	160	11	3	5	11	28	27	42	10	17	26	42	30	17	8	16	11	32	24	64	2	22	58	8	21	28	25	7	6	33	143	46	45	48	32	10	57	45	23	13	24	42
LINC00963|ENSG00000204054|lncRNA	1626	2843	669	1869	667	1581	483	2529	881	1027	973	2108	1660	2682	4117	990	1299	1538	2793	3005	1163	716	1052	1102	1351	1471	1813	497	1580	1732	771	1717	4143	1966	1169	906	2150	2233	3512	1434	1051	1423	1221	2720	2642	2002	841	1429	3274
USP3-AS1|ENSG00000259248|lncRNA	55	64	16	65	12	65	9	76	14	15	21	21	28	68	48	31	21	56	97	20	25	14	54	22	11	27	63	19	30	62	7	51	13	49	20	43	30	65	74	73	48	49	32	73	34	46	38	44	39
AC090630.1|ENSG00000257239|lncRNA	0	0	0	0	3	0	0	0	0	0	0	0	0	0	1	0	0	0	0	1	0	0	0	0	0	0	0	0	6	1	0	0	0	0	0	0	0	0	0	0	0	0	0	0	0	1	0	0	0
AP002478.2|ENSG00000266513|lncRNA	0	0	0	0	0	0	0	0	0	0	0	0	0	0	0	0	0	0	0	0	0	0	0	0	0	0	0	0	0	0	0	0	2	0	0	0	0	0	0	0	0	0	0	0	0	0	0	0	0
PHACTR2-AS1|ENSG00000235740|lncRNA	0	3	0	1	1	0	2	0	3	2	2	1	1	2	1	0	1	0	0	1	1	2	1	1	1	1	1	0	0	1	2	1	0	2	2	4	0	2	0	1	1	0	2	2	0	1	0	1	0
AC122129.1|ENSG00000197815|lncRNA	44	33	6	23	11	5	3	19	4	10	3	4	11	27	8	22	5	4	12	1	7	11	49	10	10	29	16	2	54	8	7	53	18	43	11	14	16	3	25	4	32	22	16	14	11	11	17	31	15
AL353622.2|ENSG00000271398|lncRNA	2	3	0	5	0	0	0	13	1	0	1	0	0	0	1	0	1	2	3	1	1	0	1	1	3	3	1	0	4	0	0	6	2	1	0	0	1	12	1	0	6	0	0	2	3	0	4	5	0
AC007193.2|ENSG00000269124|lncRNA	0	2	0	1	0	0	0	0	0	0	0	0	0	1	0	1	0	1	0	0	0	4	0	0	0	0	0	0	2	0	1	0	0	2	0	3	0	2	0	0	0	0	0	0	0	1	1	2	0
AC105389.1|ENSG00000249122|lncRNA	0	0	0	0	0	2	0	0	0	0	0	0	0	0	0	0	0	0	0	0	0	0	0	0	0	0	0	0	0	0	0	0	0	0	0	0	0	0	0	0	0	0	0	0	0	0	0	0	0
AC113346.2|ENSG00000251670|lncRNA	0	0	0	0	0	0	0	0	0	0	0	0	0	0	0	0	0	0	0	0	0	0	0	0	0	0	0	0	0	0	0	0	0	0	0	0	0	0	0	0	0	0	0	0	1	0	0	0	0
AC005692.1|ENSG00000204990|lncRNA	1	0	0	0	0	0	0	0	0	0	0	0	0	0	0	0	0	0	0	0	0	0	0	0	0	0	0	0	0	0	0	0	0	0	0	0	0	0	0	0	0	0	1	0	0	0	0	0	0
LINC00501|ENSG00000203645|lncRNA	50	26	4	43	6	1	25	52	21	14	20	49	12	49	49	8	3	8	92	39	24	4	6	86	69	29	13	2	40	6	3	30	1	16	20	16	35	57	84	43	80	16	11	88	19	66	48	18	100
AP003392.4|ENSG00000271751|lncRNA	5	7	3	12	6	8	0	7	0	3	3	2	5	9	5	1	3	2	7	2	2	0	6	1	0	5	5	1	5	5	2	6	2	7	1	2	7	19	5	2	6	0	0	2	8	1	0	6	2
AC092673.1|ENSG00000249458|lncRNA	0	0	0	0	0	0	0	0	0	0	0	0	0	0	0	0	0	0	0	0	0	0	0	0	0	0	0	0	0	0	0	0	0	0	0	0	0	0	0	0	0	0	0	0	0	0	0	0	0
AL008729.1|ENSG00000215022|lncRNA	20	14	25	18	12	34	3	60	19	7	10	3	8	50	48	11	6	27	39	11	19	7	16	4	10	27	56	6	39	14	11	47	14	26	18	14	20	53	38	16	27	17	19	22	12	21	43	34	3
AC103923.1|ENSG00000235545|lncRNA	29	21	2	4	2	1	5	16	0	1	4	4	3	3	4	1	1	3	15	6	0	4	5	3	0	5	4	0	4	2	2	19	7	1	2	7	13	3	8	3	1	4	8	2	12	10	2	20	2
AC018926.1|ENSG00000274765|lncRNA	0	3	2	2	1	8	1	1	1	0	3	0	2	11	3	2	0	2	1	4	1	0	0	1	1	2	4	3	1	4	0	3	1	3	0	1	2	4	5	4	1	3	4	0	3	4	1	5	5
LINC02036|ENSG00000225742|lncRNA	0	0	2	0	5	2	0	4	2	0	0	0	0	0	0	2	0	3	17	2	0	0	4	0	0	1	1	0	0	0	2	2	1	2	3	1	1	4	1	2	5	0	0	3	3	2	0	3	0
LINC01498|ENSG00000247213|lncRNA	0	0	0	0	0	2	0	0	1	0	0	0	1	0	0	0	0	0	1	0	0	0	0	1	0	0	0	0	0	0	0	1	0	0	1	1	0	1	1	0	0	2	0	0	2	0	1	0	0
AC099343.4|ENSG00000271646|lncRNA	180	127	20	69	10	144	41	104	36	32	78	92	15	100	115	70	88	73	294	69	38	36	84	65	43	57	170	53	138	108	29	123	18	86	47	28	116	383	92	84	94	87	48	66	164	179	38	97	177
LINC02693|ENSG00000212719|lncRNA	297	512	79	238	39	56	142	47	132	11	113	106	339	234	121	41	174	519	257	105	155	220	570	74	58	377	45	76	411	339	57	385	130	329	43	79	123	34	224	296	257	227	215	335	116	506	646	198	384
AC091946.2|ENSG00000272130|lncRNA	0	1	0	2	0	3	1	1	0	0	2	0	0	0	4	0	0	1	0	1	0	0	1	0	1	0	1	0	0	0	2	0	0	1	0	0	0	2	0	0	1	0	0	0	2	0	0	0	0
EDNRB-AS1|ENSG00000225579|lncRNA	0	0	1	0	0	0	0	0	0	0	0	1	0	0	2	0	0	0	0	0	0	0	0	0	0	0	1	0	1	0	0	0	0	0	0	0	0	0	0	0	0	0	0	1	0	1	6	0	0
AL512791.1|ENSG00000258424|lncRNA	20	26	5	27	3	9	4	18	4	13	11	1	14	30	13	3	3	11	19	7	6	5	24	6	0	14	14	0	60	14	8	30	13	30	4	18	13	13	35	4	14	7	10	26	2	13	40	36	14
AC078906.1|ENSG00000253317|lncRNA	0	0	1	0	1	0	1	0	0	0	1	0	0	2	0	0	0	0	0	0	1	0	4	0	0	0	0	1	3	1	0	1	0	2	0	0	0	1	0	0	0	0	1	0	0	3	1	0	0
C10orf25|ENSG00000165511|lncRNA	155	118	44	113	32	19	22	75	18	51	37	20	27	92	55	21	13	116	178	161	7	29	101	20	33	112	29	6	66	84	5	71	6	61	23	17	52	119	59	87	104	56	22	107	68	204	34	244	98
AL139350.1|ENSG00000236387|lncRNA	0	0	0	0	0	0	0	0	0	0	0	0	0	0	0	0	0	0	0	0	0	0	0	0	0	0	0	0	0	0	0	0	0	0	0	0	0	0	0	0	0	0	0	0	0	0	0	0	0
TAT-AS1|ENSG00000260886|lncRNA	1	1	0	2	1	4	0	2	1	1	2	6	0	0	0	1	0	3	0	3	0	0	2	1	2	1	0	0	2	0	0	3	2	0	1	0	3	9	0	0	0	3	1	1	4	2	0	1	0
NFYC-AS1|ENSG00000272145|lncRNA	48	37	50	62	17	73	11	74	21	31	30	15	49	99	66	28	31	80	93	32	38	12	86	32	30	39	115	10	65	16	28	78	24	54	14	37	66	138	86	25	38	39	85	84	60	69	67	123	23
AC109464.1|ENSG00000248443|lncRNA	0	0	0	0	0	0	0	1	0	0	0	0	0	0	0	0	0	0	0	0	0	0	0	0	0	0	0	0	0	0	0	0	0	0	0	0	0	0	0	0	0	0	0	0	0	0	0	0	0
AL138733.1|ENSG00000223598|lncRNA	0	1	0	4	2	1	0	0	1	0	2	0	0	2	0	3	0	2	5	1	2	0	6	0	3	0	2	0	1	1	0	2	5	3	1	4	1	0	3	0	2	2	1	0	1	1	0	4	1
AC004264.1|ENSG00000268812|lncRNA	7	10	17	53	16	34	4	38	19	17	2	10	9	22	20	32	39	12	30	11	17	38	33	20	24	22	52	7	46	21	22	24	77	22	25	29	14	21	23	9	23	40	12	18	23	32	11	14	15
AC138761.1|ENSG00000264956|lncRNA	0	0	1	1	0	0	0	0	1	0	0	0	0	0	0	0	0	0	9	0	0	0	0	0	0	0	0	0	0	0	0	0	0	0	1	0	0	2	0	1	0	0	0	0	0	0	0	1	0
AL139011.1|ENSG00000228606|lncRNA	18	14	8	20	6	4	3	13	5	4	12	8	8	10	10	7	8	10	19	5	4	4	33	6	7	11	18	3	22	5	3	30	9	18	6	15	17	22	17	6	15	13	10	9	18	16	19	30	10
AC130404.1|ENSG00000256085|lncRNA	0	0	0	0	0	0	0	0	0	0	0	0	0	0	0	0	1	0	1	0	0	0	0	0	0	0	0	0	0	0	0	1	0	0	0	0	0	0	0	0	1	0	0	0	0	0	0	1	0
ARHGEF3-AS1|ENSG00000240198|lncRNA	0	0	0	0	0	0	0	0	0	0	0	0	0	0	0	0	0	0	0	0	0	0	0	0	1	0	0	0	0	0	0	0	0	0	0	0	0	0	0	0	0	0	0	0	0	0	0	0	0
LINC00330|ENSG00000235097|lncRNA	0	1	0	1	4	1	0	2	0	3	1	0	0	0	0	2	0	1	8	3	4	0	0	0	1	1	0	0	0	1	4	2	0	0	0	0	0	3	0	2	1	0	0	2	2	0	0	2	0
AL390961.2|ENSG00000235843|lncRNA	0	0	0	2	1	1	0	5	0	1	0	0	1	0	0	0	0	1	2	2	1	0	1	1	0	1	0	0	1	0	1	0	0	0	0	2	1	1	2	0	0	0	1	6	0	1	3	1	1
LINC01069|ENSG00000236133|lncRNA	0	0	0	0	0	0	0	0	0	0	0	0	0	0	0	0	0	0	0	0	0	0	0	0	0	0	0	0	0	0	0	0	0	0	0	0	0	0	0	0	0	0	0	0	0	0	1	0	0
LINC02578|ENSG00000235201|lncRNA	0	0	0	0	0	0	0	0	0	0	0	0	0	0	0	0	0	0	0	0	0	0	0	0	0	0	0	0	0	0	0	0	0	0	0	0	0	0	0	0	0	0	0	0	0	0	0	0	0
AC007743.1|ENSG00000233251|lncRNA	72	42	0	18	13	1	2	11	5	0	3	1	5	10	7	5	3	6	5	12	0	6	13	4	1	79	4	1	26	32	0	13	6	23	4	7	43	5	8	6	2	7	0	719	23	16	119	23	3
LINC02130|ENSG00000260009|lncRNA	0	0	0	1	0	0	0	0	0	0	0	0	0	0	0	0	0	0	0	0	0	0	0	0	0	0	0	0	0	0	0	0	0	1	0	0	0	0	0	1	0	0	0	1	0	0	0	0	0
AC087500.2|ENSG00000263164|lncRNA	10	5	4	11	0	7	2	10	3	5	1	2	0	5	4	4	13	17	5	2	0	5	4	6	1	16	4	0	1	3	4	10	2	4	2	5	1	24	5	5	10	3	3	4	7	5	2	10	2
AL132671.1|ENSG00000226181|lncRNA	0	0	0	0	0	0	0	0	0	0	0	0	0	0	0	0	0	0	0	0	0	0	0	0	0	3	0	0	1	0	0	0	0	0	0	0	0	0	0	0	0	0	0	0	0	0	2	0	0
AC113410.3|ENSG00000251616|lncRNA	0	0	0	0	0	0	0	0	0	0	0	0	0	0	0	0	0	0	0	0	0	0	0	0	0	0	0	0	0	0	0	0	0	0	0	0	0	0	0	0	0	0	0	0	0	0	0	0	0
AL049612.1|ENSG00000236173|lncRNA	3	5	6	3	0	17	2	16	4	0	3	3	0	3	6	2	0	4	6	4	0	1	6	3	1	13	4	3	2	1	1	0	1	6	4	0	0	1	17	3	1	0	5	1	0	5	6	23	5
LINC01889|ENSG00000235491|lncRNA	0	0	0	0	0	0	2	0	0	0	0	0	0	0	1	0	0	0	0	3	0	0	2	0	0	0	0	0	8	1	0	0	0	0	0	1	0	0	0	5	0	0	2	2	1	0	0	7	0
LINC01794|ENSG00000233128|lncRNA	0	0	0	0	0	0	0	0	0	0	0	0	0	0	0	0	0	0	0	0	0	0	0	0	0	0	0	0	0	0	0	0	0	0	0	1	0	0	0	0	0	0	0	0	0	0	0	0	0
AC234771.1|ENSG00000223809|lncRNA	0	0	0	0	0	0	0	0	0	0	0	0	0	0	0	0	0	0	0	0	0	0	0	0	0	0	0	0	0	0	0	0	0	0	0	0	0	0	0	0	0	0	0	0	0	0	0	0	0
AC011500.3|ENSG00000269792|lncRNA	0	0	0	0	0	0	0	0	0	0	0	0	0	0	0	0	0	0	0	0	0	0	0	0	0	0	0	0	0	1	0	0	0	0	0	0	0	0	0	0	0	0	0	0	0	0	0	0	0
TMEM246-AS1|ENSG00000225376|lncRNA	2	1	0	2	0	0	0	1	0	1	0	1	1	4	3	0	0	1	1	1	0	0	2	0	0	0	2	0	0	1	0	0	2	2	0	0	0	4	0	0	0	1	0	0	1	0	0	0	0
AC007639.1|ENSG00000263680|lncRNA	1	0	4	12	1	9	2	15	4	5	6	3	2	4	4	5	11	5	8	4	9	1	3	9	0	11	3	0	6	4	3	7	2	13	8	6	7	3	4	7	10	1	3	6	4	10	3	20	7
AP000345.2|ENSG00000272733|lncRNA	2	8	4	5	0	4	2	5	2	9	2	1	1	4	1	1	0	1	21	2	6	2	8	4	1	2	7	0	2	13	0	1	10	4	5	4	1	28	5	2	2	2	9	0	6	4	8	27	3
AC007952.9|ENSG00000266664|lncRNA	0	0	0	1	0	0	0	0	0	0	0	0	0	0	0	0	0	0	0	0	0	0	0	0	0	0	0	0	0	0	0	0	0	0	0	0	0	0	0	1	0	0	0	1	1	0	0	0	0
AC061709.2|ENSG00000276487|lncRNA	0	0	0	0	0	0	0	0	0	0	0	0	0	0	0	0	0	0	0	0	0	0	0	0	0	0	0	0	0	0	0	0	0	0	0	0	0	0	0	0	0	0	0	0	0	0	0	0	0
AC108471.3|ENSG00000255458|lncRNA	7	4	1	5	1	2	4	6	3	1	2	13	5	16	7	8	1	7	8	12	4	0	5	3	7	3	11	1	9	3	3	4	4	4	2	2	6	22	29	14	5	7	0	6	6	7	8	7	3
C10orf71-AS1|ENSG00000236208|lncRNA	0	0	0	0	0	0	0	0	0	0	0	1	0	0	0	0	1	0	1	0	0	0	0	0	0	0	0	0	0	0	0	0	0	0	0	0	0	0	0	0	0	0	0	0	0	1	0	0	0
STK24-AS1|ENSG00000224418|lncRNA	10	17	2	35	2	17	14	39	17	16	6	9	5	20	18	11	10	21	54	14	2	6	14	15	5	9	46	2	21	12	14	19	10	12	5	10	21	52	22	19	29	12	10	24	25	25	6	20	15
AC018521.4|ENSG00000264701|lncRNA	0	0	0	0	0	0	0	0	0	0	0	0	0	0	0	0	2	0	0	0	0	0	0	0	0	0	0	0	0	0	0	0	0	0	0	0	0	0	0	0	0	0	0	0	0	0	0	0	0
AC104653.2|ENSG00000244063|lncRNA	2	1	0	1	0	0	0	0	0	1	0	0	2	3	3	0	0	0	0	3	0	0	3	1	0	0	2	0	0	1	0	2	0	0	1	0	5	2	5	4	0	3	0	5	1	4	3	0	0
AC009365.4|ENSG00000227197|lncRNA	0	2	0	0	0	0	0	0	0	0	0	0	0	0	0	0	0	1	2	0	0	0	0	0	2	0	0	0	0	0	2	0	0	0	0	0	0	0	2	1	0	0	1	0	0	0	0	0	0
LINC00863|ENSG00000224914|lncRNA	126	146	22	79	19	25	19	50	26	31	13	19	18	81	76	38	40	35	55	30	11	31	59	22	26	80	40	28	178	47	22	107	13	62	32	16	25	77	91	62	50	74	19	56	86	81	99	74	77
AC093523.2|ENSG00000249335|lncRNA	0	0	2	0	0	0	0	0	0	0	0	0	0	0	0	21	3	4	0	1	0	0	0	0	0	0	0	1	0	1	0	1	0	1	13	5	0	0	1	0	1	0	0	2	5	11	57	0	1
AC023421.1|ENSG00000266968|lncRNA	2	9	29	1	3	2	0	1	1	2	0	0	1	3	1	0	0	44	5	5	0	0	1	0	0	1	1	0	2	6	0	0	0	100	0	1	3	0	6	13	1	2	0	0	0	6	41	50	6
AC011825.4|ENSG00000265008|lncRNA	5	2	0	4	0	9	0	0	0	0	0	1	1	3	0	0	0	5	3	0	0	0	1	0	0	1	12	0	1	2	0	2	0	2	2	0	0	3	0	4	2	1	0	2	1	3	0	1	2
AC002347.1|ENSG00000261433|lncRNA	0	2	1	3	0	5	0	2	1	0	3	2	1	1	0	2	1	0	1	2	1	0	0	1	1	0	5	0	0	0	1	2	0	1	1	1	1	2	2	1	2	0	0	0	1	2	4	1	2
LINC02257|ENSG00000238042|lncRNA	2	0	0	10	1	3	1	3	12	0	4	0	26	18	0	3	4	0	22	0	1	4	104	0	0	1	5	6	19	9	0	0	0	2	12	1	4	0	1	8	27	3	4	55	6	14	18	5	9
LINC02816|ENSG00000225857|lncRNA	0	0	0	3	0	2	0	2	0	0	3	0	0	0	1	3	0	2	1	1	0	0	1	1	0	0	3	0	3	1	0	1	0	3	0	0	3	0	0	0	1	0	2	1	0	1	11	1	1
AC099518.5|ENSG00000261759|lncRNA	0	0	0	0	0	0	0	0	0	0	0	0	0	0	0	0	0	0	0	0	0	0	0	0	0	0	0	0	0	0	0	0	0	0	0	0	0	0	0	0	0	0	0	0	0	0	0	0	0
AC008870.4|ENSG00000261266|lncRNA	5	8	1	3	1	4	0	4	3	2	2	6	7	9	7	5	0	5	4	0	2	0	4	1	0	4	7	0	0	1	2	6	9	4	4	4	5	6	5	1	5	19	4	8	2	5	8	7	0
AP005380.1|ENSG00000266153|lncRNA	0	0	0	0	0	0	0	0	0	0	0	0	0	0	0	0	0	0	0	0	0	0	0	0	0	0	0	0	0	0	0	0	0	0	0	0	0	0	0	0	0	0	0	0	0	0	1	0	0
AC025754.2|ENSG00000271874|lncRNA	4	1	2	1	0	4	1	4	0	0	0	0	0	2	3	0	3	0	3	0	1	0	1	0	0	0	1	0	3	2	0	0	0	1	0	1	1	0	4	2	0	3	0	2	0	6	0	4	2
AC010485.1|ENSG00000266985|lncRNA	0	0	0	0	0	0	0	0	0	0	0	0	0	0	1	0	0	0	0	0	0	0	0	1	0	0	0	0	0	0	0	0	0	0	0	0	0	0	0	0	0	0	0	1	0	0	0	0	0
AC008574.1|ENSG00000251293|lncRNA	0	0	0	0	0	0	0	0	0	0	0	0	0	0	0	0	0	0	0	0	0	0	0	0	0	0	0	0	0	0	0	0	0	0	0	0	0	0	0	0	0	0	0	0	0	0	0	0	0
LINC02435|ENSG00000251526|lncRNA	1	1	1	1	1	0	0	2	0	0	3	0	0	1	4	1	0	1	2	2	0	2	2	1	0	1	0	0	1	1	0	0	0	3	0	0	1	1	7	4	1	0	1	0	0	1	3	2	2
LINC02150|ENSG00000248150|lncRNA	1	0	1	0	0	1	0	0	0	0	0	0	0	0	0	0	0	2	2	0	0	0	1	0	0	0	2	0	1	0	0	2	0	2	0	0	0	1	1	0	0	2	0	0	0	0	0	1	0
AC023078.1|ENSG00000255244|lncRNA	0	0	0	0	0	0	0	0	0	0	0	0	0	0	0	0	0	0	0	0	0	0	0	0	0	0	0	0	0	1	0	0	0	0	0	0	0	0	0	0	0	0	0	0	0	0	0	0	0
ROCR|ENSG00000228639|lncRNA	1	0	1	0	0	0	0	0	0	0	0	1	0	0	0	1	0	3	1	2	0	0	3	0	0	0	1	0	0	2	0	0	0	0	0	0	0	1	23	0	0	1	0	1	0	0	0	1	0
AC139491.3|ENSG00000250992|lncRNA	0	0	0	0	0	0	0	0	0	0	0	0	0	0	0	0	0	0	0	0	0	0	0	0	0	0	0	0	0	0	0	0	0	0	0	0	0	0	0	0	0	0	0	0	0	0	0	0	0
AC097381.2|ENSG00000251460|lncRNA	0	0	0	2	0	0	0	1	0	1	0	1	0	0	0	2	0	0	0	1	0	0	1	0	0	0	0	0	0	0	1	0	0	1	0	0	0	1	2	0	0	0	0	1	0	0	0	0	0
LINC02623|ENSG00000234944|lncRNA	1	1	1	0	0	0	0	0	0	3	0	2	0	0	0	0	0	1	0	0	0	0	1	1	0	1	0	0	0	1	0	0	2	2	0	0	0	0	1	0	0	1	0	0	0	1	0	1	0
AC127164.1|ENSG00000257279|lncRNA	1	1	0	5	5	19	1	4	3	1	1	0	6	3	3	1	3	9	8	3	4	7	6	0	2	3	7	0	23	6	1	2	3	8	2	8	4	8	7	0	8	2	4	7	8	4	7	8	2
AC009704.2|ENSG00000276934|lncRNA	0	2	0	6	0	39	1	14	1	1	7	0	1	3	2	1	2	2	4	4	1	1	5	1	4	5	2	0	2	1	0	4	5	14	4	10	1	2	0	2	0	5	2	6	1	1	10	5	3
AC007126.1|ENSG00000250497|lncRNA	1	0	0	0	2	0	0	0	1	0	0	1	0	0	0	1	2	0	0	1	0	0	0	0	0	0	0	0	0	1	0	0	0	0	0	0	0	0	1	0	0	0	0	1	0	0	0	0	0
FSIP2-AS2|ENSG00000226747|lncRNA	6	3	2	30	2	7	4	7	4	5	3	1	7	7	31	3	2	26	2	23	2	6	2	0	5	2	2	0	10	6	0	18	4	21	0	16	11	34	8	16	35	11	1	30	6	5	14	3	4
EXOSC10-AS1|ENSG00000230337|lncRNA	16	6	7	10	2	5	8	13	10	1	15	13	21	13	16	15	8	22	40	22	2	9	54	8	15	7	25	7	22	5	7	11	4	10	5	5	13	28	17	29	12	18	0	34	12	28	16	12	12
LINC01698|ENSG00000231648|lncRNA	1	0	0	0	0	0	0	0	0	0	0	0	0	0	0	0	0	0	0	0	0	0	0	0	0	0	0	0	0	0	0	0	0	0	0	0	0	0	0	0	0	0	0	0	0	0	0	0	0
AC092611.1|ENSG00000251455|lncRNA	7	11	5	7	0	9	1	19	2	2	7	9	6	18	19	0	3	9	5	4	1	4	7	7	3	7	10	0	19	5	5	5	6	11	4	3	12	35	28	2	2	14	10	10	5	22	17	11	4
AP002833.2|ENSG00000255317|lncRNA	0	1	0	0	0	0	0	0	0	0	0	0	0	0	0	0	0	0	0	0	0	0	0	0	0	0	0	0	0	0	0	0	0	0	0	0	0	0	0	0	0	0	0	0	0	0	0	0	0
AL590226.2|ENSG00000279141|lncRNA	53	29	11	18	15	74	2	71	17	3	57	53	6	25	171	154	13	10	21	106	13	3	21	19	1	5	10	0	49	21	1	29	0	18	31	55	26	41	243	18	13	5	1	233	113	23	51	61	9
LINC00621|ENSG00000262619|lncRNA	6	0	0	3	0	0	0	2	0	0	0	0	0	2	1	0	0	0	4	0	0	0	1	0	0	0	0	0	6	3	0	4	0	3	0	0	2	1	0	1	0	0	4	1	0	0	13	0	0
AC104777.1|ENSG00000232359|lncRNA	0	0	0	1	0	0	0	0	0	0	0	0	0	0	0	0	0	0	0	0	0	0	0	0	0	0	0	0	0	0	0	0	0	0	0	0	0	0	0	0	0	0	0	0	0	0	0	0	0
MRAP-AS1|ENSG00000232623|lncRNA	1	2	1	1	1	0	0	1	2	0	3	1	0	4	4	3	1	3	4	2	1	0	5	0	1	0	2	0	1	0	0	5	3	1	0	1	2	0	1	1	2	2	1	1	0	5	1	1	0
TCF4-AS1|ENSG00000267028|lncRNA	0	1	0	0	0	0	0	0	0	0	1	0	0	0	0	0	0	0	0	0	0	0	0	0	0	0	0	0	0	0	0	0	0	0	0	0	0	0	0	0	0	0	0	0	0	0	1	0	0
LINC02076|ENSG00000220161|lncRNA	3	3	0	2	0	5	1	0	0	0	0	1	1	5	1	1	0	0	2	1	0	0	1	2	1	1	3	1	7	1	0	1	0	5	1	1	0	4	0	0	1	0	4	0	0	2	1	1	2
AC068418.1|ENSG00000264023|lncRNA	0	0	0	0	0	0	0	0	0	0	0	0	0	0	0	0	0	0	0	0	0	0	0	0	0	0	0	0	0	0	0	0	0	0	0	0	0	0	0	0	0	0	0	0	0	0	0	0	0
AC136777.1|ENSG00000249868|lncRNA	0	0	0	0	0	0	0	0	0	0	0	0	0	0	0	0	0	0	0	0	0	0	0	0	0	1	0	0	0	0	0	0	0	0	0	0	0	0	0	0	0	0	0	0	0	0	0	0	1
AC244035.2|ENSG00000236889|lncRNA	0	0	0	0	0	1	0	0	0	0	0	0	0	0	0	0	0	0	0	0	0	0	0	0	0	0	0	0	0	0	0	0	0	0	0	0	0	0	0	0	0	0	0	0	0	0	0	0	0
AC092436.3|ENSG00000250541|lncRNA	0	1	1	0	1	0	1	4	0	2	0	0	1	1	0	0	0	0	1	1	0	2	1	0	1	0	0	0	3	3	3	1	0	5	0	9	0	0	1	0	1	10	2	0	0	2	1	1	1
AL355974.2|ENSG00000276269|lncRNA	0	1	0	0	0	0	0	0	0	0	0	0	0	1	0	0	0	0	0	0	0	0	0	0	0	0	1	0	0	1	0	0	0	0	0	0	0	0	0	0	0	0	0	0	0	0	0	0	0
AC073094.1|ENSG00000233082|lncRNA	0	0	0	0	0	0	0	0	0	0	0	0	0	0	0	0	0	0	0	0	0	0	0	0	0	0	0	0	0	0	0	0	0	0	0	0	0	0	0	0	0	0	0	0	0	0	0	0	0
AC011379.2|ENSG00000254363|lncRNA	38	81	30	88	10	10	14	119	28	13	93	4	16	33	51	12	13	120	291	16	8	56	72	5	8	11	177	4	144	18	48	37	4	21	12	27	20	20	22	21	127	3	10	13	34	19	14	202	15
AC090825.1|ENSG00000259363|lncRNA	37	32	3	14	0	2	0	4	3	1	3	1	4	11	5	0	4	7	3	1	1	0	4	0	0	5	5	2	17	11	0	9	1	3	2	0	10	0	4	5	4	2	2	10	18	19	7	4	8
AC015936.2|ENSG00000267788|lncRNA	0	0	0	0	0	0	0	0	0	0	0	0	0	0	0	0	0	0	0	0	0	0	0	0	0	0	0	0	0	0	0	0	0	0	1	0	0	0	0	0	0	0	0	0	0	0	1	0	0
AL139317.1|ENSG00000258698|lncRNA	0	0	0	0	0	0	0	0	0	0	0	0	0	1	0	0	0	0	0	0	0	0	0	0	0	0	0	0	0	0	0	1	0	0	0	0	0	0	0	0	0	0	0	1	0	0	0	0	0
LINC00970|ENSG00000203601|lncRNA	1	2	0	1	6	0	0	1	0	0	0	1	5	0	0	0	0	1	1	3	3	2	4	0	1	5	4	0	1	1	0	1	3	1	0	6	3	4	2	3	3	0	0	3	1	1	0	0	1
AC009404.1|ENSG00000236255|lncRNA	56	60	61	87	12	269	50	97	29	42	59	44	61	256	202	54	22	111	16	49	51	54	118	88	21	55	79	13	114	102	19	183	34	261	75	91	50	134	158	55	106	46	116	96	38	79	109	75	40
AC138969.4|ENSG00000257366|lncRNA	0	0	0	0	0	0	0	0	0	0	0	0	0	0	0	0	0	0	0	0	0	0	0	0	0	0	0	0	0	0	0	0	0	0	0	0	0	0	0	0	0	0	0	0	0	0	1	0	0
AC080038.2|ENSG00000274565|lncRNA	20	28	2	21	1	6	0	10	18	2	9	7	6	24	5	3	10	3	4	3	17	4	10	10	1	4	6	27	16	23	6	11	3	16	8	7	6	3	7	10	1	3	5	11	14	16	6	18	7
LINC00892|ENSG00000233093|lncRNA	35	19	3	11	1	11	0	9	2	0	0	0	6	29	20	2	7	8	9	2	1	2	6	3	0	9	10	1	18	32	2	10	0	20	3	4	25	9	8	3	1	0	8	6	19	14	14	12	33
AC063979.2|ENSG00000251613|lncRNA	0	1	0	0	0	0	0	0	0	0	0	2	0	0	0	0	0	0	0	0	0	1	0	0	1	0	0	0	3	0	0	0	0	0	2	0	1	0	0	0	0	0	0	0	0	0	0	0	0
AP005059.2|ENSG00000265316|lncRNA	1	0	0	0	0	0	0	0	0	0	0	0	0	0	0	0	0	0	0	0	0	0	0	0	0	0	0	0	0	0	0	0	0	1	0	0	1	0	0	0	0	0	0	0	0	0	0	0	0
AC008543.1|ENSG00000197332|lncRNA	19	14	9	17	5	39	5	37	5	6	16	3	20	22	35	16	4	35	24	17	3	10	35	12	10	66	35	3	17	22	10	34	8	51	10	10	17	18	49	19	16	22	8	49	19	21	54	20	13
C5orf64|ENSG00000178722|lncRNA	11	8	0	0	0	2	0	1	0	1	0	0	0	1	0	0	0	0	2	0	1	0	0	0	0	0	1	0	2	3	0	2	0	0	0	0	1	0	0	1	0	0	0	0	2	1	3	3	1
AC092316.1|ENSG00000268618|lncRNA	0	0	0	0	0	0	0	0	0	0	0	0	0	0	1	0	0	0	0	1	0	0	0	0	0	0	0	0	0	0	0	0	0	0	0	0	0	1	0	0	1	1	0	0	0	0	0	2	0
AL353194.1|ENSG00000229539|lncRNA	14	17	29	13	3	30	0	41	23	3	18	15	10	13	10	9	8	29	82	14	10	11	20	11	11	7	131	4	51	15	13	25	10	52	16	5	8	55	45	50	32	17	6	24	44	15	12	40	6
AL157688.1|ENSG00000258958|lncRNA	0	0	1	0	0	0	0	0	0	0	0	0	0	0	0	0	0	0	0	0	0	0	0	0	0	0	0	0	0	0	0	0	0	0	0	0	0	0	0	0	0	0	0	0	0	0	0	0	0
AC136475.7|ENSG00000270030|lncRNA	6	5	3	31	3	0	2	5	20	5	17	13	36	4	2	2	19	16	18	5	0	4	1	2	0	8	21	4	4	4	11	9	2	18	19	5	4	7	5	44	29	0	0	1	11	3	5	37	15
AC018904.1|ENSG00000259250|lncRNA	19	53	9	28	18	114	10	50	14	6	29	6	13	58	30	13	8	63	55	23	17	11	51	6	11	32	65	2	17	54	12	25	5	39	24	20	19	50	63	12	38	28	27	39	24	26	150	70	24
AC012485.2|ENSG00000232306|lncRNA	21	12	3	1	1	1	2	10	0	0	2	1	0	2	1	4	2	3	4	1	0	2	5	0	9	3	1	0	4	0	0	14	0	4	3	0	9	1	12	0	2	2	1	5	4	7	2	7	4
LINC01095|ENSG00000248809|lncRNA	0	0	0	0	0	0	0	0	0	0	0	0	0	0	0	0	0	0	0	0	0	0	0	0	0	0	0	0	0	0	0	0	0	0	0	0	1	1	0	0	0	0	0	0	1	0	0	0	0
AC008592.2|ENSG00000250955|lncRNA	0	0	0	0	0	0	0	0	0	0	0	0	0	0	0	0	0	0	0	0	0	0	0	0	0	0	0	0	0	0	0	0	0	1	0	0	0	0	0	0	0	0	0	1	0	0	0	0	0
AC008680.1|ENSG00000253269|lncRNA	0	0	0	0	0	1	0	0	0	0	0	0	0	2	0	0	0	0	0	0	0	0	0	0	0	0	0	0	0	0	0	0	0	0	0	0	0	0	0	0	0	0	0	0	0	1	0	0	0
ZNF252P-AS1|ENSG00000255559|lncRNA	14	6	18	49	6	62	20	39	26	15	23	39	29	93	110	13	9	13	59	32	11	19	33	27	7	13	87	6	193	40	13	28	6	40	20	8	63	56	22	15	35	15	48	61	28	52	23	60	15
AC005482.1|ENSG00000233423|lncRNA	0	0	0	0	0	0	0	0	0	0	0	0	0	0	0	0	0	0	0	0	0	0	0	0	1	0	0	0	0	0	0	0	0	0	0	0	0	0	0	0	0	0	0	0	0	0	0	0	0
AC099524.1|ENSG00000261218|lncRNA	29	9	1	3	0	0	0	1	1	1	1	3	2	5	4	0	4	1	1	0	1	1	2	3	0	7	3	0	6	23	0	4	0	2	3	0	14	0	3	0	4	3	5	5	22	16	5	9	25
AL157834.2|ENSG00000234026|lncRNA	3	0	0	0	0	0	0	0	0	1	0	0	0	0	0	0	4	0	0	0	1	0	1	0	0	0	0	1	2	0	0	0	0	0	0	0	1	0	0	0	2	0	1	1	1	0	0	4	0
AC004692.2|ENSG00000228680|lncRNA	0	0	1	0	0	0	0	0	0	0	0	0	0	0	0	0	0	0	0	0	0	0	0	0	0	1	0	0	1	0	0	0	0	0	0	0	0	0	0	0	0	0	0	0	0	0	0	0	0
AL133268.3|ENSG00000229313|lncRNA	0	0	0	0	0	0	0	0	0	0	0	0	0	0	0	0	0	0	0	0	0	0	0	0	0	0	0	0	1	0	0	0	0	0	0	0	0	0	0	0	0	0	0	0	0	0	0	0	0
AL162274.1|ENSG00000273521|lncRNA	5	1	0	0	1	3	0	3	0	0	1	1	0	3	0	1	0	0	2	0	1	1	3	1	0	0	1	2	16	3	2	1	0	7	0	2	0	6	1	0	2	3	8	1	2	2	9	1	1
AC233702.7|ENSG00000266466|lncRNA	0	1	0	0	0	0	0	0	0	0	0	0	0	0	0	0	0	0	0	0	1	0	0	0	0	0	0	0	0	0	0	0	0	0	0	0	0	0	0	0	0	0	0	0	0	0	0	0	0
AL162727.1|ENSG00000233817|lncRNA	2	6	1	1	0	2	1	2	1	0	4	3	1	1	3	2	0	4	20	1	2	1	2	0	0	1	2	0	12	2	1	1	2	4	0	0	6	8	6	7	3	1	1	7	7	10	3	7	6
LINC00427|ENSG00000236463|lncRNA	1	1	0	2	0	0	0	1	3	0	0	0	1	2	0	0	0	0	0	0	0	0	0	2	0	0	1	0	1	0	0	1	0	2	0	1	0	1	2	1	1	0	0	5	1	0	0	1	0
Z99755.2|ENSG00000273068|lncRNA	0	0	0	0	0	0	0	1	0	0	0	2	0	0	0	0	0	0	0	0	0	0	0	0	0	0	0	0	0	0	0	0	0	0	0	0	0	0	0	0	0	0	0	0	0	1	0	0	1
AC022613.3|ENSG00000259644|lncRNA	0	7	0	2	1	2	0	3	0	1	2	0	1	2	0	0	3	1	5	0	0	1	4	3	0	1	1	0	1	0	1	3	0	3	4	8	1	4	6	1	2	1	1	7	1	3	0	1	1
AJ009632.1|ENSG00000224247|lncRNA	0	0	0	0	0	0	0	0	0	0	0	0	0	0	0	0	0	0	0	0	0	0	0	0	0	0	0	0	0	0	0	0	0	0	0	0	0	0	0	0	0	0	0	0	0	0	0	0	0
PDYN-AS1|ENSG00000233896|lncRNA	0	1	0	1	1	0	0	0	0	0	0	0	0	0	1	0	3	0	1	0	1	0	1	1	0	0	0	0	0	0	0	0	0	0	1	0	0	0	0	0	1	1	0	0	0	0	0	0	1
AC025465.1|ENSG00000248296|lncRNA	0	0	0	0	0	0	0	0	0	0	0	0	0	0	0	0	0	0	0	0	0	0	0	0	0	0	0	0	0	0	0	0	0	0	0	0	1	0	0	0	0	0	0	1	0	0	1	0	0
AC068985.2|ENSG00000243486|lncRNA	0	0	0	0	0	0	0	0	0	0	0	0	0	0	0	0	0	0	0	0	0	0	0	0	0	0	0	0	0	0	0	0	0	0	0	0	1	0	0	0	0	0	0	0	0	0	1	0	0
AP000879.1|ENSG00000254721|lncRNA	0	0	0	0	0	0	0	0	0	0	0	0	0	0	0	0	0	0	0	0	0	0	0	0	0	0	0	0	0	0	0	0	0	0	0	0	0	0	0	0	0	0	0	0	0	0	0	0	0
AL096803.4|ENSG00000273198|lncRNA	0	0	0	0	0	1	0	1	0	0	0	0	0	0	0	0	0	1	0	2	0	0	0	0	0	0	0	0	3	1	0	0	1	0	0	0	1	3	1	0	2	3	0	1	0	0	0	0	0
AC008840.1|ENSG00000250240|lncRNA	9	9	1	8	3	5	1	10	0	7	1	1	5	3	1	3	2	5	3	7	2	3	3	2	1	5	3	2	7	5	1	2	3	12	3	3	4	1	0	2	6	3	2	3	11	7	8	5	21
AC104365.3|ENSG00000267501|lncRNA	0	1	1	0	0	0	1	1	0	0	1	0	1	0	1	0	0	1	0	0	1	0	0	0	0	0	1	1	0	0	0	1	0	2	1	1	0	0	3	0	1	0	0	3	0	0	5	2	0
HOTAIRM1|ENSG00000233429|lncRNA	173	252	64	170	10	296	35	485	28	75	47	22	185	171	37	20	45	366	217	118	46	76	60	44	66	71	198	26	724	96	59	351	34	176	30	119	277	53	65	68	149	55	21	141	127	68	99	280	36
AC008581.1|ENSG00000250615|lncRNA	0	0	0	0	0	0	0	0	0	0	0	0	0	0	0	0	0	0	0	0	0	0	0	0	0	0	0	0	0	0	0	0	0	0	0	0	0	0	0	0	0	0	0	0	0	0	0	0	0
AL121832.3|ENSG00000275437|lncRNA	33	27	127	257	22	117	41	220	127	75	93	69	74	256	240	73	72	129	128	33	100	70	135	156	108	188	177	78	219	44	111	203	5	236	34	53	115	63	186	63	148	77	87	90	127	68	78	289	102
AL135999.1|ENSG00000258727|lncRNA	52	55	53	103	24	135	30	109	23	57	57	65	39	164	52	45	55	52	57	27	61	54	63	92	36	80	88	21	281	50	20	138	41	104	37	61	60	248	110	18	27	78	120	155	62	97	91	113	32
AC006042.1|ENSG00000227719|lncRNA	26	29	21	110	60	65	42	177	30	37	38	33	70	172	93	24	11	57	95	26	24	34	56	23	16	35	202	0	87	82	19	72	25	93	54	83	117	76	144	13	156	39	59	45	47	29	41	118	43
SYNE1-AS1|ENSG00000234577|lncRNA	3	2	1	0	0	0	0	1	0	0	0	0	0	1	0	0	0	1	0	0	0	0	0	0	0	0	0	0	0	1	0	0	0	1	0	0	0	0	0	1	0	0	0	1	2	1	0	1	1
AC004817.4|ENSG00000269945|lncRNA	0	1	0	0	0	0	0	1	0	0	0	0	0	2	0	0	0	0	2	0	0	0	0	0	0	0	0	0	1	0	0	0	0	0	0	0	0	0	0	0	1	0	0	0	0	0	0	1	0
AC007359.1|ENSG00000236951|lncRNA	0	0	0	0	0	0	0	0	0	0	0	0	0	0	0	0	0	0	0	0	0	0	0	0	0	0	0	0	0	0	0	0	0	0	0	0	0	0	0	0	0	0	0	0	0	0	0	0	0
BASP1-AS1|ENSG00000215196|lncRNA	4	2	0	0	0	0	0	0	1	0	2	1	1	2	0	2	2	0	1	0	0	0	3	0	0	1	0	0	3	3	0	1	1	1	1	1	0	0	1	0	2	1	1	1	2	4	1	1	1
AL732437.1|ENSG00000256462|lncRNA	0	0	0	0	0	0	0	0	0	0	0	0	0	0	0	0	0	0	0	0	0	0	0	0	0	0	0	0	0	0	0	0	0	0	0	0	0	0	0	0	0	0	0	0	0	0	0	0	0
AC006450.1|ENSG00000231227|lncRNA	0	0	0	0	0	0	0	0	0	0	0	0	0	0	0	0	0	0	0	0	0	0	0	1	0	0	0	0	0	0	0	0	0	0	0	0	0	0	0	0	0	0	0	0	0	0	0	0	0
AC000058.1|ENSG00000223665|lncRNA	1	0	0	0	0	2	0	0	0	0	0	0	0	0	2	0	0	0	0	0	0	0	0	0	0	0	0	0	0	0	0	0	0	0	0	0	0	0	1	0	1	0	2	0	0	0	0	0	0
AL590004.3|ENSG00000260604|lncRNA	6	5	4	109	1	5	34	290	24	57	14	0	14	27	3	0	0	4	38	16	2	18	10	12	5	25	14	12	95	14	41	13	14	9	2	0	34	0	41	11	9	9	30	7	18	23	55	137	13
AL135936.1|ENSG00000274863|lncRNA	1	1	0	3	0	0	0	0	0	0	0	1	0	0	0	0	0	0	0	0	0	0	1	0	0	0	0	0	0	1	0	0	0	0	1	1	0	70	0	1	1	0	0	0	0	2	0	1	0
RRM1-AS1|ENSG00000255276|lncRNA	0	1	1	0	1	3	0	1	2	0	4	1	0	0	0	1	3	3	0	1	0	0	0	1	0	0	1	0	0	0	0	1	0	0	0	1	0	0	0	1	0	1	0	0	0	2	0	0	0
AC060814.5|ENSG00000280881|lncRNA	1	0	0	0	0	0	0	0	0	0	0	0	0	0	0	0	0	0	0	0	0	0	0	0	0	0	0	0	0	0	0	0	0	0	0	0	0	0	0	0	0	0	0	0	0	0	0	0	0
MLIP-IT1|ENSG00000236996|lncRNA	0	0	0	2	0	0	0	1	1	0	0	0	0	0	1	0	0	0	1	0	0	0	0	0	0	2	0	0	0	1	0	0	0	1	0	0	0	0	0	3	0	0	0	3	5	0	0	1	0
AL139393.3|ENSG00000272841|lncRNA	91	82	10	112	6	16	3	24	43	5	11	17	125	249	35	10	61	96	48	28	38	14	38	15	4	27	57	28	61	198	16	54	4	51	13	13	38	64	24	78	44	10	49	135	149	248	43	42	59
AC012615.5|ENSG00000267232|lncRNA	0	0	0	0	0	0	0	0	0	0	0	0	0	0	0	0	0	0	0	0	0	0	0	0	0	0	0	0	0	0	0	0	0	0	0	0	0	0	0	0	0	0	0	0	0	0	0	0	0
AC016737.1|ENSG00000271151|lncRNA	3	2	9	38	9	163	8	113	8	23	23	3	18	39	31	19	1	16	84	12	24	13	17	11	4	10	47	2	22	9	7	11	6	27	20	16	20	83	52	16	27	13	24	58	23	15	16	41	10
NOP14-AS1|ENSG00000249673|lncRNA	430	614	205	425	136	133	160	400	139	209	223	158	203	475	451	286	237	438	307	382	156	235	245	303	166	317	342	135	608	285	117	531	154	581	185	207	340	610	781	284	373	292	477	587	521	354	292	410	358
AC063943.2|ENSG00000278344|lncRNA	0	11	0	11	7	9	0	3	2	1	2	2	11	5	13	4	0	5	6	6	2	2	6	2	1	10	1	1	7	2	0	4	1	7	5	2	2	8	4	3	5	4	4	10	9	6	3	11	3
AL133372.3|ENSG00000257904|lncRNA	0	0	0	0	0	0	0	0	0	0	0	0	0	0	0	0	0	0	0	0	0	0	0	0	0	0	0	0	0	0	0	0	0	0	0	0	0	0	0	0	0	0	0	0	0	0	0	0	0
AC007099.2|ENSG00000237293|lncRNA	0	0	0	1	0	1	0	0	0	0	0	0	0	0	0	0	0	0	0	0	0	0	0	0	0	0	0	0	0	0	0	0	0	1	0	0	0	0	0	0	0	0	0	0	3	0	0	1	0
AP001347.1|ENSG00000224905|lncRNA	83	122	4	6	3	5	0	2	3	0	1	0	3	17	0	6	6	10	17	0	0	1	7	1	0	4	34	6	30	31	5	4	2	10	2	0	4	2	8	16	15	6	7	3	8	3	53	9	3
SNAI3-AS1|ENSG00000260630|lncRNA	72	82	20	21	14	34	39	94	28	23	70	158	47	198	48	91	56	50	34	22	41	67	77	32	37	45	367	17	96	81	12	49	36	44	81	16	78	160	138	47	32	31	51	72	105	65	51	61	62
LINC02753|ENSG00000248844|lncRNA	0	0	0	0	0	1	0	0	2	1	0	0	2	0	0	0	0	1	0	0	0	0	1	0	1	0	0	0	0	1	0	0	0	0	0	1	0	0	0	0	1	0	1	0	0	0	0	0	0
LINC01303|ENSG00000250548|lncRNA	9	2	0	10	0	0	1	6	1	2	4	1	1	7	3	0	2	0	3	0	9	1	4	0	0	6	7	2	19	14	1	8	5	11	2	1	4	1	1	3	10	2	2	3	7	10	1	8	3
AC011005.4|ENSG00000243230|lncRNA	1	0	3	3	0	1	1	2	0	0	1	0	0	6	0	0	0	4	4	0	1	4	0	0	0	2	2	0	8	1	1	1	5	12	1	4	6	1	7	1	2	0	7	0	0	0	3	9	1
AL672310.1|ENSG00000230423|lncRNA	0	0	0	0	0	0	0	1	0	0	0	0	0	0	0	0	0	0	0	0	0	0	0	0	0	0	0	0	0	0	0	2	0	0	0	0	0	0	0	0	0	0	0	0	0	0	0	0	0
AC022898.2|ENSG00000273792|lncRNA	0	1	0	0	1	1	0	0	0	0	0	0	0	0	5	0	0	0	0	0	0	0	0	0	0	0	0	1	0	1	0	1	0	2	0	0	0	0	0	0	0	0	0	0	3	0	1	0	0
EGFR-AS1|ENSG00000224057|lncRNA	18	18	42	19	9	45	0	13	2	3	27	0	1	5	0	2	3	73	66	0	0	5	5	5	3	11	0	3	50	4	2	6	0	137	0	4	2	0	25	6	2	0	3	2	1	6	41	155	3
LINC01950|ENSG00000251027|lncRNA	0	0	0	0	0	0	0	0	0	0	0	0	0	0	0	0	0	0	0	0	0	0	0	0	0	0	0	0	0	0	3	0	0	0	1	0	0	0	0	0	0	0	0	0	0	0	0	0	0
LINC01237|ENSG00000233806|lncRNA	13	15	18	11	1	8	4	18	2	3	6	4	2	7	34	11	10	16	13	2	3	8	50	7	11	1	11	1	39	15	18	36	0	17	12	22	34	16	25	4	29	13	42	25	6	32	19	24	6
AL929601.2|ENSG00000258265|lncRNA	0	0	0	0	0	0	0	0	0	0	0	0	0	0	0	0	0	0	0	0	0	0	0	0	0	0	0	0	0	0	0	0	0	0	0	0	0	0	0	0	0	0	0	0	0	0	0	0	0
AC016396.2|ENSG00000261076|lncRNA	0	1	1	1	0	0	0	0	1	2	0	0	0	5	0	0	1	0	0	0	0	0	1	0	0	0	0	1	0	4	0	0	0	1	0	0	4	0	1	0	1	0	0	2	1	1	0	0	0
LINC01142|ENSG00000224286|lncRNA	0	1	0	0	0	0	0	1	0	0	0	0	0	0	0	0	0	0	1	0	0	0	1	0	0	0	0	0	1	1	0	0	0	0	0	0	0	0	0	1	0	0	0	2	0	1	0	1	0
LINC01504|ENSG00000225434|lncRNA	157	56	4	119	48	34	17	57	40	26	20	61	36	93	109	20	17	92	29	97	23	16	49	84	34	44	45	3	43	50	15	133	26	28	22	21	147	164	93	76	66	14	10	252	131	44	40	65	94
LINC01721|ENSG00000230133|lncRNA	0	0	0	0	0	0	0	0	0	0	0	0	0	0	0	0	0	0	2	0	0	0	0	0	0	0	1	0	0	0	0	0	0	0	0	0	1	0	0	0	0	0	0	0	0	3	0	0	1
SOX9-AS1|ENSG00000234899|lncRNA	127	43	60	177	28	50	6	41	68	29	46	73	93	211	107	81	3	125	227	270	21	25	73	13	30	47	317	29	34	37	29	78	106	124	141	61	82	100	1053	235	107	139	34	91	60	40	34	71	77
AC008443.4|ENSG00000248514|lncRNA	0	6	0	0	1	1	1	10	0	10	0	1	0	1	0	0	0	1	1	0	0	1	8	0	4	0	2	0	2	4	0	2	2	0	0	0	0	0	0	0	0	10	3	5	0	2	0	1	0
AL020996.3|ENSG00000272478|lncRNA	0	0	0	0	0	0	0	0	0	0	0	0	0	0	0	0	0	0	0	0	0	0	0	0	0	0	0	0	0	0	0	0	0	0	0	0	0	0	0	0	0	0	0	0	0	0	0	0	0
AP003306.2|ENSG00000255118|lncRNA	2	0	0	3	1	2	0	1	0	0	1	1	0	0	0	0	0	2	4	0	0	0	0	0	1	0	0	0	5	1	0	0	0	0	0	0	0	1	0	0	0	0	0	0	0	3	2	2	0
AC005013.1|ENSG00000228421|lncRNA	2	5	5	0	0	0	0	2	1	1	1	4	0	1	1	9	2	6	41	0	0	0	0	0	0	0	15	0	22	2	0	1	1	0	2	0	0	1	9	0	0	0	3	1	0	0	1	1	7
MIR4500HG|ENSG00000228824|lncRNA	4	3	2	1	0	0	0	0	0	0	3	0	0	0	0	0	0	1	29	12	0	0	1	0	0	0	6	0	0	0	0	0	0	0	0	0	1	24	9	0	0	0	0	3	3	1	2	0	0
AC090707.1|ENSG00000254906|lncRNA	0	0	0	0	0	0	0	0	0	0	0	0	0	0	0	0	0	0	0	0	0	0	1	0	0	0	0	0	0	0	0	0	0	0	0	0	0	0	0	0	0	0	0	0	0	0	0	0	0
LINC02209|ENSG00000253279|lncRNA	0	0	0	0	0	0	0	0	0	0	0	0	0	0	0	0	0	0	0	0	0	0	1	0	0	0	0	0	0	0	0	0	0	0	0	0	0	0	0	0	0	0	0	0	0	0	0	0	0
LINC01492|ENSG00000225564|lncRNA	0	0	0	0	0	0	0	0	1	0	0	0	0	0	0	0	0	0	1	0	1	0	0	0	0	0	0	0	0	0	0	1	0	0	0	0	0	0	0	0	0	0	0	0	0	0	0	0	0
AL117329.1|ENSG00000224271|lncRNA	0	0	24	0	0	0	0	0	0	0	1	0	0	1	0	0	0	0	79	32	0	0	38	0	0	0	22	0	112	1	0	0	0	0	0	0	0	1	21	1	0	0	18	21	0	6	29	15	0
AC008655.2|ENSG00000269392|lncRNA	1	1	2	4	1	2	3	7	0	0	0	0	1	7	4	2	2	3	4	0	3	3	2	4	1	4	1	0	3	3	2	1	1	5	0	2	0	4	0	1	3	0	5	10	4	2	0	4	1
AC026341.1|ENSG00000242880|lncRNA	1	1	0	0	0	0	0	0	0	0	0	0	0	0	0	0	0	1	1	0	0	0	0	0	0	0	1	0	0	1	0	0	0	0	0	0	1	0	0	0	2	0	0	1	0	0	2	1	0
AC007349.4|ENSG00000272984|lncRNA	0	1	0	0	0	0	0	0	0	0	0	0	0	0	0	0	0	0	0	0	0	0	0	0	1	0	0	0	0	0	0	1	0	0	0	0	0	0	0	0	0	0	0	0	0	0	0	2	0
AC004691.1|ENSG00000229263|lncRNA	2	1	0	2	0	1	0	3	0	0	0	0	1	1	3	3	0	4	1	0	3	0	3	1	0	0	2	0	2	0	0	0	1	3	2	0	2	0	1	2	1	0	0	2	1	1	0	3	0
AC091917.3|ENSG00000251367|lncRNA	0	0	0	0	0	0	0	0	0	0	0	0	0	0	0	0	0	0	0	0	0	0	0	0	0	0	0	0	0	0	0	0	1	0	0	0	0	0	0	0	0	0	0	0	0	0	0	0	0
AL359880.1|ENSG00000278462|lncRNA	3	0	0	10	0	20	0	8	0	0	0	0	1	0	2	0	0	2	1	4	1	1	2	0	0	1	4	0	0	1	1	2	0	0	0	2	0	2	0	2	1	1	2	1	1	2	0	0	1
AC024901.1|ENSG00000255910|lncRNA	0	1	1	0	0	0	0	1	0	0	0	0	0	0	0	0	0	1	20	0	1	0	1	0	0	0	1	0	0	3	0	0	0	2	0	0	1	1	1	0	0	0	0	0	0	1	0	0	0
AP000462.2|ENSG00000256315|lncRNA	0	0	0	0	0	0	0	0	0	0	0	0	0	0	1	0	0	0	0	0	0	0	1	0	0	0	0	0	0	0	0	0	0	0	1	0	0	0	0	0	0	0	0	0	0	0	0	0	0
AC027804.1|ENSG00000255179|lncRNA	0	0	0	0	0	0	0	0	0	0	0	0	0	0	0	0	0	0	0	0	0	0	0	0	0	0	0	0	0	0	0	0	0	0	0	0	0	0	0	0	0	0	0	0	0	0	0	0	0
AC090510.3|ENSG00000278769|lncRNA	0	0	0	0	0	0	0	0	0	0	0	0	0	0	0	0	0	0	0	0	0	0	0	0	0	0	0	0	0	0	0	0	0	0	0	0	0	0	0	0	0	0	0	0	0	0	0	0	0
AL121809.2|ENSG00000249163|lncRNA	0	0	0	1	0	1	1	0	0	0	0	0	0	0	0	0	0	0	0	0	0	0	0	0	1	0	0	0	0	0	0	0	0	0	0	0	0	0	0	0	0	0	0	0	1	0	0	0	0
MIR3659HG|ENSG00000224592|lncRNA	3	1	1	1	1	2	0	1	0	1	0	3	0	1	3	0	0	0	2	0	0	0	0	1	0	1	0	0	1	1	0	0	0	2	1	2	0	1	2	5	0	0	0	0	1	0	0	0	0
AJ011932.1|ENSG00000274248|lncRNA	6	18	0	3	0	0	0	1	1	0	1	0	0	3	0	0	0	3	2	2	0	1	2	0	0	0	0	2	2	5	0	5	0	1	1	0	1	0	0	3	1	1	0	10	2	3	2	1	2
AL121781.1|ENSG00000238282|lncRNA	0	0	0	0	0	0	0	0	0	0	0	0	0	0	0	0	0	0	0	0	0	0	0	0	0	0	0	0	0	0	0	0	0	0	0	0	0	0	0	0	0	0	0	0	0	0	0	0	0
AC025370.1|ENSG00000253851|lncRNA	0	0	0	0	0	0	0	0	0	0	0	0	0	0	0	0	0	0	0	0	0	0	0	0	0	0	0	0	0	0	0	0	0	0	0	0	0	0	0	0	0	0	0	0	0	0	0	0	0
AC025174.1|ENSG00000251168|lncRNA	1	0	0	0	0	0	0	0	0	0	0	0	0	0	0	0	0	0	0	2	0	0	1	0	0	0	2	0	0	0	0	1	1	1	0	0	0	1	0	1	3	0	0	1	0	0	2	0	0
AC008883.1|ENSG00000248758|lncRNA	0	2	0	1	0	1	0	2	0	0	0	0	1	1	0	0	0	0	1	1	0	0	0	0	0	0	1	0	1	0	0	0	0	1	0	1	0	0	0	0	0	0	0	1	0	0	2	1	1
AL450468.2|ENSG00000261055|lncRNA	1	0	0	1	0	1	1	2	0	0	2	1	0	0	1	0	0	0	0	0	0	0	1	0	0	0	0	0	2	1	0	1	0	1	1	0	3	5	0	0	2	1	0	2	1	0	0	3	1
AL133304.1|ENSG00000257614|lncRNA	0	0	0	0	0	0	0	0	0	0	0	0	0	0	1	0	0	0	0	0	0	0	0	0	0	0	0	0	0	0	0	0	0	0	0	0	0	0	0	0	0	0	0	0	0	0	0	0	0
AC105219.4|ENSG00000254973|lncRNA	5	3	6	14	3	30	35	88	14	9	28	32	26	50	59	13	8	17	35	22	4	38	26	48	8	8	46	5	246	39	8	4	10	26	24	11	11	12	46	12	23	16	84	86	11	101	51	46	17
AL122008.3|ENSG00000233332|lncRNA	2	1	0	0	0	0	0	0	0	0	0	0	0	0	0	0	0	0	0	0	0	0	0	0	0	0	0	0	0	0	0	0	0	0	0	0	0	0	0	0	0	0	2	0	0	1	0	0	0
LINC01822|ENSG00000229621|lncRNA	0	0	1	0	0	0	0	0	0	0	0	0	0	0	0	0	0	0	6	1	0	0	0	0	0	0	1	0	0	0	0	2	0	0	0	0	0	0	0	0	0	0	0	0	0	0	1	0	0
DARS-AS1|ENSG00000231890|lncRNA	24	13	12	18	8	78	3	38	11	6	35	12	11	27	39	25	9	25	86	154	21	1	40	14	19	33	73	10	76	44	2	23	6	23	9	13	9	35	48	46	12	27	46	63	65	42	22	44	35
AC020978.3|ENSG00000260891|lncRNA	2	2	5	9	7	31	3	3	7	2	5	9	4	7	3	2	0	7	5	3	3	5	4	4	1	1	2	0	3	3	6	11	3	2	3	2	3	17	1	1	7	3	2	6	4	2	4	9	1
AC108099.1|ENSG00000260786|lncRNA	0	0	0	0	0	0	0	0	0	0	0	0	0	0	0	0	0	0	0	0	0	0	0	0	0	0	0	0	0	0	0	0	0	0	0	0	0	0	0	0	0	0	0	0	0	0	0	0	0
AC012494.1|ENSG00000227088|lncRNA	0	0	2	8	0	7	0	0	2	1	0	0	0	0	0	0	0	3	1	1	0	3	0	0	0	1	0	0	0	3	0	1	0	0	0	0	0	22	1	2	1	0	0	1	0	0	8	1	0
LINC01337|ENSG00000251221|lncRNA	1	1	0	1	0	0	1	5	2	0	1	2	0	1	0	2	0	2	0	1	1	0	5	1	2	2	2	0	0	0	0	0	0	1	0	2	1	1	10	1	4	0	1	2	0	0	2	5	1
AP005057.1|ENSG00000264080|lncRNA	0	0	0	1	0	0	0	0	0	0	0	0	0	0	0	0	0	0	6	9	0	0	0	0	0	1	0	0	9	0	0	1	0	0	0	0	0	0	17	0	0	0	2	0	0	0	0	8	0
AL359715.1|ENSG00000233967|lncRNA	32	21	9	23	13	42	3	10	12	5	18	8	10	27	4	9	1	17	20	6	15	14	17	4	17	14	45	2	9	19	14	23	8	17	7	24	17	31	47	12	31	14	23	15	7	5	18	30	5
AC025822.1|ENSG00000227101|lncRNA	0	0	0	0	0	0	0	0	0	0	0	0	0	0	0	0	0	0	0	0	0	0	0	0	0	0	0	0	0	0	0	0	0	0	0	0	0	0	0	0	0	0	0	0	0	0	0	0	0
AC025183.1|ENSG00000249326|lncRNA	0	0	0	0	0	0	0	0	0	0	0	0	0	0	0	0	0	0	3	0	1	0	0	0	0	0	0	0	0	1	0	0	0	0	0	0	0	0	0	0	0	0	0	0	0	0	0	0	0
LINP1|ENSG00000223784|lncRNA	0	0	0	0	0	0	0	0	0	0	0	0	0	0	0	0	0	0	1	0	0	0	0	0	0	0	0	0	0	0	0	0	0	0	0	0	0	0	0	0	0	0	0	1	0	0	0	1	0
TNFRSF14-AS1|ENSG00000238164|lncRNA	943	466	50	686	98	126	266	1064	225	428	90	342	465	724	576	287	439	456	504	382	211	230	266	310	233	1166	310	141	302	145	226	1287	88	457	219	131	777	1409	476	286	565	438	51	663	292	715	213	591	348
AC034111.1|ENSG00000260093|lncRNA	1	1	1	0	1	1	0	2	0	0	0	0	0	1	1	0	0	0	4	0	0	0	2	3	0	2	5	0	1	0	0	1	0	1	1	1	1	4	0	0	6	0	0	2	1	1	1	1	0
AF127936.1|ENSG00000232884|lncRNA	9	10	0	1	0	0	0	4	0	4	5	2	5	10	2	0	1	6	2	0	0	0	2	1	0	0	2	0	2	23	2	0	0	2	1	0	5	1	1	0	0	1	4	1	13	4	10	4	11
EZR-AS1|ENSG00000233893|lncRNA	0	0	1	1	1	0	0	5	2	0	1	1	0	4	3	0	1	1	4	3	2	0	0	0	3	0	4	0	0	0	0	0	1	0	3	0	3	4	1	4	4	0	0	2	2	1	0	2	2
AC022486.1|ENSG00000251510|lncRNA	0	0	0	0	0	0	0	0	0	0	0	0	0	0	0	0	0	0	0	0	0	0	0	0	0	0	0	0	0	0	0	0	0	0	0	0	0	0	0	0	0	0	0	0	0	0	0	0	0
AL445426.1|ENSG00000231246|lncRNA	14	13	0	2	0	0	0	2	0	0	0	3	0	3	4	0	3	2	0	2	2	1	1	0	1	0	0	0	2	4	0	2	0	0	1	0	7	0	2	3	1	0	0	1	2	2	0	1	1
MUC5B-AS1|ENSG00000255177|lncRNA	0	0	0	0	0	0	0	0	0	0	0	0	0	0	0	0	0	0	0	0	0	0	0	0	0	0	0	0	0	0	0	0	0	0	0	0	0	0	0	0	0	0	0	0	0	0	0	0	0
AL353658.1|ENSG00000280936|lncRNA	0	0	0	0	0	0	0	0	0	0	0	0	0	0	0	0	0	0	0	12	0	0	0	0	0	0	0	0	0	0	0	1	0	0	0	0	0	0	0	0	0	0	0	1	1	0	0	0	0
AC096631.1|ENSG00000225172|lncRNA	0	0	0	0	1	0	0	0	0	0	0	0	0	0	0	0	0	0	0	0	0	0	0	0	0	0	0	0	0	0	0	0	0	2	0	0	0	0	0	0	0	0	0	0	0	0	0	0	1
AC144833.1|ENSG00000261426|lncRNA	0	0	0	0	0	0	0	0	0	0	0	0	0	0	0	0	0	0	0	0	0	0	0	0	0	0	0	0	0	0	0	0	0	0	0	0	0	0	0	0	0	0	0	0	0	0	0	0	0
CRIM1-DT|ENSG00000260025|lncRNA	136	100	1	42	9	5	4	31	13	13	11	17	20	38	24	16	13	19	25	13	3	20	22	15	6	14	42	8	28	53	5	36	36	27	17	15	23	37	27	26	13	9	16	18	42	27	65	19	17
AC007666.1|ENSG00000236754|lncRNA	2	2	0	1	0	7	0	3	0	2	0	0	0	4	7	0	0	3	2	1	0	2	2	1	0	3	0	0	4	3	1	0	1	6	0	0	3	3	3	1	2	1	2	2	1	4	4	0	2
AC104809.2|ENSG00000233392|lncRNA	10	3	20	5	3	7	3	5	4	5	6	289	1	1	7	69	7	191	49	11	46	2	97	1	1	0	11	7	135	38	2	7	1	47	21	19	19	1	0	24	17	16	2	345	1	13	4	9	0
LINC00273|ENSG00000256642|lncRNA	0	0	0	0	0	0	0	0	0	0	0	0	0	0	0	0	0	0	0	0	0	0	0	0	0	0	0	0	0	0	0	0	0	0	0	0	0	0	0	0	0	0	0	0	0	0	1	0	0
AL031587.1|ENSG00000222044|lncRNA	1	2	0	1	0	2	0	0	0	0	0	0	0	1	0	0	1	1	2	0	0	0	0	0	1	0	0	0	2	0	1	0	2	0	0	0	1	1	0	0	0	1	1	0	0	0	0	1	0
FP325318.1|ENSG00000276266|lncRNA	0	0	0	0	0	0	0	0	0	0	0	0	0	0	0	0	0	0	0	0	0	0	0	0	0	0	0	0	0	0	0	0	0	0	0	0	0	0	0	0	0	0	0	0	0	0	0	0	0
MIR193BHG|ENSG00000262454|lncRNA	24	24	5	9	0	15	1	10	10	4	0	0	19	11	10	4	6	7	14	1	2	4	2	8	0	1	6	8	26	22	10	5	1	14	3	2	3	12	6	14	8	3	6	21	10	13	4	4	5
AC139497.1|ENSG00000253104|lncRNA	0	0	0	0	0	0	0	0	0	0	0	0	0	0	0	0	0	0	0	0	0	0	0	0	0	0	0	0	0	0	0	0	0	0	0	0	0	0	0	0	0	0	0	0	0	0	0	0	0
LINC02668|ENSG00000226762|lncRNA	1	1	3	4	0	0	0	1	0	0	1	0	0	2	0	0	0	2	0	0	0	0	3	0	0	0	0	0	4	3	0	0	0	1	0	0	1	1	1	3	2	0	0	2	1	2	1	0	1
AC127521.1|ENSG00000262823|lncRNA	81	59	14	74	28	20	12	91	19	22	19	34	32	74	54	50	46	87	35	10	24	13	23	17	26	73	11	9	32	28	17	77	19	50	15	35	80	46	72	46	92	204	7	32	103	48	14	82	41
AL162872.1|ENSG00000258426|lncRNA	0	0	0	0	0	0	0	0	0	0	0	0	0	0	0	0	0	0	0	0	0	0	0	0	0	0	0	0	0	0	0	0	0	0	0	0	0	0	0	0	0	0	0	0	0	0	0	0	0
AC233728.1|ENSG00000233250|lncRNA	3	5	3	12	1	29	3	3	6	2	3	2	3	4	6	7	3	8	10	3	2	5	5	1	5	8	7	3	15	7	1	10	3	13	4	2	3	7	3	4	5	1	4	8	4	4	11	9	2
AC012313.1|ENSG00000232098|lncRNA	288	255	86	314	77	289	204	229	122	219	160	70	230	453	345	229	294	435	474	188	156	217	577	237	102	429	233	116	605	191	273	434	69	509	147	112	328	501	591	211	331	184	130	183	336	408	309	592	137
AC016590.3|ENSG00000276846|lncRNA	14	6	4	7	2	19	5	2	9	0	5	3	3	12	4	8	3	5	34	11	0	3	10	0	1	0	140	0	28	8	2	2	2	5	4	1	13	20	8	6	10	9	3	11	20	11	8	5	4
AL442125.2|ENSG00000276916|lncRNA	1	2	0	7	3	2	0	6	8	6	7	8	3	8	1	3	1	2	3	2	2	8	5	1	2	1	2	0	6	5	6	2	7	4	4	11	21	3	15	1	16	6	12	1	7	2	20	7	3
AC108134.1|ENSG00000205890|lncRNA	148	83	26	326	76	187	51	349	91	214	117	98	54	425	181	66	75	90	214	68	54	152	245	101	130	171	261	21	392	22	64	523	25	227	36	187	398	146	485	60	172	113	67	209	99	156	74	363	114
AL137796.1|ENSG00000273384|lncRNA	7	3	3	1	0	15	0	1	0	0	0	0	1	0	1	0	1	3	1	0	0	0	3	0	1	6	0	1	0	8	0	1	0	0	1	0	0	2	2	4	2	3	1	0	3	1	1	3	2
AC005520.7|ENSG00000273711|lncRNA	0	0	0	0	0	0	0	0	0	0	0	0	0	0	0	0	0	0	0	0	0	0	0	0	0	0	0	0	0	0	0	0	0	0	0	0	0	0	0	0	0	0	0	0	0	0	0	0	0
AC099482.1|ENSG00000260741|lncRNA	1	0	0	0	0	1	0	1	0	0	0	0	0	0	0	0	0	0	0	0	0	0	0	0	0	0	0	0	0	0	0	0	1	0	0	2	0	0	0	0	0	0	0	0	0	0	0	0	0
KCNIP1-OT1|ENSG00000253647|lncRNA	8	22	0	0	0	0	0	0	0	0	0	0	0	3	0	0	0	0	0	0	0	2	1	0	0	0	1	0	3	6	0	0	0	0	0	0	0	0	1	0	0	0	0	0	2	1	1	1	0
AC016065.1|ENSG00000246089|lncRNA	172	140	40	243	54	367	74	96	71	94	51	132	73	137	136	110	93	147	144	120	111	74	232	114	54	159	111	50	151	122	65	227	70	161	72	49	116	525	289	272	272	97	52	177	300	387	225	319	119
AC012150.2|ENSG00000275278|lncRNA	0	0	0	3	1	0	0	3	0	0	1	1	1	1	2	1	0	1	1	0	0	0	0	0	0	0	0	0	3	1	0	0	0	0	0	0	0	0	1	0	1	1	1	0	0	1	0	1	1
AC008543.3|ENSG00000266922|lncRNA	0	1	1	3	2	4	0	5	3	0	1	1	3	2	4	2	1	4	1	3	0	2	5	3	4	3	4	0	0	2	1	6	0	2	0	2	0	3	7	0	2	5	0	6	0	2	3	3	1
AC087242.1|ENSG00000255648|lncRNA	0	0	0	0	0	0	0	0	0	0	0	0	0	0	0	0	0	0	0	0	0	0	0	0	0	0	0	0	0	0	0	0	0	0	0	0	0	0	0	0	0	0	0	0	0	0	0	0	0
LINC01496|ENSG00000234766|lncRNA	0	0	0	0	0	0	0	0	0	0	0	0	0	0	0	0	0	0	0	0	0	0	0	0	0	0	0	0	0	0	0	0	0	0	0	0	0	0	0	0	0	0	0	0	0	0	0	0	0
AC012613.1|ENSG00000248647|lncRNA	0	1	0	0	0	0	0	0	0	0	0	0	0	0	0	0	0	0	0	0	0	0	0	0	0	0	0	0	0	0	0	1	0	0	0	0	0	0	0	0	0	0	0	0	0	0	0	0	0
AC099344.1|ENSG00000230952|lncRNA	0	0	0	2	0	0	0	0	0	0	0	0	0	0	0	0	0	0	1	0	0	0	0	0	0	0	0	0	0	0	0	0	0	0	3	0	0	0	0	0	0	0	0	0	0	0	0	0	0
LINC01305|ENSG00000231453|lncRNA	3	0	0	0	0	0	1	3	0	0	5	0	0	1	0	0	0	0	0	1	0	0	0	0	0	0	0	0	2	0	0	1	0	0	0	0	0	0	0	0	0	0	8	0	0	0	0	0	0
LINC02278|ENSG00000251635|lncRNA	0	0	0	0	0	0	0	0	0	0	0	0	0	0	0	0	0	1	1	0	0	0	0	3	0	0	0	0	3	1	0	2	0	1	0	0	0	0	0	2	0	0	0	1	0	1	0	0	0
AC024681.2|ENSG00000254227|lncRNA	0	0	0	2	0	2	0	0	0	0	0	0	1	0	1	0	0	0	0	0	0	0	0	0	15	0	0	0	3	0	0	0	0	0	0	0	0	1	0	0	1	0	0	0	0	0	0	0	1
U91328.1|ENSG00000272462|lncRNA	344	352	71	227	22	99	19	309	55	56	77	23	80	169	93	43	43	94	243	62	69	58	69	28	74	65	253	33	195	133	38	144	62	98	28	24	111	172	182	369	103	110	138	108	193	142	97	133	52
AC090365.1|ENSG00000265994|lncRNA	0	0	0	0	0	0	0	0	0	0	0	0	0	0	0	0	0	0	0	0	0	0	0	0	0	0	0	0	0	0	0	0	0	0	0	0	0	0	0	0	0	0	0	0	0	0	0	0	0
LINC01258|ENSG00000249534|lncRNA	0	1	1	2	1	5	2	1	0	0	0	1	0	1	3	1	0	3	2	4	1	0	2	0	0	0	5	0	11	0	1	1	0	0	1	0	3	2	1	1	4	1	1	3	20	2	12	2	0
AC025918.1|ENSG00000225798|lncRNA	0	2	0	2	0	0	1	3	0	0	0	0	1	3	0	0	0	2	1	0	0	0	4	0	0	2	1	0	0	0	0	1	2	1	0	1	0	0	2	0	2	0	1	4	1	1	0	0	0
PTOV1-AS2|ENSG00000269352|lncRNA	71	70	129	96	69	303	40	149	56	99	77	53	58	175	61	93	107	130	89	19	101	118	150	134	57	101	132	83	273	73	62	354	85	142	51	138	143	221	175	33	65	67	72	210	71	119	177	253	24
AC107072.1|ENSG00000224218|lncRNA	1	0	0	0	1	4	0	1	0	0	0	0	0	0	0	0	0	0	0	0	0	0	1	1	2	0	0	0	0	0	0	1	0	1	0	1	0	0	0	0	1	0	1	1	0	1	0	0	0
AL592402.1|ENSG00000225233|lncRNA	0	0	0	0	0	0	0	0	0	0	0	0	0	0	0	0	0	0	1	0	0	0	0	0	0	0	0	0	0	0	0	0	0	0	0	0	0	0	0	0	0	0	0	0	0	0	0	0	0
AP003100.1|ENSG00000254626|lncRNA	0	0	0	0	0	0	0	0	0	0	0	0	0	0	0	0	0	0	0	0	0	0	0	0	0	0	0	0	0	0	0	0	0	0	0	0	0	0	0	0	0	0	0	0	0	0	0	0	0
AC087286.1|ENSG00000259276|lncRNA	0	0	0	0	0	0	0	0	0	0	0	0	0	0	0	0	0	0	0	0	0	0	0	1	0	0	0	0	0	0	0	0	0	1	0	0	0	0	0	0	0	0	0	0	0	0	0	1	0
AC016876.3|ENSG00000264772|lncRNA	52	53	28	127	20	435	14	127	44	37	59	12	58	63	49	42	37	85	49	40	25	37	43	38	30	74	85	23	83	76	24	103	20	73	26	39	14	102	53	89	121	49	52	47	40	49	118	104	60
LINC02089|ENSG00000226364|lncRNA	0	0	0	0	0	0	0	0	0	0	0	0	0	0	0	0	0	2	0	0	0	0	0	0	0	0	0	0	1	0	0	0	0	0	0	0	0	0	0	0	0	0	0	0	0	0	0	0	0
AC067960.1|ENSG00000234455|lncRNA	0	0	0	0	0	0	0	0	0	0	0	0	0	0	0	0	0	0	0	0	0	0	0	0	0	0	0	0	0	1	0	0	0	0	0	0	0	0	0	0	0	0	0	0	0	0	0	0	0
AC245748.3|ENSG00000267614|lncRNA	0	0	0	0	0	0	0	0	0	0	0	0	0	0	0	0	0	0	1	0	0	0	0	0	0	0	0	0	1	0	0	0	0	0	0	0	0	0	0	0	0	0	0	0	0	0	0	0	0
AP001094.3|ENSG00000266149|lncRNA	0	1	0	0	0	0	0	0	0	0	0	0	0	0	0	0	0	1	0	0	0	0	0	1	0	0	0	0	1	0	0	0	2	0	0	1	0	0	0	0	0	0	0	0	0	1	1	0	1
AC098798.1|ENSG00000250511|lncRNA	0	0	1	0	0	0	1	0	0	0	0	0	2	1	2	2	0	8	6	3	0	0	0	0	2	5	6	1	2	2	0	5	0	1	2	0	0	2	3	0	0	1	0	1	2	0	0	0	2
AL133445.2|ENSG00000273797|lncRNA	3	4	1	1	0	3	1	3	1	2	2	1	3	3	3	2	0	1	1	2	0	1	1	2	0	3	4	0	1	6	0	3	0	4	0	1	0	2	0	1	3	1	0	2	1	1	2	2	1
AC022166.1|ENSG00000260706|lncRNA	1	1	0	1	1	0	0	1	2	1	0	0	0	0	0	0	0	0	0	0	0	0	0	0	0	0	0	0	1	4	0	1	0	0	0	3	0	1	1	0	0	0	0	0	2	0	0	5	1
AP002383.2|ENSG00000256469|lncRNA	0	0	0	0	0	0	0	0	0	0	0	0	0	0	0	0	0	0	0	0	0	0	0	0	0	0	0	0	0	0	0	0	0	0	0	0	1	0	0	0	0	0	0	0	0	0	0	0	0
AL359382.1|ENSG00000230205|lncRNA	0	0	0	0	1	0	0	0	0	0	0	0	0	0	0	0	0	0	0	0	0	0	0	0	0	0	0	0	0	0	0	0	0	1	0	0	0	0	0	0	0	0	0	0	0	0	0	0	1
AC139491.4|ENSG00000251458|lncRNA	0	0	0	0	0	0	0	0	0	0	0	0	0	0	0	0	0	0	0	0	0	0	0	0	0	0	0	0	0	0	0	0	0	0	0	0	0	0	0	0	0	0	0	0	0	0	0	0	0
AP001893.1|ENSG00000254694|lncRNA	5	3	0	10	0	4	0	5	1	2	4	0	5	7	2	2	0	4	12	1	0	1	15	1	0	4	4	1	8	0	1	21	2	19	1	1	6	1	6	7	13	13	8	4	4	5	9	11	3
AC008669.1|ENSG00000260686|lncRNA	150	226	11	94	16	89	6	37	43	7	17	23	32	116	290	13	1	198	28	30	12	28	53	4	5	42	57	5	39	117	3	81	7	60	12	18	107	184	143	56	139	41	26	26	71	47	64	52	57
FAM66D|ENSG00000255052|lncRNA	9	19	2	2	4	2	0	1	0	0	6	2	0	9	2	2	2	2	2	0	0	17	4	4	0	0	0	0	34	2	0	0	5	3	0	1	0	0	7	1	1	1	3	10	12	8	15	1	5
AC135178.5|ENSG00000266279|lncRNA	0	0	0	0	0	0	0	0	0	0	0	0	0	0	0	0	0	0	0	0	0	0	0	0	0	0	0	0	0	0	0	0	0	0	0	0	0	0	0	0	0	0	0	0	0	0	0	0	0
AL512363.1|ENSG00000224984|lncRNA	48	28	0	13	2	8	1	7	18	1	2	1	19	14	37	1	0	4	101	23	1	5	5	4	3	22	19	0	24	6	0	7	0	5	1	1	7	4	2	8	7	5	0	356	25	5	8	28	21
AC096543.1|ENSG00000203605|lncRNA	0	0	0	0	0	0	0	0	0	0	0	0	1	0	0	0	0	0	0	0	0	0	0	0	0	0	0	0	0	0	0	0	0	0	0	0	0	0	0	0	0	0	0	0	0	0	0	0	0
AC105133.1|ENSG00000259213|lncRNA	0	0	0	0	0	0	0	0	0	0	0	0	0	0	0	0	0	0	0	0	0	0	0	0	0	0	0	0	0	0	0	0	0	0	0	0	0	0	0	0	0	0	0	0	0	0	0	0	0
AL158154.3|ENSG00000267559|lncRNA	1	0	0	0	0	0	0	3	0	0	0	2	0	1	0	0	2	0	1	0	1	0	1	0	0	2	1	1	2	0	0	2	0	0	0	0	1	0	0	0	0	0	0	1	1	0	1	2	2
AL024498.1|ENSG00000272097|lncRNA	10	5	3	10	1	9	1	6	11	14	9	3	6	17	42	10	3	15	15	4	14	2	8	7	8	28	17	7	15	9	5	12	9	20	4	2	26	29	16	16	13	27	4	6	21	12	28	8	11
STXBP5-AS1|ENSG00000233452|lncRNA	185	125	10	126	34	24	20	75	20	16	25	13	40	42	49	16	31	49	39	43	6	15	58	26	59	114	33	7	72	21	16	161	4	97	31	44	111	56	63	40	104	146	14	118	152	95	21	112	76
TRPC7-AS2|ENSG00000250947|lncRNA	0	0	0	0	0	0	0	0	0	1	0	0	0	0	0	0	0	0	0	0	0	0	0	0	0	0	0	0	0	0	0	0	0	0	0	0	0	0	0	0	0	0	0	0	0	0	1	0	0
AC018521.6|ENSG00000266601|lncRNA	17	58	6	13	5	11	1	10	2	3	4	6	4	11	15	13	4	9	20	4	1	2	10	3	1	6	17	0	10	8	0	6	2	11	8	1	10	8	6	1	7	15	7	12	12	14	13	15	10
AL592429.2|ENSG00000226571|lncRNA	11	12	0	0	0	0	0	0	0	0	0	0	0	0	0	0	0	0	0	0	0	0	0	0	0	1	0	0	0	0	0	0	0	0	0	1	1	0	0	0	1	2	1	0	1	1	0	4	0
LINC01712|ENSG00000231364|lncRNA	0	0	0	0	0	0	0	0	0	0	0	0	0	0	0	0	0	0	0	0	0	0	0	0	0	0	0	0	0	0	0	0	0	0	0	0	0	0	0	0	0	0	0	0	0	0	0	0	0
AC005154.4|ENSG00000264520|lncRNA	4	3	0	9	0	0	3	1	5	4	9	1	1	8	11	2	3	0	11	3	1	1	4	1	0	2	3	0	6	4	0	3	4	3	0	0	5	1	16	2	8	3	1	2	1	3	7	11	1
AC084082.1|ENSG00000253190|lncRNA	0	0	0	0	0	2	0	0	0	0	0	0	0	0	0	0	0	0	0	0	0	0	0	0	0	0	0	0	1	1	0	0	0	0	0	0	0	0	0	0	0	2	0	1	0	0	1	1	1
AL121820.2|ENSG00000259038|lncRNA	6	13	0	1	6	11	2	14	4	2	8	2	7	7	11	4	3	2	19	7	2	14	2	11	5	5	3	2	38	15	7	3	1	3	3	0	3	14	1	23	7	1	1	14	2	5	3	3	13
SNHG11|ENSG00000174365|lncRNA	323	316	550	821	223	1376	406	744	495	458	701	234	476	2076	1990	479	261	900	724	646	419	625	572	711	388	739	1091	441	1740	788	365	676	207	796	365	325	508	974	857	731	761	202	485	415	1071	536	768	742	661
AL078604.2|ENSG00000237927|lncRNA	4	6	0	3	2	24	4	7	1	6	2	1	2	9	5	3	1	3	8	1	7	1	0	1	2	5	5	1	9	3	4	6	3	7	3	3	12	7	2	3	3	6	0	6	6	7	16	7	26
AC104534.1|ENSG00000268756|lncRNA	12	27	72	341	8	21	8	68	51	13	19	40	47	42	12	11	1	30	24	316	7	15	288	18	16	46	253	4	50	171	14	16	4	25	10	19	9	17	64	298	27	274	192	17	48	55	166	325	35
AC104695.3|ENSG00000270210|lncRNA	39	98	2	32	7	8	8	14	15	26	9	4	14	18	19	5	13	13	15	9	5	33	22	9	10	31	26	1	6	17	3	10	7	21	7	23	21	14	31	9	13	35	4	33	10	27	17	18	12
MID1IP1-AS1|ENSG00000238123|lncRNA	34	33	3	14	1	15	1	24	6	7	9	7	14	27	19	7	5	36	72	14	18	1	67	5	9	36	32	0	34	22	3	44	5	36	6	4	48	15	83	20	36	46	11	28	23	44	24	57	38
AC010731.3|ENSG00000228577|lncRNA	0	2	0	0	0	0	0	1	0	0	1	0	0	4	0	0	0	0	0	0	2	0	2	0	0	0	0	0	1	0	0	0	0	1	0	0	0	0	1	0	2	0	0	0	0	0	0	1	0
AC140847.2|ENSG00000255652|lncRNA	0	1	0	0	0	0	0	2	0	1	1	0	0	0	0	0	0	1	1	0	0	0	2	0	0	0	0	0	1	0	0	0	0	0	0	0	1	0	0	0	0	3	1	0	0	0	1	1	0
AC010789.1|ENSG00000224817|lncRNA	0	0	3	0	0	0	1	2	0	0	7	0	7	26	1	1	0	0	16	28	11	3	0	0	0	6	3	3	28	0	2	0	0	0	0	0	0	55	5	49	1	0	12	12	0	14	52	4	10
AL035454.1|ENSG00000241054|lncRNA	0	0	0	0	0	0	0	1	0	0	0	0	0	0	0	0	0	0	0	0	0	0	0	0	0	0	0	0	0	0	0	0	0	0	0	0	0	0	1	0	0	0	0	0	0	0	0	0	0
BX005214.1|ENSG00000224038|lncRNA	0	0	0	0	0	0	0	0	0	0	0	0	0	0	0	0	0	0	0	0	0	0	0	0	0	0	0	0	0	0	0	0	0	0	0	0	0	0	0	0	0	0	0	0	0	0	0	0	0
AC121333.1|ENSG00000261826|lncRNA	0	0	0	0	0	0	0	0	0	0	0	0	0	0	0	0	0	0	0	0	2	0	0	0	0	0	0	0	0	0	0	0	0	0	0	0	0	0	0	0	0	0	0	0	0	0	0	0	0
AP003119.1|ENSG00000254632|lncRNA	3	0	0	8	2	0	0	8	2	0	3	3	2	14	4	1	0	1	7	2	0	1	0	1	0	3	15	0	10	4	1	4	0	0	5	1	2	2	5	3	3	0	1	4	2	0	1	0	5
AL117327.1|ENSG00000281091|lncRNA	4	4	5	4	3	0	0	1	0	3	1	0	14	12	6	0	2	3	3	0	11	5	6	6	3	1	7	1	8	13	5	3	6	7	4	12	5	8	8	10	5	5	7	5	8	28	5	2	0
AC069503.1|ENSG00000255856|lncRNA	0	0	0	0	0	0	0	0	0	0	0	2	0	0	0	0	0	0	0	0	0	0	0	0	0	0	0	0	0	0	0	0	0	0	0	0	0	0	0	0	0	0	0	0	0	0	1	2	0
MIRLET7BHG|ENSG00000197182|lncRNA	46	62	32	88	31	170	52	55	42	66	28	52	54	44	145	114	62	57	40	56	94	44	201	35	45	73	63	52	75	144	68	143	63	236	85	49	35	61	55	68	87	35	92	199	53	28	360	109	40
AL162274.2|ENSG00000277959|lncRNA	16	19	5	8	0	36	1	27	5	9	5	4	4	8	13	10	8	19	22	8	6	5	19	3	2	10	14	0	12	9	6	16	3	11	1	5	6	56	11	15	12	3	6	6	11	17	17	24	3
AC012038.1|ENSG00000257373|lncRNA	0	0	0	0	0	0	0	0	0	0	0	0	0	0	0	0	0	0	0	0	0	0	0	0	0	0	0	0	0	0	0	0	0	0	0	0	0	0	0	0	0	0	0	0	0	0	0	0	0
AC004973.1|ENSG00000226661|lncRNA	0	1	0	1	1	0	0	1	0	0	0	0	1	2	0	1	0	3	2	3	0	0	1	0	1	1	1	0	0	1	1	0	0	0	0	3	2	0	0	1	3	0	0	0	0	0	1	2	2
AC020978.7|ENSG00000263276|lncRNA	9	3	7	22	13	27	7	13	7	12	18	14	12	13	19	11	4	20	18	11	6	10	8	10	9	13	35	1	7	5	11	22	9	15	9	19	13	24	9	8	22	13	14	12	6	14	12	20	4
AC138627.1|ENSG00000261404|lncRNA	1	1	0	4	1	1	0	0	2	0	0	1	1	2	1	0	0	2	2	0	0	0	2	0	0	1	4	0	3	0	2	0	0	0	0	0	0	4	6	0	1	0	1	2	2	2	0	4	1
AL035078.1|ENSG00000254584|lncRNA	1	0	0	4	0	9	0	2	3	0	0	1	0	0	0	0	0	2	0	6	1	0	1	1	0	0	3	0	0	1	0	0	0	3	0	1	0	0	1	3	2	0	0	1	0	0	0	0	0
AP003465.3|ENSG00000270131|lncRNA	0	0	0	0	0	0	0	0	0	0	0	0	0	0	1	0	0	1	0	0	0	0	0	0	0	0	0	0	0	0	0	0	0	0	0	0	0	0	0	0	0	0	0	1	0	0	0	0	0
TMEM108-AS1|ENSG00000251011|lncRNA	0	0	0	0	0	0	0	0	0	0	0	0	0	0	0	0	0	0	0	0	0	0	0	0	0	1	0	0	0	0	0	0	0	0	0	0	0	0	0	0	0	0	0	0	0	0	0	0	0
AC132803.1|ENSG00000251031|lncRNA	1	0	0	0	0	0	2	1	0	0	0	1	0	0	0	0	0	1	1	1	0	0	1	2	0	0	1	0	3	0	0	2	0	1	0	0	1	1	3	0	3	0	0	0	0	1	0	0	0
AC097103.1|ENSG00000248790|lncRNA	0	0	0	0	0	0	0	0	0	0	0	0	0	0	0	0	0	0	0	0	0	0	1	0	0	0	0	0	0	1	0	0	0	1	0	0	0	0	0	0	0	0	0	0	0	0	0	0	0
AC092338.2|ENSG00000260790|lncRNA	1	5	1	2	1	1	3	0	2	6	0	1	1	1	2	2	1	2	4	2	1	2	2	5	4	0	0	2	4	0	0	4	4	6	1	3	0	5	5	1	2	4	4	1	0	4	0	4	1
AP002761.3|ENSG00000257038|lncRNA	28	18	1	8	1	7	1	1	1	0	1	0	4	6	2	9	16	4	15	1	2	1	10	6	1	3	18	7	10	25	2	5	1	5	9	1	4	7	5	7	3	4	4	5	10	14	2	9	2
AP000487.2|ENSG00000254495|lncRNA	0	2	0	2	0	1	1	1	2	2	0	1	0	2	2	3	0	1	0	1	0	0	1	1	0	0	3	0	4	1	0	4	6	2	1	0	2	3	2	0	1	0	1	1	0	1	1	5	0
LMO7DN|ENSG00000178734|lncRNA	1	4	0	1	1	0	0	5	0	1	1	0	1	1	0	0	1	0	1	0	0	1	0	0	0	0	0	0	0	0	0	1	4	1	0	2	0	0	0	0	0	0	0	1	0	0	2	1	0
AC012146.1|ENSG00000234327|lncRNA	72	70	2	15	1	28	5	53	7	4	15	9	7	24	7	22	5	34	38	18	9	4	18	11	19	22	39	4	32	57	8	24	4	21	5	8	22	45	21	49	20	45	6	24	52	32	18	37	32
CELF2-AS1|ENSG00000181800|lncRNA	13	19	2	13	8	1	1	11	4	4	9	7	2	6	3	5	13	5	17	1	6	4	16	6	5	6	4	0	13	11	1	21	0	23	0	8	14	1	12	1	6	26	8	1	6	5	5	13	10
AC012593.1|ENSG00000226994|lncRNA	0	0	0	0	0	0	0	0	0	0	0	0	0	0	0	0	1	0	0	0	0	0	0	0	0	0	0	0	0	0	0	0	0	0	1	0	0	0	0	0	0	0	0	0	0	0	0	0	2
AC131025.1|ENSG00000253865|lncRNA	1	4	1	2	1	10	0	3	1	0	0	1	1	2	5	3	0	5	3	1	1	0	0	1	0	0	1	0	1	5	4	4	3	4	1	1	0	11	0	0	5	2	2	5	3	3	0	1	0
AC093227.1|ENSG00000267152|lncRNA	53	58	11	99	19	59	18	59	28	13	23	7	124	167	65	29	10	116	115	144	36	47	101	16	20	72	672	5	139	64	19	93	16	126	27	14	85	151	112	81	130	56	80	63	71	89	108	141	18
AC092353.1|ENSG00000251391|lncRNA	0	0	0	0	0	0	0	0	1	0	0	0	0	0	0	0	0	0	0	0	0	1	0	0	0	0	0	0	0	0	0	0	0	0	0	0	0	0	3	0	0	0	0	0	0	1	0	0	0
LINC01592|ENSG00000253658|lncRNA	0	0	1	1	0	0	0	0	0	0	0	0	0	1	2	0	0	1	1	0	0	0	1	0	0	0	2	0	17	2	0	0	0	0	0	0	0	2	1	0	0	0	1	3	0	4	6	0	0
AC034213.1|ENSG00000250509|lncRNA	1	0	0	5	2	1	2	0	5	1	0	0	0	4	9	0	0	5	3	1	3	0	0	1	0	0	2	6	3	7	1	1	0	2	1	0	0	1	2	4	2	0	2	0	2	8	0	0	14
MYCNOS|ENSG00000233718|lncRNA	0	1	0	0	3	6	0	4	2	3	1	0	2	0	0	3	4	5	3	4	2	3	5	0	0	1	19	4	1	7	0	18	3	9	1	1	0	1	12	2	1	3	5	3	7	10	2	8	2
AC068418.2|ENSG00000265043|lncRNA	1	0	1	1	0	0	0	0	0	0	0	0	0	0	1	0	0	0	0	1	0	0	0	0	0	0	0	0	0	0	0	0	0	0	0	0	1	0	0	0	0	0	0	0	0	0	0	1	0
AC010618.3|ENSG00000269439|lncRNA	35	27	13	48	21	82	15	62	30	25	19	19	30	49	100	29	21	46	30	31	24	26	37	11	20	20	33	18	58	22	32	48	43	85	18	10	49	17	36	10	51	30	28	59	26	38	44	58	21
AC013269.2|ENSG00000225819|lncRNA	0	0	0	0	0	0	0	0	0	0	0	0	0	0	0	0	0	0	0	0	0	0	0	0	0	0	0	0	0	0	0	0	0	0	0	0	0	0	0	0	0	0	0	0	0	0	0	0	0
LINC02243|ENSG00000236091|lncRNA	0	0	0	1	0	0	2	0	0	1	0	0	1	3	0	0	1	1	5	0	2	0	0	0	0	1	0	1	5	6	0	0	0	3	0	0	1	0	0	1	2	0	3	0	0	0	3	4	1
AC025165.2|ENSG00000257342|lncRNA	0	0	0	0	0	0	0	0	0	0	0	0	0	0	0	0	0	0	0	0	0	0	0	0	0	0	0	0	0	0	0	0	0	0	0	0	0	0	0	0	0	0	0	0	0	0	0	0	0
RASA3-IT1|ENSG00000232487|lncRNA	0	13	0	0	0	2	0	1	0	1	1	0	0	0	0	1	1	0	0	1	0	0	1	0	0	0	0	0	3	0	0	4	0	0	0	2	1	0	1	0	1	0	0	1	1	1	1	0	0
AC005261.2|ENSG00000268205|lncRNA	315	876	200	1011	462	2028	274	1131	312	347	706	286	1486	2034	1597	368	147	1754	1355	600	447	690	1175	230	376	1198	1289	81	1383	888	383	1041	1100	1037	428	468	652	1560	1358	375	980	686	706	1363	514	1329	2578	1391	418
AC009227.2|ENSG00000238004|lncRNA	0	0	0	0	0	0	0	0	0	0	0	0	0	0	0	0	0	0	0	0	0	0	0	0	0	0	0	0	0	0	0	0	0	0	0	0	0	0	0	0	0	0	0	0	0	0	0	0	0
AL672032.1|ENSG00000235813|lncRNA	0	1	0	0	0	0	1	0	0	0	1	0	0	0	0	0	0	0	2	0	0	1	0	0	0	0	0	0	0	1	0	0	0	0	0	0	0	0	0	0	0	1	3	1	0	0	0	1	0
Z95114.2|ENSG00000279714|lncRNA	0	0	0	0	0	0	0	0	0	0	0	0	0	0	0	0	0	1	1	0	0	0	0	0	0	0	1	0	0	0	0	0	2	0	0	0	0	1	1	0	0	0	1	0	0	1	2	0	0
KDM4A-AS1|ENSG00000236200|lncRNA	25	18	29	59	18	55	15	54	15	10	35	26	15	53	78	33	12	32	78	9	17	14	112	20	14	23	50	9	72	25	17	31	16	40	14	16	27	51	52	41	25	34	53	52	26	27	76	31	12
AC003681.1|ENSG00000279159|lncRNA	144	166	66	164	47	140	42	166	46	50	77	41	73	132	84	76	37	57	313	30	65	79	159	85	54	73	73	10	280	104	49	178	64	120	60	121	123	84	224	38	78	111	116	93	51	106	136	191	61
AL121809.3|ENSG00000278147|lncRNA	0	0	0	1	0	3	0	0	0	0	0	0	0	0	0	1	0	0	0	0	0	2	0	0	0	0	0	0	0	0	0	0	1	0	0	0	0	0	1	1	1	0	1	0	1	0	0	0	0
AL162258.2|ENSG00000272030|lncRNA	21	17	7	6	7	18	2	30	6	7	14	0	9	9	5	7	9	10	43	5	2	14	14	2	4	4	60	5	33	7	1	29	2	16	5	14	15	22	13	2	6	27	10	41	12	23	3	20	6
AP005328.1|ENSG00000272461|lncRNA	0	0	0	0	0	0	0	0	0	0	0	0	0	0	0	1	0	0	3	0	0	0	0	0	0	1	3	0	4	0	0	0	0	4	0	0	0	7	0	0	0	0	11	0	0	0	0	0	0
CT69|ENSG00000231971|lncRNA	1	3	0	0	0	1	0	0	1	0	1	1	0	2	0	0	0	0	0	3	1	0	2	0	0	0	3	0	1	11	0	0	0	2	1	0	0	0	1	1	0	0	0	0	2	2	0	4	2
AC009996.1|ENSG00000259659|lncRNA	3	4	5	13	3	6	3	16	2	4	0	4	5	10	4	5	3	9	7	1	7	4	24	5	11	1	5	1	29	4	6	21	2	20	8	11	10	6	19	2	4	6	11	9	2	9	8	16	2
AL050343.2|ENSG00000266993|lncRNA	10	23	6	23	2	2	3	29	3	6	8	7	6	24	11	4	1	12	18	6	4	3	14	3	4	5	11	0	25	14	5	17	10	21	5	13	9	14	29	1	11	20	12	17	9	15	11	43	10
AC138466.3|ENSG00000276693|lncRNA	0	0	0	0	0	3	0	0	0	0	0	0	0	0	0	0	0	0	0	0	0	0	1	0	0	0	0	0	0	0	0	0	0	0	0	0	0	0	0	0	0	0	0	0	0	0	0	0	0
AC005225.2|ENSG00000258603|lncRNA	4	5	2	1	0	2	0	3	1	0	3	1	5	2	4	0	1	4	4	1	3	0	0	0	0	6	10	0	1	8	1	2	3	8	1	0	2	2	1	1	0	2	1	2	0	0	3	1	2
AL137847.1|ENSG00000229109|lncRNA	6	5	1	2	0	4	2	2	1	0	0	0	0	5	7	0	1	1	9	3	0	0	0	3	0	0	3	0	4	0	2	5	1	0	1	0	5	3	3	3	5	3	0	5	1	2	2	3	4
FLNB-AS1|ENSG00000244161|lncRNA	120	171	57	138	21	84	39	216	58	82	102	19	75	168	34	85	59	75	105	13	80	62	185	40	58	47	136	27	159	49	44	251	24	237	72	200	80	31	151	34	82	83	65	138	34	55	97	162	51
RTCA-AS1|ENSG00000224616|lncRNA	29	39	2	6	1	6	4	10	2	1	2	3	3	22	10	4	1	7	29	4	6	1	7	5	5	6	10	4	9	11	3	13	5	9	9	1	14	21	19	14	4	6	0	7	10	9	7	11	6
AP000487.1|ENSG00000246889|lncRNA	26	25	19	48	14	46	6	43	18	26	31	34	17	43	57	17	16	32	52	34	23	21	37	20	20	22	72	14	90	31	31	33	21	42	20	23	36	58	42	27	52	14	50	45	45	49	81	43	26
LINC02151|ENSG00000236437|lncRNA	0	0	0	0	0	0	0	0	0	0	0	0	0	0	1	0	0	0	2	1	0	0	0	0	0	0	0	0	0	0	0	0	0	0	0	0	0	0	0	0	0	0	0	0	0	0	0	0	0
AC004948.1|ENSG00000272745|lncRNA	1	2	0	1	0	2	1	1	1	0	0	1	1	1	5	0	0	5	1	1	0	1	4	2	0	3	4	1	2	8	1	0	3	4	0	0	2	2	9	0	1	0	2	10	2	4	2	0	2
AC022690.2|ENSG00000254753|lncRNA	0	0	0	0	0	0	0	0	0	0	0	0	0	0	0	0	0	0	0	0	0	0	0	0	0	0	0	0	0	0	0	0	0	0	0	0	0	0	0	0	0	0	0	0	0	0	0	0	0
AL008719.1|ENSG00000227519|lncRNA	0	0	0	0	0	0	0	0	0	0	0	0	0	0	0	0	0	0	0	0	0	0	0	0	0	0	0	0	0	0	0	0	0	0	0	0	0	0	0	0	0	0	0	0	0	0	0	0	0
AC126696.1|ENSG00000260177|lncRNA	2	1	0	0	0	1	0	1	0	1	0	0	0	0	0	0	0	2	4	4	0	0	1	0	3	0	1	0	1	0	0	2	0	1	0	0	0	3	1	1	0	1	0	0	2	0	0	1	5
PCDH9-AS2|ENSG00000228842|lncRNA	0	1	0	0	0	0	0	0	0	0	0	0	0	0	0	0	0	0	0	0	0	0	0	0	0	0	0	0	0	0	0	0	0	0	0	0	0	0	0	0	0	0	0	0	0	0	0	0	0
AC020661.3|ENSG00000259617|lncRNA	0	0	0	3	2	1	1	3	0	0	0	0	0	2	0	0	0	1	1	0	1	0	0	0	3	0	2	1	2	0	0	3	1	2	0	3	1	0	2	0	0	0	4	3	0	0	0	0	0
AL161638.2|ENSG00000236335|lncRNA	0	0	0	0	0	0	0	0	0	0	0	0	0	0	0	0	0	0	0	0	0	0	0	0	0	0	0	0	0	0	0	0	0	0	0	0	0	0	0	0	0	0	0	0	0	0	0	0	0
ACAP2-IT1|ENSG00000229325|lncRNA	10	8	2	7	1	0	1	14	0	3	6	1	6	17	7	2	0	11	15	5	2	3	16	2	2	4	4	0	7	6	0	19	9	8	2	5	13	6	12	4	14	9	10	9	1	6	8	21	6
AL357079.1|ENSG00000237950|lncRNA	18	7	19	45	2	58	11	44	18	14	15	14	21	71	47	8	2	30	39	32	13	11	27	17	4	7	18	0	69	24	18	20	8	29	17	6	35	51	17	21	49	7	24	23	52	18	13	45	13
AC104623.1|ENSG00000237633|lncRNA	0	0	0	0	0	0	0	0	0	0	0	0	0	0	0	0	0	0	0	0	0	0	0	1	0	0	0	0	0	0	0	0	0	0	0	0	0	0	0	0	0	0	0	0	0	0	0	0	0
AC011498.3|ENSG00000267255|lncRNA	0	0	2	2	0	3	3	4	2	1	1	0	0	1	0	5	9	6	1	0	2	4	1	4	2	1	1	1	0	0	4	5	3	1	2	4	0	2	2	0	1	2	1	3	0	2	1	2	0
AC090518.1|ENSG00000260392|lncRNA	0	1	0	0	1	1	0	1	0	0	0	0	0	1	0	0	0	0	0	0	2	1	0	0	0	0	0	0	0	1	0	0	0	1	0	0	0	1	0	1	1	0	1	0	0	0	2	0	0
SPATA8|ENSG00000185594|lncRNA	0	0	0	1	0	0	0	4	0	0	0	0	0	0	0	0	0	0	0	0	0	0	0	0	0	0	0	0	0	1	0	0	0	0	0	1	0	0	0	0	0	0	1	0	2	2	2	0	0
LINC02653|ENSG00000236373|lncRNA	0	0	0	0	0	0	0	0	0	0	0	0	0	0	0	0	0	0	0	0	0	0	0	0	0	0	0	0	0	0	0	0	0	0	0	0	0	0	0	0	0	0	0	0	0	0	0	0	0
AP004247.2|ENSG00000255146|lncRNA	0	0	0	0	0	0	0	0	0	0	0	0	0	0	1	0	0	0	0	0	0	0	0	0	0	0	0	0	0	0	0	0	0	0	0	0	0	0	2	0	0	0	0	0	0	0	0	0	0
AC091980.2|ENSG00000275038|lncRNA	0	0	1	0	0	0	0	0	0	0	0	0	0	0	0	0	0	0	1	0	2	0	0	1	0	2	0	0	0	0	0	0	3	1	0	0	0	0	0	0	0	0	3	0	0	0	0	0	0
AC017083.2|ENSG00000273275|lncRNA	0	0	0	0	0	0	0	0	0	0	0	0	0	0	0	0	0	0	0	0	0	0	0	0	0	0	0	0	0	0	0	0	0	0	0	0	0	0	0	0	0	0	0	0	0	0	0	0	0
AL132639.3|ENSG00000259083|lncRNA	9	14	3	7	1	8	3	7	1	3	6	0	7	11	7	5	3	8	9	6	4	3	6	4	3	7	6	0	25	7	1	12	2	8	3	4	5	10	12	7	9	4	8	12	6	7	8	9	8
AP000688.3|ENSG00000236119|lncRNA	0	0	0	0	0	0	0	0	0	0	0	0	0	0	0	0	0	0	1	1	0	0	0	0	0	0	0	0	0	0	0	0	0	0	0	0	0	0	0	0	0	0	0	0	0	0	0	0	0
AL031428.1|ENSG00000240553|lncRNA	0	0	0	1	0	1	0	0	0	0	0	0	0	0	0	0	0	2	0	1	0	0	0	0	0	0	0	0	0	0	0	2	0	0	0	0	0	0	0	0	0	0	0	1	0	0	0	0	0
AC105275.2|ENSG00000261314|lncRNA	0	2	0	0	0	0	0	1	0	0	0	0	0	1	0	0	0	5	0	0	0	1	0	0	0	1	0	0	2	0	0	0	0	0	0	0	0	0	1	0	0	0	0	5	0	1	6	0	0
AP005432.2|ENSG00000273335|lncRNA	4	1	0	0	1	1	0	0	1	0	1	2	1	2	0	0	1	0	1	1	1	2	1	0	2	4	5	1	1	1	0	2	0	1	0	0	2	7	7	0	2	0	2	2	0	3	2	1	3
AC005550.1|ENSG00000225974|lncRNA	1	0	0	0	0	0	0	0	0	0	0	0	0	1	0	0	0	0	1	0	0	0	0	0	0	0	0	0	0	0	0	0	0	0	0	0	0	0	1	0	0	0	0	0	0	3	0	0	0
AC079384.1|ENSG00000258346|lncRNA	0	0	0	0	0	0	0	0	0	0	0	0	0	0	1	0	1	0	0	0	0	0	0	0	0	0	0	0	0	0	0	0	0	0	0	0	0	0	0	0	0	0	0	0	1	0	0	0	0
AC025470.2|ENSG00000250961|lncRNA	18	12	0	2	0	0	0	0	0	1	0	0	0	0	0	0	1	0	0	0	0	0	0	0	0	0	0	0	1	1	0	0	0	2	0	1	3	0	0	1	0	0	0	0	2	1	0	1	0
AC005332.3|ENSG00000274561|lncRNA	54	77	13	90	10	90	11	58	20	9	29	6	57	86	35	22	4	52	66	22	2	7	32	15	8	26	114	1	67	53	6	23	9	82	25	37	43	107	41	29	99	36	12	69	26	40	77	56	34
ZNF84-DT|ENSG00000246394|lncRNA	0	0	0	0	0	0	0	0	1	2	1	0	0	0	0	0	0	1	0	0	0	0	0	0	1	0	1	0	0	0	1	0	0	0	0	0	1	1	0	0	0	0	0	0	0	0	2	0	1
ZNF114-AS1|ENSG00000268186|lncRNA	0	0	0	0	0	0	0	0	0	0	0	0	0	0	0	0	2	0	3	1	0	0	1	0	0	0	0	0	5	0	0	0	4	0	0	0	0	4	0	1	0	0	0	2	1	0	0	3	0
LINC02704|ENSG00000255079|lncRNA	0	0	0	0	0	0	0	0	0	1	0	0	0	0	0	0	0	1	2	0	0	0	1	0	0	0	0	0	0	0	0	1	1	0	0	0	0	0	0	0	0	1	0	0	0	0	0	0	1
AC026316.2|ENSG00000239739|lncRNA	0	0	0	0	0	0	0	0	0	0	0	0	0	0	0	0	0	0	0	0	0	0	0	0	0	0	0	0	0	0	0	0	0	0	0	0	0	0	0	0	0	0	0	0	0	0	0	0	0
AP000233.2|ENSG00000232512|lncRNA	0	0	0	0	0	0	0	0	0	0	0	0	0	0	0	0	0	0	0	0	0	0	0	0	0	0	0	0	0	0	0	0	0	0	0	0	0	0	0	0	0	0	0	0	0	0	0	0	0
AC116362.1|ENSG00000248752|lncRNA	2	0	0	1	0	0	0	0	0	0	1	0	0	1	0	0	0	2	1	0	0	0	0	0	0	0	1	0	0	0	0	0	0	0	0	0	0	0	0	0	0	0	0	1	2	0	0	0	0
NGF-AS1|ENSG00000228035|lncRNA	19	3	0	0	0	0	0	0	0	0	0	0	0	1	0	0	0	2	0	0	0	0	0	0	0	0	0	0	2	27	0	0	0	0	0	0	0	0	0	0	0	0	0	1	0	1	0	0	0
AL031666.2|ENSG00000267882|lncRNA	6	11	2	12	2	19	2	17	5	1	6	3	15	12	10	7	3	7	43	3	4	11	9	5	7	12	14	1	14	8	10	9	4	4	5	8	2	17	20	12	5	7	3	7	26	5	4	4	21
LINC02134|ENSG00000260450|lncRNA	0	0	0	0	0	0	0	0	0	0	0	0	0	0	0	0	0	0	0	0	0	0	0	0	0	0	0	0	0	0	0	0	0	0	0	0	0	0	0	0	0	0	0	0	0	0	0	0	0
EHD4-AS1|ENSG00000259883|lncRNA	5	0	0	4	0	1	2	6	1	2	0	1	1	0	3	3	2	2	3	0	0	2	2	0	0	0	1	1	2	1	0	6	1	2	1	1	2	1	5	1	1	0	0	3	1	0	4	5	2
AL121885.1|ENSG00000226169|lncRNA	0	0	0	0	0	0	0	0	0	0	0	0	0	0	0	0	0	0	0	0	0	0	0	0	0	0	0	0	0	0	0	0	0	0	0	0	0	0	0	0	1	0	0	0	0	1	0	0	0
ELMO1-AS1|ENSG00000224101|lncRNA	0	1	0	0	0	0	0	0	0	0	0	0	0	0	0	0	2	0	0	0	0	0	0	0	0	0	0	0	0	0	0	0	0	0	0	0	0	0	0	0	0	0	0	0	1	0	0	0	0
AL121790.2|ENSG00000259087|lncRNA	111	58	0	9	2	0	3	20	0	1	6	5	0	45	0	3	20	6	0	0	2	3	4	12	0	1	4	0	1	1	2	48	3	8	3	2	23	0	26	0	1	1	0	1	14	18	24	21	0
AC025175.1|ENSG00000272416|lncRNA	10	22	2	18	1	42	1	22	6	1	9	4	8	35	33	6	1	16	13	8	8	3	13	5	5	8	7	0	6	29	1	7	1	16	3	8	12	19	49	14	27	7	13	20	11	5	30	17	27
AL355102.5|ENSG00000259036|lncRNA	4	1	0	1	0	0	1	1	0	0	0	0	0	2	0	3	0	1	0	0	0	2	1	0	0	0	0	0	4	1	0	1	1	0	1	0	2	0	3	0	0	2	0	0	0	0	0	2	0
AC003688.3|ENSG00000263342|lncRNA	0	2	0	0	0	0	0	0	0	0	0	0	0	1	0	1	0	0	0	0	0	0	0	0	0	0	0	0	0	0	0	1	0	0	0	1	0	0	0	0	0	0	0	3	0	0	0	0	0
AC004130.2|ENSG00000271133|lncRNA	168	100	31	277	52	56	27	213	100	1	85	87	129	70	215	26	29	58	266	359	70	34	133	32	74	77	230	21	175	127	71	45	31	85	17	56	219	188	193	247	145	63	37	191	167	111	103	78	237
AC113167.1|ENSG00000214942|lncRNA	1	0	0	0	0	0	0	0	0	0	0	0	0	0	0	0	0	0	0	0	0	0	0	0	0	0	1	0	0	0	0	0	0	0	0	0	0	0	0	0	0	0	0	0	0	0	0	0	0
LINC02147|ENSG00000249797|lncRNA	7	4	0	1	0	0	0	0	0	0	0	1	2	1	0	1	0	0	1	4	0	0	1	1	0	0	2	0	0	2	0	1	0	0	1	1	0	0	0	0	0	0	1	2	3	0	0	2	0
AC011444.2|ENSG00000267262|lncRNA	4	5	0	0	0	0	0	0	0	3	0	9	0	0	0	0	0	0	1	0	3	1	2	0	0	0	2	0	3	3	0	1	0	0	0	4	1	0	3	0	0	0	0	2	0	2	0	0	0
AC107909.2|ENSG00000253562|lncRNA	0	0	0	0	0	4	1	2	1	0	0	0	0	0	1	0	0	1	1	2	0	2	0	0	0	1	1	0	1	0	0	1	0	0	0	1	2	2	2	0	0	0	1	3	0	1	1	0	0
AC136475.2|ENSG00000254910|lncRNA	38	35	10	49	5	40	5	30	18	9	8	16	22	82	56	12	14	7	39	12	16	14	15	8	2	11	60	6	29	27	19	27	1	21	11	9	22	104	30	17	19	30	8	61	46	18	28	36	25
AP001922.5|ENSG00000255326|lncRNA	13	3	5	10	0	2	0	1	4	0	4	1	2	13	3	0	0	4	4	5	3	2	8	1	0	8	9	2	9	6	1	6	3	8	1	2	2	1	5	5	6	3	6	4	6	6	3	6	9
AC068721.1|ENSG00000248567|lncRNA	0	0	0	0	0	0	0	0	0	0	0	0	0	0	0	0	0	0	0	0	0	0	0	0	0	0	0	0	0	0	0	0	0	0	0	0	0	0	0	0	0	0	0	0	0	0	0	0	0
CASC22|ENSG00000260887|lncRNA	0	0	0	1	0	0	0	2	0	0	0	0	0	0	0	0	0	0	0	0	0	0	0	0	0	0	0	0	0	0	0	0	0	0	0	0	0	0	0	0	0	0	0	0	0	0	0	0	0
LINC01821|ENSG00000225539|lncRNA	0	0	0	0	0	0	0	0	0	0	0	0	0	0	0	0	0	0	0	0	0	0	0	0	0	0	0	0	0	0	0	0	0	0	0	0	0	1	0	0	0	0	0	0	0	0	1	0	0
LINC02483|ENSG00000251383|lncRNA	0	0	0	0	0	0	0	0	0	0	0	0	0	0	0	0	0	0	0	0	0	0	0	0	0	0	0	0	0	0	0	0	0	0	0	0	0	0	0	0	0	0	0	0	0	0	0	0	0
AL451105.2|ENSG00000226854|lncRNA	0	0	0	0	0	0	0	0	0	0	0	0	0	1	0	0	0	0	0	0	0	0	0	0	0	0	0	0	0	0	0	0	0	0	0	0	0	0	0	0	0	0	0	0	0	0	0	0	0
AC093426.1|ENSG00000259776|lncRNA	0	0	0	0	0	0	0	0	0	0	0	0	0	0	1	0	0	0	0	0	0	0	0	0	0	0	0	0	0	0	0	0	0	0	0	0	0	0	0	0	0	0	0	1	0	0	0	0	0
LINC02383|ENSG00000248143|lncRNA	0	0	0	0	0	0	0	0	0	0	0	0	0	0	0	0	0	0	0	0	0	0	0	0	0	0	0	0	0	0	0	0	0	0	0	0	0	0	0	0	0	0	0	0	0	0	0	0	0
AC027277.1|ENSG00000256013|lncRNA	0	0	0	0	0	0	0	0	0	0	0	0	0	0	0	0	0	0	0	0	0	0	0	0	0	0	0	0	0	0	0	0	0	0	0	0	0	0	0	0	0	0	0	0	0	0	0	0	0
LINC01620|ENSG00000168746|lncRNA	1	0	0	1	0	0	0	0	0	0	4	0	0	0	1	0	0	0	2	0	0	1	0	0	0	0	1	0	0	0	0	1	0	1	0	0	0	1	2	0	1	0	1	1	0	0	0	0	0
LINC02697|ENSG00000255327|lncRNA	0	0	0	0	0	0	0	0	1	0	1	0	0	0	0	0	1	0	0	0	0	0	0	0	0	0	0	0	0	0	0	0	0	0	0	0	0	0	0	0	0	1	0	0	0	2	0	0	0
AL445209.1|ENSG00000271776|lncRNA	0	0	0	1	0	5	0	0	1	0	0	0	0	0	0	1	0	0	0	1	0	1	0	2	0	1	1	0	0	1	0	0	0	0	0	0	1	1	0	0	0	1	0	0	0	0	8	1	1
LINC01423|ENSG00000231231|lncRNA	0	0	0	1	0	0	0	1	0	0	0	0	0	1	0	0	0	0	0	0	0	0	0	0	0	0	0	0	2	4	0	0	0	0	0	0	0	0	0	0	0	0	0	0	0	1	0	0	0
AC004477.2|ENSG00000266341|lncRNA	0	0	0	0	0	0	0	0	0	0	0	0	0	0	0	0	0	0	0	0	0	0	0	0	0	0	0	0	0	0	0	0	0	0	0	0	0	0	0	0	0	0	0	0	0	0	0	0	0
AC099518.4|ENSG00000261465|lncRNA	7	16	0	21	10	12	2	6	1	5	2	0	10	6	10	1	0	7	10	14	2	7	10	3	3	6	6	1	3	5	4	8	12	7	1	6	7	14	6	21	5	5	1	2	9	6	6	9	8
AC023509.2|ENSG00000257550|lncRNA	1	5	0	5	2	0	0	0	0	0	1	0	0	0	0	1	0	1	0	0	0	0	2	0	0	1	2	0	4	0	0	6	0	3	1	6	0	0	0	1	0	0	0	2	3	0	0	3	1
AL358781.1|ENSG00000176868|lncRNA	0	0	0	0	0	0	0	0	0	0	0	0	0	0	0	0	0	0	0	0	0	0	0	0	0	0	0	0	0	0	0	0	0	0	0	0	0	0	0	0	0	0	0	0	0	0	0	0	0
AC069503.3|ENSG00000278084|lncRNA	3	0	1	0	0	0	0	0	0	0	0	0	0	0	2	0	0	0	1	0	0	0	0	0	0	0	0	0	0	0	0	0	0	0	0	0	0	0	0	1	0	0	2	2	0	0	0	0	2
LINC01931|ENSG00000162947|lncRNA	0	1	0	0	0	0	0	0	0	1	0	0	0	0	0	0	0	0	0	0	0	0	0	0	0	0	1	0	0	0	0	1	0	0	0	0	0	1	0	0	0	0	1	0	0	0	0	0	0
AC087565.1|ENSG00000259817|lncRNA	0	0	0	0	0	0	0	0	0	0	0	0	0	0	0	0	0	0	0	0	0	0	1	0	0	0	0	0	0	0	0	0	0	0	1	0	0	2	0	0	0	0	0	0	0	0	0	0	0
Z82246.1|ENSG00000236054|lncRNA	1	1	0	0	0	0	0	0	0	0	0	0	0	0	0	0	0	0	1	0	0	0	1	0	0	0	0	0	0	0	2	1	0	0	0	0	0	3	0	0	0	0	1	4	0	0	0	0	4
AC144568.2|ENSG00000253896|lncRNA	0	0	0	0	0	0	0	0	0	0	0	0	0	0	0	0	0	0	0	0	0	0	0	0	0	0	0	0	0	0	0	0	0	0	0	0	0	0	0	0	0	0	0	0	0	0	0	0	0
LINC01224|ENSG00000269416|lncRNA	384	429	87	157	66	497	100	354	245	232	246	139	342	562	365	263	115	409	444	157	147	86	1208	209	266	219	657	84	225	256	119	288	0	540	185	88	445	386	1024	436	557	390	342	524	171	489	586	373	380
AL122010.1|ENSG00000230163|lncRNA	89	137	47	66	23	125	36	91	38	54	49	46	114	85	188	50	30	98	85	61	29	28	86	32	43	80	74	12	78	59	30	98	11	80	25	25	59	65	113	38	30	33	33	115	48	132	189	93	24
AC009549.1|ENSG00000270607|lncRNA	35	95	1	13	0	3	0	7	1	1	1	0	1	20	2	1	1	2	0	11	3	11	4	1	0	0	19	0	19	17	0	5	1	7	2	0	1	1	2	4	4	2	4	21	9	7	16	3	3
AL929601.3|ENSG00000275563|lncRNA	0	0	0	1	0	0	0	0	0	0	0	0	0	0	0	0	0	0	0	0	0	0	0	0	0	0	0	0	0	0	0	0	0	0	0	0	0	0	0	0	0	0	0	0	0	0	0	0	0
AC025171.1|ENSG00000177738|lncRNA	283	136	22	137	42	79	9	124	34	68	25	25	141	114	73	46	34	107	95	150	20	29	82	35	159	135	220	19	175	119	17	116	65	139	41	66	160	62	105	65	65	226	46	143	204	308	139	100	101
AC093248.1|ENSG00000250066|lncRNA	0	0	0	0	0	2	0	0	0	0	0	0	0	0	0	0	0	0	0	1	0	0	0	0	0	0	0	0	0	0	0	0	0	0	0	0	0	0	0	0	0	0	0	0	0	0	0	0	0
AC009292.1|ENSG00000245719|lncRNA	0	1	0	2	0	0	0	0	0	0	0	0	0	0	0	1	0	0	1	0	0	0	3	0	1	0	3	0	0	3	0	1	0	0	0	0	0	0	0	0	0	2	1	2	0	0	1	1	0
AP000561.1|ENSG00000226043|lncRNA	0	0	0	0	0	0	0	0	0	0	0	1	0	1	0	0	0	0	1	0	0	0	0	0	0	0	0	0	0	0	0	0	0	0	0	0	0	0	0	0	0	0	0	0	0	0	0	0	0
ANKRD44-IT1|ENSG00000236977|lncRNA	0	0	0	0	0	0	0	1	0	0	0	3	1	2	1	0	0	0	1	0	1	0	0	0	0	0	1	0	0	0	0	0	0	0	0	0	1	0	0	0	0	0	1	0	0	1	0	1	1
LINC00709|ENSG00000230014|lncRNA	0	0	0	0	0	0	0	0	0	0	0	0	0	0	0	0	0	0	0	0	0	0	0	0	0	0	0	0	0	0	0	0	0	0	0	0	0	0	0	0	0	0	0	0	0	0	0	0	0
AL513324.1|ENSG00000263041|lncRNA	0	0	0	1	0	1	0	4	0	0	0	4	0	2	0	2	1	1	1	2	0	2	1	1	1	1	0	0	5	0	0	1	0	0	0	1	2	1	4	2	1	4	0	7	1	0	0	1	0
LINC00927|ENSG00000259361|lncRNA	0	0	0	0	0	0	0	0	0	0	0	0	0	1	1	0	0	0	0	0	0	0	0	0	0	1	0	0	0	0	0	0	0	0	0	0	0	0	0	0	0	1	0	0	0	0	1	0	0
AC095057.2|ENSG00000250338|lncRNA	0	0	0	0	0	0	0	0	0	0	0	0	0	0	0	0	0	0	0	0	0	0	0	0	0	0	0	0	0	0	0	0	0	0	0	0	0	0	0	0	0	0	0	0	0	0	0	0	0
AC007009.1|ENSG00000244239|lncRNA	0	0	1	0	4	0	11	0	5	4	1	6	0	0	0	23	6	0	0	0	0	0	0	9	4	0	1	6	0	0	6	0	1	0	9	3	0	0	0	0	0	4	0	0	0	0	0	0	0
AL035045.1|ENSG00000233625|lncRNA	0	4	1	7	0	0	0	22	2	0	0	0	0	4	0	0	0	1	1	1	6	0	1	0	0	6	7	1	1	4	1	8	0	1	0	0	4	3	1	1	4	2	0	3	1	2	0	1	1
AL355312.3|ENSG00000268592|lncRNA	1	11	101	3	66	0	81	3	44	35	41	16	7	3	12	62	137	6	17	0	29	32	20	82	54	13	10	63	18	2	56	4	49	2	79	36	4	13	7	5	5	79	76	6	6	6	1	4	11
AC012640.4|ENSG00000259802|lncRNA	55	31	27	23	12	40	25	23	24	9	12	20	18	32	63	15	22	47	152	26	22	21	37	28	40	35	78	15	23	41	15	20	10	22	24	9	20	90	53	89	30	13	17	40	60	25	28	34	34
ARHGAP15-AS1|ENSG00000231758|lncRNA	8	27	0	3	0	1	0	0	0	0	0	0	0	0	0	0	2	0	0	0	0	0	0	0	6	0	0	0	3	1	0	0	0	1	0	0	0	0	1	1	0	0	0	0	1	0	0	0	0
AC012615.1|ENSG00000261526|lncRNA	79	62	93	141	36	161	32	130	76	76	68	67	55	135	113	42	30	86	79	83	80	38	97	97	65	99	139	53	79	107	33	195	21	104	24	62	125	163	84	101	54	51	66	188	107	103	128	122	42
AP001372.1|ENSG00000254631|lncRNA	4	1	0	3	0	8	0	5	1	0	0	1	0	2	1	0	0	4	5	2	1	0	5	0	0	1	5	0	3	0	0	1	0	2	0	1	2	1	6	1	3	5	0	5	0	4	7	2	1
LINC00443|ENSG00000230156|lncRNA	0	1	1	0	0	0	0	0	1	0	0	1	0	0	0	0	0	0	0	0	0	0	1	0	0	2	1	0	0	0	0	0	0	0	0	0	2	0	1	0	1	0	0	0	0	1	0	0	0
PTCHD1-AS|ENSG00000233067|lncRNA	1	27	0	1	0	0	0	0	0	0	0	0	0	0	1	0	0	0	0	0	0	2	3	0	0	0	0	0	0	0	0	0	0	0	0	0	0	0	1	0	0	0	1	4	0	0	1	0	0
AL136360.2|ENSG00000250623|lncRNA	0	0	0	0	0	1	0	0	0	0	0	3	0	0	0	0	0	0	0	0	0	0	0	0	0	0	0	0	0	0	0	0	0	0	0	0	1	1	0	0	0	0	0	0	0	0	1	0	0
AL389885.1|ENSG00000228553|lncRNA	0	0	0	0	0	0	0	0	0	0	0	0	0	0	0	0	0	0	0	0	0	0	0	0	0	0	0	0	0	0	0	0	0	0	0	0	0	0	0	0	0	0	0	0	0	0	0	0	0
AC073359.1|ENSG00000243953|lncRNA	0	0	0	0	0	0	0	0	0	0	0	0	0	0	0	0	0	0	0	0	0	0	0	0	0	0	0	0	0	0	0	0	0	0	0	0	0	0	0	0	0	0	0	0	0	0	0	1	0
AL133480.1|ENSG00000233367|lncRNA	0	0	0	0	0	0	0	0	0	0	0	0	2	0	2	0	0	0	0	0	0	0	0	1	0	0	0	0	0	1	1	1	0	0	0	0	0	1	1	0	0	0	0	0	0	0	1	0	0
AC093117.1|ENSG00000223675|lncRNA	0	1	0	2	0	0	0	0	0	1	0	0	0	0	0	0	0	0	0	0	0	0	1	0	1	0	0	0	2	0	0	3	1	0	1	1	1	1	2	1	3	2	0	0	0	0	1	0	0
PARD6G-AS1|ENSG00000267270|lncRNA	69	46	19	18	2	246	9	39	7	35	22	158	32	24	14	43	27	18	5	17	42	16	132	14	32	16	5	18	109	11	3	24	7	160	32	27	20	16	49	13	7	23	75	19	22	55	169	64	7
AC092681.2|ENSG00000260555|lncRNA	3	2	1	6	2	1	1	1	4	5	4	1	4	2	11	2	1	6	5	4	1	3	2	1	3	5	2	1	2	4	1	7	1	4	3	3	2	9	11	1	3	4	0	3	3	2	6	6	5
AL109811.2|ENSG00000271895|lncRNA	64	77	27	155	25	110	34	113	38	28	39	80	34	69	167	48	5	84	81	35	14	37	76	23	23	31	123	17	76	64	15	86	21	55	20	19	67	219	79	34	58	24	42	72	32	48	124	162	16
LINC01877|ENSG00000238217|lncRNA	1	0	0	1	0	0	0	0	0	0	0	0	2	1	1	0	0	1	5	5	0	1	0	0	0	0	0	0	3	1	0	0	0	0	0	1	3	4	1	1	2	0	0	0	0	1	0	0	0
LINC00326|ENSG00000231023|lncRNA	0	0	0	0	0	0	0	0	0	0	0	0	0	0	1	0	0	0	0	0	0	0	0	0	0	0	0	0	0	0	0	0	65	0	0	0	0	0	0	0	0	1	0	0	0	0	0	0	0
LDLRAD4-AS1|ENSG00000267690|lncRNA	4	4	0	2	0	1	0	0	0	0	1	1	3	2	0	0	1	1	1	0	1	0	0	1	1	0	2	0	1	1	0	0	0	0	1	3	1	0	1	0	1	0	0	2	0	1	0	2	1
AC102797.1|ENSG00000261307|lncRNA	0	0	0	0	0	0	0	0	0	0	1	0	0	0	0	0	0	0	0	0	0	0	0	0	0	0	0	0	0	0	0	0	0	0	0	0	0	0	0	0	0	0	0	0	0	0	0	0	0
AL807752.2|ENSG00000229257|lncRNA	0	0	0	0	0	2	0	1	1	0	1	0	3	1	1	0	0	0	0	0	0	0	1	2	0	0	2	0	0	0	0	0	0	0	1	0	0	0	3	0	0	0	0	0	0	0	0	0	0
AC103843.1|ENSG00000255101|lncRNA	1	0	0	3	0	0	0	0	1	0	0	0	0	2	0	0	0	0	0	0	4	0	0	1	0	0	0	3	6	0	0	1	0	0	0	0	1	0	1	1	0	0	0	0	0	0	0	0	1
AC018618.1|ENSG00000259675|lncRNA	2	3	0	0	1	0	1	0	0	0	0	0	0	0	0	0	0	0	2	0	0	0	0	0	0	0	0	0	0	1	0	4	0	0	0	1	1	0	0	0	0	1	0	0	1	0	0	0	0
AC079907.2|ENSG00000258308|lncRNA	0	2	0	1	0	2	0	0	0	0	1	0	0	0	1	0	0	0	2	1	0	1	0	0	0	0	0	0	1	1	0	1	0	1	2	0	0	5	0	0	1	0	0	0	1	0	0	0	0
AC021146.12|ENSG00000272626|lncRNA	0	1	0	0	0	0	0	0	0	0	0	0	0	0	0	0	0	2	0	0	0	0	0	0	0	0	0	0	52	0	0	0	0	17	0	0	0	87	0	0	0	0	0	0	0	1	12	14	0
AC002519.1|ENSG00000259810|lncRNA	5	4	0	4	2	0	0	6	0	0	2	4	0	5	6	1	0	3	0	0	0	2	2	1	1	4	3	0	3	0	1	2	0	11	1	0	2	3	3	0	3	0	1	0	1	2	9	4	2
AL031667.3|ENSG00000273951|lncRNA	6	10	2	12	2	52	0	11	4	4	7	2	15	8	7	3	0	13	15	11	3	6	0	0	0	10	7	5	9	14	0	3	0	3	5	5	0	15	13	15	11	4	6	9	8	5	1	3	9
AL357054.4|ENSG00000272463|lncRNA	332	413	12	55	4	15	2	28	12	15	1	5	17	38	15	8	10	32	26	5	16	17	17	16	20	17	54	3	54	63	2	23	3	64	9	7	35	12	33	22	20	18	21	20	103	114	33	51	15
AC026774.1|ENSG00000248127|lncRNA	4	0	0	2	0	1	0	1	1	0	0	1	16	55	62	0	0	1	0	0	0	1	0	2	0	0	11	0	0	3	0	3	14	0	0	0	1	0	1	0	4	0	0	0	2	0	0	0	7
AC010983.1|ENSG00000235056|lncRNA	0	0	0	0	0	0	0	0	0	0	0	0	0	0	0	0	0	0	2	24	0	0	0	0	0	0	0	0	1	0	0	2	0	0	0	0	0	4	0	1	1	0	1	37	0	1	8	0	0
LINC01965|ENSG00000256637|lncRNA	0	0	0	0	0	0	0	0	0	0	0	0	0	1	0	0	0	0	0	0	1	0	0	0	0	0	0	0	0	0	0	0	0	0	0	0	0	0	0	0	0	2	0	0	0	0	0	0	0
LINC01033|ENSG00000249069|lncRNA	0	0	0	0	0	0	0	0	0	0	0	4	0	0	0	0	0	0	0	0	0	0	1	0	0	0	0	0	0	0	0	0	0	0	0	0	0	0	0	0	0	0	0	1	0	0	0	0	0
AP000233.1|ENSG00000223870|lncRNA	0	0	0	0	0	0	0	0	0	0	0	0	0	0	0	0	0	0	0	0	0	0	0	0	0	0	0	0	0	0	0	0	0	0	0	0	0	0	0	0	0	0	0	0	0	0	0	0	0
SMIM2-AS1|ENSG00000227258|lncRNA	336	256	18	1186	222	8	172	105	74	46	7	212	31	282	198	20	31	69	384	393	85	15	17	516	31	644	44	19	350	36	221	163	53	41	47	112	533	915	94	107	143	55	3	530	173	34	232	110	677
AP007216.1|ENSG00000260348|lncRNA	0	0	0	0	0	0	0	0	0	0	0	0	0	0	0	0	0	0	0	0	0	0	0	0	0	0	0	0	0	0	0	0	0	0	0	0	0	0	0	0	0	0	0	0	0	0	0	0	0
AC026336.2|ENSG00000259862|lncRNA	0	0	4	18	4	142	0	10	4	2	5	0	3	0	4	1	2	16	26	21	0	12	6	0	7	14	12	1	12	0	4	5	0	4	7	2	0	5	4	3	0	0	0	18	4	3	15	2	4
AP000282.1|ENSG00000227757|lncRNA	0	0	0	0	0	0	0	0	0	0	0	0	0	0	0	0	0	0	0	0	0	0	0	0	0	0	0	0	0	0	0	0	1	0	0	0	1	0	0	0	0	0	0	0	0	0	0	0	0
AC141930.1|ENSG00000228613|lncRNA	5	3	0	0	0	0	2	6	0	4	3	8	2	2	1	1	0	0	0	0	3	2	86	0	0	0	1	1	2	2	1	4	0	4	3	0	5	4	41	6	0	42	26	2	2	5	10	0	0
AL161912.2|ENSG00000260564|lncRNA	0	0	0	0	0	0	0	0	0	0	0	0	0	0	0	0	0	0	0	0	0	0	0	0	0	0	0	0	0	0	0	0	0	0	0	0	0	0	0	0	0	0	0	0	0	0	0	0	0
AC022601.1|ENSG00000268873|lncRNA	0	1	0	1	0	0	0	0	0	0	0	0	0	0	0	0	0	0	0	0	0	0	0	0	0	0	1	0	0	0	2	0	0	1	0	0	0	0	0	0	0	0	0	0	0	0	0	0	0
LINC02335|ENSG00000278630|lncRNA	0	0	0	0	0	0	0	0	0	0	0	0	0	0	0	0	0	0	87	73	0	0	0	0	0	1	0	0	0	0	0	0	0	0	0	0	0	0	0	0	0	0	0	1	0	0	0	0	0
AC008760.1|ENSG00000269680|lncRNA	26	16	13	76	5	99	9	75	17	39	19	7	17	44	60	9	2	26	31	17	14	33	23	18	10	29	50	1	30	17	10	50	14	26	13	28	38	60	22	11	20	26	36	38	28	49	36	49	12
AC008103.1|ENSG00000279987|lncRNA	0	0	0	0	0	0	0	0	0	0	0	0	0	0	0	0	0	0	0	0	0	0	0	0	0	0	0	0	0	0	0	0	0	0	0	0	0	0	0	0	0	0	0	0	0	0	0	0	0
AL596223.1|ENSG00000229261|lncRNA	24	15	4	28	2	32	5	19	2	6	8	0	5	6	15	7	2	7	9	3	5	3	21	71	21	7	11	4	2	5	2	33	1	53	4	7	7	9	27	8	6	20	3	10	27	29	0	18	7
AC024579.1|ENSG00000251044|lncRNA	0	0	0	0	0	0	0	0	0	0	0	0	0	0	2	0	0	0	0	0	0	0	0	0	0	0	0	0	0	0	0	0	0	0	1	0	0	0	0	0	0	0	0	0	0	1	1	0	0
AL355987.4|ENSG00000273066|lncRNA	83	45	85	262	66	269	262	188	300	194	185	266	69	496	387	297	32	43	115	153	75	293	66	139	64	74	331	25	808	74	26	156	20	110	166	393	494	2539	494	190	94	106	250	229	37	79	253	128	65
LINC00894|ENSG00000235703|lncRNA	67	46	54	162	18	31	31	250	52	45	40	43	22	86	72	29	27	50	99	33	104	41	78	80	37	72	254	9	96	27	65	104	48	63	75	185	99	252	97	46	60	75	81	80	30	62	81	137	53
LINC01962|ENSG00000248473|lncRNA	0	1	1	0	0	0	0	1	0	1	0	4	1	0	5	1	1	0	2	1	0	0	2	0	3	0	4	1	0	1	1	0	1	0	2	0	3	1	0	1	0	2	0	3	0	1	0	0	0
AC005562.1|ENSG00000214719|lncRNA	104	91	19	69	6	24	11	47	10	11	26	8	72	71	76	23	9	116	107	22	11	18	92	24	3	54	82	6	105	105	5	80	32	92	15	10	97	85	63	75	71	98	42	148	75	99	112	49	84
AL354740.1|ENSG00000225339|lncRNA	9	13	2	11	0	4	1	9	6	4	8	1	1	12	6	2	2	3	9	3	1	6	8	9	0	9	12	6	14	10	3	7	4	8	2	5	3	11	5	3	3	2	7	12	5	4	13	5	7
CR936218.2|ENSG00000262881|lncRNA	0	1	0	0	0	0	0	0	0	0	0	0	0	0	0	0	0	0	0	0	0	0	0	0	0	0	0	0	0	0	0	0	0	0	0	0	0	0	0	0	0	0	0	0	0	0	0	0	0
AC007952.4|ENSG00000262202|lncRNA	0	0	3	0	0	2	8	6	1	0	4	2	2	0	1	5	1	3	0	1	0	2	1	0	0	1	0	0	13	1	1	2	2	3	0	1	0	1	0	0	7	2	2	3	0	5	2	5	1
AC104135.1|ENSG00000236209|lncRNA	2	5	0	6	1	0	1	0	3	0	14	0	3	0	0	0	0	4	32	6	6	2	0	18	0	0	20	0	0	1	0	0	0	5	2	7	8	22	0	0	4	0	5	13	2	5	0	2	2
AC023762.1|ENSG00000271148|lncRNA	0	0	0	0	0	0	0	0	0	0	0	0	0	0	0	0	0	0	0	0	0	0	0	0	0	0	0	0	0	0	0	0	0	0	0	0	0	0	0	0	0	0	0	0	0	0	0	0	0
SH3PXD2A-AS1|ENSG00000280693|lncRNA	46	25	70	287	35	268	108	217	248	76	27	1	31	10	12	10	31	143	63	354	367	125	550	176	24	413	42	123	29	146	219	169	33	197	92	271	94	74	110	512	337	92	66	210	97	22	58	78	115
AC083902.1|ENSG00000248676|lncRNA	0	0	1	4	0	4	0	1	0	0	0	0	1	0	2	0	0	3	5	13	0	0	0	0	0	7	0	0	3	0	2	0	0	0	0	0	0	0	0	4	0	0	0	1	6	0	1	1	0
AC096540.1|ENSG00000227527|lncRNA	11	13	9	4	0	15	2	8	8	2	4	4	3	12	11	2	3	6	17	6	2	7	6	6	3	4	15	5	8	2	5	10	5	8	9	8	11	26	17	4	3	1	4	10	6	8	5	11	3
WDFY3-AS2|ENSG00000180769|lncRNA	181	163	7	64	2	28	2	21	4	6	10	9	16	79	43	10	5	42	17	63	7	25	34	32	1	38	27	9	98	93	10	30	30	36	20	12	42	134	67	46	47	14	15	198	72	49	15	25	27
PLCL2-AS1|ENSG00000226441|lncRNA	0	0	0	0	0	0	0	0	0	0	0	0	0	1	1	0	0	0	0	0	0	0	0	0	0	0	0	0	0	0	0	1	0	1	0	0	0	0	0	0	0	0	0	0	0	0	1	0	0
AC124016.2|ENSG00000272677|lncRNA	5	7	4	20	6	37	5	24	10	7	10	11	7	13	15	6	8	15	16	7	9	8	6	7	7	18	23	8	10	4	7	13	1	4	4	5	13	36	13	17	4	6	3	15	13	5	29	15	9
AC104964.2|ENSG00000253678|lncRNA	0	0	0	1	0	0	0	1	0	2	2	0	3	0	4	1	4	2	2	0	1	0	1	0	0	1	0	0	6	2	3	1	0	4	0	2	6	5	6	0	0	6	1	4	0	0	0	0	1
AC009088.1|ENSG00000260060|lncRNA	6	11	5	5	4	9	2	1	2	4	3	2	1	9	8	1	0	6	7	7	5	1	5	3	0	1	9	2	2	4	6	7	4	5	3	5	6	13	13	2	7	4	3	3	0	5	16	16	2
AC073352.1|ENSG00000272662|lncRNA	3	1	0	7	1	17	3	10	7	1	0	4	2	13	11	0	0	4	12	1	2	0	15	4	5	4	32	0	5	1	6	6	5	11	3	5	2	24	8	6	9	1	5	9	2	3	5	7	5
AL592161.1|ENSG00000231080|lncRNA	0	0	0	0	0	0	0	0	0	0	0	0	0	0	0	0	0	0	0	0	0	0	1	0	0	0	0	0	0	0	0	0	0	0	0	0	0	0	0	0	0	0	0	0	0	0	0	1	0
AP004550.1|ENSG00000254573|lncRNA	0	0	0	0	0	0	0	1	1	1	1	0	0	1	5	1	0	1	0	1	0	0	0	0	3	1	1	0	0	0	0	0	0	0	1	0	0	0	3	0	0	1	1	2	0	0	0	0	1
LINC00265|ENSG00000188185|lncRNA	120	165	83	814	119	191	121	503	166	296	160	79	150	490	534	86	90	301	730	314	145	340	483	221	91	332	186	45	758	125	314	491	116	329	104	282	263	274	573	188	516	184	208	367	267	164	166	623	333
LINC02507|ENSG00000251688|lncRNA	0	0	0	0	0	0	0	0	0	0	0	3	0	0	0	2	0	1	0	3	1	0	0	1	0	0	0	0	3	1	0	0	0	2	0	0	0	0	0	0	0	0	1	0	1	0	1	0	0
STARD13-AS|ENSG00000236581|lncRNA	10	28	1	26	1	41	3	21	3	6	4	2	7	14	8	2	1	6	9	21	0	3	7	8	0	11	13	0	10	11	4	11	2	12	4	2	10	8	13	9	12	4	3	6	11	6	4	10	6
PPP1R35-AS1|ENSG00000240211|lncRNA	1	4	0	13	0	10	4	14	3	0	1	6	5	3	7	3	1	9	8	10	5	0	10	3	3	1	4	1	7	3	2	8	0	2	1	1	5	13	4	5	8	2	0	13	6	3	5	12	3
ASB16-AS1|ENSG00000267080|lncRNA	360	346	145	392	86	500	115	332	176	93	132	152	228	450	437	228	173	394	694	134	165	203	425	187	106	221	499	100	268	409	143	486	78	544	269	185	354	894	470	299	374	292	328	568	345	300	294	474	342
LINC00159|ENSG00000230323|lncRNA	1	1	0	1	0	0	0	0	0	0	0	0	0	1	0	0	0	0	0	0	0	0	0	0	0	0	0	1	0	0	0	0	0	0	0	1	1	0	0	0	0	0	0	0	1	0	2	0	0
Z92544.2|ENSG00000261659|lncRNA	41	92	36	42	68	25	33	78	27	29	118	44	22	46	41	61	19	103	308	69	64	61	211	14	40	113	48	23	212	52	14	93	12	52	27	12	55	39	273	29	95	41	76	50	47	133	101	102	22
AC073575.3|ENSG00000258323|lncRNA	0	0	1	1	0	0	0	0	0	0	0	0	1	0	0	0	0	0	1	0	0	0	1	0	0	0	0	0	1	0	0	0	0	1	1	0	0	0	0	0	0	0	1	0	0	0	0	0	0
Z93022.1|ENSG00000235834|lncRNA	2	0	0	0	0	0	0	1	0	0	0	0	0	0	0	1	0	1	1	0	1	1	0	0	0	1	0	0	0	0	0	0	0	0	0	0	1	0	2	0	0	0	1	1	0	1	0	1	1
RBMS3-AS2|ENSG00000203506|lncRNA	0	2	0	0	0	1	1	1	0	1	0	0	0	1	0	1	0	1	0	0	0	0	1	0	0	1	0	0	4	2	0	0	0	0	0	0	1	1	1	3	2	0	0	1	0	0	1	1	1
AC015660.1|ENSG00000259341|lncRNA	7	16	0	2	0	0	0	2	0	1	4	0	3	13	3	3	1	0	8	1	7	0	21	0	1	0	3	0	6	3	0	4	0	1	2	2	2	6	2	2	3	2	1	20	5	1	1	1	2
MRTFA-AS1|ENSG00000232564|lncRNA	0	2	2	1	2	14	1	3	1	0	4	3	4	1	3	0	2	5	0	4	4	2	2	1	0	0	2	1	2	3	2	2	0	0	2	4	1	1	3	0	3	0	2	1	0	1	4	0	3
LINC01673|ENSG00000234052|lncRNA	0	0	0	0	0	0	0	0	0	0	0	0	0	0	0	0	0	0	0	0	0	0	0	0	0	0	0	0	0	0	0	0	0	0	0	0	0	0	0	0	0	0	0	0	0	0	0	0	0
AC010618.2|ENSG00000269161|lncRNA	7	1	0	10	1	51	1	7	2	1	2	3	5	15	9	0	1	9	3	2	2	5	6	3	1	7	13	0	24	5	0	9	2	16	1	1	7	8	21	2	11	1	3	16	6	6	12	14	1
AC004702.1|ENSG00000263494|lncRNA	0	0	0	0	0	0	0	0	0	0	0	0	0	0	0	1	0	0	0	0	0	0	0	0	0	0	0	0	0	0	0	0	0	0	0	0	0	0	0	0	0	0	0	0	1	0	0	0	0
EDRF1-AS1|ENSG00000236991|lncRNA	19	13	5	5	2	7	2	6	2	6	6	4	2	8	7	5	1	13	11	2	3	4	6	4	1	9	5	0	8	4	12	19	7	17	3	13	9	9	15	2	10	5	12	9	6	9	10	23	2
PLCXD2-AS1|ENSG00000240766|lncRNA	1	2	1	2	1	1	1	4	0	2	3	0	4	3	0	0	0	0	8	4	0	0	2	1	0	3	1	0	1	1	0	1	1	2	1	0	2	0	4	4	2	2	2	1	0	1	0	2	2
C11orf40|ENSG00000171987|lncRNA	0	0	0	0	0	0	0	0	0	0	0	0	0	0	0	0	0	0	0	0	0	0	0	0	0	0	0	0	0	0	0	0	0	0	0	0	0	0	0	0	0	0	0	0	0	0	0	0	0
DTNB-AS1|ENSG00000224220|lncRNA	114	42	1	10	2	0	0	2	0	3	3	3	2	9	4	1	4	3	8	0	0	0	7	8	1	4	5	3	4	42	1	23	0	3	7	1	16	0	2	5	0	4	5	1	57	19	4	5	26
Z95114.4|ENSG00000279927|lncRNA	0	0	0	0	0	1	0	1	0	0	1	0	0	3	0	0	0	3	0	0	0	1	1	0	0	1	2	0	1	3	0	3	0	2	0	0	0	1	0	0	2	0	0	2	0	1	1	0	2
AL354892.1|ENSG00000227704|lncRNA	0	0	0	0	0	0	0	0	0	0	0	0	0	0	0	0	0	0	0	0	0	0	0	0	0	0	0	0	1	0	0	0	0	0	0	0	0	0	0	0	0	0	0	1	0	0	0	0	1
LINC01167|ENSG00000224758|lncRNA	1	1	0	0	3	0	0	0	2	17	0	0	0	2	0	3	0	0	6	0	5	0	0	0	0	0	9	0	4	0	6	0	0	8	0	1	0	0	1	0	3	0	2	4	0	0	0	1	0
LINC01194|ENSG00000248131|lncRNA	0	0	0	1	0	0	0	0	0	0	1	0	0	0	0	0	0	0	163	150	0	0	0	0	0	0	35	0	0	1	0	0	0	0	0	0	0	0	0	0	0	0	7	1	0	0	0	47	0
AP003031.3|ENSG00000254814|lncRNA	1	1	3	4	0	1	4	3	2	2	1	1	0	7	11	1	2	6	9	8	1	9	1	2	2	3	1	0	15	4	6	2	0	2	1	0	2	12	10	4	10	1	4	10	1	8	0	6	7
AL627309.4|ENSG00000241599|lncRNA	0	0	0	0	0	0	0	0	0	0	0	0	0	0	0	0	0	0	0	0	0	0	0	0	0	0	0	0	0	0	0	0	0	0	0	0	0	0	0	0	0	0	0	0	0	0	0	0	0
AL035427.1|ENSG00000270050|lncRNA	0	0	0	0	0	1	0	1	0	0	3	0	0	4	2	0	1	1	1	0	1	0	0	1	0	0	0	0	0	0	0	0	0	1	0	2	0	0	0	0	1	0	0	0	1	0	0	0	0
AC010186.3|ENSG00000257027|lncRNA	93	95	15	86	29	77	12	96	32	16	42	15	23	71	40	13	14	96	53	52	26	28	22	20	22	12	60	6	95	119	48	67	18	106	21	24	88	103	36	55	144	39	99	109	51	190	72	99	107
AC024270.3|ENSG00000260579|lncRNA	0	0	0	0	0	0	0	0	0	0	0	0	0	0	0	0	0	0	0	0	0	0	0	0	0	0	0	0	0	0	0	0	0	0	0	0	0	0	0	0	0	0	0	0	0	0	0	0	0
AC144450.1|ENSG00000203635|lncRNA	1	1	0	0	1	0	0	13	0	6	4	3	1	5	0	0	0	1	0	0	0	2	103	0	0	2	2	1	2	3	1	5	0	3	0	3	10	0	64	0	2	44	35	3	1	10	7	1	0
AC020636.1|ENSG00000243273|lncRNA	1	1	0	0	0	0	0	3	0	0	0	0	0	0	1	0	0	0	0	0	0	0	1	0	0	0	0	0	1	0	0	0	0	0	0	0	2	1	0	0	1	0	0	0	0	0	0	0	0
LINC01177|ENSG00000261397|lncRNA	0	0	0	0	0	0	0	0	0	0	2	0	0	0	0	0	0	0	0	0	0	0	1	0	0	0	0	0	0	0	0	0	0	0	0	1	0	0	0	0	0	0	0	0	0	0	0	0	0
AC022364.1|ENSG00000247934|lncRNA	83	173	7	60	9	46	5	60	23	6	32	11	43	68	45	20	5	37	163	34	4	13	48	10	24	50	69	12	99	63	19	48	14	43	17	12	56	119	33	51	22	22	16	42	113	51	26	61	32
LINC00314|ENSG00000178457|lncRNA	0	0	0	0	0	0	0	0	0	0	0	0	0	0	0	0	0	0	1	0	0	0	0	0	0	0	0	0	0	1	0	0	0	0	0	0	0	0	0	0	0	0	0	0	0	0	0	0	0
Z99756.1|ENSG00000203527|lncRNA	0	0	0	0	0	0	1	0	0	1	0	3	0	0	0	0	0	0	0	0	0	1	0	1	0	1	0	0	0	0	0	0	0	0	0	0	0	0	0	0	0	0	0	0	0	2	0	0	0
AC091027.2|ENSG00000266586|lncRNA	0	0	0	0	0	0	0	0	0	0	0	0	0	0	0	0	0	0	0	0	0	0	0	0	0	0	0	0	0	0	0	0	0	0	0	0	0	0	0	0	0	0	0	0	0	0	0	0	0
LINC02777|ENSG00000232453|lncRNA	76	58	13	43	17	10	13	24	16	12	24	20	44	121	73	34	8	38	55	39	15	7	52	6	13	24	54	9	42	61	7	30	9	26	12	22	79	25	59	29	18	30	8	107	34	19	47	22	30
ADNP-AS1|ENSG00000259456|lncRNA	62	46	17	166	19	71	19	133	40	27	21	26	68	138	86	7	17	78	171	34	24	49	73	43	8	93	83	10	147	35	25	84	16	79	11	22	73	149	104	75	150	28	32	85	83	84	71	116	72
AP001178.1|ENSG00000263727|lncRNA	0	0	1	0	0	6	0	2	0	0	0	0	1	0	0	2	0	0	0	0	1	0	1	1	4	0	2	0	2	0	1	2	0	1	1	0	0	3	1	0	0	2	0	1	1	1	0	4	1
LINC02756|ENSG00000255332|lncRNA	0	0	0	0	0	0	0	0	0	0	0	0	0	0	0	0	0	0	0	0	0	0	0	0	0	0	0	0	0	0	0	0	0	0	0	0	0	0	0	0	0	1	0	0	0	0	0	0	0
AC023866.2|ENSG00000254222|lncRNA	0	0	2	0	0	0	0	0	0	0	2	0	0	0	0	0	0	0	5	0	0	1	0	0	0	0	0	0	3	0	0	0	0	0	0	0	0	4	1	0	0	0	2	0	0	0	0	1	0
AL157786.1|ENSG00000232934|lncRNA	68	67	24	185	20	31	25	94	24	37	88	25	61	154	97	97	34	63	125	30	64	73	106	61	23	90	48	5	130	40	26	210	33	91	52	138	95	83	312	27	64	76	55	65	83	90	156	82	76
AC139491.2|ENSG00000248596|lncRNA	49	24	2	19	4	1	23	69	4	2	7	19	2	5	25	6	31	10	6	2	0	1	6	7	3	9	7	2	43	1	2	134	5	58	3	30	27	5	7	0	6	31	1	2	23	23	20	46	1
AC099684.2|ENSG00000262445|lncRNA	1	1	13	93	0	7	1	17	0	0	3	4	0	3	13	0	2	30	3	1	0	0	0	0	0	36	0	3	57	12	8	2	0	5	2	0	0	0	1	53	11	0	2	1	1	3	0	6	0
AP003419.3|ENSG00000275484|lncRNA	5	3	3	25	4	40	9	62	11	12	7	8	4	24	35	6	8	6	19	2	4	7	6	7	6	8	56	2	31	7	2	15	8	17	8	4	11	31	9	11	17	8	8	16	7	10	16	16	7
AC092115.4|ENSG00000262136|lncRNA	4	5	2	7	5	5	0	22	6	9	14	1	14	1	2	3	2	3	20	11	8	0	8	8	3	6	20	0	7	3	4	2	2	1	0	2	3	39	26	5	3	5	1	15	13	0	9	3	23
AC009041.3|ENSG00000276931|lncRNA	19	16	2	24	14	14	5	19	6	5	31	2	16	12	11	1	7	25	23	9	9	7	29	8	24	39	22	0	10	11	7	39	9	23	2	10	18	29	28	29	13	34	14	9	12	14	13	17	12
AC092140.2|ENSG00000274031|lncRNA	6	8	2	3	0	4	2	1	1	2	0	2	0	6	8	1	2	0	5	2	1	4	0	0	0	4	6	0	5	2	2	0	0	4	2	1	1	8	4	0	6	1	4	4	5	3	1	2	3
ZKSCAN2-DT|ENSG00000274925|lncRNA	55	60	50	151	65	405	48	200	79	102	101	64	61	298	166	56	32	134	190	40	88	70	178	94	64	88	473	15	136	45	92	206	35	188	65	109	105	401	201	32	143	82	129	131	95	100	183	255	77
AC022540.1|ENSG00000232342|lncRNA	0	1	0	1	0	0	0	1	0	0	1	0	1	1	0	1	0	1	0	0	1	0	1	0	0	0	0	0	1	0	0	3	0	1	0	0	3	0	2	0	1	1	1	1	1	0	1	2	1
AL359962.1|ENSG00000233411|lncRNA	7	24	2	6	0	9	0	12	3	0	2	0	7	5	6	0	1	11	20	0	9	2	0	2	0	1	15	0	5	10	0	4	13	1	2	0	6	22	4	8	2	4	5	0	2	1	1	2	10
AC099542.2|ENSG00000242145|lncRNA	0	0	0	1	0	0	0	0	0	0	0	0	0	0	0	0	0	0	0	0	0	0	0	0	0	0	0	0	0	0	0	0	0	0	0	0	0	0	0	0	0	0	0	0	0	0	0	0	0
AL359979.2|ENSG00000236846|lncRNA	3	0	0	0	0	0	0	0	0	0	0	0	0	1	0	0	0	0	1	0	0	0	2	0	0	0	1	0	0	1	0	0	0	0	0	0	0	0	0	1	0	0	0	0	0	1	0	1	1
AC022081.1|ENSG00000256513|lncRNA	0	1	0	0	1	0	0	0	0	0	0	0	0	0	0	0	0	0	0	0	0	0	0	0	0	0	0	0	0	1	0	0	0	0	0	0	0	0	0	0	0	0	0	0	0	0	0	0	0
AL449043.1|ENSG00000227917|lncRNA	0	1	0	0	0	1	0	0	0	0	0	0	0	0	0	0	0	0	0	0	0	0	1	0	0	1	0	0	1	0	0	1	0	0	0	0	0	0	0	0	0	0	0	0	0	0	0	0	0
AC016526.2|ENSG00000258454|lncRNA	5	6	0	3	0	5	0	8	0	0	1	0	1	1	2	0	0	5	6	1	1	0	1	1	4	3	12	1	7	2	3	1	0	3	3	0	2	3	8	2	6	3	2	4	0	2	3	11	0
AC107959.3|ENSG00000253616|lncRNA	3	2	3	141	3	4	4	2	11	31	4	19	6	15	14	9	10	25	12	10	69	22	26	3	2	48	4	5	10	23	23	19	0	7	0	6	16	50	15	55	116	19	1	9	69	20	1	6	151
AC063938.1|ENSG00000241754|lncRNA	1	0	0	0	0	0	0	0	0	0	0	0	0	0	0	0	0	0	0	1	0	0	0	0	0	0	0	0	0	0	0	0	0	0	0	0	2	0	0	0	0	0	0	0	0	0	0	0	0
AC009063.1|ENSG00000259914|lncRNA	0	0	0	0	0	0	0	0	0	0	0	0	0	0	0	0	0	0	0	0	1	0	0	0	0	0	0	0	0	0	0	0	0	0	0	1	0	0	0	0	0	0	0	0	0	0	0	0	0
SOX5-AS1|ENSG00000256120|lncRNA	0	0	0	0	0	0	0	0	0	0	0	0	0	0	0	0	0	0	0	0	0	0	0	0	0	0	0	0	0	0	0	0	0	0	0	0	0	0	0	0	0	0	0	0	0	0	0	0	0
AL353597.1|ENSG00000227920|lncRNA	1	1	0	1	0	0	0	0	0	0	0	0	0	0	0	0	0	0	0	0	1	2	1	0	0	0	0	0	0	0	1	2	0	1	0	1	2	0	0	0	1	0	0	0	0	0	0	1	1
AL139123.1|ENSG00000277218|lncRNA	3	3	1	8	2	31	2	13	6	3	7	3	0	12	13	5	0	2	17	2	5	5	11	3	3	6	19	1	10	5	9	10	1	13	5	1	10	31	18	1	12	7	8	26	10	20	7	22	4
AL162377.1|ENSG00000231856|lncRNA	135	150	85	131	28	115	54	86	99	106	42	74	86	48	86	56	53	96	188	63	16	45	66	71	85	79	133	19	57	104	96	79	31	73	44	41	83	246	41	126	68	49	79	60	176	146	53	66	78
MIR3936HG|ENSG00000233006|lncRNA	142	112	19	129	30	96	57	81	74	42	35	75	47	174	100	38	40	69	64	78	29	64	43	59	30	77	73	20	150	42	25	169	57	118	38	50	84	178	112	51	70	52	29	40	68	55	94	127	55
AL139393.2|ENSG00000233342|lncRNA	0	0	1	0	0	0	0	0	0	0	0	0	0	0	0	0	0	0	5	0	0	0	0	0	0	0	0	0	0	0	0	0	0	0	0	0	0	0	0	0	0	0	0	1	0	0	0	0	0
NPTN-IT1|ENSG00000281183|lncRNA	82	162	14	61	11	2	6	59	9	12	18	9	12	68	11	21	14	43	32	1	18	23	83	16	17	30	14	4	35	23	17	88	19	59	26	44	26	7	56	10	30	45	30	45	16	30	31	75	11
LNCOG|ENSG00000257219|lncRNA	0	0	2	13	0	0	0	3	0	0	2	1	8	7	4	1	1	6	2	1	3	1	2	2	2	1	2	7	6	36	2	4	0	25	4	1	1	3	1	3	8	2	1	6	3	13	6	1	6
NUCB1-AS1|ENSG00000235191|lncRNA	1	0	2	3	1	2	1	0	0	1	0	0	0	1	0	0	0	1	1	0	1	0	5	5	0	0	1	0	1	0	0	1	2	5	0	2	0	1	2	0	0	0	0	1	0	1	3	6	0
AC015853.1|ENSG00000262905|lncRNA	0	1	1	6	2	3	0	5	4	0	4	1	0	4	0	8	2	4	2	3	0	0	0	1	1	0	0	3	1	0	2	1	2	1	4	6	1	5	4	0	0	2	0	3	2	2	1	1	1
RBPMS-AS1|ENSG00000254109|lncRNA	21	38	14	41	14	25	3	18	18	16	11	2	11	33	2	0	23	16	35	25	41	14	34	19	0	25	21	11	43	34	7	33	8	38	8	24	29	22	5	57	122	18	9	16	42	10	3	68	36
LINC02370|ENSG00000230294|lncRNA	1	0	0	0	0	0	0	0	0	0	0	0	0	0	0	0	0	0	0	0	0	0	0	0	0	0	0	0	1	1	0	0	0	0	1	0	0	0	0	0	0	0	0	0	0	0	0	0	0
AC010638.1|ENSG00000250250|lncRNA	0	0	0	0	0	0	0	0	0	0	0	0	0	0	0	0	0	0	0	0	0	0	0	0	0	0	0	0	0	0	0	0	0	0	0	0	0	0	0	0	0	0	0	0	0	0	0	0	0
AC136475.4|ENSG00000255089|lncRNA	0	0	0	0	0	0	0	0	0	1	0	2	1	1	0	2	4	0	1	0	0	0	0	0	0	0	2	0	0	0	3	1	1	0	1	0	0	2	1	0	0	0	1	0	0	0	0	1	0
AL158198.1|ENSG00000227803|lncRNA	2	1	1	1	0	0	1	2	0	0	0	0	1	1	0	1	0	0	1	0	0	2	3	0	1	0	1	0	2	0	0	3	0	0	0	1	1	0	0	0	0	1	1	1	2	1	1	0	1
AL355390.2|ENSG00000281167|lncRNA	0	0	0	0	0	0	0	0	0	0	0	0	0	0	0	0	0	0	0	0	0	0	0	0	0	0	0	0	0	0	0	0	0	0	0	0	0	0	0	0	0	0	0	0	0	0	0	0	0
AC114689.3|ENSG00000265533|lncRNA	0	1	0	0	0	0	0	0	0	0	0	0	0	0	0	0	0	0	0	0	0	0	0	0	0	0	0	0	0	1	0	0	0	0	0	0	0	0	0	0	0	0	0	0	0	0	0	0	0
AC019209.2|ENSG00000256440|lncRNA	0	0	0	0	0	0	0	0	0	0	0	0	0	0	0	0	0	0	0	0	0	0	0	0	0	0	0	0	1	0	0	0	0	1	0	0	0	0	0	0	0	0	0	0	0	0	0	0	0
AL022069.1|ENSG00000261420|lncRNA	5	4	0	8	4	8	2	8	3	0	12	4	3	8	8	3	2	2	27	0	5	4	15	1	8	9	17	1	13	2	4	4	4	2	3	0	12	7	7	6	9	8	3	5	6	2	4	10	3
AL450423.1|ENSG00000273919|lncRNA	0	0	0	0	0	0	0	0	0	0	0	0	0	0	0	0	0	0	0	0	0	0	0	0	0	0	0	0	0	0	0	0	0	0	0	0	0	0	0	0	0	0	0	0	0	0	1	0	0
SCOC-AS1|ENSG00000196951|lncRNA	42	28	1	17	4	19	5	12	14	3	11	8	12	37	30	11	0	40	31	6	5	15	4	5	13	10	32	4	17	23	7	20	31	18	5	17	12	131	13	24	56	6	9	3	10	18	20	19	3
AL137779.2|ENSG00000259088|lncRNA	22	8	3	12	3	4	0	3	2	1	1	6	3	9	7	3	0	6	3	10	0	1	5	6	3	7	2	2	10	15	2	1	0	6	5	0	10	15	7	9	5	4	6	4	13	6	7	3	9
AC034236.3|ENSG00000272265|lncRNA	1	1	0	2	0	2	0	1	0	0	0	0	0	3	1	3	0	1	1	1	0	0	1	1	0	0	5	0	1	6	0	0	0	1	0	0	0	0	1	0	0	0	1	2	0	0	0	3	0
AL390728.5|ENSG00000232347|lncRNA	0	0	1	1	0	0	0	0	0	0	0	0	1	0	2	1	0	0	0	0	0	0	1	0	1	0	1	0	1	1	0	3	0	1	0	1	0	1	2	2	2	1	2	3	0	0	0	1	0
AC136469.1|ENSG00000268931|lncRNA	1	1	0	0	0	3	0	2	0	0	0	0	0	1	0	1	1	1	0	0	0	1	0	0	0	0	1	0	0	0	1	1	0	0	0	1	0	2	3	0	2	2	1	0	0	0	0	1	0
AL392023.2|ENSG00000259048|lncRNA	1	0	0	0	0	0	0	0	0	1	0	0	0	0	0	1	0	1	0	0	2	0	0	0	1	0	1	0	0	0	0	0	0	0	1	2	0	0	0	0	2	0	0	0	0	0	0	0	0
LINC01749|ENSG00000272259|lncRNA	0	0	9	3	0	4	1	1	0	1	4	3	2	0	1	1	0	1	27	0	3	2	9	1	17	9	4	0	5	1	0	1	1	0	0	0	0	2	0	1	1	2	0	13	4	11	1	1	8
AC068338.3|ENSG00000275645|lncRNA	31	14	5	16	0	34	3	6	8	2	3	5	8	29	6	8	5	7	27	1	2	12	11	1	1	4	23	2	12	24	1	6	3	7	2	5	12	9	6	11	8	7	13	27	15	7	10	14	5
AC009159.3|ENSG00000278058|lncRNA	10	9	3	11	0	1	1	2	3	1	2	0	3	17	6	0	0	0	0	2	1	2	5	6	0	4	2	2	4	17	3	10	1	7	3	0	7	10	5	2	2	2	1	3	8	3	9	8	4
AL590617.2|ENSG00000225177|lncRNA	50	28	35	64	18	126	42	51	35	48	53	9	32	42	47	71	66	66	80	40	35	64	73	63	26	39	123	69	70	54	72	84	32	59	56	26	28	142	68	97	63	33	42	151	85	52	72	110	70
AC012360.3|ENSG00000272994|lncRNA	46	88	53	83	22	98	21	149	34	33	67	31	61	106	115	31	12	148	207	49	61	49	256	37	32	76	300	4	249	89	41	162	105	191	30	75	98	139	166	55	138	77	50	74	66	126	98	243	28
AC069287.3|ENSG00000255229|lncRNA	0	0	0	0	0	0	0	0	0	0	0	0	0	0	0	0	0	0	0	0	0	0	0	0	0	0	0	0	0	0	0	0	0	0	0	0	0	0	0	0	0	0	0	0	0	0	0	0	0
AC007223.1|ENSG00000260835|lncRNA	0	0	0	0	0	0	0	0	0	0	0	0	0	0	0	0	0	0	0	0	0	0	0	0	0	0	0	0	0	0	0	0	0	0	0	0	0	0	0	0	0	0	0	0	0	0	0	0	0
AC007785.3|ENSG00000268401|lncRNA	3	0	4	1	1	14	1	2	0	8	1	1	0	2	1	3	1	9	2	1	3	3	5	3	1	1	2	3	2	4	0	8	6	6	1	1	0	9	3	1	0	3	2	10	1	5	1	7	3
AC022150.4|ENSG00000269825|lncRNA	45	26	6	83	11	15	21	310	21	45	56	4	73	28	8	40	7	26	60	19	2	39	23	27	37	51	60	10	247	14	16	48	3	115	18	9	106	27	90	11	8	174	37	116	27	78	80	73	21
MYADM-AS1|ENSG00000228323|lncRNA	11	10	0	0	0	0	0	5	3	1	1	1	3	4	0	2	2	0	6	0	1	2	4	1	7	3	3	1	23	2	1	2	0	1	0	11	3	2	9	4	3	3	2	4	3	9	2	4	0
AC113208.5|ENSG00000261779|lncRNA	0	0	0	0	0	0	0	0	0	0	0	0	0	0	0	0	0	0	0	0	0	0	0	0	0	0	0	0	0	0	0	0	0	0	0	0	0	0	0	0	0	0	0	0	0	0	0	0	0
LINC01765|ENSG00000233730|lncRNA	17	11	2	0	0	1	0	2	0	1	0	8	3	1	29	3	0	0	7	3	5	0	1	0	0	2	1	0	5	5	0	3	0	1	1	0	7	19	16	0	4	0	2	3	2	2	1	7	0
AC114546.1|ENSG00000259181|lncRNA	0	1	0	1	0	0	0	0	0	1	0	0	0	0	0	0	0	0	0	0	0	0	0	0	0	0	0	0	0	1	0	0	1	0	0	1	0	0	0	0	0	0	2	0	0	0	0	1	0
GAS6-DT|ENSG00000272695|lncRNA	68	42	4	54	3	56	3	52	11	6	9	31	3	57	89	8	10	24	56	6	8	21	20	11	1	10	11	6	21	105	8	15	22	25	19	6	34	16	34	16	20	8	10	28	24	43	8	14	18
LINC01894|ENSG00000264345|lncRNA	11	5	0	1	0	0	0	1	1	0	0	0	0	2	0	1	0	0	1	1	0	0	0	0	0	0	0	0	0	5	0	0	0	0	1	0	1	0	0	1	0	0	0	3	1	5	0	2	2
ASB15-AS1|ENSG00000230442|lncRNA	0	0	0	0	0	0	0	0	0	0	0	0	0	0	0	0	0	0	0	0	0	0	0	0	0	0	0	0	0	0	0	0	0	0	0	0	0	1	0	0	0	0	0	0	0	0	0	0	0
KCNMB2-AS1|ENSG00000237978|lncRNA	4	0	48	0	13	0	0	2	0	15	14	12	58	81	0	2	0	106	98	92	27	43	53	12	53	26	22	10	75	2	1	19	0	0	1	3	14	120	109	137	1	4	55	77	48	32	128	46	21
LINC01335|ENSG00000248942|lncRNA	0	0	0	0	0	0	0	0	0	0	0	0	0	0	0	0	0	0	0	0	0	0	0	0	0	0	0	0	0	0	0	0	0	0	0	0	0	0	0	0	0	0	0	1	0	0	0	0	0
AC010609.1|ENSG00000253980|lncRNA	0	1	0	0	0	0	0	1	0	0	0	0	0	0	0	0	0	0	0	0	0	0	0	0	0	0	0	0	0	0	0	0	0	0	0	0	0	0	0	0	0	0	0	0	0	0	0	0	0
AL353611.1|ENSG00000236403|lncRNA	0	0	0	0	0	0	0	0	0	0	0	0	0	1	0	0	0	0	0	0	0	0	0	0	0	0	0	0	0	1	0	0	0	0	0	0	1	0	0	0	0	0	0	0	0	0	0	0	0
AL117350.2|ENSG00000237481|lncRNA	2	3	3	3	0	11	1	8	0	3	3	0	1	2	1	1	0	3	3	2	2	2	0	0	0	2	1	1	1	2	2	3	0	2	6	2	2	6	3	0	1	1	5	1	3	0	8	3	0
HOTAIR|ENSG00000228630|lncRNA	1	0	1	0	0	1	2	5	0	0	5	0	0	1	543	0	0	1	47	9	10	0	2	25	33	1	1	0	476	1	0	0	0	0	0	0	2	39	0	29	0	0	44	26	36	18	89	537	0
STPG3-AS1|ENSG00000275549|lncRNA	6	3	5	19	3	57	15	71	9	12	26	73	10	62	47	15	9	10	15	14	3	4	7	69	6	5	91	15	12	3	4	19	0	6	11	7	5	55	45	7	2	9	23	78	11	5	5	16	5
AC129492.1|ENSG00000214999|lncRNA	30	7	23	80	0	32	1	89	7	23	21	8	17	31	2	28	1	32	42	31	9	3	8	12	8	39	32	1	250	57	7	26	4	45	14	9	15	40	5	46	17	102	44	51	11	100	27	34	70
LINC02837|ENSG00000264464|lncRNA	0	1	0	0	2	0	0	0	0	0	0	0	0	0	0	0	0	0	0	0	0	0	0	0	0	0	0	0	0	1	0	0	0	0	0	0	0	0	2	0	0	0	0	0	0	0	0	0	0
AC010680.1|ENSG00000267784|lncRNA	0	2	0	0	0	1	0	0	0	1	0	0	1	0	1	0	0	0	0	0	0	0	0	0	0	0	0	0	0	2	0	0	2	1	0	1	0	0	0	0	0	0	0	1	1	0	0	0	0
AC008549.2|ENSG00000249021|lncRNA	0	0	0	0	0	0	0	0	0	0	0	0	0	0	0	0	0	0	0	0	0	0	0	0	0	0	0	0	0	0	0	0	0	0	0	0	0	0	0	0	0	0	0	0	0	0	0	0	0
AL596325.2|ENSG00000272574|lncRNA	20	15	5	10	2	8	3	24	2	4	3	1	4	18	15	3	2	13	8	1	2	4	11	4	7	8	11	0	34	36	2	29	3	38	7	28	18	8	27	4	12	44	6	6	8	6	24	18	3
LINC02681|ENSG00000229649|lncRNA	0	0	0	0	0	0	0	0	0	0	0	0	0	0	0	0	0	0	0	0	1	0	0	0	0	1	0	0	0	0	0	0	0	0	0	0	0	0	0	0	0	0	0	0	0	0	0	0	0
AP001116.1|ENSG00000230972|lncRNA	0	0	0	0	0	0	0	0	0	0	0	0	0	0	0	0	0	0	0	0	0	0	0	0	0	0	0	0	0	0	0	0	0	0	0	0	0	0	0	0	0	0	0	0	0	0	0	0	0
AC008897.3|ENSG00000271815|lncRNA	6	7	3	7	5	12	3	5	19	6	9	6	3	21	43	7	0	11	3	4	2	5	10	6	5	3	22	4	4	9	0	1	1	8	6	3	23	24	43	3	21	2	1	16	9	7	13	20	16
LINC02128|ENSG00000261241|lncRNA	0	0	1	1	0	0	0	0	0	0	0	0	0	1	0	0	0	0	8	0	0	0	0	0	0	1	1	3	0	1	0	0	0	2	0	3	0	29	0	3	2	0	0	0	1	0	0	1	0
MIR9-3HG|ENSG00000255571|lncRNA	63	66	3	11	1	1	5	3	2	4	4	2	2	34	17	1	9	5	5	0	2	3	15	51	1	5	3	2	13	39	1	10	0	5	0	0	18	2	20	1	0	11	70	5	8	28	15	12	28
AC093072.1|ENSG00000266951|lncRNA	0	0	0	0	0	0	0	0	0	0	0	0	0	0	0	0	0	0	0	0	0	0	0	0	0	0	0	0	0	0	0	0	0	0	0	0	0	0	0	0	0	0	2	0	0	0	0	0	0
CU633967.1|ENSG00000274333|lncRNA	1	2	0	14	0	2	0	1	0	1	0	1	1	3	2	0	0	6	4	1	0	0	7	0	1	2	6	0	3	0	0	5	0	2	0	0	5	3	9	6	19	3	0	5	2	2	8	5	0
LINC01831|ENSG00000225765|lncRNA	0	0	0	0	0	0	0	0	0	0	0	0	0	0	0	0	0	0	0	0	0	0	0	0	0	0	0	0	0	0	0	0	0	0	0	0	0	0	0	0	0	0	0	0	0	0	0	0	0
AC015813.4|ENSG00000278642|lncRNA	0	0	0	1	0	7	0	3	1	0	0	0	1	2	0	1	0	2	0	0	0	0	0	0	0	0	4	0	0	0	0	0	2	3	0	0	0	1	0	0	0	0	0	0	0	1	0	1	0
AC087260.1|ENSG00000256473|lncRNA	0	0	0	0	0	0	0	0	0	0	0	0	0	0	0	0	0	0	0	0	0	0	1	0	0	0	0	0	0	0	0	0	0	0	0	0	0	0	0	0	0	0	0	0	0	0	0	1	0
LINC01146|ENSG00000258867|lncRNA	7	4	9	44	4	1	0	51	5	0	14	2	0	10	15	1	0	3	18	146	6	3	3	71	1	78	4	0	16	13	25	3	0	52	5	8	7	0	4	88	5	6	32	16	35	13	21	21	43
RABGAP1L-DT|ENSG00000227373|lncRNA	4	9	2	2	2	11	4	8	1	0	0	0	0	2	3	0	0	3	7	4	2	3	6	1	0	5	3	0	11	1	1	6	5	4	5	1	7	13	10	4	13	4	0	5	1	4	0	3	3
AC004917.1|ENSG00000243797|lncRNA	0	0	0	4	2	0	0	1	1	0	0	0	2	10	3	2	0	0	1	2	1	0	3	2	2	0	0	1	1	1	0	9	0	6	0	2	4	1	1	7	3	2	0	9	2	5	0	3	1
AL117382.3|ENSG00000233376|lncRNA	0	2	2	0	1	3	3	1	1	1	1	2	1	26	3	0	0	3	7	0	1	1	1	4	0	1	1	0	2	0	3	4	0	7	0	15	5	2	2	0	3	2	2	2	0	4	6	1	5
AL391704.1|ENSG00000224750|lncRNA	0	1	0	0	0	0	0	0	0	0	0	0	0	0	0	0	0	0	0	0	0	0	0	0	0	0	0	0	0	0	0	0	0	0	0	0	0	0	0	0	0	0	0	0	0	0	0	0	0
AC013269.1|ENSG00000225341|lncRNA	0	0	0	0	0	0	0	0	0	0	0	0	0	0	0	0	0	0	0	0	0	0	0	0	0	0	0	0	0	0	0	0	0	0	0	0	0	0	0	0	0	0	0	0	0	0	0	0	0
LINC02272|ENSG00000251283|lncRNA	0	0	0	0	0	0	0	0	0	0	0	0	0	0	0	0	0	0	0	0	0	0	0	0	0	0	0	0	0	0	0	0	0	0	0	0	0	0	0	0	0	0	0	0	0	1	0	0	0
LINC01691|ENSG00000224857|lncRNA	0	0	0	0	0	0	0	0	0	0	0	0	0	0	0	0	0	1	1	3	0	0	0	0	0	0	0	0	0	0	0	0	0	0	0	0	0	2	0	0	0	0	0	0	0	0	0	1	1
AL117336.2|ENSG00000271335|lncRNA	37	53	6	57	4	58	8	66	8	14	21	16	18	62	92	10	14	40	138	19	12	19	101	32	5	25	72	4	22	17	29	41	22	69	5	15	29	103	40	36	31	17	30	24	78	36	109	56	18
AC013643.2|ENSG00000253875|lncRNA	2	7	0	0	0	0	0	1	0	0	0	0	0	0	0	0	0	0	0	0	0	0	0	0	0	0	0	0	1	1	0	1	0	0	0	0	0	0	0	0	0	1	0	0	1	0	0	0	0
KCTD21-AS1|ENSG00000246174|lncRNA	61	48	6	88	2	118	13	61	43	20	74	22	25	68	125	44	3	50	92	15	3	26	69	36	7	30	86	22	203	59	23	42	16	91	27	17	34	43	119	178	61	37	120	22	86	70	77	120	50
AC112484.1|ENSG00000231305|lncRNA	9	8	5	12	2	10	2	13	0	7	6	3	6	14	19	6	2	12	33	13	6	10	25	5	9	13	12	6	33	18	3	15	23	22	4	5	22	16	28	10	13	8	9	20	13	12	25	29	8
TMEM51-AS1|ENSG00000175147|lncRNA	139	104	62	190	64	194	62	303	92	85	148	42	72	122	193	51	62	160	333	165	29	84	70	41	143	205	100	18	620	42	66	223	130	134	65	137	228	167	203	83	164	121	34	280	74	133	201	203	94
AP000459.3|ENSG00000228592|lncRNA	0	0	0	0	0	0	0	0	0	0	0	0	0	0	0	0	0	1	0	0	0	0	0	0	0	0	0	0	0	0	0	0	0	0	0	0	0	0	0	0	0	0	0	0	0	0	0	0	0
MYCL-AS1|ENSG00000236546|lncRNA	2	2	4	2	0	0	0	2	3	1	1	1	1	0	7	5	0	2	7	0	0	0	2	1	2	0	0	1	4	0	0	2	0	1	3	0	1	3	4	1	3	0	0	9	0	2	2	1	1
AC133528.1|ENSG00000273113|lncRNA	2	5	3	4	1	29	3	2	3	3	6	2	38	15	19	5	3	2	7	5	6	20	5	6	0	2	28	2	17	5	1	6	7	14	4	3	2	10	6	8	3	0	12	26	0	7	53	5	5
AP001341.1|ENSG00000222042|lncRNA	0	0	0	0	0	0	0	0	0	0	0	0	0	0	0	0	0	0	1	0	0	0	0	0	0	0	0	0	0	0	0	0	0	0	0	0	0	0	0	0	0	0	0	0	1	0	1	0	0
AC012435.3|ENSG00000261775|lncRNA	3	4	1	1	1	9	0	6	1	1	2	0	0	7	1	2	2	4	6	2	2	2	7	2	1	3	5	0	3	2	1	2	2	1	0	1	0	7	2	3	9	6	3	2	2	4	4	2	4
AL023802.1|ENSG00000226954|lncRNA	5	0	0	1	0	0	0	2	0	0	0	2	0	16	0	0	0	0	4	0	2	3	2	0	0	0	0	0	5	1	0	7	0	2	0	0	1	6	0	2	0	0	0	1	5	0	0	0	0
AC133919.2|ENSG00000261172|lncRNA	0	13	6	4	8	5	0	1	1	0	0	2	4	8	13	7	0	1	18	0	0	0	1	0	0	1	1	2	8	24	7	67	6	4	0	6	1	0	1	4	16	3	1	2	1	0	32	2	0
AP003900.1|ENSG00000277693|lncRNA	0	0	0	0	0	0	0	0	0	0	0	0	0	0	0	0	0	0	53	0	1	0	0	0	0	0	0	0	0	0	0	0	0	0	0	0	0	0	18	0	0	0	1	0	0	0	1	0	0
AC009075.1|ENSG00000261673|lncRNA	0	0	0	1	0	1	0	0	1	2	0	0	1	0	0	2	0	0	0	1	0	0	1	1	2	1	1	0	1	0	1	1	0	1	0	1	0	7	0	1	1	1	0	0	0	2	3	1	0
AC020908.1|ENSG00000268289|lncRNA	1	0	1	1	0	0	0	2	2	0	0	1	0	1	0	0	0	2	1	0	1	0	0	2	0	1	0	1	2	2	1	1	0	1	0	0	1	1	2	0	1	0	0	6	0	2	2	1	2
AC016773.2|ENSG00000270195|lncRNA	12	10	22	32	11	80	12	74	32	21	20	14	8	37	34	19	18	19	27	17	15	10	20	61	11	21	66	27	22	7	26	29	5	40	16	12	31	171	59	20	29	9	39	39	55	11	64	55	21
C5orf64-AS1|ENSG00000251575|lncRNA	0	0	0	0	0	0	0	0	2	0	0	0	0	0	0	0	0	0	0	0	0	1	0	0	0	0	0	0	0	0	0	0	0	0	0	0	0	0	0	0	0	0	0	0	0	0	0	0	0
AL450332.1|ENSG00000226409|lncRNA	4	0	1	1	0	0	0	0	0	0	0	0	1	1	0	0	0	0	1	0	1	0	0	0	0	1	1	0	2	1	0	0	0	1	0	1	0	0	1	0	0	0	0	1	0	1	0	0	1
AL163952.1|ENSG00000259868|lncRNA	0	1	0	8	0	11	0	5	1	0	3	2	0	1	2	0	0	0	2	1	5	0	4	2	1	4	2	1	2	1	1	1	14	0	3	1	0	1	4	3	1	1	0	2	1	2	1	4	2
AC027013.1|ENSG00000258489|lncRNA	0	0	0	0	0	0	0	0	0	0	0	0	0	1	0	0	0	0	0	0	0	0	0	0	0	0	0	0	0	0	0	0	0	0	0	0	0	0	0	0	0	0	0	0	0	0	1	0	0
LINC01495|ENSG00000255323|lncRNA	0	0	0	0	0	0	0	0	0	0	0	0	0	0	0	0	0	0	0	0	0	0	0	0	0	0	0	0	0	0	0	0	0	0	0	0	0	0	0	0	0	0	0	0	0	0	0	0	0
AL451069.1|ENSG00000226900|lncRNA	2	3	0	0	0	0	0	0	0	0	0	0	0	1	0	0	0	0	1	0	0	0	0	0	0	0	0	0	1	1	0	1	0	1	1	0	1	1	1	11	0	0	0	2	0	1	0	2	0
AC090200.1|ENSG00000254357|lncRNA	0	0	0	0	0	0	1	0	0	0	0	0	0	0	0	0	0	0	1	0	0	0	0	0	0	0	0	0	0	0	0	0	0	0	0	0	0	0	0	0	0	0	0	0	0	0	0	0	0
WWC2-AS2|ENSG00000251359|lncRNA	15	27	2	9	1	7	0	5	3	1	4	3	4	10	4	4	8	3	4	9	1	3	9	4	0	4	7	4	20	14	1	11	8	4	0	0	14	21	8	5	8	1	6	19	13	12	6	7	14
LINC01440|ENSG00000235166|lncRNA	0	0	0	0	0	0	0	0	0	1	0	0	0	1	0	0	0	0	0	0	0	0	0	0	0	0	0	0	2	0	0	0	0	0	0	0	0	0	0	0	0	0	0	0	0	0	5	0	0
AP001021.2|ENSG00000265487|lncRNA	1	1	0	0	0	0	0	0	0	0	0	0	0	1	2	0	1	1	0	0	0	0	0	0	0	3	1	0	0	0	0	0	0	2	0	0	0	0	0	0	5	0	0	0	3	0	3	0	0
AC090912.1|ENSG00000265943|lncRNA	7	3	1	4	1	10	0	3	2	2	1	1	0	2	2	1	1	3	10	5	3	0	4	0	6	4	3	1	4	2	3	1	2	5	0	0	6	8	4	4	3	8	2	3	1	2	21	5	9
AL357375.1|ENSG00000232120|lncRNA	0	0	0	0	0	0	0	0	0	0	0	0	0	0	0	0	0	0	0	0	0	0	0	0	0	0	0	0	0	0	0	0	0	0	0	0	0	0	0	0	0	0	0	0	0	0	0	0	0
LINC01192|ENSG00000241369|lncRNA	0	0	0	0	0	0	0	0	0	0	0	0	0	0	0	0	0	0	3	0	0	0	0	0	0	0	0	0	1	0	0	0	0	0	0	0	0	0	0	0	0	0	0	0	0	1	1	0	0
VIPR1-AS1|ENSG00000232354|lncRNA	120	69	16	150	23	16	46	141	23	47	49	41	40	181	92	23	55	79	85	6	13	30	13	16	23	29	26	5	86	40	32	257	2	58	42	78	142	27	57	8	56	126	5	27	36	27	12	100	24
AL360227.1|ENSG00000231046|lncRNA	0	0	0	0	0	0	0	0	0	0	0	0	0	0	0	0	0	0	0	0	0	0	0	0	0	0	0	0	0	0	0	0	0	0	1	0	0	0	0	0	0	0	0	0	0	0	0	0	0
LINC01678|ENSG00000225331|lncRNA	2	6	2	2	0	0	0	3	0	1	1	1	2	2	1	0	1	0	0	0	0	0	4	3	0	0	0	0	6	2	0	3	0	1	0	0	1	1	1	0	1	0	1	2	0	5	2	3	3
AP003352.1|ENSG00000245970|lncRNA	91	114	129	269	43	826	77	306	111	54	202	98	118	414	359	62	32	167	214	338	149	120	102	186	59	74	290	28	707	235	78	149	43	196	164	120	97	368	173	228	163	78	237	260	176	280	181	260	150
AL136368.1|ENSG00000232470|lncRNA	14	6	5	6	1	3	3	13	8	1	6	3	1	6	4	6	6	8	4	7	5	3	3	5	2	2	2	0	6	2	3	7	2	3	4	2	5	10	11	1	11	6	2	2	8	7	6	9	2
AC120498.9|ENSG00000274751|lncRNA	5	4	1	10	1	36	1	17	5	6	7	0	1	24	4	5	4	11	10	1	1	2	10	7	5	3	39	1	5	1	6	20	0	9	6	2	1	16	17	5	6	3	4	8	8	7	5	22	5
AC080078.1|ENSG00000270302|lncRNA	1	0	0	0	0	1	0	0	0	0	0	0	0	1	0	0	0	0	0	0	0	0	0	1	0	0	1	0	0	0	0	0	0	0	0	0	0	0	0	0	0	1	0	0	2	0	1	0	0
AC020914.1|ENSG00000268777|lncRNA	0	1	0	1	0	0	0	0	0	0	0	0	0	0	0	0	0	0	0	0	0	0	0	0	0	0	0	0	0	0	0	0	0	0	0	0	0	0	0	0	0	0	0	0	0	0	0	0	0
Z82196.2|ENSG00000237316|lncRNA	0	0	0	0	0	0	0	0	0	0	0	0	0	0	0	0	0	0	0	0	0	0	0	0	0	0	0	0	0	0	0	0	0	0	0	0	0	0	0	0	0	0	0	0	0	0	0	0	0
AP001010.1|ENSG00000266954|lncRNA	2	1	1	4	2	14	1	3	2	2	1	2	0	4	4	6	5	5	4	0	2	7	2	0	2	3	1	2	6	3	0	1	0	0	2	7	4	5	7	0	1	0	1	4	1	1	5	3	2
AL445433.2|ENSG00000232825|lncRNA	0	0	0	1	0	0	0	0	0	0	0	0	0	0	0	0	0	0	0	0	0	0	0	0	0	0	0	0	0	1	0	0	0	0	0	0	0	0	0	0	0	0	0	0	0	0	0	0	0
AL160236.2|ENSG00000258892|lncRNA	0	0	0	0	0	0	0	0	0	0	0	0	0	0	0	0	0	0	0	0	0	0	0	0	0	0	0	0	0	0	0	0	2	0	0	0	0	0	0	0	0	0	0	0	0	0	0	0	0
AC093520.1|ENSG00000260757|lncRNA	1	2	1	2	0	1	0	0	2	0	3	2	0	0	0	0	1	10	17	2	1	1	5	1	0	1	2	3	14	6	3	1	0	3	4	5	0	2	3	1	6	0	2	15	1	8	2	2	3
AC079793.1|ENSG00000228655|lncRNA	1	2	0	2	2	3	0	1	0	0	0	1	1	3	1	0	0	1	3	0	0	0	0	0	0	0	3	0	1	2	0	0	0	1	0	0	0	0	0	0	1	0	1	0	1	0	0	0	0
AC022858.1|ENSG00000254031|lncRNA	0	0	0	2	1	0	0	0	0	0	2	0	0	0	7	0	0	0	1	0	0	0	0	0	0	1	0	0	9	0	0	2	0	0	0	1	1	0	0	0	0	0	0	0	0	0	4	0	1
AC011462.3|ENSG00000268987|lncRNA	0	0	0	0	1	0	0	0	0	1	0	0	2	0	0	0	0	1	0	0	0	0	1	0	0	0	2	0	1	1	0	1	0	1	0	1	0	0	1	0	0	0	0	0	0	2	0	0	0
AC048337.1|ENSG00000258435|lncRNA	0	0	0	3	0	7	0	1	4	0	2	1	1	1	4	0	0	0	1	1	0	0	2	3	0	3	3	0	5	1	0	5	1	1	0	0	2	10	3	0	3	0	3	0	3	1	0	1	1
AC069213.1|ENSG00000223711|lncRNA	5	6	1	7	0	8	1	1	4	0	3	2	3	0	11	3	0	5	21	4	3	1	1	0	0	0	8	0	8	3	0	3	1	3	0	0	2	16	14	4	3	1	5	4	5	9	7	1	7
PLCH1-AS2|ENSG00000242925|lncRNA	0	0	0	1	0	0	0	0	0	0	0	0	0	0	0	2	0	0	0	0	0	0	1	0	0	0	0	0	0	0	0	0	0	0	0	0	1	4	2	0	0	1	0	1	0	0	0	1	0
AL031600.2|ENSG00000261430|lncRNA	0	0	0	0	0	3	0	7	0	0	2	0	1	1	2	1	0	0	1	1	1	0	0	0	0	0	0	0	0	0	1	2	0	0	3	2	1	0	0	2	1	1	1	1	0	1	0	1	0
AC023024.1|ENSG00000259172|lncRNA	51	63	19	26	7	59	12	68	9	23	12	6	59	73	18	39	12	45	30	19	20	8	59	6	15	51	33	8	31	13	15	27	11	61	25	19	50	79	84	27	26	65	15	78	22	62	115	32	34
LINC02283|ENSG00000248184|lncRNA	0	0	0	0	0	0	0	0	0	0	0	0	0	0	0	0	0	0	0	0	0	0	0	0	0	0	0	0	0	0	0	0	0	0	0	0	0	0	0	0	0	0	0	0	0	0	0	0	0
AC087683.2|ENSG00000276174|lncRNA	2	0	0	2	0	24	0	5	0	0	0	0	0	0	0	1	0	1	3	5	0	1	2	0	0	0	3	0	5	6	1	2	0	2	0	1	2	2	6	1	1	1	3	2	5	1	4	4	1
AC012414.2|ENSG00000259383|lncRNA	0	0	0	0	0	0	0	0	0	0	0	0	0	0	0	0	0	0	0	0	0	0	0	0	0	0	0	0	0	0	0	0	0	0	0	0	0	0	0	0	0	0	0	0	0	0	0	0	0
AC012507.1|ENSG00000230385|lncRNA	0	0	0	0	0	0	0	0	0	0	0	0	0	0	0	0	0	0	0	0	0	0	0	0	0	0	0	0	0	0	0	0	0	0	0	0	0	0	0	0	0	0	0	0	0	0	0	0	0
LINC01608|ENSG00000253877|lncRNA	0	0	0	4	2	5	0	0	0	1	0	0	0	0	1	0	0	0	3	18	0	0	1	0	0	0	0	0	0	0	0	0	1	1	0	0	1	0	0	0	0	0	0	0	0	3	1	1	0
HAO2-IT1|ENSG00000230921|lncRNA	0	0	0	0	0	0	0	0	0	0	0	0	0	0	0	0	0	0	0	0	0	0	0	0	0	0	0	0	0	0	0	0	0	0	0	0	0	0	0	0	0	0	0	0	0	0	0	0	0
LINC02012|ENSG00000272989|lncRNA	101	85	14	41	30	46	23	21	26	53	36	18	41	42	120	72	49	113	35	9	6	45	26	10	13	28	86	21	11	8	36	57	19	24	38	23	73	138	68	5	26	99	8	58	11	22	24	35	10
AC005838.3|ENSG00000266538|lncRNA	2	4	0	2	0	0	0	1	0	1	1	3	1	9	2	1	0	0	0	1	3	1	0	0	0	0	0	0	2	1	1	2	0	5	0	1	3	0	3	1	6	2	1	0	0	2	5	6	3
AC040963.1|ENSG00000267215|lncRNA	0	0	0	0	0	0	0	0	0	0	0	0	0	0	0	0	0	0	0	0	0	0	1	0	0	0	0	0	0	0	0	0	0	0	0	0	0	0	0	2	0	0	0	1	0	0	0	0	1
LINC02204|ENSG00000280639|lncRNA	2	0	2	11	0	7	3	3	1	3	4	1	0	5	1	1	0	4	5	3	6	1	1	0	0	0	5	0	5	1	1	3	0	8	1	0	2	2	8	3	1	4	2	2	12	10	4	3	5
LINC01896|ENSG00000263146|lncRNA	0	0	0	0	0	0	0	0	0	0	0	0	0	0	0	0	0	0	0	0	0	0	0	0	0	0	0	0	0	0	0	0	0	20	7	0	0	0	0	0	0	0	0	0	0	0	0	123	0
AC004908.3|ENSG00000273402|lncRNA	9	5	0	13	1	50	0	10	4	2	0	6	5	6	9	5	0	5	8	13	1	1	11	2	1	4	10	0	7	3	1	14	4	7	0	1	3	22	12	1	17	9	2	7	12	10	12	19	5
OGFRP1|ENSG00000182057|lncRNA	45	28	18	23	3	48	32	52	34	9	27	45	44	98	74	39	20	35	122	55	63	18	132	17	65	38	98	11	80	38	28	43	14	53	27	19	41	92	125	57	79	66	67	31	47	83	77	58	52
AC096708.2|ENSG00000264472|lncRNA	0	0	0	0	0	0	0	0	0	0	0	0	0	0	0	0	0	0	0	0	1	0	0	0	0	1	0	0	0	1	0	0	0	0	0	0	0	0	0	0	0	1	0	0	1	0	0	1	0
AC011824.4|ENSG00000265697|lncRNA	0	0	0	0	0	0	0	0	0	0	0	0	0	0	0	0	0	0	0	0	0	0	0	0	0	0	0	0	0	0	0	0	0	0	0	0	0	0	0	0	0	0	0	0	0	0	0	0	0
AC091489.1|ENSG00000260242|lncRNA	0	0	9	0	0	0	0	0	0	0	0	0	0	0	0	0	0	0	27	0	0	0	0	0	0	0	0	0	1	0	0	0	0	0	0	0	0	0	0	0	0	0	0	0	0	0	0	0	0
AC016877.3|ENSG00000271930|lncRNA	3	4	0	1	0	1	0	18	2	0	0	0	0	3	2	0	0	4	5	5	0	0	0	0	2	3	8	0	6	1	0	0	0	4	2	0	9	0	5	2	1	30	1	72	1	11	10	2	0
AC135457.1|ENSG00000272742|lncRNA	0	0	0	0	0	0	0	0	0	0	0	0	0	0	0	0	0	0	0	0	0	0	0	0	0	0	0	0	0	0	0	0	0	0	0	0	0	0	0	0	0	0	0	0	0	0	0	0	0
LINC02410|ENSG00000258292|lncRNA	1	0	0	0	0	0	0	0	0	0	0	0	0	0	0	0	0	0	0	0	0	0	0	0	1	0	0	0	0	0	0	0	0	0	0	0	0	0	0	0	0	0	0	0	0	0	0	0	0
AL358394.1|ENSG00000227683|lncRNA	4	6	2	1	12	10	0	1	0	30	5	2	8	19	0	0	0	3	16	15	2	9	6	0	14	1	2	0	5	2	0	15	0	5	2	1	34	17	7	4	0	59	18	24	9	7	133	1	4
AC009478.1|ENSG00000225258|lncRNA	0	0	0	0	0	0	0	0	0	0	0	0	0	0	0	0	0	0	2	0	0	0	0	0	0	0	0	0	0	0	0	0	0	0	0	0	0	0	0	0	0	0	0	1	0	0	0	0	0
LINC00930|ENSG00000258647|lncRNA	18	11	2	6	1	0	4	5	0	0	0	1	1	1	0	2	1	3	0	0	0	0	6	2	1	1	0	0	4	1	0	4	1	6	0	2	4	0	2	0	0	10	3	0	1	2	1	8	0
AC002091.2|ENSG00000266389|lncRNA	14	12	3	3	0	0	0	5	0	3	1	3	0	6	0	1	1	2	9	0	0	0	2	0	1	1	1	0	5	17	0	10	0	1	0	1	4	0	2	3	5	1	0	2	9	14	0	2	6
LINC01967|ENSG00000235493|lncRNA	0	0	0	0	1	0	0	0	0	2	1	0	0	0	10	0	0	9	2	3	7	1	21	0	0	0	1	0	23	0	0	0	0	0	1	0	14	1	17	2	0	0	5	54	0	0	0	14	0
AC015849.1|ENSG00000270240|lncRNA	0	1	0	1	0	4	0	1	1	0	2	1	0	6	1	1	2	1	1	0	1	0	3	4	1	1	2	3	0	1	2	1	2	3	1	1	1	1	4	0	0	3	14	1	1	2	2	1	0
Z97986.1|ENSG00000261691|lncRNA	0	0	0	0	0	0	0	0	0	0	0	0	0	0	0	0	0	0	0	0	0	0	0	0	0	0	0	0	0	0	0	0	0	0	0	0	0	0	0	0	0	0	0	0	0	0	0	0	0
MAPT-IT1|ENSG00000279685|lncRNA	1	3	0	1	0	0	1	0	0	0	0	1	0	2	2	0	0	0	0	1	0	0	0	0	0	0	0	0	0	1	0	0	0	0	2	0	0	0	1	0	0	0	0	0	0	0	0	0	0
LINC00572|ENSG00000224405|lncRNA	1	0	0	0	0	0	0	0	0	0	0	0	0	0	0	0	0	0	0	0	0	0	0	0	0	0	0	0	0	0	0	0	0	0	0	0	2	0	0	0	0	0	0	1	0	0	0	0	1
AC026785.3|ENSG00000249199|lncRNA	0	0	0	0	0	0	0	0	0	0	0	0	0	0	0	0	0	0	0	0	0	0	0	0	0	0	0	0	0	0	1	0	0	0	0	1	0	0	0	0	0	0	0	0	0	3	0	0	0
LINC01644|ENSG00000218357|lncRNA	20	8	1	7	0	1	1	7	1	0	0	2	0	1	17	4	5	3	0	0	0	0	2	3	0	1	0	0	2	0	0	18	0	16	3	2	5	0	3	2	1	1	0	0	14	12	0	20	0
AL035661.1|ENSG00000274173|lncRNA	717	309	425	268	248	81	58	412	671	310	405	372	792	2933	852	149	113	473	1030	795	400	131	171	143	211	255	577	103	1310	1085	181	542	241	261	117	189	815	996	867	599	411	260	98	233	260	407	675	162	141
AC010168.1|ENSG00000214772|lncRNA	2	2	0	4	7	4	3	13	1	0	3	3	3	1	6	3	0	2	11	0	0	1	16	4	2	2	6	0	22	3	7	4	6	2	1	2	2	2	3	1	4	2	3	13	4	4	7	3	4
LINC02173|ENSG00000249613|lncRNA	0	0	0	0	0	0	0	0	0	0	0	0	0	0	0	0	0	0	1	0	0	0	0	0	0	0	0	0	0	0	0	0	0	0	0	0	0	0	0	0	0	0	0	0	0	0	0	0	0
AC044893.1|ENSG00000253474|lncRNA	0	0	0	0	0	1	0	1	0	0	0	0	0	0	0	0	0	0	0	0	0	0	0	0	0	0	0	0	1	0	0	0	0	0	0	0	0	0	0	0	0	0	0	0	0	0	0	0	0
AC005696.1|ENSG00000262050|lncRNA	32	13	1	27	8	32	4	99	10	10	4	30	34	38	43	13	11	21	20	32	4	5	21	8	9	14	43	1	57	17	4	35	15	21	3	2	20	45	42	13	25	17	5	50	26	40	52	38	28
PRC1-AS1|ENSG00000258725|lncRNA	8	6	9	5	1	5	2	9	4	4	10	8	6	10	3	2	1	13	17	3	6	4	17	2	2	6	16	1	6	6	0	21	3	4	0	6	6	17	27	4	7	10	10	4	9	12	13	7	9
AC096576.2|ENSG00000248343|lncRNA	1	0	0	0	0	0	0	0	0	0	0	0	0	0	0	0	0	0	0	0	0	0	0	0	0	0	0	0	0	0	0	0	0	0	0	0	0	0	0	0	0	0	0	0	0	0	0	0	0
TMEM78|ENSG00000177800|lncRNA	0	1	0	1	5	2	0	2	0	0	0	1	0	0	0	0	1	1	1	1	0	0	1	1	0	0	0	0	2	1	0	3	3	1	1	3	0	1	5	1	3	1	2	1	0	1	1	1	1
AC010275.1|ENSG00000248268|lncRNA	0	3	0	0	0	3	0	0	0	0	0	0	0	0	0	0	1	0	6	36	0	0	0	0	0	0	5	0	20	0	0	4	0	0	0	0	0	27	7	0	0	0	4	35	0	0	3	4	0
LINC02546|ENSG00000255117|lncRNA	0	0	0	0	0	0	0	0	0	0	0	0	0	0	0	0	0	1	0	0	0	0	0	0	0	0	0	0	0	0	0	0	0	0	0	0	0	0	0	0	0	0	0	0	0	0	0	0	0
AC005696.4|ENSG00000277200|lncRNA	68	70	20	109	6	43	6	65	4	14	106	50	17	22	1	37	21	10	23	20	1	10	13	10	0	60	57	2	15	13	39	87	0	34	3	8	26	73	15	1	27	41	19	32	11	12	39	94	11
AL021707.7|ENSG00000273076|lncRNA	4	5	3	15	0	13	1	18	0	0	3	2	3	13	10	2	0	4	9	2	2	0	9	1	0	9	7	0	7	5	0	8	5	5	2	2	3	7	6	2	5	4	5	10	8	11	18	9	3
KLHL7-DT|ENSG00000230658|lncRNA	25	6	4	8	0	4	1	15	13	4	26	4	3	6	31	14	1	35	183	42	8	11	6	57	17	4	11	2	58	58	18	3	1	6	14	1	6	150	22	84	27	8	37	34	9	53	35	13	4
MYLK-AS2|ENSG00000250174|lncRNA	0	1	0	2	0	0	0	0	0	0	0	0	0	0	1	0	0	0	0	0	0	0	0	0	0	0	0	0	0	0	0	0	0	0	0	0	0	0	0	0	0	0	0	0	0	0	0	0	1
LINC01193|ENSG00000258710|lncRNA	0	0	0	0	0	0	0	0	0	0	0	0	0	0	0	0	0	0	1	0	0	0	0	1	0	0	0	0	0	0	0	0	0	0	0	0	0	0	0	0	0	0	0	0	0	1	0	0	0
AC068987.3|ENSG00000261586|lncRNA	11	19	7	10	0	15	2	20	3	8	9	4	17	30	5	2	3	24	19	0	3	1	39	5	2	6	36	3	34	27	1	12	10	55	3	6	12	7	14	12	17	10	24	20	26	40	10	129	10
OR2A1-AS1|ENSG00000244479|lncRNA	79	175	23	451	8	53	37	34	44	37	46	8	84	25	469	45	12	160	76	337	32	59	28	22	32	107	33	6	138	25	17	270	25	118	28	48	204	357	456	96	464	125	28	160	157	37	13	29	99
AC091078.2|ENSG00000258909|lncRNA	0	0	0	0	0	0	0	0	0	0	0	0	0	0	0	0	0	0	0	0	0	0	1	0	0	0	0	0	0	0	0	0	0	0	0	0	0	0	1	0	0	0	0	0	0	0	0	0	0
AL359313.1|ENSG00000236366|lncRNA	1	2	1	3	0	0	0	0	0	0	0	0	1	0	1	0	2	0	1	1	0	0	0	0	0	0	3	0	0	2	0	0	0	0	0	0	0	0	0	0	0	0	0	1	2	2	1	0	2
AJ239328.1|ENSG00000280604|lncRNA	3	6	0	31	2	3	4	19	2	27	2	12	13	21	22	14	4	20	0	31	4	8	40	0	2	5	1	1	7	4	3	7	4	9	4	25	5	2	1	7	21	6	2	47	4	4	2	11	6
AL049840.2|ENSG00000246451|lncRNA	53	60	23	121	34	168	17	128	24	92	44	27	36	102	59	50	40	51	57	6	46	35	99	70	31	106	56	29	192	45	36	91	129	151	31	63	58	64	206	21	89	76	146	144	34	86	154	142	23
OBSCN-AS1|ENSG00000162913|lncRNA	2	11	5	4	3	11	3	11	3	5	3	3	1	6	1	5	15	4	20	6	1	5	5	5	0	0	60	2	44	9	3	6	6	10	1	4	9	6	8	2	3	7	27	6	9	3	5	13	6
AC104109.2|ENSG00000270177|lncRNA	30	43	2	17	1	18	4	13	7	8	6	5	11	29	16	16	15	9	35	8	5	8	17	4	3	15	29	2	20	22	3	16	2	15	11	4	14	25	14	10	10	18	7	20	20	25	18	21	35
AC012464.3|ENSG00000271382|lncRNA	3	3	0	2	3	7	1	2	3	0	2	0	0	2	0	0	0	1	4	1	1	4	2	0	4	2	1	0	2	0	1	3	2	3	2	3	1	4	0	1	3	1	1	3	0	1	1	1	1
AL355140.1|ENSG00000243888|lncRNA	0	0	0	0	0	0	0	0	0	0	0	0	0	0	0	0	0	0	0	0	0	0	0	0	0	0	0	0	0	0	0	0	0	0	0	0	0	0	0	0	0	0	0	0	0	0	0	0	0
LINC02059|ENSG00000250544|lncRNA	0	0	0	0	0	0	0	0	0	0	0	0	0	0	0	0	0	0	0	0	0	0	0	0	0	0	0	0	0	0	0	0	0	0	0	0	0	0	0	0	0	0	0	0	0	0	0	0	0
AL365205.4|ENSG00000269387|lncRNA	0	0	0	1	1	1	0	0	0	0	0	0	0	2	0	0	0	0	0	0	0	0	0	0	0	0	0	0	2	1	0	0	0	0	0	0	0	0	1	0	0	0	1	0	0	0	0	0	0
AC084357.2|ENSG00000249753|lncRNA	2	2	1	2	0	23	0	4	0	0	2	1	3	7	9	2	3	10	8	11	0	2	9	1	1	5	1	0	10	10	0	8	0	15	0	0	3	6	8	1	11	2	1	5	2	11	12	7	6
LINC02654|ENSG00000226140|lncRNA	0	0	0	0	0	0	0	0	0	0	0	0	0	0	0	0	0	0	0	0	0	0	0	0	0	0	0	0	0	0	0	0	0	0	0	0	0	0	0	0	0	0	0	0	0	0	0	1	0
AC008871.1|ENSG00000250383|lncRNA	0	0	0	0	0	0	0	0	0	0	0	0	0	0	0	0	0	0	0	0	0	0	0	0	0	0	0	0	0	0	0	0	0	0	0	0	0	0	0	0	0	0	0	0	0	0	0	0	0
AC025300.1|ENSG00000254983|lncRNA	0	0	0	0	0	0	0	0	0	0	0	0	0	0	0	0	0	0	0	0	0	0	0	0	0	0	0	0	0	0	0	0	0	0	0	0	0	0	0	0	0	2	0	0	0	0	0	0	0
CSTF3-DT|ENSG00000247151|lncRNA	5	3	2	3	0	0	1	4	4	0	4	7	3	6	7	0	0	2	3	4	0	0	2	1	2	0	2	2	2	5	1	4	6	2	0	0	0	4	5	10	6	1	0	2	3	9	3	8	4
AL157817.1|ENSG00000274652|lncRNA	0	0	0	0	0	0	0	0	0	0	2	0	0	0	0	0	0	0	0	0	0	0	9	0	0	0	0	0	0	0	0	0	0	1	0	0	0	0	0	0	0	0	0	0	0	0	0	0	0
AL163974.1|ENSG00000258576|lncRNA	0	0	0	0	0	0	1	1	0	0	0	0	0	1	1	0	0	0	1	0	0	0	0	0	0	0	0	0	0	0	0	0	0	1	0	0	0	0	0	0	0	0	0	0	0	0	0	0	0
AC004687.1|ENSG00000265206|lncRNA	74	48	8	82	42	106	19	12	14	24	32	24	3	33	39	23	65	10	22	123	34	9	87	22	9	27	27	16	48	46	16	97	18	89	17	69	54	23	39	12	24	10	23	8	41	57	50	100	24
ARRDC1-AS1|ENSG00000203993|lncRNA	477	359	178	371	117	738	141	801	282	192	264	319	208	483	864	313	289	347	398	577	281	188	502	482	163	259	807	165	312	268	217	552	154	360	277	199	562	770	455	288	260	287	291	581	568	379	456	427	256
AC107982.2|ENSG00000264273|lncRNA	2	1	0	0	1	15	0	2	0	0	0	0	0	0	1	0	1	1	2	0	0	1	0	0	1	0	0	0	1	0	0	2	0	1	0	0	0	3	0	1	0	0	0	1	0	0	0	1	0
MIR7515HG|ENSG00000236172|lncRNA	0	0	0	0	0	0	0	0	0	0	0	0	0	0	0	0	0	0	0	0	0	0	0	0	0	1	0	0	0	0	0	0	0	0	0	0	0	0	1	0	0	0	0	0	0	0	1	0	1
AL590640.1|ENSG00000224311|lncRNA	0	0	0	0	0	0	0	0	0	0	0	0	0	0	0	0	0	0	0	0	0	0	0	0	0	0	0	0	0	0	0	0	0	0	0	0	0	0	0	0	0	0	0	0	0	0	0	0	0
LINC01929|ENSG00000267013|lncRNA	4	1	2	6	4	11	2	7	9	0	3	6	4	2	1	5	2	6	12	0	3	6	30	1	1	4	1	11	25	17	1	6	20	45	3	5	5	7	1	5	22	14	2	33	28	25	12	8	12
AC008434.1|ENSG00000249655|lncRNA	1	4	5	1	0	4	0	2	0	2	2	2	5	4	3	1	0	5	4	3	1	0	13	3	3	5	15	0	4	1	1	6	1	7	0	5	3	4	9	1	5	6	4	4	2	10	6	12	3
AL121972.1|ENSG00000229862|lncRNA	0	0	0	3	1	2	2	1	1	2	4	2	0	2	4	2	0	1	11	2	1	0	2	6	0	1	3	0	2	2	5	3	4	1	2	0	2	9	4	5	5	0	4	1	5	1	0	8	2
AP001631.1|ENSG00000228120|lncRNA	0	0	0	0	0	0	0	0	0	0	0	0	0	0	0	0	0	0	0	0	0	0	0	0	0	0	0	0	0	0	0	0	0	0	0	0	0	0	0	0	0	0	0	0	0	0	1	0	0
AL021154.1|ENSG00000235052|lncRNA	10	3	2	5	0	15	3	17	6	5	22	4	6	21	16	5	0	11	16	31	3	1	5	3	18	6	11	0	16	6	1	10	9	3	0	3	4	16	19	7	1	10	5	28	7	33	13	3	8
AC090579.1|ENSG00000253582|lncRNA	45	27	1	47	1	12	8	19	9	0	6	18	22	69	21	2	1	15	35	37	4	0	12	10	3	16	19	0	34	12	10	18	2	8	3	1	25	20	9	8	17	2	2	40	68	10	11	16	22
AC110995.1|ENSG00000236120|lncRNA	69	16	0	4	0	0	0	0	3	1	1	0	7	9	5	1	0	2	7	0	4	0	2	1	0	3	10	0	14	53	0	2	1	4	0	0	8	0	5	2	0	8	0	7	6	16	8	0	5
AC009506.2|ENSG00000224152|lncRNA	323	180	25	105	50	114	21	56	41	33	34	48	113	163	72	31	44	101	163	94	32	50	70	55	50	91	142	19	136	113	11	86	42	63	29	40	89	96	127	90	73	79	32	112	203	75	54	55	67
AL731661.1|ENSG00000234986|lncRNA	0	0	0	0	0	0	0	0	0	0	0	0	0	0	0	0	0	0	0	0	0	0	0	0	0	0	0	0	0	0	0	0	0	0	0	0	0	0	0	0	0	0	0	0	0	0	0	0	0
AP001528.1|ENSG00000255471|lncRNA	68	70	3	25	2	3	0	10	8	1	9	2	11	20	6	0	3	4	6	1	7	3	9	1	2	9	12	0	16	47	1	7	2	16	2	1	3	4	20	11	7	4	5	12	15	13	7	14	14
AC011718.1|ENSG00000276874|lncRNA	0	0	0	0	0	0	0	0	0	0	0	0	0	0	0	0	0	0	0	0	0	0	0	0	0	0	0	0	0	0	0	0	0	0	0	0	0	0	0	0	0	0	0	0	0	0	0	0	0
AC091564.2|ENSG00000254400|lncRNA	0	0	0	0	0	0	1	0	0	0	0	0	0	0	1	0	0	0	0	0	0	0	0	0	0	0	0	1	0	0	0	0	0	0	0	0	0	0	0	0	0	1	0	0	1	0	0	0	0
AC025580.3|ENSG00000275672|lncRNA	1	0	0	1	4	2	0	1	5	1	1	1	1	3	0	0	0	0	10	3	0	0	2	0	0	11	1	0	2	1	0	2	0	1	1	4	3	0	13	5	5	1	0	8	4	0	10	0	1
L3MBTL2-AS1|ENSG00000235513|lncRNA	34	59	12	24	9	9	6	11	13	3	5	13	7	23	21	14	4	20	30	6	15	7	16	10	7	24	9	0	35	46	12	11	6	22	11	21	23	14	16	18	18	19	16	18	24	34	29	22	14
ZNF341-AS1|ENSG00000230753|lncRNA	9	5	1	14	1	6	2	6	2	2	1	3	0	10	14	4	0	10	9	6	7	3	1	2	2	8	6	2	15	3	1	3	1	5	4	8	5	2	10	4	3	1	1	25	11	4	3	1	3
LINC01820|ENSG00000228100|lncRNA	0	0	0	1	0	0	0	0	0	0	0	0	0	0	0	0	0	0	1	1	0	0	1	0	0	0	0	0	0	1	0	0	0	0	0	0	0	0	0	12	2	0	0	0	0	1	0	0	0
AL049795.1|ENSG00000224066|lncRNA	9	7	8	6	8	8	1	12	2	12	2	8	3	6	10	19	21	17	13	3	4	7	15	6	12	6	9	5	13	3	3	24	1	5	6	21	5	32	24	1	4	6	3	15	6	7	6	24	1
AC027097.2|ENSG00000267787|lncRNA	39	30	10	30	3	16	5	15	3	6	3	1	11	23	10	2	8	8	18	8	6	7	17	5	6	7	6	11	45	39	4	14	8	18	2	4	15	17	6	7	16	7	24	17	16	105	11	30	16
AL022332.1|ENSG00000233577|lncRNA	4	0	0	0	0	0	0	0	0	0	0	0	0	0	1	1	0	0	0	0	0	0	0	0	0	0	0	0	0	1	0	0	0	0	0	0	1	0	0	1	0	0	0	0	0	1	0	0	1
AL163932.1|ENSG00000259097|lncRNA	1	0	0	0	0	0	0	0	0	0	3	0	0	0	0	0	0	0	0	0	0	0	0	0	0	0	0	0	0	0	0	0	0	0	0	0	0	0	0	0	0	0	0	0	0	0	0	0	0
AC010478.1|ENSG00000259663|lncRNA	123	60	4	20	6	2	4	26	9	9	3	11	3	26	27	6	16	12	7	27	1	14	54	20	18	40	5	3	6	39	14	15	5	34	8	4	35	6	36	16	16	26	1	95	49	39	38	107	8
AC115618.2|ENSG00000228343|lncRNA	232	236	85	348	45	57	66	214	50	142	48	72	409	226	229	103	21	616	226	179	108	64	224	89	30	308	136	14	184	388	64	269	25	139	102	62	123	153	180	247	188	115	91	291	245	392	684	200	211
DLG3-AS1|ENSG00000231651|lncRNA	11	5	4	3	3	1	3	12	1	0	0	10	1	4	5	2	26	10	10	1	10	3	13	1	3	12	3	6	4	5	2	12	2	5	8	8	5	13	3	13	14	9	1	4	8	5	2	9	6
AP001117.1|ENSG00000234730|lncRNA	0	0	0	0	0	0	0	0	0	0	0	0	0	0	0	0	0	0	0	0	0	0	0	0	0	0	0	0	0	0	0	0	0	0	0	0	0	0	0	0	0	0	0	0	0	0	1	0	0
AC092954.1|ENSG00000272797|lncRNA	0	0	0	0	0	0	0	0	0	0	0	0	0	0	0	0	0	0	0	0	1	0	0	0	0	0	2	0	0	0	0	0	0	0	1	0	0	0	0	0	0	0	0	0	0	0	0	0	0
AL161740.1|ENSG00000236341|lncRNA	0	0	0	0	0	0	0	0	0	0	0	0	0	0	0	0	0	0	1	0	0	0	0	0	0	0	0	0	0	0	0	0	0	0	0	0	0	0	0	0	0	0	0	0	0	0	0	0	0
AC022929.2|ENSG00000274281|lncRNA	1	2	1	1	0	0	1	0	0	0	1	0	1	0	1	0	0	3	1	0	0	1	0	1	0	0	0	0	2	0	0	0	0	0	0	0	2	12	2	0	0	1	2	1	0	0	2	1	0
AC092620.1|ENSG00000241772|lncRNA	0	0	0	0	3	2	0	0	0	0	0	0	0	2	1	0	0	0	0	1	1	0	1	0	1	1	1	0	0	0	0	1	0	0	0	1	1	2	0	0	1	0	0	1	0	0	0	0	0
Z98749.1|ENSG00000229955|lncRNA	0	2	0	1	0	0	0	0	0	0	0	0	0	0	0	0	0	1	0	0	0	0	0	0	0	1	0	0	0	0	0	0	0	0	0	0	2	0	0	0	0	0	0	0	0	0	1	0	0
AC136624.2|ENSG00000262848|lncRNA	0	0	0	0	0	0	0	0	0	0	0	0	0	0	0	0	0	0	0	0	0	0	0	0	0	0	0	0	0	0	0	0	0	0	0	0	0	0	0	0	0	0	0	0	0	0	0	0	0
AC079160.1|ENSG00000250546|lncRNA	3	3	10	41	9	8	1	13	0	10	24	6	0	37	36	25	0	18	12	27	9	14	3	25	5	4	13	0	69	14	1	4	0	7	19	3	1	136	70	18	3	33	12	50	1	24	16	5	11
LINC01140|ENSG00000267272|lncRNA	80	127	9	20	0	9	1	9	3	1	2	4	4	35	5	2	9	7	5	6	2	2	13	4	1	9	6	6	20	134	2	16	6	24	3	3	19	1	13	6	3	5	38	18	16	39	14	28	8
AL391095.3|ENSG00000275285|lncRNA	0	0	0	0	0	0	0	0	0	1	0	0	0	0	0	0	0	0	1	0	0	0	0	0	0	0	0	0	1	1	0	0	0	0	0	0	0	0	0	0	0	0	0	0	0	0	0	0	0
HOXC-AS3|ENSG00000251151|lncRNA	0	1	0	0	0	0	0	3	0	0	3	0	0	2	0	0	0	0	2	0	0	0	1	2	0	0	0	0	9	1	2	0	11	0	0	0	0	7	0	1	0	0	8	3	0	3	2	8	0
TAF1A-AS1|ENSG00000225265|lncRNA	43	43	5	64	35	43	16	46	19	8	44	11	23	55	47	20	10	78	80	59	25	28	61	21	45	26	134	4	94	46	13	46	20	33	33	14	16	54	89	88	112	49	26	86	63	38	23	47	56
AC011479.4|ENSG00000269653|lncRNA	3	5	2	5	2	14	2	5	12	1	2	2	7	1	1	3	7	3	3	3	4	3	2	2	2	1	19	1	7	2	6	12	2	1	3	10	1	2	1	0	0	5	6	5	2	1	1	2	0
AL022313.4|ENSG00000261675|lncRNA	2	2	0	0	0	0	0	1	0	0	0	1	0	2	0	0	0	1	1	0	0	3	0	0	0	0	2	0	0	0	0	0	0	0	0	0	0	0	1	0	0	0	0	0	1	0	0	0	0
RBM15-AS1|ENSG00000227963|lncRNA	13	18	12	24	1	18	5	27	9	4	8	4	21	21	14	11	11	39	61	29	10	10	38	11	6	51	17	8	17	18	7	8	9	20	5	11	26	22	31	18	20	16	7	15	26	10	44	37	27
LINC01828|ENSG00000235885|lncRNA	14	10	1	1	0	0	0	0	0	0	2	0	1	4	0	2	0	0	0	0	0	4	1	0	0	0	4	1	5	9	0	2	0	3	2	5	0	0	3	1	1	2	0	2	3	3	3	1	1
LINC01198|ENSG00000231817|lncRNA	3	22	2	0	1	1	0	0	0	0	0	0	0	0	0	0	0	1	10	4	0	1	0	1	0	0	0	0	0	4	0	1	0	0	0	0	0	0	0	0	0	0	0	1	2	0	22	1	1
AC131254.2|ENSG00000253604|lncRNA	0	0	0	0	0	0	0	0	0	0	0	0	0	0	0	1	0	0	0	1	0	0	0	0	0	1	0	0	0	0	0	0	0	0	0	0	0	0	0	0	0	0	0	1	0	0	0	0	0
AC074135.1|ENSG00000267886|lncRNA	16	17	1	1	0	6	0	1	20	0	2	0	1	1	0	49	3	21	7	0	0	0	1	30	2	0	25	7	92	2	9	9	0	14	4	2	3	17	2	3	54	1	45	2	3	7	0	3	1
Z98885.3|ENSG00000279345|lncRNA	3	9	4	5	2	4	5	14	4	1	2	4	3	14	14	2	1	4	8	4	6	6	17	8	2	2	3	3	9	3	2	15	2	9	3	6	2	9	13	0	6	2	11	5	1	3	15	10	2
AC010196.1|ENSG00000258185|lncRNA	0	0	0	0	0	0	0	0	0	0	0	0	0	0	0	0	0	0	0	0	0	0	0	0	0	0	0	0	0	0	0	0	0	0	0	0	0	0	0	0	0	0	0	0	0	0	0	0	0
AC021594.2|ENSG00000267780|lncRNA	0	0	1	0	0	1	0	2	0	0	0	0	0	0	0	0	0	0	0	0	0	0	0	0	0	1	0	0	1	0	0	0	0	0	0	0	3	0	0	1	2	0	0	0	1	1	0	1	0
AC092819.1|ENSG00000253281|lncRNA	0	0	0	0	0	0	0	0	0	0	0	0	0	0	0	0	0	0	0	0	0	0	0	0	0	0	0	0	0	0	0	0	0	0	0	0	0	0	0	0	0	0	0	0	0	0	0	0	0
LEF1-AS1|ENSG00000232021|lncRNA	5	2	3	17	1	6	1	13	16	1	8	14	21	46	17	5	8	10	10	22	2	4	6	9	2	12	2	11	27	29	4	4	4	19	10	1	14	4	16	20	9	3	7	35	46	23	14	14	10
AC012020.1|ENSG00000279277|lncRNA	5	3	9	11	2	11	3	9	5	3	12	3	6	6	15	1	0	2	11	3	4	15	7	3	1	5	16	1	7	14	1	15	5	10	3	4	11	6	10	1	30	7	15	5	6	3	5	14	1
ZMYND10-AS1|ENSG00000235058|lncRNA	0	0	0	0	0	0	0	0	0	0	0	0	0	0	0	0	0	0	0	0	0	0	0	0	0	0	0	0	0	0	0	0	0	0	0	0	1	0	0	0	0	1	1	0	0	0	0	0	0
AC121338.1|ENSG00000205537|lncRNA	4	4	0	4	1	4	1	1	2	2	1	1	2	0	0	5	2	2	7	1	1	4	0	1	3	0	1	3	2	5	4	2	1	1	2	6	0	1	1	2	1	0	0	1	4	2	1	0	0
PLCE1-AS2|ENSG00000232913|lncRNA	0	6	0	0	0	0	0	4	0	0	0	0	1	0	0	1	1	1	0	0	0	1	1	0	0	0	1	0	0	3	0	3	0	1	0	3	1	0	6	0	0	0	1	1	0	0	0	0	0
EAF1-AS1|ENSG00000249786|lncRNA	9	9	4	9	0	7	2	6	3	4	3	1	2	5	8	1	1	6	7	4	1	3	8	2	1	10	7	0	7	1	3	17	1	11	4	4	5	25	9	5	11	6	1	5	1	6	10	8	5
AC079340.1|ENSG00000250706|lncRNA	0	0	0	1	0	0	0	0	0	0	0	0	0	1	0	0	0	0	0	0	0	0	1	0	0	0	0	0	0	0	0	1	0	0	0	0	0	0	0	0	0	0	0	0	0	0	0	0	0
AC083806.3|ENSG00000275467|lncRNA	0	1	1	0	0	6	0	3	0	0	0	0	0	1	0	0	0	1	6	0	0	0	2	0	0	0	2	0	2	0	0	2	0	0	0	0	1	0	3	0	2	0	1	0	0	1	0	0	0
AC096759.2|ENSG00000250735|lncRNA	0	0	2	1	0	0	0	0	0	0	4	0	0	0	0	0	0	0	8	0	0	10	0	0	0	0	15	0	1	0	0	0	0	0	1	0	0	0	0	0	1	0	1	0	16	0	0	6	0
AC139712.3|ENSG00000236837|lncRNA	0	0	0	1	0	0	0	0	1	0	0	0	0	0	0	0	0	0	0	0	0	0	0	0	0	0	0	0	0	0	0	0	0	0	0	0	0	0	0	0	0	0	0	0	0	0	0	0	0
AL450326.1|ENSG00000230555|lncRNA	66	123	5	47	11	3	5	25	12	13	30	21	27	66	44	24	4	58	52	38	7	8	69	12	13	43	46	1	100	44	9	52	10	55	12	12	20	19	55	23	19	42	19	29	44	105	64	42	76
ISM1-AS1|ENSG00000226263|lncRNA	0	1	1	2	1	2	0	2	2	0	0	0	1	2	0	1	0	2	4	0	1	0	3	0	1	0	9	0	10	1	0	2	0	3	1	0	0	2	1	2	4	3	2	1	0	2	2	8	1
RAB30-DT|ENSG00000246067|lncRNA	265	288	73	243	12	377	62	385	74	42	150	68	179	263	246	85	59	126	760	198	115	83	277	100	53	191	563	65	423	222	36	293	42	311	66	38	105	768	485	550	365	139	127	306	124	223	202	267	280
LINC02354|ENSG00000257488|lncRNA	0	5	0	0	1	0	0	0	0	0	0	0	0	1	2	0	0	4	2	2	0	0	0	0	0	0	0	0	1	1	1	0	0	0	3	1	1	0	1	0	1	1	1	1	1	4	1	0	0
AC005520.5|ENSG00000270140|lncRNA	2	2	0	0	0	1	0	0	0	1	0	0	0	0	0	0	0	2	1	0	1	0	1	2	0	0	0	0	0	0	0	1	0	0	1	2	0	0	1	0	0	0	0	0	0	0	0	0	0
ZNF630-AS1|ENSG00000277541|lncRNA	0	0	0	1	0	1	0	0	0	2	0	3	0	0	0	0	0	2	0	0	0	0	1	0	0	0	0	0	3	0	0	1	0	0	2	0	0	1	2	1	1	1	0	0	0	1	1	1	0
AP000593.3|ENSG00000255843|lncRNA	2	0	1	8	0	14	0	4	1	2	2	0	0	4	1	0	1	1	9	1	1	6	1	2	1	4	1	1	13	4	1	4	0	7	3	4	1	2	2	2	1	5	8	8	0	4	3	1	2
AC118754.1|ENSG00000229782|lncRNA	1	1	2	4	0	5	0	7	2	0	0	2	1	4	2	0	7	4	1	3	1	1	3	2	0	2	0	0	3	7	2	9	4	2	0	8	1	5	5	4	4	6	0	1	1	2	1	4	2
LINC00663|ENSG00000266904|lncRNA	94	100	6	98	12	26	27	34	31	20	19	38	20	151	296	24	18	40	19	18	32	49	31	43	16	42	46	10	156	71	29	38	38	76	37	14	71	64	64	51	46	32	29	38	52	58	89	53	32
DHDDS-AS1|ENSG00000225891|lncRNA	12	9	2	8	2	5	0	7	2	2	4	1	2	2	6	5	0	6	11	4	1	1	8	1	1	4	14	0	9	4	2	7	2	4	1	2	5	5	8	0	1	8	2	16	3	6	2	11	3
AL512306.2|ENSG00000240219|lncRNA	20	24	34	7	1	44	0	16	3	3	2	3	5	13	15	2	6	6	37	2	15	4	16	3	3	3	7	2	8	9	3	9	2	24	8	10	8	7	4	3	0	8	27	7	7	18	13	13	12
AL512306.3|ENSG00000240710|lncRNA	9	7	3	1	0	0	0	4	0	0	0	0	4	4	1	1	1	0	5	0	0	0	4	1	0	0	1	0	2	3	1	1	0	1	2	1	1	0	0	0	2	1	5	0	1	4	4	4	1
AC018695.2|ENSG00000269898|lncRNA	0	0	0	2	0	0	0	0	0	0	2	0	0	0	1	0	0	1	0	0	0	0	0	1	0	0	0	0	0	1	1	0	0	2	0	0	0	0	0	0	0	0	2	0	0	0	0	0	0
AC004797.1|ENSG00000177369|lncRNA	2	0	0	1	0	1	0	0	0	0	0	0	0	0	2	0	0	1	0	0	0	0	1	0	0	0	3	0	3	0	0	2	0	0	1	0	1	0	0	0	1	0	2	1	1	1	0	1	0
AC099791.2|ENSG00000271200|lncRNA	3	2	1	2	0	10	0	5	3	0	1	3	3	8	1	1	2	1	4	1	0	1	3	1	4	1	4	2	0	1	5	2	7	1	0	1	2	10	2	0	4	2	2	2	9	2	1	3	1
AC010768.2|ENSG00000255092|lncRNA	1	0	0	5	0	0	1	1	1	3	0	0	0	0	2	2	0	1	1	0	0	0	1	0	0	1	0	0	2	0	3	0	0	2	0	2	0	3	4	0	0	0	0	0	0	0	2	2	0
AC087645.2|ENSG00000267737|lncRNA	10	13	1	5	1	2	0	8	0	1	0	1	0	4	1	1	0	9	4	1	2	2	16	4	1	5	2	5	11	11	6	4	0	5	3	1	6	8	3	3	1	17	1	3	5	12	3	9	4
AL591848.3|ENSG00000260698|lncRNA	5	27	3	15	6	6	9	21	7	3	8	1	6	12	16	5	10	11	41	5	4	12	16	10	6	7	23	0	10	4	2	13	5	24	2	12	21	8	30	1	9	3	14	5	8	6	9	21	6
AL022315.1|ENSG00000225867|lncRNA	0	0	0	0	0	0	0	0	0	0	0	0	0	0	0	0	0	0	1	0	0	0	1	0	0	0	0	0	1	0	0	0	0	0	0	0	0	0	0	0	0	0	0	0	1	0	0	1	0
AC008121.4|ENSG00000274797|lncRNA	0	0	0	0	0	4	0	3	0	1	0	0	0	0	0	0	0	3	0	0	0	0	0	0	0	0	0	0	0	0	0	1	0	1	0	1	0	0	0	1	1	0	0	2	0	1	1	1	1
AC103726.1|ENSG00000253259|lncRNA	0	0	0	0	0	0	0	0	0	0	0	0	0	0	0	0	0	0	0	0	0	0	0	0	0	0	0	0	0	0	0	0	0	0	0	0	0	0	0	0	0	0	0	0	0	0	0	0	0
AL137003.1|ENSG00000272341|lncRNA	136	190	30	239	33	170	31	188	67	55	164	78	134	102	197	8	21	66	229	137	20	52	57	21	56	77	563	15	202	246	31	146	24	133	51	37	182	110	172	154	137	90	109	87	128	262	172	89	91
AP001615.1|ENSG00000236883|lncRNA	0	0	0	0	0	0	0	0	0	0	0	0	0	0	0	0	0	0	0	0	0	0	0	0	0	0	0	0	0	0	0	0	0	0	0	0	0	0	0	0	0	0	0	0	0	0	0	0	0
AL136982.7|ENSG00000273413|lncRNA	0	0	0	0	0	0	0	0	0	0	0	0	0	0	0	0	0	0	0	0	0	0	0	0	0	0	0	0	0	0	0	0	0	0	0	0	0	0	0	0	0	0	0	0	0	0	0	0	0
AP005121.1|ENSG00000263618|lncRNA	0	0	0	0	0	1	1	1	0	0	3	0	0	0	0	0	0	0	0	0	0	0	0	0	0	0	0	0	0	0	0	0	0	1	0	0	0	0	0	0	0	0	0	0	0	0	8	0	0
AL163195.2|ENSG00000258573|lncRNA	0	0	0	0	0	1	0	0	0	0	0	1	0	1	1	0	0	0	0	0	0	0	1	0	0	0	2	1	0	1	0	0	0	0	0	0	0	0	0	0	0	0	0	0	0	0	0	0	0
AL136322.1|ENSG00000230260|lncRNA	0	0	0	0	0	0	0	0	0	0	0	0	0	0	0	0	0	0	0	0	0	0	0	0	0	0	0	0	0	0	0	0	0	0	0	0	0	0	0	0	0	0	0	0	0	0	0	0	0
AC107884.2|ENSG00000254864|lncRNA	8	1	0	2	0	1	0	1	0	1	0	2	1	0	4	1	0	0	2	0	0	1	3	2	2	0	4	1	2	1	0	1	1	0	0	0	0	9	2	1	1	0	0	3	4	0	12	2	2
AC107079.1|ENSG00000224844|lncRNA	1	5	0	0	0	0	0	1	0	0	0	0	0	1	0	1	0	0	0	1	0	1	0	0	1	1	3	0	1	0	0	2	0	0	0	1	2	0	0	1	0	1	0	2	0	0	2	1	0
AC099489.3|ENSG00000262999|lncRNA	0	0	0	0	0	0	0	0	1	0	0	0	0	1	1	0	0	0	0	0	0	0	0	1	0	1	0	0	0	0	1	0	0	0	0	1	2	0	1	0	0	0	0	1	0	1	1	0	0
AC005785.1|ENSG00000268189|lncRNA	11	21	17	27	21	187	19	33	20	27	22	26	11	38	41	25	21	18	28	5	26	26	27	25	20	17	35	12	10	21	20	34	23	41	17	26	15	52	19	7	26	15	26	33	11	22	52	25	10
LINC02193|ENSG00000260923|lncRNA	14	16	1	4	2	5	1	7	1	1	6	2	9	24	1	0	0	11	9	7	5	1	4	2	0	2	52	0	15	3	1	4	2	2	3	3	7	9	1	15	3	2	2	21	0	15	13	5	4
AC007938.2|ENSG00000270823|lncRNA	3	5	4	8	1	1	0	6	5	1	7	1	6	13	5	4	7	8	8	10	10	8	2	10	5	7	4	1	20	7	4	5	2	27	5	6	9	4	12	11	7	4	7	7	7	5	13	16	4
LINC02082|ENSG00000242268|lncRNA	0	0	0	0	0	0	0	0	0	0	0	0	0	0	0	0	0	0	0	0	0	0	0	0	0	0	1	0	1	1	0	0	1	1	1	1	0	0	0	0	0	0	0	0	0	0	1	0	0
AL121894.1|ENSG00000225056|lncRNA	2	2	0	0	0	0	0	0	0	0	0	0	0	0	0	0	0	0	2	1	0	0	0	0	0	1	0	0	1	0	0	0	0	3	0	0	0	0	0	0	0	0	0	0	0	0	0	3	0
AC013733.1|ENSG00000225570|lncRNA	0	0	0	0	0	0	0	0	0	0	0	0	0	0	0	0	0	0	0	0	0	0	0	0	0	0	0	0	0	0	0	0	0	0	0	0	0	0	0	0	0	0	0	0	0	0	0	0	0
AC021733.2|ENSG00000253398|lncRNA	0	0	0	0	0	0	0	0	0	0	0	0	0	0	0	0	0	0	0	0	0	0	0	0	0	0	0	0	1	0	0	0	0	0	0	0	0	0	0	0	0	0	0	0	0	0	0	0	0
AL117378.1|ENSG00000236673|lncRNA	1	0	0	0	0	0	0	0	1	0	2	0	0	0	0	0	0	0	0	0	0	0	11	0	0	1	0	0	0	1	0	0	0	1	1	0	1	0	0	0	0	0	1	0	0	0	1	1	0
AC034199.1|ENSG00000250274|lncRNA	3	4	0	9	1	3	0	5	3	1	1	1	1	1	0	1	1	3	2	2	9	2	5	1	1	1	4	1	15	9	0	6	1	12	1	2	1	0	2	3	6	6	4	5	10	19	7	3	14
AC016910.2|ENSG00000232377|lncRNA	3	1	0	2	0	0	2	0	0	0	0	0	0	1	1	0	1	0	1	0	1	0	1	1	0	0	0	1	1	3	0	0	1	1	0	0	1	0	1	1	0	0	1	0	0	3	0	1	1
AC015909.1|ENSG00000249406|lncRNA	0	1	0	0	0	0	0	0	1	0	0	0	1	2	0	0	1	0	0	0	0	0	1	0	0	1	0	0	0	1	0	1	0	0	0	0	1	0	0	0	1	1	0	0	0	1	1	0	2
TMEM99|ENSG00000167920|lncRNA	426	304	233	370	46	330	85	144	66	24	36	129	78	519	443	53	50	665	461	165	93	260	715	175	23	286	78	53	763	713	178	397	168	524	115	106	130	155	678	384	283	146	329	1126	445	489	323	1160	111
AC009487.3|ENSG00000251621|lncRNA	0	0	0	0	0	0	0	0	0	0	0	0	0	0	0	0	0	0	0	0	0	0	0	0	0	0	0	0	0	0	0	0	0	0	0	0	0	0	0	0	0	0	0	1	0	0	0	0	0
AC078842.2|ENSG00000228031|lncRNA	1	0	0	0	0	0	0	0	0	0	0	0	1	0	0	0	1	0	0	0	0	0	1	0	0	0	0	0	1	0	0	0	0	0	0	0	0	1	0	0	0	0	0	0	0	0	0	0	1
AC093909.2|ENSG00000249269|lncRNA	0	0	0	0	0	0	0	0	0	0	0	0	0	0	0	0	0	0	0	0	0	0	0	0	0	0	0	0	0	0	0	0	0	0	0	0	0	0	0	0	0	0	0	0	0	0	0	0	0
RBAKDN|ENSG00000273313|lncRNA	0	4	1	0	0	1	0	1	4	0	0	2	0	1	1	0	0	0	13	2	1	0	4	2	0	1	1	0	20	1	0	1	1	1	0	0	8	2	1	1	0	0	0	0	1	1	2	2	3
LINC02690|ENSG00000255226|lncRNA	1	0	0	0	0	0	0	0	0	0	0	0	0	2	1	0	0	0	0	0	0	0	0	0	0	0	0	0	0	0	0	0	0	0	0	0	0	0	0	0	0	0	0	0	0	0	1	0	0
AC090164.2|ENSG00000274139|lncRNA	5	2	0	22	0	0	2	15	8	2	2	3	6	50	1	9	0	3	2	3	1	4	0	3	0	3	2	0	2	0	0	18	0	2	22	6	4	77	2	2	9	0	1	37	2	0	0	1	3
AL138930.1|ENSG00000234425|lncRNA	1	0	0	0	0	0	0	1	0	0	0	0	0	0	0	0	0	1	1	1	0	0	0	1	1	0	1	0	0	4	1	0	0	1	0	0	0	0	0	0	0	0	0	0	0	2	1	0	0
MYCNUT|ENSG00000223850|lncRNA	0	0	0	0	0	0	0	0	0	0	0	0	0	0	0	0	0	0	0	0	0	0	0	0	0	0	0	0	0	0	0	0	0	0	0	0	0	0	0	0	0	0	0	1	0	0	1	0	0
PACERR|ENSG00000273129|lncRNA	3	8	0	4	3	0	0	2	0	0	1	0	0	1	0	1	1	0	0	0	3	1	3	1	10	3	2	0	9	0	0	3	1	0	2	0	0	1	0	0	1	5	0	6	3	3	2	8	0
AC116003.3|ENSG00000276993|lncRNA	0	1	0	1	0	4	0	0	0	0	1	0	0	0	0	0	0	0	0	0	0	0	0	0	0	0	0	0	1	0	0	0	0	0	0	0	1	0	0	0	1	0	0	0	1	0	1	0	0
CD44-AS1|ENSG00000255443|lncRNA	2	6	3	36	11	12	2	25	3	11	13	3	12	8	12	5	2	16	20	8	8	11	23	2	4	17	12	1	22	14	6	19	9	32	9	12	7	7	13	1	8	31	10	45	7	15	39	6	11
AC005722.4|ENSG00000264785|lncRNA	0	0	0	1	0	1	0	2	0	1	0	1	0	0	2	0	1	0	0	0	0	0	1	0	0	0	0	0	0	0	1	0	1	0	0	2	0	1	1	0	0	0	1	0	0	0	0	0	0
AC092123.1|ENSG00000261118|lncRNA	15	18	9	22	1	19	10	33	5	12	14	11	4	25	12	12	10	9	28	18	13	4	26	24	6	21	70	2	27	14	16	18	4	24	11	12	24	53	38	7	21	9	18	53	26	14	11	39	15
AP000866.2|ENSG00000250073|lncRNA	158	107	0	27	4	34	29	146	10	7	21	10	33	32	34	9	6	13	33	23	6	3	16	29	21	18	49	1	62	39	3	58	3	29	12	11	46	29	55	31	21	79	1	24	39	29	46	43	42
YEATS2-AS1|ENSG00000233885|lncRNA	20	16	18	25	18	53	7	53	28	19	30	13	23	45	26	13	14	53	56	6	34	22	40	19	17	22	36	11	58	18	13	58	17	44	22	64	42	39	52	18	19	33	26	64	16	38	66	60	14
AC009495.3|ENSG00000235192|lncRNA	24	32	7	26	1	5	13	44	15	17	16	6	17	24	36	2	4	24	43	35	8	4	28	4	18	19	53	0	27	21	2	17	1	12	5	10	22	23	37	21	15	18	2	81	16	30	20	11	15
SCAANT1|ENSG00000280620|lncRNA	5	7	1	1	0	10	0	2	4	1	4	5	2	4	2	2	3	1	2	1	4	2	1	3	2	1	6	2	1	0	2	3	2	4	6	2	2	7	8	2	6	0	1	3	2	4	4	7	5
AC131235.4|ENSG00000273181|lncRNA	7	2	3	8	1	11	1	10	2	0	2	2	6	6	5	2	2	5	9	10	4	0	9	3	5	2	7	3	4	2	1	4	4	4	2	0	1	27	7	5	3	4	3	10	9	3	0	11	4
AL034550.2|ENSG00000277301|lncRNA	6	1	1	1	1	4	0	1	0	0	2	1	0	2	1	3	0	0	1	1	1	3	0	0	0	1	0	0	2	1	1	0	0	1	2	0	0	0	1	0	1	1	0	1	1	3	5	4	1
APOA1-AS|ENSG00000235910|lncRNA	5	4	0	4	4	0	0	2	2	1	4	1	1	2	0	1	0	2	0	0	0	2	3	1	0	1	2	0	3	1	0	4	1	3	0	0	4	2	4	1	2	2	3	1	3	1	3	7	0
AC015802.4|ENSG00000267546|lncRNA	10	7	4	6	2	22	5	20	4	1	3	5	2	13	7	2	2	8	20	4	1	3	9	9	5	6	33	6	15	10	3	7	3	19	4	4	4	35	10	4	15	7	9	6	10	5	1	19	9
AC008808.1|ENSG00000248918|lncRNA	3	1	0	0	0	0	0	0	0	0	0	0	0	0	0	0	0	0	0	0	0	0	1	0	0	0	0	0	0	0	0	1	0	0	0	0	1	0	0	0	0	0	0	0	2	0	0	0	0
AC099314.1|ENSG00000260798|lncRNA	2	0	0	0	0	5	0	1	2	1	1	2	1	3	0	2	1	1	1	0	0	0	1	1	1	0	1	0	1	2	1	1	0	1	2	3	0	4	2	1	0	0	2	4	0	3	1	2	0
AC004801.3|ENSG00000257955|lncRNA	1	2	5	2	2	1	0	1	0	1	1	0	1	0	3	3	0	1	12	2	4	0	0	1	1	1	8	1	0	1	0	2	0	5	1	1	2	1	6	0	1	0	0	3	0	0	0	1	2
AP001605.1|ENSG00000231236|lncRNA	3	1	0	0	3	0	0	0	0	0	1	0	0	1	4	0	0	0	0	0	0	0	4	0	0	2	0	0	0	1	0	1	0	1	0	0	0	1	0	1	0	0	0	1	1	7	0	0	1
AC020595.1|ENSG00000226681|lncRNA	0	0	0	0	0	0	0	0	0	0	0	0	0	0	0	0	0	0	0	0	0	0	0	0	0	0	0	0	0	0	0	0	0	0	0	0	0	0	0	0	0	0	0	0	1	0	0	0	0
AC008969.1|ENSG00000176593|lncRNA	146	162	36	38	5	83	12	130	19	38	21	16	53	150	48	43	22	71	24	36	15	15	37	41	6	19	206	14	174	59	80	188	5	102	52	15	82	81	38	50	14	64	211	72	75	64	72	87	18
IRAIN|ENSG00000259424|lncRNA	3	5	1	4	0	6	0	6	1	3	2	0	7	4	5	3	3	0	3	2	5	4	5	1	0	1	19	2	6	9	2	12	0	3	1	0	2	4	6	10	8	1	7	4	7	3	3	9	4
AC091939.1|ENSG00000254135|lncRNA	3	0	0	0	0	0	0	0	0	0	2	0	0	0	0	0	0	0	0	0	0	0	0	0	0	0	0	0	0	4	0	0	0	0	0	0	0	0	0	0	0	0	0	0	0	0	0	0	0
LBX2-AS1|ENSG00000257702|lncRNA	493	325	195	638	79	631	233	819	160	235	271	267	280	616	403	146	97	432	956	423	111	231	290	231	156	441	930	61	664	457	327	625	106	279	151	75	294	2016	466	419	281	240	248	592	723	441	228	650	494
AL359551.1|ENSG00000231877|lncRNA	0	0	7	0	0	0	0	0	0	0	0	0	0	1	0	0	0	0	6	1	0	0	0	0	0	0	0	0	0	1	0	0	0	2	0	0	0	0	0	0	0	0	0	0	0	0	0	0	1
AC046158.1|ENSG00000260733|lncRNA	0	2	0	0	2	2	0	0	0	0	0	0	0	0	0	0	0	0	1	0	0	0	0	0	0	0	1	0	0	1	0	0	0	0	0	0	0	2	0	2	0	0	0	0	1	0	0	0	1
KIF25-AS1|ENSG00000229921|lncRNA	7	12	1	4	4	1	16	2	0	1	2	0	0	0	0	1	0	1	181	1	15	0	0	1	1	0	9	0	12	1	1	0	0	0	1	1	112	0	2	0	1	4	0	0	7	1	0	5	7
AL513190.1|ENSG00000278831|lncRNA	8	12	2	7	4	9	3	23	4	8	5	1	3	10	11	5	1	11	12	3	4	7	12	12	13	7	11	6	7	11	4	11	0	12	3	9	5	11	16	1	8	4	6	5	1	16	20	20	5
FER1L6-AS2|ENSG00000253868|lncRNA	2	3	72	1	0	0	0	4	0	0	1	1	0	0	0	2	0	0	33	20	0	1	0	0	0	1	0	0	4	1	0	1	0	0	0	1	0	0	3	0	0	0	0	1	1	1	0	1	1
AC078923.1|ENSG00000258077|lncRNA	3	0	1	7	8	21	1	14	3	3	4	6	1	0	0	2	4	16	2	22	5	1	24	1	1	6	1	0	2	3	1	11	25	8	2	26	11	2	3	3	2	17	0	165	3	20	38	4	5
AL445685.1|ENSG00000223390|lncRNA	0	0	1	1	1	0	0	2	0	0	0	0	1	0	0	2	1	1	3	0	0	0	0	1	0	1	0	0	0	0	0	0	0	1	0	0	0	0	1	1	0	1	1	2	2	1	1	0	0
LINC00992|ENSG00000248663|lncRNA	389	118	32	77	29	81	23	39	0	30	36	1	164	128	302	71	30	116	68	128	25	46	107	70	18	43	131	19	158	116	15	171	22	188	52	40	60	124	128	77	160	117	5	84	96	75	220	74	38
AC012499.1|ENSG00000229941|lncRNA	0	2	0	1	0	0	0	1	2	1	0	0	0	0	0	0	0	2	0	6	0	0	0	0	1	0	0	0	0	0	0	1	2	0	0	3	1	0	1	0	0	2	0	5	0	0	4	0	0
AC079298.3|ENSG00000280241|lncRNA	11	2	0	6	0	0	0	1	2	0	2	0	0	6	2	0	0	1	0	0	0	1	2	0	0	0	0	1	5	20	0	0	0	0	1	0	0	2	1	0	0	0	1	10	5	21	3	0	3
LINC01238|ENSG00000237940|lncRNA	70	69	12	54	16	23	14	23	9	8	30	14	11	14	41	30	3	70	28	8	9	21	73	11	11	4	76	1	67	10	29	56	0	26	38	69	56	44	0	5	40	20	77	70	27	60	17	79	2
AC012485.1|ENSG00000225057|lncRNA	18	12	3	23	0	2	3	17	0	4	7	1	1	9	51	4	2	9	7	21	1	0	15	6	5	1	8	0	12	1	5	19	3	8	5	26	13	2	19	10	5	18	5	31	2	7	10	17	8
AC004943.1|ENSG00000259209|lncRNA	3	7	5	11	5	14	2	14	7	7	14	3	7	15	10	9	0	22	26	14	6	10	19	4	16	9	23	1	32	11	10	26	9	16	7	19	16	31	19	31	37	11	8	10	11	16	17	25	12
LINC01363|ENSG00000231605|lncRNA	5	0	0	0	0	0	0	1	0	0	0	0	0	0	0	0	0	2	0	2	0	0	0	0	0	0	1	0	0	1	0	1	0	0	0	1	0	0	0	0	0	0	1	0	0	1	2	1	0
AC111198.1|ENSG00000248939|lncRNA	0	0	0	0	0	0	0	0	0	0	0	0	0	0	0	0	0	0	0	0	0	0	0	0	0	0	0	0	0	0	0	0	0	0	0	0	0	0	0	0	0	0	0	0	0	0	1	0	0
AL157400.1|ENSG00000225836|lncRNA	2	0	0	2	0	1	0	1	0	0	0	1	0	0	0	0	0	1	0	0	0	1	0	1	2	1	2	0	2	1	0	1	0	1	0	0	2	1	1	0	0	1	0	1	0	1	2	0	3
AP003115.1|ENSG00000260640|lncRNA	0	0	0	0	0	0	0	0	0	0	0	0	0	0	0	0	0	0	0	0	0	0	0	0	0	0	0	0	1	0	0	0	0	0	0	0	0	0	0	0	0	0	0	0	0	0	1	0	0
BX293535.1|ENSG00000237429|lncRNA	12	8	3	13	8	19	2	8	9	7	3	2	1	2	1	14	2	4	13	1	28	2	40	0	10	3	10	9	1	4	3	7	0	3	2	22	3	25	17	39	16	9	2	11	2	2	0	18	2
AL021408.1|ENSG00000236166|lncRNA	24	16	0	16	8	4	0	9	1	7	12	0	6	12	11	0	5	5	7	8	0	4	3	1	1	25	11	0	3	3	5	20	2	6	1	1	12	26	6	4	18	2	0	1	12	5	5	1	9
AC087672.2|ENSG00000254288|lncRNA	7	0	2	4	0	0	0	5	6	1	0	6	3	2	2	0	1	0	0	1	0	0	9	0	0	0	3	0	2	10	0	2	0	1	0	1	0	0	3	4	1	2	0	2	2	5	0	3	3
LINC00706|ENSG00000281186|lncRNA	0	1	0	0	0	0	0	0	0	0	0	0	0	1	0	1	0	0	1	0	0	0	0	0	0	0	0	0	2	2	0	0	0	0	0	2	0	0	0	0	0	0	0	0	0	3	2	0	5
AC018643.1|ENSG00000225144|lncRNA	0	0	0	0	0	1	0	0	0	0	0	0	0	0	0	0	0	0	1	1	0	0	0	0	0	0	0	0	0	0	0	0	0	0	0	0	0	0	0	0	0	0	0	0	0	0	0	0	0
LINC01515|ENSG00000228065|lncRNA	114	178	20	179	42	79	10	12	69	27	30	11	52	31	240	21	10	148	85	166	89	48	75	53	31	46	6	4	140	93	20	80	26	61	27	74	98	351	186	149	264	65	32	54	114	135	102	108	119
AC022144.1|ENSG00000267892|lncRNA	13	9	21	34	5	87	7	192	10	6	51	17	34	44	44	5	32	65	141	28	21	34	26	7	8	27	287	8	120	19	15	70	9	29	21	7	24	129	16	20	24	19	31	92	21	51	14	61	44
LINC01885|ENSG00000237880|lncRNA	0	0	0	0	0	0	0	0	0	0	0	0	0	0	0	0	0	0	0	0	0	0	0	0	0	0	0	0	0	0	0	0	0	0	0	0	0	0	0	0	0	0	0	0	0	0	0	0	0
LINC01375|ENSG00000226159|lncRNA	1	0	0	0	0	0	0	0	0	0	0	0	0	0	0	0	0	0	0	0	0	0	0	0	1	0	0	0	0	0	0	0	0	0	0	0	0	0	0	0	0	0	0	0	0	0	0	0	0
PCOTH|ENSG00000205861|lncRNA	15	13	7	28	2	6	4	75	14	9	12	0	1	15	49	5	7	40	39	40	11	3	41	10	1	31	22	8	30	16	9	32	5	8	6	2	27	13	20	32	29	7	8	25	16	39	23	36	27
AC040174.1|ENSG00000261502|lncRNA	0	5	0	5	0	0	0	0	0	1	0	0	2	1	0	0	0	0	9	1	0	1	0	0	0	0	0	0	0	1	0	3	0	0	0	0	2	0	1	0	0	2	0	1	1	0	0	1	0
LINC02296|ENSG00000258859|lncRNA	0	0	0	0	0	0	0	0	0	0	0	0	0	1	1	0	0	0	1	0	0	0	1	0	0	0	3	0	1	0	0	0	0	0	0	0	0	0	0	0	0	0	0	0	0	1	1	0	0
AP003032.2|ENSG00000254829|lncRNA	0	0	0	0	0	0	0	0	0	0	0	0	0	0	0	0	0	0	0	0	0	0	0	0	0	0	0	0	0	0	0	0	0	0	0	0	0	0	0	0	0	0	0	0	0	0	0	0	0
LINC01428|ENSG00000228888|lncRNA	0	0	0	0	0	0	0	0	0	0	0	0	0	0	0	0	0	0	0	0	0	0	0	0	0	0	0	0	0	0	0	0	0	0	0	0	0	0	0	0	0	0	0	0	0	0	0	0	0
AC005871.2|ENSG00000258114|lncRNA	0	0	0	0	0	0	0	0	0	0	0	0	0	0	0	2	0	0	0	0	0	0	0	0	0	0	0	0	0	0	0	0	0	0	0	0	0	0	0	0	0	0	3	1	0	123	1	0	0
AL358074.1|ENSG00000229582|lncRNA	0	2	0	0	3	0	0	5	0	0	3	2	2	3	0	0	0	1	1	0	0	1	1	1	2	0	4	0	1	2	0	0	4	0	0	0	1	3	3	2	1	0	0	0	0	0	1	0	2
AC011676.3|ENSG00000254197|lncRNA	5	1	1	2	0	0	0	2	0	0	1	4	2	0	1	1	3	0	3	0	0	0	1	1	0	0	1	0	3	1	0	1	0	3	1	2	3	4	1	7	0	0	2	1	1	5	1	1	0
C9orf62|ENSG00000178243|lncRNA	0	0	0	0	0	0	0	0	0	0	0	0	0	0	0	0	0	0	0	0	0	0	0	0	0	0	0	0	0	0	0	0	0	0	0	0	0	0	1	0	0	0	0	0	0	0	0	0	0
LINC01548|ENSG00000229086|lncRNA	2	2	0	0	0	0	0	0	0	0	0	0	1	0	1	0	0	10	14	1	0	2	1	0	0	0	0	1	6	2	1	0	0	0	0	0	0	3	0	2	0	0	0	0	1	1	0	0	0
KCNQ2-AS1|ENSG00000226390|lncRNA	0	0	0	0	0	0	0	0	0	0	0	0	0	0	0	0	0	0	0	0	0	0	0	0	0	0	0	0	0	0	0	0	0	0	0	0	0	0	0	0	0	0	0	0	0	0	0	2	0
AC134349.1|ENSG00000256712|lncRNA	0	1	0	0	0	0	0	1	2	0	0	0	2	1	0	0	0	0	0	0	1	1	0	0	0	0	0	0	1	0	0	0	0	0	1	1	0	0	0	0	0	0	1	0	0	1	0	3	0
AC012636.1|ENSG00000249825|lncRNA	44	108	9	50	4	20	16	50	14	18	10	2	9	76	33	3	18	15	22	5	20	13	56	3	4	23	81	6	30	62	27	42	3	15	5	31	47	32	35	16	51	19	8	36	31	16	35	38	12
NAALADL2-AS3|ENSG00000230292|lncRNA	0	0	0	0	0	0	0	0	0	0	0	0	0	0	0	0	0	0	0	1	0	0	0	0	0	0	0	0	0	0	0	0	0	0	0	0	0	0	2	0	0	0	0	1	0	0	0	0	0
AC018442.2|ENSG00000253539|lncRNA	0	0	0	0	0	0	0	0	0	0	0	0	0	0	0	0	0	0	0	0	0	0	0	1	0	0	0	0	2	0	0	0	0	0	0	0	1	0	0	0	0	0	0	0	1	0	1	0	0
AC116903.1|ENSG00000258761|lncRNA	0	0	0	0	0	0	0	0	0	0	0	0	0	0	0	0	0	1	0	0	0	0	0	0	0	0	0	0	0	1	0	0	0	0	0	0	0	0	0	0	0	0	0	0	0	0	0	0	0
FBXW7-AS1|ENSG00000270751|lncRNA	1	0	1	1	1	3	0	0	0	0	0	0	0	1	0	0	0	0	1	0	1	0	0	1	0	0	1	0	0	0	0	0	0	0	0	0	0	1	2	2	0	1	0	0	0	4	1	0	0
AP001269.4|ENSG00000273141|lncRNA	0	0	0	0	0	0	0	0	0	0	0	0	0	0	0	0	0	0	0	0	0	0	0	0	0	0	0	0	0	0	0	0	0	0	0	0	0	0	0	0	0	0	0	0	0	0	0	0	0
AC006205.1|ENSG00000255825|lncRNA	0	0	0	0	0	0	0	1	0	0	0	0	0	0	0	0	0	0	0	0	1	0	0	0	0	0	0	0	0	0	0	0	0	0	0	0	0	0	0	0	0	0	0	1	0	1	0	0	0
Z98885.2|ENSG00000260613|lncRNA	3	2	0	0	0	0	0	2	0	0	0	4	2	0	0	0	0	1	3	0	0	1	0	1	0	0	0	0	1	1	0	0	2	0	0	0	0	0	2	0	0	1	0	0	0	0	1	0	0
AL049541.1|ENSG00000281365|lncRNA	0	0	0	0	0	0	0	0	0	0	0	0	0	0	0	0	0	0	0	0	0	0	0	0	0	1	0	0	0	0	0	0	0	0	0	0	1	0	0	0	0	0	0	0	0	1	0	0	0
AC022079.2|ENSG00000278733|lncRNA	7	11	1	5	2	5	1	5	3	2	4	0	2	8	8	2	0	1	15	3	0	1	5	0	3	5	3	0	4	3	2	2	1	4	0	0	2	11	5	1	0	3	1	1	5	3	1	2	2
AC100858.3|ENSG00000255491|lncRNA	1	0	0	0	0	0	0	0	0	0	0	0	0	0	0	0	0	0	0	0	0	0	0	0	0	0	0	0	0	0	0	0	0	0	0	0	0	0	0	0	0	0	0	0	0	0	0	0	0
AL135908.1|ENSG00000230472|lncRNA	0	0	0	0	0	0	0	0	0	0	0	0	0	0	0	0	0	0	0	0	0	0	0	0	0	0	0	0	0	0	0	0	0	0	0	0	0	0	0	0	0	0	0	0	0	0	0	0	0
AC245052.4|ENSG00000237017|lncRNA	24	21	48	29	13	43	15	37	14	25	18	18	15	71	25	45	32	51	46	5	21	37	43	35	24	26	27	16	104	31	33	78	10	40	21	36	45	85	60	13	25	25	49	40	26	30	55	61	10
AC093281.1|ENSG00000212930|lncRNA	0	0	0	0	0	0	0	0	0	0	0	0	1	0	0	0	0	0	0	0	0	0	0	0	0	0	0	0	0	0	0	0	0	0	0	0	0	0	0	1	0	0	0	0	0	0	0	1	0
AF233439.1|ENSG00000245857|lncRNA	2	1	0	2	0	6	0	3	0	0	0	2	0	3	4	0	0	1	3	1	0	0	2	3	0	1	3	0	1	2	0	8	1	0	0	0	2	0	0	2	1	1	1	0	3	2	0	0	0
AC026688.2|ENSG00000254293|lncRNA	3	16	0	3	0	0	0	1	0	0	0	0	0	2	0	0	0	0	0	0	0	0	0	0	0	1	3	0	1	0	0	0	0	0	0	0	0	0	0	0	0	0	0	1	0	0	1	0	0
AL353052.2|ENSG00000236372|lncRNA	0	1	0	0	0	0	0	0	0	0	0	0	0	0	0	0	0	0	0	0	0	0	0	0	0	0	0	0	0	0	0	0	0	0	0	0	0	0	0	0	0	0	0	0	0	0	0	0	0
AL136979.1|ENSG00000227914|lncRNA	2	3	0	0	0	1	0	2	1	1	0	2	1	0	3	0	0	2	2	0	0	2	1	2	0	0	3	0	0	2	1	0	0	3	2	1	1	0	3	1	1	2	0	0	0	0	0	0	0
AC092162.2|ENSG00000230552|lncRNA	3	2	0	1	0	2	0	1	1	0	0	0	0	6	0	0	0	0	0	4	0	0	0	0	0	0	0	0	3	3	0	1	0	0	1	0	1	0	0	1	0	2	0	2	0	1	0	0	6
AC078962.5|ENSG00000256670|lncRNA	0	1	0	0	0	0	1	0	0	0	0	1	0	0	0	0	0	0	1	1	0	0	1	0	1	0	0	0	0	0	0	1	0	0	0	0	0	0	0	0	0	0	0	0	0	1	1	2	0
U47924.2|ENSG00000272173|lncRNA	70	56	6	10	3	39	5	37	3	4	9	13	14	28	9	16	7	29	35	10	7	14	22	15	4	19	17	23	20	26	10	36	20	13	4	5	26	29	36	21	7	32	7	31	31	47	52	18	13
AP000696.1|ENSG00000231324|lncRNA	1	0	0	9	0	0	0	1	0	1	8	0	1	0	2	1	0	0	0	5	0	0	0	0	0	1	8	1	1	1	3	1	11	0	4	0	3	32	0	2	1	1	2	43	0	1	0	0	0
AC089983.1|ENSG00000257732|lncRNA	1	2	1	4	0	0	0	1	5	0	1	0	1	5	0	1	1	0	0	1	0	0	1	1	0	0	2	7	0	2	0	0	0	0	0	0	0	0	0	4	1	2	0	3	0	4	0	0	1
LINC02487|ENSG00000203688|lncRNA	61	28	51	333	51	196	56	222	92	15	49	67	117	75	200	30	43	221	309	281	129	7	127	9	18	387	63	63	163	73	66	159	12	194	65	33	148	181	39	278	159	32	32	352	392	77	71	115	647
AC022367.1|ENSG00000257009|lncRNA	0	0	0	0	0	0	0	0	0	0	0	0	0	0	0	0	0	0	0	0	0	0	0	0	0	0	0	0	0	0	0	0	0	0	0	0	0	0	0	0	0	0	0	0	0	0	1	0	0
AL162400.1|ENSG00000227485|lncRNA	0	0	0	0	0	0	0	0	0	0	0	0	0	0	0	0	0	0	0	0	0	0	0	0	0	0	0	0	0	0	0	0	0	0	0	0	0	0	0	0	0	0	0	0	0	0	0	0	0
LINC00670|ENSG00000179136|lncRNA	9	8	0	2	1	0	0	1	0	1	0	0	1	4	2	0	5	1	2	0	0	3	3	0	0	0	2	0	3	2	0	0	0	4	0	1	1	1	2	0	0	0	0	0	0	2	2	2	1
BANCR|ENSG00000278910|lncRNA	0	1	1	0	0	10	0	11	0	1	0	0	3	2	1	0	0	0	10	1	1	0	0	0	0	20	1	1	2	1	0	1	4	2	1	0	0	2	0	0	1	0	1	3	0	3	4	4	3
Z69706.1|ENSG00000268836|lncRNA	19	20	13	31	15	67	34	24	5	20	10	12	10	66	44	24	46	39	12	11	4	40	63	16	3	10	40	39	21	21	13	28	2	61	25	38	10	60	30	12	47	5	26	35	12	11	56	18	18
AC091982.3|ENSG00000275765|lncRNA	85	140	30	43	27	32	29	81	41	13	27	44	35	151	97	10	17	37	80	72	24	46	29	76	7	40	88	9	101	66	30	34	10	41	45	16	44	218	64	102	51	45	39	48	120	33	49	51	91
MYO16-AS2|ENSG00000229938|lncRNA	0	0	0	0	0	0	0	0	0	0	0	0	0	0	0	0	0	0	0	0	0	0	0	0	0	0	0	0	0	0	0	0	0	0	0	0	0	0	0	0	0	0	0	0	0	0	0	0	0
LINC01108|ENSG00000226673|lncRNA	0	0	1	0	0	0	0	0	1	0	0	0	1	1	0	0	0	1	1	0	1	1	3	1	0	0	1	2	1	1	0	0	0	3	0	2	0	0	0	2	1	0	0	3	1	2	4	0	1
AC091078.1|ENSG00000257060|lncRNA	8	11	0	3	0	0	0	0	0	0	1	0	0	1	0	0	0	1	1	0	0	0	0	0	0	0	0	0	1	2	0	0	0	0	0	0	0	0	0	0	0	0	0	1	1	4	0	0	1
LINC00430|ENSG00000233528|lncRNA	0	0	0	0	0	0	0	0	0	0	0	0	0	0	1	0	0	0	1	0	0	0	0	0	0	0	0	0	0	0	0	0	0	0	0	0	0	0	0	0	0	0	0	0	0	0	0	0	0
LRRC8C-DT|ENSG00000231999|lncRNA	28	22	3	12	1	2	0	11	4	2	6	1	7	21	8	1	1	8	6	2	4	3	9	2	1	6	7	2	12	27	4	12	3	16	7	1	8	5	9	6	3	9	3	14	9	15	14	11	17
AC138393.3|ENSG00000278467|lncRNA	3	3	0	6	0	2	0	21	2	0	1	0	4	9	8	2	1	4	8	3	2	0	1	3	2	1	8	1	12	2	0	9	2	3	0	2	17	10	13	4	6	12	4	10	7	9	9	17	2
AP000662.1|ENSG00000254602|lncRNA	17	17	1	11	0	1	1	3	6	3	4	0	0	10	2	0	1	0	3	0	2	0	6	4	1	2	5	4	5	16	2	3	0	9	5	5	7	0	6	2	2	2	5	6	1	9	6	4	2
AC122108.3|ENSG00000276121|lncRNA	1	3	0	2	0	1	0	4	0	1	0	0	0	2	2	2	0	1	2	2	0	0	0	2	0	2	2	0	0	0	0	4	0	2	3	0	7	8	1	1	0	0	0	5	2	2	0	0	0
AL450327.1|ENSG00000229495|lncRNA	0	0	0	0	0	0	0	0	0	0	0	0	0	0	1	0	0	0	0	0	2	0	0	0	0	1	0	0	0	0	0	0	0	0	0	0	0	0	0	0	0	0	0	0	1	0	0	0	0
AC093725.1|ENSG00000249831|lncRNA	0	0	0	0	0	0	0	0	0	0	0	0	0	0	0	0	0	0	0	0	0	0	0	0	0	0	0	0	0	0	0	0	0	0	0	0	0	0	0	0	0	0	0	0	0	0	1	0	0
AC009126.1|ENSG00000247121|lncRNA	79	68	18	25	8	41	12	48	33	12	13	17	21	31	33	20	16	35	76	15	7	6	51	16	24	31	94	9	29	43	25	47	16	36	27	12	18	44	55	37	28	43	13	39	74	55	27	46	18
AL136084.3|ENSG00000270412|lncRNA	39	111	2	8	3	0	0	27	1	1	2	1	3	37	6	5	11	13	15	1	9	8	41	9	2	17	17	2	60	38	1	43	4	57	1	0	9	4	13	9	27	15	2	27	21	89	10	96	20
LINC02840|ENSG00000224893|lncRNA	0	0	0	0	0	0	0	0	0	0	0	0	0	1	0	0	0	0	17	0	0	0	0	0	0	0	0	0	0	0	0	0	0	0	0	0	0	0	0	0	0	0	0	0	0	0	0	0	0
AC124067.1|ENSG00000253388|lncRNA	0	0	0	0	0	0	0	0	0	0	0	0	0	0	0	0	0	0	0	0	1	0	0	0	0	0	0	0	0	0	0	0	0	0	0	0	0	0	0	0	0	0	0	0	0	0	0	0	0
LINC02568|ENSG00000259459|lncRNA	114	233	3	47	11	6	13	49	14	14	3	23	29	97	10	10	3	55	34	7	0	0	7	7	1	9	16	2	3	4	2	82	1	12	10	80	45	24	107	9	4	20	0	12	28	13	3	28	2
EGFLAM-AS3|ENSG00000249071|lncRNA	0	0	0	0	0	0	0	0	0	0	0	0	0	0	0	0	0	0	0	0	0	0	0	0	0	0	0	0	0	0	0	0	0	0	0	0	0	0	0	0	0	0	0	0	0	0	0	0	0
AC105935.1|ENSG00000228008|lncRNA	16	15	3	11	4	1	9	10	5	9	12	14	3	7	7	3	8	5	7	5	9	5	25	12	9	13	9	1	4	1	4	25	13	20	6	24	15	3	23	4	6	34	5	28	13	3	5	16	13
AL713923.1|ENSG00000234712|lncRNA	0	0	0	0	0	0	0	0	0	0	0	0	0	0	0	0	0	0	0	0	0	1	0	0	0	0	0	0	0	0	0	0	0	0	0	0	0	0	0	0	0	0	0	0	0	0	0	0	0
AC093916.1|ENSG00000251598|lncRNA	0	0	1	0	0	0	0	0	0	0	0	0	0	0	0	0	0	0	7	9	0	0	0	0	0	0	1	0	3	1	0	0	0	0	0	0	0	0	0	0	0	0	0	0	1	0	1	0	0
AC008906.1|ENSG00000248734|lncRNA	33	72	9	76	3	13	13	48	8	12	12	12	29	54	100	16	4	40	13	20	14	7	28	8	5	32	17	4	30	13	5	52	3	40	7	16	34	13	48	16	28	24	8	10	60	92	31	37	28
GHRLOS|ENSG00000240288|lncRNA	14	14	11	27	4	37	12	15	16	19	23	14	48	80	87	8	7	30	42	10	16	8	29	11	11	15	49	6	30	14	9	18	9	38	14	15	26	27	29	5	27	6	22	15	17	12	92	23	8
LINC00958|ENSG00000251381|lncRNA	27	2	1	18	5	6	2	16	8	1	5	0	5	0	40	0	2	9	33	22	0	169	2	3	0	10	58	1	22	43	3	0	1	13	0	0	4	11	10	7	5	1	24	23	32	1116	1	10	17
KHDRBS2-OT|ENSG00000250686|lncRNA	0	0	0	0	0	0	0	0	0	0	0	0	0	0	0	0	0	0	0	0	0	0	0	0	0	0	0	0	0	0	0	0	0	0	0	0	1	0	0	0	0	0	0	0	0	0	1	0	0
LINC02605|ENSG00000261618|lncRNA	21	30	15	30	0	13	16	36	6	0	30	10	56	29	151	3	1	11	25	36	5	22	3	21	9	39	24	4	218	18	1	56	0	56	16	15	27	53	10	12	52	28	52	54	37	60	59	26	104
AC130371.1|ENSG00000262339|lncRNA	0	1	1	2	1	1	0	5	1	0	2	0	3	2	0	1	0	0	0	1	0	0	0	0	0	0	2	0	2	0	1	0	1	0	0	0	0	1	3	0	3	3	0	2	0	1	6	0	0
AL031963.2|ENSG00000229282|lncRNA	0	0	0	2	0	1	0	1	0	0	0	0	0	0	0	1	0	1	8	0	2	0	0	0	0	0	0	0	1	1	0	1	0	0	0	1	0	0	0	0	0	1	0	1	0	0	0	1	2
RCC2-AS1|ENSG00000227751|lncRNA	0	0	0	0	0	0	0	0	0	0	0	0	0	0	0	0	0	0	0	0	0	0	0	0	0	0	0	0	0	0	0	0	0	0	0	0	0	0	0	0	0	0	0	0	0	0	0	0	0
AC032019.1|ENSG00000264750|lncRNA	0	1	0	0	0	0	0	0	0	0	0	0	0	0	0	0	0	0	0	0	0	0	0	0	1	0	0	0	0	0	0	0	0	0	0	0	0	0	0	0	0	0	0	0	0	0	0	0	0
SLCO4A1-AS1|ENSG00000232803|lncRNA	89	77	157	2155	135	2816	31	537	130	137	55	124	425	368	351	18	109	442	82	398	71	325	126	71	131	2787	2373	53	578	178	87	262	261	251	34	162	360	102	10	110	152	135	42	138	810	91	241	107	161
AC004466.1|ENSG00000268069|lncRNA	4	2	2	8	2	3	1	9	0	3	4	1	2	13	3	1	1	5	5	1	3	2	3	1	2	3	7	0	7	4	0	8	1	2	1	4	4	2	3	1	4	3	5	11	2	4	2	10	1
AC093635.1|ENSG00000272663|lncRNA	5	5	6	8	1	17	1	3	1	2	1	6	0	2	3	1	0	7	19	4	2	0	6	3	2	13	7	1	8	9	1	5	0	7	4	3	1	26	11	10	4	1	0	12	4	4	3	10	2
AP001464.1|ENSG00000229306|lncRNA	1	0	0	0	0	0	0	0	0	0	0	0	0	0	0	0	0	0	0	0	0	0	0	0	0	1	0	0	0	0	0	0	0	0	0	0	0	0	0	0	1	0	0	1	0	0	0	0	0
AC007991.2|ENSG00000253838|lncRNA	1	0	0	3	0	0	0	0	0	0	0	0	0	3	2	1	0	0	0	0	3	0	1	0	0	1	0	0	3	3	0	1	0	1	0	0	1	1	0	0	3	4	49	0	3	8	9	8	11
AL365205.3|ENSG00000268745|lncRNA	0	0	0	0	0	0	0	0	0	0	0	0	0	0	0	0	0	0	0	0	0	0	0	0	0	0	0	0	0	0	0	0	0	0	0	0	0	0	0	0	0	0	0	0	0	0	0	0	0
AL359918.3|ENSG00000233735|lncRNA	0	0	0	0	0	0	0	0	0	0	0	0	0	0	0	0	0	0	0	0	0	0	0	0	0	0	0	0	1	0	0	0	0	0	0	0	0	0	0	0	0	0	1	0	0	0	0	0	0
AC131902.1|ENSG00000260484|lncRNA	0	1	0	0	0	0	1	0	0	0	0	0	0	1	1	0	0	0	2	1	0	1	0	0	0	0	0	0	0	2	0	0	0	0	0	0	0	0	1	0	0	0	0	1	0	0	9	0	0
AC012409.1|ENSG00000259359|lncRNA	1	0	0	1	0	0	0	0	0	0	0	0	0	1	0	0	0	0	0	0	0	0	1	0	0	0	0	0	0	0	0	0	0	0	0	0	0	0	0	0	0	0	0	0	0	0	0	0	0
AC015540.1|ENSG00000274682|lncRNA	0	1	0	0	0	0	0	0	0	0	0	0	0	0	0	0	0	0	0	0	0	0	0	0	0	0	0	0	0	0	0	0	0	0	0	0	0	0	0	0	0	0	0	0	0	0	0	0	0
AL121872.1|ENSG00000225012|lncRNA	0	0	0	0	0	0	0	0	0	0	0	0	0	0	0	0	0	0	0	0	0	0	0	0	0	0	0	0	0	0	0	0	0	0	0	0	0	0	0	0	0	0	0	0	0	0	0	0	0
LINC02540|ENSG00000236635|lncRNA	0	0	0	0	0	0	0	0	0	0	0	0	0	0	0	0	0	0	0	0	0	0	0	0	0	0	0	0	0	0	0	0	0	0	0	0	0	0	0	0	0	0	0	0	0	0	0	0	0
VPS33B-DT|ENSG00000214432|lncRNA	11	11	9	9	1	11	0	2	1	1	3	1	6	14	11	2	0	13	20	10	4	4	16	1	1	8	14	0	30	12	7	5	3	6	3	4	2	43	10	11	10	5	4	16	2	8	6	7	6
AC244453.2|ENSG00000233029|lncRNA	1	0	1	0	0	0	0	1	0	1	0	1	1	1	1	0	0	1	3	0	1	0	1	0	0	1	0	0	1	2	0	1	0	1	0	0	0	2	1	0	0	0	1	0	2	6	0	3	0
FAM83C-AS1|ENSG00000235214|lncRNA	3	2	2	10	0	62	2	6	1	5	5	0	0	12	7	1	0	3	18	4	3	6	10	2	1	7	10	3	11	3	3	7	0	6	0	2	1	16	11	3	2	0	3	8	9	2	2	8	5
LINC02198|ENSG00000249352|lncRNA	1	0	1	17	1	8	1	1	2	2	4	0	0	7	1	0	0	2	6	10	0	1	0	0	0	3	0	0	21	1	3	1	0	1	2	0	1	0	0	4	4	2	0	1	5	3	1	0	10
AC090371.1|ENSG00000263450|lncRNA	0	0	0	0	0	0	0	0	0	0	0	0	0	0	0	0	0	0	0	0	0	0	0	0	0	0	0	0	0	0	0	0	0	0	1	0	0	0	0	2	0	0	0	5	0	0	0	0	0
AL117190.1|ENSG00000258399|lncRNA	4	8	1	7	0	0	0	0	4	0	1	2	1	9	3	3	0	1	2	0	3	0	1	1	0	1	3	3	4	2	1	11	1	3	2	2	6	1	2	7	1	0	0	4	2	4	0	4	1
LINC02015|ENSG00000231574|lncRNA	2	12	0	5	0	0	0	0	1	0	0	2	1	9	2	0	0	3	1	1	0	3	0	0	1	6	3	0	4	7	1	1	2	3	0	0	2	0	0	5	1	1	0	1	4	13	6	5	4
AC023855.2|ENSG00000267638|lncRNA	2	0	0	0	0	1	1	1	0	1	0	3	0	0	1	2	0	0	1	0	0	0	0	1	0	0	0	0	0	1	0	0	0	0	0	2	0	0	2	0	0	0	0	0	0	1	0	1	1
AL691426.1|ENSG00000228707|lncRNA	0	0	0	0	0	0	0	0	0	0	0	0	0	0	0	0	0	0	1	0	0	0	0	0	0	0	0	0	0	0	0	0	0	1	0	0	0	0	0	0	0	0	0	0	0	0	0	0	0
MRVI1-AS1|ENSG00000177112|lncRNA	6	13	1	5	0	0	4	6	0	0	0	0	2	4	5	0	1	1	1	0	1	2	4	4	2	3	0	0	9	6	2	2	6	9	1	1	2	2	7	1	4	1	2	6	5	4	2	3	1
LINC02543|ENSG00000232947|lncRNA	0	0	0	0	0	0	0	0	0	0	0	0	0	0	0	0	0	0	1	0	0	0	0	0	0	0	0	0	0	0	0	0	0	0	0	0	0	0	0	0	0	0	0	0	0	0	0	0	0
AL034397.2|ENSG00000237311|lncRNA	6	0	0	2	0	0	0	0	0	0	2	0	0	0	0	0	0	1	1	0	0	1	0	0	0	1	0	0	0	1	0	0	0	0	0	1	1	0	1	0	0	0	0	4	1	2	0	1	0
AC006372.2|ENSG00000233191|lncRNA	1	1	0	0	0	0	0	1	0	0	2	0	1	0	0	0	0	0	1	0	0	0	0	0	0	0	0	0	3	3	0	0	0	1	0	0	0	1	0	0	0	0	1	0	0	0	0	0	0
AC012236.1|ENSG00000259772|lncRNA	200	75	17	102	12	55	16	92	23	34	6	24	38	22	9	65	49	79	106	2	17	1	45	24	19	29	60	7	21	98	24	107	4	31	37	14	68	110	29	47	59	61	24	14	165	135	20	50	228
AC100763.1|ENSG00000254865|lncRNA	1	0	0	0	0	1	0	0	0	0	0	0	0	0	0	0	0	0	0	0	0	0	0	0	0	0	0	0	0	0	0	0	0	0	0	0	0	0	1	0	0	0	0	0	0	0	0	0	0
AP003498.2|ENSG00000254972|lncRNA	1	0	1	3	0	0	1	1	0	0	0	0	1	1	5	0	0	0	1	4	1	1	2	2	0	0	2	1	0	1	0	3	0	0	0	1	0	10	0	0	1	2	3	0	0	2	2	0	1
AP006547.1|ENSG00000261044|lncRNA	0	0	0	0	0	0	0	0	0	0	0	0	0	0	0	0	0	0	0	0	0	1	0	0	0	0	0	0	0	0	0	0	0	0	0	0	0	0	0	0	0	0	0	1	0	0	0	0	0
AL592424.1|ENSG00000261168|lncRNA	4	10	2	1	6	0	1	3	1	0	1	8	2	3	1	0	0	3	3	0	1	2	8	0	0	2	3	0	19	8	1	0	1	2	0	4	3	3	4	1	2	2	3	5	0	7	9	9	2
AC087457.1|ENSG00000250007|lncRNA	0	0	0	0	0	13	0	0	0	0	0	0	0	0	1	0	0	0	0	0	0	0	0	0	0	0	0	0	0	1	0	0	0	2	0	0	0	0	0	0	0	0	0	1	0	0	0	0	0
AC092134.1|ENSG00000261707|lncRNA	16	3	0	7	2	11	1	2	5	0	1	0	4	6	9	5	1	13	5	0	9	2	1	2	2	4	17	0	2	4	5	8	0	10	2	3	9	35	11	2	9	1	1	7	16	10	3	5	1
AL133481.1|ENSG00000235426|lncRNA	3	0	0	0	0	0	0	0	0	0	0	0	0	0	0	0	0	0	0	0	0	1	1	0	0	0	0	0	1	0	0	0	2	0	0	0	0	0	0	0	1	0	0	0	0	0	1	3	0
AL445465.2|ENSG00000237174|lncRNA	0	1	0	0	0	0	0	0	0	0	1	0	0	0	0	0	0	0	0	0	0	0	0	0	0	0	0	0	0	0	0	0	0	0	0	0	0	0	2	0	0	0	0	0	0	0	0	0	1
AC104695.2|ENSG00000229951|lncRNA	32	22	3	41	4	7	6	78	12	4	5	19	5	32	57	2	2	12	85	10	13	19	26	10	42	9	25	0	46	14	15	12	4	16	8	12	19	31	13	14	12	33	12	67	29	31	21	24	6
AL606489.1|ENSG00000226330|lncRNA	42	56	13	34	29	37	12	104	17	32	14	13	36	38	29	23	28	60	60	19	21	37	92	58	27	78	119	6	81	15	37	91	27	47	26	28	76	14	121	22	60	46	27	67	61	47	52	56	62
AL133368.2|ENSG00000258693|lncRNA	0	0	0	0	0	0	0	0	0	0	0	0	0	0	0	0	0	0	0	0	0	0	0	0	0	0	0	0	0	0	0	0	0	0	0	0	0	0	0	0	0	0	0	0	0	0	0	0	0
MAPK6-DT|ENSG00000259438|lncRNA	4	7	1	1	0	2	0	1	1	1	2	0	2	4	2	0	0	3	26	1	0	1	8	1	0	3	4	2	6	1	1	2	0	3	0	1	1	0	3	3	0	3	1	3	1	4	1	3	1
AC104365.2|ENSG00000267476|lncRNA	1	0	2	8	0	2	6	0	36	0	0	0	0	1	54	0	1	1	5	165	2	0	3	2	0	3	0	0	0	0	4	0	1	0	0	0	0	152	1	52	45	0	0	79	0	7	4	1	3
SNTG2-AS1|ENSG00000235688|lncRNA	0	2	0	0	0	1	3	1	0	0	2	0	0	0	0	0	0	0	1	0	0	0	0	0	0	0	0	0	2	1	0	3	0	0	2	0	0	2	0	0	0	1	0	0	3	0	0	2	0
AC010999.2|ENSG00000276524|lncRNA	4	2	2	4	0	18	0	3	2	2	2	3	2	5	0	1	0	2	9	1	9	2	6	2	1	2	13	0	7	6	2	5	0	6	2	3	1	9	6	4	5	3	3	6	2	2	2	5	0
AC105362.1|ENSG00000250865|lncRNA	0	0	0	0	0	0	0	0	0	0	0	0	0	0	0	0	0	0	0	0	0	0	0	0	0	0	1	0	0	0	0	0	0	0	0	0	0	0	0	0	0	0	0	0	0	0	0	0	0
LINC01567|ENSG00000224310|lncRNA	0	0	0	0	0	0	0	0	0	1	2	0	0	0	1	0	0	0	1	0	0	0	0	0	0	0	1	0	0	1	0	1	0	0	0	0	1	1	1	0	1	0	0	0	0	0	0	0	0
LINC02526|ENSG00000229654|lncRNA	1	1	0	1	0	0	0	0	0	0	0	0	0	0	0	0	0	0	9	0	0	0	1	0	0	0	0	0	0	0	0	2	4	0	0	0	0	44	1	0	2	0	0	3	0	1	2	1	0
AL356277.3|ENSG00000272243|lncRNA	0	0	0	0	0	0	0	0	0	0	0	0	0	0	0	0	0	0	3	0	0	0	0	0	0	0	1	1	0	1	0	0	0	0	0	0	0	5	0	1	0	0	0	0	0	0	0	0	0
GSEC|ENSG00000280832|lncRNA	102	59	28	30	16	64	72	16	14	15	13	9	20	57	47	9	9	40	83	17	24	46	35	43	32	19	91	12	343	133	11	26	51	178	9	16	50	12	27	34	41	197	53	219	87	121	59	110	86
AC010271.1|ENSG00000268366|lncRNA	3	5	6	12	4	8	3	20	5	3	4	4	9	6	3	3	2	6	13	6	2	11	5	10	0	3	91	1	44	11	3	25	3	13	1	10	7	6	14	1	9	5	2	17	3	7	18	23	3
AC040914.1|ENSG00000254372|lncRNA	0	0	0	0	0	1	0	0	0	0	0	0	0	0	1	0	0	1	0	0	0	0	2	0	0	0	0	1	1	1	2	0	2	1	0	0	0	0	1	0	0	0	0	3	0	1	0	0	2
LINC00174|ENSG00000179406|lncRNA	160	157	125	405	144	313	201	264	252	241	195	116	73	284	536	287	161	152	226	111	128	225	189	283	530	181	303	72	275	115	373	181	119	438	299	321	149	591	411	116	393	75	224	197	172	335	294	583	285
MAGEA8-AS1|ENSG00000230899|lncRNA	0	0	0	1	0	0	0	1	0	1	1	0	0	1	0	0	0	0	0	0	0	0	0	0	0	0	0	0	0	0	0	0	0	0	0	0	0	0	0	0	0	0	1	0	0	1	2	0	0
AC007728.2|ENSG00000261644|lncRNA	12	10	5	27	1	0	6	6	3	3	5	1	4	9	10	5	6	5	4	2	7	0	4	8	0	12	5	0	13	20	2	9	0	8	4	2	8	7	5	1	6	7	2	6	18	17	3	7	31
EML6-AS1|ENSG00000231334|lncRNA	0	0	0	0	1	0	0	0	0	0	0	0	0	0	1	0	0	0	0	0	0	0	0	0	0	0	0	0	0	0	0	0	0	0	0	0	0	0	0	0	0	1	0	0	0	0	0	0	0
AC079906.1|ENSG00000274723|lncRNA	8	0	0	5	0	0	0	8	1	0	3	1	0	2	0	2	0	2	0	0	0	2	2	1	1	1	1	0	1	0	2	0	1	0	0	0	1	2	2	1	4	1	2	0	1	0	0	1	0
LYPLAL1-DT|ENSG00000228063|lncRNA	14	14	0	2	1	0	0	0	1	0	0	0	0	3	5	0	0	1	0	1	0	1	0	0	1	0	1	0	7	5	0	1	1	2	1	2	0	1	1	2	0	0	0	4	1	2	1	2	0
AC107396.1|ENSG00000251049|lncRNA	0	0	0	0	0	0	0	0	0	0	0	0	0	0	0	0	0	0	0	1	0	0	0	0	0	0	0	0	0	0	0	0	0	0	0	0	0	10	0	0	0	0	0	0	0	0	0	0	0
AC007014.2|ENSG00000274038|lncRNA	0	1	2	7	5	25	1	3	0	2	8	1	12	4	4	1	0	6	10	10	1	2	3	1	1	4	5	0	2	7	3	2	0	6	3	3	2	17	3	1	6	5	1	16	4	7	3	5	1
LINC00440|ENSG00000234660|lncRNA	1	0	0	0	0	0	0	0	0	0	0	0	0	0	0	0	0	0	0	0	0	0	0	0	0	0	0	0	0	0	0	0	0	0	0	0	0	0	0	0	0	0	0	0	0	0	1	0	0
KANSL1L-AS1|ENSG00000229127|lncRNA	13	10	16	30	6	15	2	50	6	2	11	6	6	46	21	4	6	25	23	12	14	14	16	19	3	9	58	2	25	17	3	16	6	24	9	26	26	77	34	24	23	21	8	26	13	8	10	19	21
HCG11|ENSG00000228223|lncRNA	457	655	137	146	142	130	129	702	255	273	333	39	456	987	88	101	60	483	1136	556	110	240	511	51	8	868	275	16	228	481	173	303	45	321	165	135	796	764	381	88	725	312	277	611	372	230	669	125	263
AL360267.1|ENSG00000232636|lncRNA	0	0	0	0	0	0	0	0	0	0	0	0	0	0	0	0	0	0	0	0	0	0	0	0	0	0	0	0	0	0	0	0	0	0	0	0	0	0	0	0	0	0	0	0	0	0	0	0	0
LINC02196|ENSG00000250974|lncRNA	0	0	0	0	1	0	0	1	0	0	0	0	0	0	0	0	0	0	3	0	0	0	0	0	0	1	0	0	2	0	0	0	0	0	0	0	0	0	3	0	0	0	0	0	0	0	2	0	1
AC116903.2|ENSG00000260661|lncRNA	3	0	0	0	0	0	0	0	1	0	0	1	3	1	0	2	0	3	4	0	1	1	12	0	0	0	0	0	0	2	0	1	0	0	0	1	0	3	12	2	7	0	0	3	0	8	3	1	0
AL049869.3|ENSG00000259116|lncRNA	8	12	1	15	3	2	0	8	4	1	3	1	2	8	10	2	1	3	3	5	1	1	8	4	8	7	6	0	17	5	2	8	2	19	8	8	5	5	36	1	12	15	9	21	3	11	9	16	5
AC019055.1|ENSG00000235911|lncRNA	0	0	0	0	0	0	0	0	0	0	0	0	0	0	0	0	0	0	0	0	0	0	0	0	0	0	0	0	0	0	0	0	0	0	0	0	0	0	0	0	0	0	0	0	0	0	0	0	0
AC011481.1|ENSG00000267114|lncRNA	5	2	3	8	4	24	2	13	3	2	4	6	3	13	5	2	0	9	9	3	5	4	10	1	2	3	15	0	16	0	1	16	3	15	5	3	3	39	21	0	11	2	0	6	7	8	4	25	1
AC113349.2|ENSG00000272139|lncRNA	0	0	0	0	0	0	0	0	0	0	0	0	0	0	1	0	0	0	0	0	0	0	0	0	0	0	0	0	0	0	0	0	1	0	0	0	0	0	0	0	2	0	0	0	0	0	1	2	0
AL606469.1|ENSG00000224215|lncRNA	4	3	0	0	0	0	0	0	7	1	0	0	0	0	0	1	0	1	1	0	0	1	0	0	0	0	0	0	1	1	1	0	1	0	1	2	0	2	0	5	1	0	1	3	4	3	0	2	1
AC112236.1|ENSG00000261268|lncRNA	0	0	0	0	0	0	1	0	0	0	0	0	0	0	1	0	0	0	0	2	1	0	1	0	0	0	1	0	0	0	1	0	0	0	0	0	0	3	0	0	2	2	0	3	2	1	0	0	3
AC009095.1|ENSG00000237718|lncRNA	9	7	9	6	2	10	4	16	6	9	10	0	8	10	7	3	1	12	14	1	6	2	28	8	5	6	16	2	14	5	3	13	4	12	2	8	10	10	21	7	9	13	22	7	11	8	14	14	5
BX470209.1|ENSG00000226206|lncRNA	0	0	0	0	0	0	0	0	0	0	0	0	0	0	0	0	0	0	0	0	0	0	1	0	0	0	0	0	0	2	0	0	0	0	0	0	0	0	0	0	0	0	0	0	0	0	0	0	1
AC005823.2|ENSG00000249982|lncRNA	0	0	0	0	0	0	0	0	0	0	0	0	0	0	0	0	0	0	0	0	0	0	0	0	0	0	0	0	0	0	0	0	0	0	0	0	0	0	0	0	0	0	0	0	0	0	0	0	0
AC007848.2|ENSG00000256218|lncRNA	0	1	2	18	0	0	0	19	0	0	0	0	0	0	6	0	1	1	2	1	0	0	0	0	0	1	1	1	3	1	0	0	0	0	0	0	0	1	1	2	0	0	3	0	0	1	1	4	1
AC113418.1|ENSG00000261036|lncRNA	0	0	0	0	0	0	0	1	0	0	0	0	3	0	0	0	0	0	0	0	0	0	0	0	0	0	0	0	4	0	0	0	0	1	0	0	0	0	0	1	0	0	2	1	1	0	0	0	1
AC138123.1|ENSG00000257322|lncRNA	10	13	7	19	10	23	12	6	13	5	0	17	11	11	3	3	6	4	17	6	18	8	9	20	2	5	108	12	12	6	2	11	6	22	5	6	28	51	3	42	30	2	4	14	9	14	7	3	45
AL021368.3|ENSG00000272541|lncRNA	5	0	0	2	0	0	0	0	0	2	0	0	1	0	5	0	1	2	0	0	0	0	0	0	0	0	0	0	0	3	0	0	1	2	4	1	2	12	2	0	3	0	1	0	0	1	0	0	0
AP003119.3|ENSG00000261578|lncRNA	43	101	25	90	43	45	20	74	57	41	96	13	138	149	116	39	27	107	71	118	14	85	117	43	27	25	106	17	233	62	38	73	73	75	33	43	72	69	70	85	78	42	41	306	30	134	245	122	40
AC107884.1|ENSG00000251364|lncRNA	51	54	8	64	5	18	6	46	11	9	11	17	10	40	93	9	5	40	57	18	7	7	13	6	1	20	18	2	62	38	7	43	5	47	14	32	50	99	9	18	22	20	3	53	33	25	22	15	39
AP001122.1|ENSG00000245008|lncRNA	1	0	0	0	0	0	0	0	0	0	0	0	0	0	0	0	0	0	0	0	0	0	0	0	0	0	0	1	0	0	0	0	0	0	0	0	0	0	0	0	0	0	0	0	0	0	0	0	0
AP002802.1|ENSG00000254511|lncRNA	1	0	0	0	0	0	0	0	0	0	0	0	0	0	0	0	0	0	0	0	0	0	0	0	0	0	0	0	0	0	0	0	0	0	0	0	0	0	0	0	0	0	0	0	0	0	1	0	0
AC022039.1|ENSG00000254575|lncRNA	0	0	0	0	0	0	0	0	0	0	0	0	0	0	0	0	0	0	0	0	0	0	0	0	0	0	0	0	0	0	0	0	0	0	0	0	0	0	0	0	0	0	0	0	0	0	0	0	0
AC010230.1|ENSG00000246316|lncRNA	1	0	0	0	0	0	0	0	0	0	0	0	0	0	0	0	0	0	0	0	0	0	0	0	0	0	0	0	0	1	0	0	0	0	0	0	0	0	0	0	0	2	0	0	0	0	0	0	0
ZNF561-AS1|ENSG00000267106|lncRNA	189	196	55	182	52	74	32	59	46	73	69	69	123	327	244	44	38	146	152	287	54	78	55	72	12	130	130	32	237	191	29	111	35	128	52	19	56	263	118	177	234	52	39	181	225	149	158	118	117
AL355376.1|ENSG00000236716|lncRNA	0	0	0	0	2	0	0	0	0	0	0	0	0	0	1	0	0	1	1	0	0	2	0	0	0	1	0	0	9	0	0	0	0	0	0	0	0	0	0	0	0	0	0	0	1	0	1	1	1
AC005019.2|ENSG00000224330|lncRNA	1	0	0	0	0	0	0	0	0	0	0	0	0	3	0	0	0	0	0	1	0	0	0	0	0	0	6	0	0	0	0	0	0	0	0	0	0	0	0	0	0	0	0	0	0	0	0	0	0
AC027801.2|ENSG00000248954|lncRNA	0	0	0	2	0	0	6	1	0	1	0	0	0	0	0	0	0	0	9	0	0	1	1	0	0	0	0	0	3	0	0	0	0	0	0	0	0	2	0	0	0	0	5	0	0	0	1	1	0
AC135012.1|ENSG00000261177|lncRNA	0	2	0	0	1	0	0	0	1	0	0	0	0	0	0	0	0	0	0	0	0	0	1	0	0	0	1	0	0	0	0	1	0	0	0	0	0	1	1	0	1	0	0	0	0	0	0	0	0
AL606491.1|ENSG00000225643|lncRNA	3	12	3	11	1	0	4	5	6	5	4	1	4	6	2	3	1	6	30	15	5	8	11	1	0	2	8	1	4	9	11	7	1	4	2	2	4	20	16	9	7	2	5	18	1	2	3	7	5
Z97200.1|ENSG00000271811|lncRNA	1	0	0	8	1	3	1	1	7	4	12	9	5	0	0	6	8	0	0	1	18	1	0	1	0	0	5	1	5	14	3	0	11	3	9	13	0	0	0	2	3	0	2	10	2	2	4	1	1
AC125494.2|ENSG00000269892|lncRNA	11	14	2	13	10	11	1	7	2	5	3	3	13	20	25	4	5	18	4	7	6	5	3	4	2	12	6	0	6	3	5	6	7	10	9	1	7	31	16	6	5	6	10	6	7	14	9	7	2
AC136698.1|ENSG00000259694|lncRNA	0	0	0	0	0	0	0	0	0	0	0	0	0	0	0	0	0	0	0	0	0	0	0	0	0	0	0	0	0	0	0	0	0	0	0	0	0	0	0	0	0	0	0	0	0	0	0	0	0
SUCLG2-AS1|ENSG00000241316|lncRNA	70	62	4	31	1	2	8	8	8	10	11	12	24	42	38	5	7	34	23	13	7	7	7	11	10	33	13	2	41	35	12	19	20	27	6	6	32	13	90	41	24	17	11	24	21	42	33	22	34
AC100871.2|ENSG00000254249|lncRNA	0	0	0	0	0	0	0	0	0	0	0	0	0	0	0	0	0	0	0	0	0	0	0	0	0	0	0	0	0	0	0	0	0	0	0	0	0	0	0	0	0	0	0	0	0	0	0	0	0
AC010536.1|ENSG00000226180|lncRNA	12	39	33	21	1	77	13	37	16	4	19	5	10	18	8	15	14	45	91	15	14	13	56	9	8	11	13	20	39	32	10	46	5	27	14	5	5	29	56	21	30	14	125	18	27	60	72	74	9
AP003071.4|ENSG00000261625|lncRNA	80	548	2	29	4	0	3	8	12	3	3	2	12	83	6	6	23	23	9	2	5	58	32	10	0	14	28	20	32	51	5	25	3	24	17	9	23	1	9	18	16	15	10	22	30	46	19	15	5
AC007557.2|ENSG00000231597|lncRNA	0	0	0	0	0	0	0	0	0	0	0	0	0	0	0	0	0	0	0	0	0	0	0	0	0	0	0	0	0	0	0	0	0	0	0	0	0	0	0	0	0	0	0	0	0	0	0	0	0
AC073316.2|ENSG00000231892|lncRNA	4	1	0	0	0	0	0	0	0	0	0	0	0	0	1	0	0	0	0	0	0	0	0	0	0	0	0	0	2	1	0	0	0	1	0	0	0	0	0	0	0	0	0	0	1	4	0	2	1
AL023495.1|ENSG00000235303|lncRNA	0	0	0	0	0	1	0	0	0	0	0	0	0	0	0	0	1	0	0	0	0	0	0	0	0	0	1	0	1	0	0	0	0	0	0	1	0	0	0	0	0	0	0	1	0	0	0	0	0
LINC02813|ENSG00000225334|lncRNA	0	0	0	4	0	0	0	1	0	0	0	0	0	0	0	0	0	0	0	0	0	1	0	0	0	0	1	0	2	1	1	0	0	0	0	0	1	0	0	0	0	0	0	1	0	0	0	0	0
AC104051.1|ENSG00000253322|lncRNA	1	0	0	0	0	0	0	0	0	0	0	0	0	0	0	0	0	0	0	0	0	0	0	0	0	0	0	0	0	0	0	0	0	0	0	0	0	0	0	0	0	0	0	0	0	0	1	1	0
AC135178.2|ENSG00000226871|lncRNA	1	3	0	1	0	1	0	0	0	0	2	1	0	0	1	1	0	0	1	0	0	2	3	1	0	0	3	0	1	1	1	1	0	4	0	1	1	0	1	0	2	0	1	1	1	2	1	6	0
STARD4-AS1|ENSG00000246859|lncRNA	112	137	35	81	49	11	9	62	35	24	44	13	32	88	39	30	33	113	47	30	45	26	92	26	25	59	49	14	115	58	6	113	7	165	41	66	42	25	181	45	60	73	30	79	46	82	99	140	44
AC104564.2|ENSG00000264007|lncRNA	0	1	2	0	0	0	0	0	0	0	0	0	0	0	0	0	0	0	1	0	0	0	1	0	0	0	0	0	4	0	0	0	0	1	1	0	0	0	0	1	0	0	1	3	0	0	0	0	0
AL121845.4|ENSG00000274501|lncRNA	3	4	6	9	4	2	4	7	4	3	6	6	1	8	14	2	4	2	0	0	3	3	1	5	3	2	8	0	4	3	1	4	7	4	4	6	6	2	6	1	4	2	5	4	0	7	5	2	1
AC068733.1|ENSG00000254443|lncRNA	0	1	0	0	0	0	0	0	1	0	0	0	0	0	0	0	0	0	0	0	0	0	0	0	0	0	0	0	0	0	0	0	0	0	0	0	0	0	0	0	0	0	0	1	1	0	0	0	0
L34079.3|ENSG00000269583|lncRNA	1	0	0	1	0	0	0	0	0	0	0	0	0	0	0	0	0	0	1	0	0	0	0	0	0	0	0	0	0	0	0	1	0	0	0	0	0	0	1	1	1	0	0	0	0	2	1	2	0
LINC01954|ENSG00000271952|lncRNA	19	25	5	6	0	1	5	6	3	0	0	4	0	4	8	1	4	16	5	4	0	0	2	26	0	3	2	0	4	4	0	5	0	0	3	0	4	8	12	13	0	0	0	2	1	1	1	1	8
LINC01998|ENSG00000243321|lncRNA	1	0	0	2	0	0	0	0	1	0	0	0	0	0	0	0	0	1	0	0	0	0	0	0	0	0	0	0	0	3	1	0	0	0	0	0	0	1	1	0	0	0	0	3	0	1	1	0	1
LINC00661|ENSG00000205396|lncRNA	2	1	0	0	1	0	0	0	0	0	0	1	0	0	0	0	0	0	0	0	0	0	1	0	0	1	0	0	0	0	2	0	0	0	0	0	0	0	0	0	0	0	21	1	0	0	0	0	0
AL645728.1|ENSG00000215014|lncRNA	32	40	7	12	5	21	10	17	11	13	10	11	9	14	36	13	10	34	50	17	3	8	25	3	24	23	27	8	20	18	11	31	2	17	1	3	18	17	22	16	11	15	7	24	23	39	52	19	12
NOL4L-DT|ENSG00000204393|lncRNA	0	0	0	0	0	0	0	0	0	0	0	2	0	0	1	1	0	0	0	0	1	0	0	0	0	0	0	0	0	0	0	0	0	0	0	0	0	0	0	0	0	0	0	0	0	0	0	0	0
KIF9-AS1|ENSG00000227398|lncRNA	51	46	28	46	15	67	10	42	16	23	47	18	27	64	52	20	17	70	54	45	12	31	48	18	6	24	93	15	54	41	22	42	54	53	20	20	52	51	20	26	52	29	26	72	43	47	112	40	31
AC009065.8|ENSG00000261532|lncRNA	0	0	0	0	0	0	0	0	0	0	0	0	0	0	0	0	0	0	0	0	0	0	0	0	0	0	0	0	0	0	0	0	0	0	0	0	0	0	0	0	0	0	0	0	0	0	0	0	0
LINC01788|ENSG00000229051|lncRNA	0	3	0	1	0	0	0	1	0	0	0	0	0	3	0	0	0	0	1	0	0	0	1	0	0	0	1	0	1	1	0	0	0	0	1	0	0	0	1	0	0	0	0	0	0	1	0	0	2
AC084838.1|ENSG00000255076|lncRNA	0	0	0	0	0	0	0	0	0	0	0	0	0	0	0	0	0	0	0	0	0	0	0	0	0	0	0	0	0	0	0	0	0	0	0	0	0	0	0	0	0	0	0	0	0	0	0	0	0
LINC02044|ENSG00000243795|lncRNA	0	2	0	3	1	0	1	0	4	1	1	1	2	4	3	0	0	7	7	2	1	1	1	0	0	1	1	1	2	8	3	7	1	2	0	1	2	2	1	4	6	0	2	2	3	8	3	9	4
AC025040.1|ENSG00000259188|lncRNA	0	3	0	1	0	0	0	0	0	0	1	0	0	1	0	1	1	0	0	0	0	0	0	0	0	0	0	0	0	1	0	1	0	0	0	1	0	0	1	2	0	2	0	1	1	0	1	1	0
NKAIN3-IT1|ENSG00000274956|lncRNA	72	309	2	7	0	0	1	0	1	1	4	0	40	11	2	1	1	8	0	0	1	39	4	0	0	2	1	0	2	16	0	6	26	13	1	0	10	27	8	0	4	0	6	13	2	4	1	0	3
LINC02854|ENSG00000238131|lncRNA	0	0	0	0	0	0	0	0	0	0	0	0	0	0	1	0	0	0	0	0	0	0	0	0	0	0	0	0	0	0	0	0	0	0	0	0	1	0	0	0	0	0	0	0	0	0	0	0	0
AL031727.2|ENSG00000235185|lncRNA	2	0	0	0	0	0	0	2	0	1	0	0	0	0	0	2	0	0	1	0	0	0	0	0	0	0	0	0	0	0	0	0	0	1	0	1	3	1	1	0	1	0	0	0	0	2	0	0	0
AL590648.2|ENSG00000235862|lncRNA	0	0	0	0	0	0	0	0	0	0	0	0	0	0	0	0	0	0	0	0	0	0	0	0	0	0	0	0	0	0	0	0	0	0	0	0	0	0	0	0	0	0	0	0	0	0	0	0	0
LINC01074|ENSG00000227611|lncRNA	0	0	0	0	0	0	0	0	0	0	0	0	0	0	0	0	0	0	0	0	1	0	0	0	0	0	0	0	0	0	0	0	0	0	0	0	0	0	0	0	0	0	0	0	0	0	0	0	0
LINC02846|ENSG00000260193|lncRNA	22	45	6	27	11	106	17	70	19	15	9	50	25	28	22	5	18	25	25	23	12	13	7	51	19	27	39	14	10	7	6	13	1	9	7	4	13	29	17	10	9	14	4	70	33	13	21	12	35
AC106795.5|ENSG00000280207|lncRNA	1	0	0	0	0	1	0	0	0	0	0	0	0	1	0	1	0	2	0	0	0	0	2	0	0	0	0	0	0	1	0	2	0	1	0	0	1	1	1	0	1	2	2	0	0	1	1	3	0
LINC02360|ENSG00000248300|lncRNA	1	0	0	0	0	0	0	1	0	0	0	1	0	0	0	0	0	0	0	0	0	0	0	0	0	0	0	0	0	0	0	0	0	0	0	0	1	0	1	0	0	2	0	0	0	0	0	0	0
AC073332.1|ENSG00000237773|lncRNA	33	17	17	16	2	44	13	27	26	13	13	10	25	24	22	5	22	24	65	55	16	23	14	16	18	7	28	12	8	31	17	18	9	16	3	14	23	21	33	22	37	14	9	5	34	11	8	19	15
AC127537.1|ENSG00000260647|lncRNA	5	5	0	7	0	8	1	2	3	2	2	0	4	6	6	4	1	1	6	7	0	2	3	0	0	1	6	1	11	4	0	5	0	4	3	1	3	9	11	4	5	3	0	7	9	3	8	3	7
AC011495.3|ENSG00000268677|lncRNA	0	0	0	0	0	0	0	0	0	0	0	0	0	0	0	0	0	0	0	0	0	0	0	0	0	0	0	0	0	0	0	0	0	0	0	0	0	0	0	0	0	0	0	0	0	0	0	0	0
AC096637.3|ENSG00000231057|lncRNA	1	0	0	0	0	4	1	0	3	2	1	0	2	0	1	2	2	2	0	0	0	2	7	0	3	3	0	0	5	0	0	2	2	1	1	0	4	1	4	0	1	16	2	3	1	2	2	2	0
AL359458.1|ENSG00000226707|lncRNA	0	0	0	0	0	0	0	0	0	0	0	0	0	0	0	0	0	0	0	0	0	0	0	0	0	0	0	0	0	0	0	0	0	0	0	0	0	0	0	0	0	0	0	0	0	0	0	0	0
AC034195.1|ENSG00000223727|lncRNA	2	1	1	0	1	1	0	0	0	1	0	0	1	1	1	0	5	1	0	0	1	0	2	0	1	0	0	0	2	1	0	0	0	0	0	0	0	4	1	0	1	0	0	0	1	1	0	0	0
AP003396.1|ENSG00000245385|lncRNA	0	0	0	0	0	0	0	0	0	0	0	0	0	0	0	0	0	0	0	0	0	0	0	0	0	0	0	0	0	0	0	0	0	0	0	0	0	0	0	0	0	0	0	0	0	0	0	0	0
AC109322.1|ENSG00000255224|lncRNA	53	46	81	59	15	98	81	68	64	25	48	88	58	48	106	39	45	78	148	102	49	33	132	106	61	47	231	52	214	54	37	87	25	99	114	27	52	135	69	71	44	24	63	116	54	98	79	89	86
FGF12-AS3|ENSG00000226709|lncRNA	0	1	0	0	0	0	0	1	0	0	0	0	0	0	0	0	0	1	0	0	0	0	0	0	0	0	0	0	0	0	0	2	1	1	0	0	0	1	0	0	0	0	1	1	2	3	0	0	0
AL353801.2|ENSG00000234504|lncRNA	1	2	0	2	0	0	0	0	0	0	0	0	0	0	0	2	1	3	2	2	1	0	1	0	1	1	0	0	0	2	0	4	4	2	0	0	1	1	1	0	1	1	0	0	3	0	0	0	0
AL356512.1|ENSG00000272195|lncRNA	33	21	10	12	14	9	7	27	4	2	18	7	29	20	10	17	11	25	38	18	31	11	14	15	32	17	43	3	13	21	12	33	6	6	16	17	10	33	32	4	18	24	36	63	43	26	12	10	16
LINC00877|ENSG00000241163|lncRNA	70	37	1	14	1	3	0	3	0	1	1	1	0	6	3	3	11	11	2	0	2	0	10	3	0	7	4	11	14	16	0	11	0	13	3	5	14	0	11	6	8	3	3	8	22	24	3	11	33
AC092447.8|ENSG00000261275|lncRNA	0	0	0	0	0	0	0	0	0	0	0	0	0	0	0	0	0	0	0	0	0	0	0	0	0	0	0	0	0	0	0	0	0	0	0	0	1	0	1	0	0	0	0	0	0	0	1	0	0
AC004835.1|ENSG00000230392|lncRNA	0	0	0	2	0	6	0	1	0	0	0	0	0	0	0	0	0	0	2	0	0	0	0	0	0	2	2	0	0	0	1	1	0	0	0	3	1	0	3	2	0	0	1	1	0	2	1	0	0
AL136038.5|ENSG00000261242|lncRNA	3	2	0	2	0	20	0	2	2	0	1	1	2	5	2	3	0	3	4	1	4	0	2	1	1	0	14	1	4	5	1	6	2	4	1	0	2	10	2	2	0	2	4	4	5	2	4	4	3
CCDC13-AS1|ENSG00000173811|lncRNA	19	22	5	14	0	7	0	6	2	2	0	3	4	4	2	1	5	2	4	3	1	1	1	1	0	1	6	1	6	6	1	2	3	8	5	9	6	10	14	1	2	3	3	7	2	8	13	3	1
AC078889.1|ENSG00000256072|lncRNA	0	1	0	0	0	0	0	1	0	0	0	0	0	4	0	0	0	0	0	0	0	0	1	0	0	0	0	0	0	2	0	0	0	0	0	0	0	0	0	0	0	0	0	0	0	3	0	1	1
AP001160.3|ENSG00000269176|lncRNA	83	73	8	30	18	39	8	40	20	13	31	6	18	38	34	29	10	35	63	36	17	8	48	25	17	37	99	4	27	30	9	45	8	33	15	7	40	105	62	28	37	29	14	58	62	46	78	38	24
NAMA|ENSG00000271086|lncRNA	3	3	0	3	0	0	0	2	1	0	1	1	0	2	0	1	0	0	0	0	0	0	2	0	0	2	1	0	1	1	0	1	0	3	0	0	1	2	1	0	0	0	0	0	1	5	0	4	0
CCDC37-DT|ENSG00000249833|lncRNA	0	0	0	0	0	0	0	0	0	0	0	0	0	0	0	0	0	0	0	0	0	0	0	0	0	0	0	0	0	0	0	0	0	0	0	0	0	0	0	0	0	0	0	1	0	0	0	0	0
LINC00324|ENSG00000178977|lncRNA	336	167	53	233	51	79	36	221	8	23	16	32	131	120	306	38	59	106	153	43	16	74	52	33	7	109	70	41	93	154	19	147	12	79	25	85	182	174	52	87	93	122	31	131	228	117	79	106	108
LINC01291|ENSG00000204792|lncRNA	212	216	0	274	66	2	80	5	73	0	275	2	239	2	8	0	1	283	745	387	70	103	36	389	1	27	420	20	8	186	0	2	0	302	88	93	164	487	12	0	474	4	272	434	338	406	2	277	369
AL122035.1|ENSG00000258824|lncRNA	45	51	6	23	1	1	3	16	6	6	12	3	18	39	12	2	3	20	23	9	8	6	10	12	7	25	21	2	48	38	9	6	7	16	6	6	17	16	49	14	14	17	18	22	17	35	23	11	14
NBR2|ENSG00000198496|lncRNA	233	296	123	215	47	393	103	371	227	87	120	153	87	494	424	127	88	241	253	232	107	121	383	172	63	183	404	37	235	229	143	282	120	261	147	193	192	1116	381	340	203	146	340	177	233	220	413	373	186
TTTY1B|ENSG00000129816|lncRNA	0	0	0	0	0	0	0	0	0	0	0	0	0	0	0	0	0	0	0	0	0	0	0	0	0	0	0	0	0	0	0	0	0	0	0	0	0	0	0	0	0	0	0	0	0	0	1	0	0
DENND6A-AS1|ENSG00000239801|lncRNA	2	1	1	2	0	0	2	0	0	2	1	0	1	2	0	1	0	5	1	1	2	1	0	0	0	1	2	2	1	4	2	2	0	0	0	2	1	1	0	2	1	0	0	4	2	1	0	1	0
AC138207.2|ENSG00000264107|lncRNA	16	17	3	11	0	18	0	9	4	1	3	2	2	30	32	1	4	16	22	2	4	3	17	8	5	6	11	2	16	25	2	12	0	12	13	1	9	26	6	10	30	1	12	17	25	7	10	19	8
LINC02590|ENSG00000233978|lncRNA	0	0	0	1	0	0	0	0	0	0	1	1	0	0	1	0	0	0	0	0	0	0	0	0	0	0	0	0	0	0	0	0	0	0	2	1	0	0	0	0	0	0	0	0	0	0	0	0	0
AC124301.1|ENSG00000254586|lncRNA	0	0	0	0	0	0	0	0	0	0	0	0	0	0	0	0	0	0	0	0	0	0	0	0	0	0	0	0	0	0	0	0	0	0	0	0	0	0	0	0	0	0	0	0	0	0	0	0	0
AC234781.1|ENSG00000224216|lncRNA	3	0	0	6	0	1	0	2	0	0	1	0	1	0	0	0	0	2	0	1	1	2	0	0	1	0	0	0	1	0	1	0	0	3	0	2	0	3	1	0	2	3	1	1	0	0	6	2	1
AC007405.2|ENSG00000234350|lncRNA	9	8	3	41	5	18	4	42	1	7	8	5	1	4	43	6	4	14	27	28	1	0	1	0	11	11	5	2	34	4	8	14	9	8	9	5	31	19	16	9	1	24	2	20	29	3	23	24	21
AC087386.1|ENSG00000258410|lncRNA	0	0	0	0	0	0	0	0	0	0	1	0	0	0	0	0	0	0	0	0	0	0	0	0	0	0	0	0	0	0	0	0	0	0	0	0	0	0	0	0	0	0	0	0	0	0	0	0	0
AL121906.2|ENSG00000275223|lncRNA	11	12	16	7	2	28	6	6	8	9	4	28	19	38	32	29	4	5	47	13	8	9	12	14	3	7	11	2	23	10	6	11	9	27	9	7	9	29	31	13	15	14	13	18	3	23	5	12	14
AJ003147.1|ENSG00000262521|lncRNA	0	0	0	0	0	0	0	0	0	0	0	0	2	0	0	0	0	0	0	0	0	0	0	0	0	0	0	0	0	0	0	0	0	2	0	0	0	0	0	0	0	0	0	0	0	0	0	0	1
AC073912.3|ENSG00000256299|lncRNA	0	0	1	9	0	0	0	4	2	2	0	0	0	4	2	0	0	0	1	0	1	1	0	4	1	1	2	0	4	1	0	1	1	4	1	0	0	2	2	0	1	1	0	3	0	0	4	8	1
LARGE-AS1|ENSG00000224973|lncRNA	1	4	0	0	0	4	0	1	0	0	0	3	1	1	5	0	0	1	0	1	0	1	1	2	0	2	0	0	0	1	0	0	1	3	0	1	1	0	0	1	2	1	0	0	0	0	3	2	2
UCA1|ENSG00000214049|lncRNA	60	326	163	528	158	752	11914	125	264	195	1385	35	239	171	141	118	30	71	3591	1803	199	3357	5208	1952	65	518	125	505	1071	16870	771	935	894	4616	447	649	272	150	270	2565	2872	566	35242	7079	268	11423	43	5450	550
AL355607.2|ENSG00000260454|lncRNA	0	0	0	2	1	0	1	2	1	0	0	0	0	1	1	0	0	0	1	2	0	0	0	0	0	4	0	0	6	2	0	2	0	2	1	2	0	0	1	0	1	2	0	1	1	0	1	0	0
AC106786.1|ENSG00000223652|lncRNA	24	39	0	13	1	0	1	5	11	1	1	2	11	38	5	1	3	3	6	1	4	3	6	2	0	1	9	10	12	27	1	0	9	8	5	0	12	0	7	16	4	1	3	20	12	13	8	3	4
POU6F2-AS2|ENSG00000233854|lncRNA	0	0	4	12	8	0	0	3	0	0	19	0	0	1	0	4	0	0	40	58	0	4	14	26	1	0	1	0	301	12	0	0	0	5	2	0	0	45	76	19	0	0	20	110	1	1	39	20	54
LINC01233|ENSG00000269364|lncRNA	0	0	0	1	0	0	0	0	0	0	0	0	0	0	0	0	0	0	0	0	0	0	0	0	0	0	0	0	0	0	0	0	0	0	0	0	0	1	0	0	0	0	0	0	0	0	0	0	0
LINC01115|ENSG00000237667|lncRNA	0	0	0	0	0	0	0	0	0	1	0	0	0	0	0	0	0	3	0	0	0	0	1	0	0	0	0	0	4	1	0	0	0	0	0	0	0	1	0	0	0	0	0	1	0	0	1	1	0
AC006942.1|ENSG00000269194|lncRNA	27	14	2	5	3	6	2	7	3	7	5	5	0	12	6	1	4	5	9	2	5	3	3	5	1	3	8	14	19	8	2	4	2	12	5	4	4	20	4	0	1	0	11	15	5	2	3	8	5
AL662884.1|ENSG00000273333|lncRNA	4	4	0	2	0	6	0	1	0	0	0	1	2	3	4	1	0	2	3	0	1	1	1	0	0	3	3	0	0	1	0	3	1	6	0	0	5	6	1	1	5	0	2	5	0	3	4	5	0
AC005050.1|ENSG00000267052|lncRNA	2	2	1	3	0	0	0	1	0	0	0	0	3	13	12	1	2	2	3	3	0	0	0	0	0	1	1	1	2	3	0	1	0	2	0	0	1	8	4	2	5	0	2	1	1	2	0	2	2
AL121655.1|ENSG00000271228|lncRNA	5	12	0	4	1	12	2	9	2	0	0	4	4	7	5	2	0	6	8	8	4	0	7	2	0	4	10	0	0	5	2	10	0	7	1	2	2	22	5	3	3	4	6	3	4	3	4	6	1
AC110615.1|ENSG00000229717|lncRNA	0	0	0	0	0	0	0	0	0	0	0	0	0	0	0	0	0	0	0	0	0	0	0	0	0	0	1	0	1	0	0	0	0	0	0	0	0	1	0	0	0	0	0	0	0	0	0	0	0
AP001107.8|ENSG00000254855|lncRNA	3	4	0	2	0	3	0	3	1	1	0	3	0	6	5	0	2	0	0	0	6	2	2	4	0	1	4	1	6	0	1	3	1	1	1	0	0	2	1	1	0	1	4	6	0	5	1	2	0
AC097634.3|ENSG00000277855|lncRNA	4	10	0	0	0	0	0	0	0	0	1	1	0	3	0	2	0	1	0	1	0	2	1	0	0	0	2	0	0	1	0	0	1	1	0	0	1	0	2	2	1	3	0	1	1	1	1	0	0
AL121694.1|ENSG00000258782|lncRNA	0	0	0	2	1	0	0	2	0	0	0	0	0	0	2	0	0	1	0	2	0	0	0	0	0	0	3	0	1	0	0	1	0	1	0	1	0	3	3	0	0	0	0	4	0	0	0	0	1
AL353768.1|ENSG00000224764|lncRNA	2	0	0	1	1	0	2	1	0	0	0	1	1	1	0	0	0	0	2	0	1	0	8	0	0	1	1	0	6	2	2	0	0	2	0	0	0	1	3	1	0	0	1	2	1	0	0	0	0
AL137804.1|ENSG00000255525|lncRNA	0	0	1	0	0	0	0	0	0	0	0	0	0	0	0	0	0	0	3	0	0	0	0	0	0	0	1	0	1	0	0	0	0	0	0	0	0	2	0	0	0	0	2	1	0	0	0	0	0
LINC01687|ENSG00000233215|lncRNA	23	4	0	1	0	0	0	1	0	0	0	9	0	11	0	2	1	0	4	3	0	0	1	0	1	1	3	0	0	0	0	8	0	1	0	0	2	0	11	0	0	1	0	16	2	4	0	6	0
AL138762.2|ENSG00000272572|lncRNA	32	26	1	13	5	23	4	18	2	2	3	0	7	20	3	4	3	11	12	4	3	4	6	5	1	6	25	3	8	14	2	24	9	9	9	3	10	75	20	14	9	6	4	10	19	18	13	18	5
AL356489.2|ENSG00000260947|lncRNA	166	205	3	8	0	1	2	2	1	1	1	0	2	23	2	2	0	13	7	3	0	20	6	10	1	8	27	0	11	26	0	9	1	4	4	5	6	0	7	1	13	2	29	22	8	29	2	4	3
AC078852.1|ENSG00000253399|lncRNA	0	1	0	1	0	1	1	4	1	1	0	0	1	3	0	0	0	1	0	0	0	1	2	1	0	0	2	0	0	0	1	3	0	0	1	3	0	2	3	1	0	3	1	3	0	0	3	3	1
LINC02729|ENSG00000255335|lncRNA	0	0	0	0	0	0	0	0	0	0	0	0	0	0	0	0	0	0	0	0	0	0	0	0	0	0	0	0	0	0	0	0	0	0	0	0	0	0	0	0	0	0	0	0	0	0	0	0	0
ATP2B2-IT1|ENSG00000236999|lncRNA	0	0	0	0	0	0	0	0	0	0	0	0	0	0	0	0	0	0	0	0	0	0	0	0	0	0	0	0	0	0	0	0	0	0	0	0	0	0	0	0	0	0	0	0	0	0	0	0	0
MIR155HG|ENSG00000234883|lncRNA	60	50	4	73	5	24	3	69	13	8	19	8	16	51	37	3	8	16	25	49	26	14	18	16	12	32	46	4	72	80	21	58	1	41	16	11	25	21	18	94	24	33	33	563	53	97	166	60	29
AC246817.2|ENSG00000254319|lncRNA	17	5	10	0	0	2	20	5	25	23	0	3	29	95	0	1	1	4	18	75	1	0	12	0	0	1	0	1	8	4	1	64	0	6	2	0	58	0	4	0	8	2	2	2	8	95	116	5	1
AP002433.1|ENSG00000255467|lncRNA	2	1	1	0	1	0	0	0	0	2	4	1	0	0	1	6	1	1	0	0	7	4	0	3	0	0	0	0	0	1	1	1	3	0	4	0	0	1	0	0	0	0	1	0	0	0	0	0	0
AP005901.2|ENSG00000264880|lncRNA	0	0	0	0	0	2	0	0	0	0	0	0	0	0	0	0	0	0	0	0	0	0	0	0	0	0	1	0	0	1	0	0	0	0	0	0	0	0	0	0	0	0	0	0	0	0	0	0	0
AL138976.2|ENSG00000259775|lncRNA	23	33	3	9	1	27	4	15	2	2	5	11	11	17	15	6	0	16	13	5	4	6	8	10	14	10	18	2	4	32	6	8	8	12	4	7	10	23	10	16	1	14	6	19	16	14	12	8	6
AC008728.1|ENSG00000250407|lncRNA	0	0	0	0	0	0	0	0	0	0	0	0	0	0	0	0	0	0	0	0	0	0	0	0	0	0	0	0	2	0	0	1	0	0	0	0	0	0	0	0	0	0	1	0	0	0	0	0	0
AC092140.1|ENSG00000260621|lncRNA	0	1	0	0	0	0	0	0	0	0	0	1	0	0	0	1	0	1	2	0	0	0	0	3	0	0	0	0	0	0	0	0	1	0	0	1	0	0	1	0	0	0	0	0	0	0	0	0	0
AC037459.3|ENSG00000254230|lncRNA	1	0	1	0	0	0	1	1	0	0	0	0	1	0	1	0	1	0	0	0	1	0	1	2	1	0	0	0	0	1	1	2	0	0	1	1	1	0	0	1	2	0	0	0	0	0	0	0	0
AC020907.2|ENSG00000221857|lncRNA	3	0	0	0	0	0	0	0	0	0	0	0	0	0	0	0	0	0	0	0	0	0	0	0	0	0	0	0	0	0	0	0	0	0	0	0	0	0	0	0	0	0	0	0	0	0	0	0	0
AL109741.1|ENSG00000225938|lncRNA	13	17	1	4	1	0	0	14	0	2	3	1	4	8	2	1	3	5	7	1	1	0	10	1	0	1	3	3	15	16	0	6	0	12	4	1	7	0	4	1	5	2	2	4	12	28	5	16	4
AC016907.2|ENSG00000233862|lncRNA	5	0	0	3	0	2	0	1	0	0	2	0	0	1	1	0	0	0	4	1	1	0	1	0	0	1	1	0	2	5	2	1	1	0	0	0	0	3	1	1	0	3	1	1	4	0	3	1	3
CNIH3-AS1|ENSG00000229400|lncRNA	0	4	0	3	0	0	0	0	0	0	0	0	2	1	0	0	1	0	1	0	0	0	1	0	0	0	0	0	4	0	0	0	0	0	0	0	1	0	0	0	0	0	2	13	3	1	0	6	0
AC019211.1|ENSG00000239498|lncRNA	0	0	0	1	0	0	0	0	0	0	0	0	0	0	0	0	0	0	0	0	0	0	0	0	0	0	0	0	1	0	2	0	0	0	0	0	0	0	1	0	0	0	1	0	0	2	0	0	0
AC145423.3|ENSG00000278112|lncRNA	5	1	2	11	0	30	0	20	3	1	4	2	4	13	6	4	3	5	11	2	5	3	12	4	3	7	21	3	32	4	0	4	2	13	2	1	2	2	4	5	10	2	9	8	0	8	15	21	4
AL732323.1|ENSG00000225002|lncRNA	0	0	0	0	0	0	0	0	0	0	0	0	0	0	0	0	0	0	0	0	0	0	0	0	0	0	0	0	0	0	2	0	0	0	0	0	0	0	0	0	0	0	0	0	0	0	0	0	0
AL133227.1|ENSG00000273828|lncRNA	3	3	1	7	0	4	0	4	3	0	1	0	0	13	1	1	0	3	13	0	3	0	6	4	0	3	1	0	12	1	0	1	0	5	0	2	3	2	3	4	5	4	4	1	1	5	2	4	3
AC079298.1|ENSG00000278981|lncRNA	1	0	0	0	0	0	0	0	0	0	0	0	0	0	0	0	0	0	0	0	0	0	0	0	0	0	0	0	0	0	0	0	0	0	0	0	0	0	0	0	0	0	0	1	0	3	1	0	0
SPATA42|ENSG00000203897|lncRNA	0	1	0	4	0	4	1	0	0	0	1	2	0	0	2	0	0	0	0	1	2	0	1	0	0	0	2	0	1	1	0	0	0	0	0	0	0	3	1	1	2	1	0	0	0	0	1	3	0
AL136369.2|ENSG00000231496|lncRNA	0	0	0	0	0	0	0	0	0	0	0	0	0	0	0	0	0	0	0	0	0	0	0	0	0	0	0	0	0	1	0	0	0	0	0	0	0	0	0	0	0	0	0	0	1	0	0	0	0
AL022323.1|ENSG00000279006|lncRNA	0	6	0	1	0	1	3	1	3	1	1	3	2	3	0	1	2	3	2	1	0	1	3	2	0	0	2	1	1	1	1	1	5	8	4	5	0	0	5	0	1	0	1	0	1	3	3	0	1
LSINCT5|ENSG00000281560|lncRNA	0	1	0	0	0	4	0	0	0	0	0	0	0	1	0	0	1	0	0	0	0	0	1	0	0	0	0	0	1	0	0	0	0	0	0	0	0	0	1	1	2	0	0	0	0	0	1	1	1
AC011466.3|ENSG00000269534|lncRNA	5	0	6	7	3	0	0	8	7	1	4	1	5	5	2	3	6	12	10	1	6	1	13	3	2	8	7	1	10	1	3	12	3	15	4	10	5	5	4	1	6	9	5	5	3	1	5	18	5
AC016588.1|ENSG00000267124|lncRNA	0	0	0	0	0	0	0	0	0	0	0	0	0	0	0	0	0	0	0	0	0	0	0	0	0	0	0	0	0	0	0	0	0	0	0	0	0	0	0	0	0	0	0	0	0	0	0	0	0
AC100800.1|ENSG00000187229|lncRNA	0	0	0	0	0	0	1	0	0	0	0	0	0	0	0	0	0	0	0	0	0	0	0	0	0	0	1	0	0	0	0	0	0	0	0	0	1	0	0	1	0	0	0	0	0	0	1	0	0
AC068944.1|ENSG00000249228|lncRNA	0	0	0	0	0	0	0	0	0	0	0	0	0	0	0	0	0	0	0	0	0	0	1	0	0	0	0	0	0	0	0	0	0	0	0	0	0	0	0	0	0	0	0	0	0	0	0	0	0
AL160408.5|ENSG00000272362|lncRNA	0	0	0	0	0	0	0	0	0	0	0	0	0	0	0	0	0	0	2	1	0	0	0	0	0	0	0	0	0	0	0	0	0	0	0	0	1	0	0	0	0	0	0	1	0	0	0	0	0
AC105384.1|ENSG00000249706|lncRNA	13	8	2	0	0	0	0	1	0	1	0	0	1	0	1	0	0	0	0	3	2	0	2	0	0	1	1	0	1	2	0	2	2	3	1	0	1	0	3	0	1	1	2	0	3	2	0	2	1
AC035139.1|ENSG00000228403|lncRNA	0	1	0	2	0	0	0	1	0	0	0	0	0	0	0	0	0	0	0	1	0	0	0	0	0	1	0	0	0	0	0	0	0	1	1	0	0	0	0	2	0	1	0	1	1	0	1	1	0
AL513523.6|ENSG00000243613|lncRNA	0	1	0	0	0	0	0	0	1	1	0	0	0	0	0	1	0	0	0	0	0	0	0	0	0	0	0	0	0	0	0	0	0	0	0	0	0	0	0	0	0	0	0	0	0	0	0	0	0
RAP2C-AS1|ENSG00000232160|lncRNA	102	148	18	92	14	13	8	24	18	8	15	20	32	26	30	5	8	46	107	32	25	9	30	12	18	34	22	5	45	68	7	41	16	30	24	7	18	43	48	119	55	24	8	47	55	67	39	23	88
AC136424.2|ENSG00000253811|lncRNA	2	0	0	0	0	0	0	0	0	0	0	0	0	0	0	0	0	0	0	0	0	0	0	0	0	0	1	0	0	1	0	0	0	0	0	0	0	0	0	0	0	0	0	0	0	0	0	0	0
LINC02373|ENSG00000257507|lncRNA	1	1	0	0	0	4	1	1	3	0	0	2	0	1	0	2	0	2	0	0	0	0	4	0	1	1	1	0	1	0	0	1	2	1	0	0	0	1	1	2	2	3	4	0	1	1	0	2	1
AC092969.1|ENSG00000240086|lncRNA	2	0	9	0	0	0	0	0	1	0	0	0	0	24	0	0	1	14	24	2	0	24	0	0	0	0	17	1	5	0	0	1	0	7	0	0	1	6	0	0	0	0	23	8	0	0	0	2	0
LINC02149|ENSG00000249332|lncRNA	0	0	0	0	0	0	0	0	0	0	0	0	0	0	0	0	0	0	0	0	0	0	0	0	0	0	1	0	0	0	0	0	0	0	0	0	0	0	0	0	0	0	0	0	0	0	0	0	0
AL021395.1|ENSG00000233508|lncRNA	1	1	0	0	0	0	0	0	0	0	0	0	0	0	0	0	0	0	0	0	0	0	0	0	0	0	0	0	0	0	0	2	0	0	0	0	0	0	0	0	0	0	0	0	0	0	0	0	0
AC068987.1|ENSG00000260122|lncRNA	0	0	0	0	0	0	0	0	0	0	0	0	0	0	0	0	0	0	0	0	0	0	0	0	0	0	0	0	0	0	0	0	0	0	0	0	0	0	0	0	0	0	0	0	0	0	0	0	0
AL592164.1|ENSG00000261435|lncRNA	3	0	0	2	0	0	0	2	0	1	0	0	0	3	0	1	2	1	1	0	1	0	1	0	0	2	0	0	0	2	0	2	0	1	1	0	2	3	7	4	0	3	0	4	1	3	4	1	8
LINC00881|ENSG00000241135|lncRNA	3	1	0	5	0	0	2	1	0	1	2	1	1	3	3	0	0	3	3	0	0	0	2	1	0	1	8	0	4	1	3	1	0	0	1	0	4	3	0	2	2	2	0	4	1	1	3	3	3
LINC01844|ENSG00000236714|lncRNA	2	5	0	21	0	2	0	2	1	0	5	1	1	3	0	0	0	3	3	3	2	0	2	0	1	0	3	0	12	2	1	3	2	3	1	1	1	4	4	0	1	0	0	1	10	0	0	4	0
AC021028.1|ENSG00000226659|lncRNA	6	7	7	13	9	2	3	51	17	3	5	16	2	4	1	0	6	1	48	3	0	3	2	1	5	17	3	0	15	11	0	9	1	8	0	1	4	15	2	5	5	5	3	31	17	13	13	3	3
LINC02522|ENSG00000231056|lncRNA	0	0	0	0	0	0	0	0	0	0	0	0	0	0	0	0	0	0	0	0	0	0	0	1	0	0	0	0	0	0	0	0	0	0	0	0	0	0	0	0	0	0	0	0	0	0	0	0	0
AL589986.2|ENSG00000236427|lncRNA	0	4	0	0	0	0	2	0	0	0	0	1	0	0	3	0	0	0	2	1	0	1	0	0	0	0	1	0	85	2	0	0	0	0	0	0	1	0	0	1	1	2	0	9	0	0	1	2	0
C5orf17|ENSG00000248874|lncRNA	32	7	1	0	0	0	0	38	1	30	0	1	1	2	2	0	0	3	0	0	1	1	2	0	139	0	2	3	6	1	0	2	0	183	104	0	0	0	0	432	0	12	3	4	19	0	2	0	3
AC078778.1|ENSG00000258344|lncRNA	2	1	3	8	0	3	0	9	0	0	12	1	3	3	1	2	0	3	5	1	1	1	9	1	0	1	5	0	10	1	0	7	0	5	0	4	1	4	14	0	6	8	9	2	1	5	5	12	2
AC092329.1|ENSG00000269107|lncRNA	0	0	0	0	0	0	0	0	0	0	0	0	0	0	0	0	0	0	0	0	0	0	0	0	0	0	0	0	0	0	0	0	0	0	0	0	0	0	0	0	0	0	0	0	0	0	0	0	0
AC058791.1|ENSG00000273319|lncRNA	114	62	3	112	23	28	72	28	20	86	93	31	27	3	359	60	15	18	3	27	17	25	18	170	21	11	384	0	119	21	16	100	19	35	35	43	34	20	240	11	90	69	12	12	39	39	56	39	48
AC104232.1|ENSG00000254006|lncRNA	0	0	0	1	0	0	0	1	0	0	0	0	1	0	0	0	0	0	0	1	0	0	0	0	1	0	0	0	0	2	0	0	0	0	0	2	0	0	0	0	0	0	0	1	0	0	0	0	0
MEIS1-AS2|ENSG00000230749|lncRNA	3	6	0	3	0	0	0	0	0	0	0	0	0	2	0	0	1	0	1	0	0	0	0	1	0	0	1	0	1	4	0	1	0	1	0	1	0	0	0	0	0	0	0	1	5	0	0	1	1
AL139230.1|ENSG00000225203|lncRNA	0	0	0	0	0	1	0	0	0	0	0	0	0	0	0	0	0	0	0	0	0	0	1	0	0	0	0	0	1	0	0	0	0	0	0	0	0	1	0	0	0	0	0	0	0	0	0	0	0
AC079305.4|ENSG00000229337|lncRNA	0	0	0	0	0	0	0	0	0	0	0	0	0	0	0	0	0	0	0	0	0	0	0	1	0	1	0	1	1	2	0	0	0	0	0	1	2	0	0	1	0	0	0	1	0	0	0	0	0
AL683807.1|ENSG00000223511|lncRNA	9	1	42	7	2	2	1	7	2	1	1	5	3	4	10	2	2	7	93	0	1	4	0	2	1	2	2	7	8	2	1	2	0	5	2	6	4	0	0	0	1	4	3	4	9	6	13	0	7
AC009139.2|ENSG00000261063|lncRNA	0	0	0	0	0	0	0	1	0	0	0	0	0	0	0	0	0	0	0	0	0	0	0	0	0	0	0	0	0	0	0	0	0	0	0	1	0	0	0	0	1	0	0	0	0	0	0	0	0
AC108935.1|ENSG00000250357|lncRNA	0	0	0	0	0	0	0	0	0	0	0	0	0	0	0	0	1	0	0	0	0	0	0	0	0	0	0	0	0	0	0	0	0	0	0	0	0	0	0	0	0	0	0	1	0	0	0	0	0
ST7-OT4|ENSG00000214188|lncRNA	2	2	0	9	2	4	1	6	0	0	3	1	7	5	20	3	1	8	11	1	0	5	5	4	1	4	7	0	4	6	5	4	1	9	3	2	5	3	2	3	11	9	3	2	4	4	2	6	9
DTX2P1-UPK3BP1-PMS2P11|ENSG00000265479|lncRNA	62	31	13	44	34	68	20	76	33	43	53	14	43	65	65	34	40	31	65	56	15	26	98	33	15	37	59	33	32	26	26	30	14	65	19	50	64	52	63	33	48	33	34	40	47	100	72	76	33
UBXN7-AS1|ENSG00000225822|lncRNA	1	1	0	0	0	0	0	0	0	0	1	0	1	1	0	0	0	0	0	0	0	0	0	0	0	0	4	0	1	0	0	0	0	1	0	0	0	1	1	1	0	0	0	0	0	0	1	0	0
FSIP2-AS1|ENSG00000231646|lncRNA	5	4	2	27	2	34	0	22	4	5	0	1	6	12	20	7	0	22	9	14	1	7	8	1	0	1	27	0	17	9	1	11	0	5	3	7	11	36	16	8	6	11	2	25	7	4	6	14	4
AL354863.1|ENSG00000238276|lncRNA	0	0	2	1	0	0	0	0	0	0	0	0	1	0	0	0	0	2	8	0	4	4	0	0	0	0	0	0	27	4	0	0	2	4	0	1	0	1	1	18	2	0	2	93	0	1	0	0	0
AC095030.1|ENSG00000233099|lncRNA	0	0	0	0	0	0	0	0	0	0	0	0	0	0	0	0	0	0	0	0	0	0	0	1	0	0	0	0	0	0	0	0	0	0	0	0	0	0	0	0	0	0	0	0	0	0	0	0	0
LINC02022|ENSG00000232746|lncRNA	0	0	0	0	0	0	0	0	0	0	0	0	0	1	0	0	0	0	0	0	0	0	0	0	0	0	0	0	0	0	0	0	0	0	0	0	0	0	0	1	0	0	0	0	0	0	0	0	1
AC007159.1|ENSG00000261146|lncRNA	0	0	0	0	1	0	0	0	0	2	7	0	0	0	7	0	3	1	0	2	0	0	5	0	0	0	0	0	0	0	0	0	0	0	5	1	0	1	2	0	3	0	1	22	0	0	36	0	0
CYP1B1-AS1|ENSG00000232973|lncRNA	55	65	0	22	4	14	3	17	2	6	6	2	5	22	11	8	0	8	9	6	0	7	22	3	2	10	8	5	9	33	2	15	9	9	25	14	11	9	10	2	7	16	74	12	21	15	97	18	13
AC012676.1|ENSG00000262712|lncRNA	8	27	37	27	20	106	19	38	27	59	42	11	20	66	92	20	15	74	95	36	26	41	99	18	25	58	58	20	40	29	33	120	1	60	27	16	32	59	49	30	88	16	41	51	26	72	98	111	11
AC064834.1|ENSG00000271893|lncRNA	0	0	0	0	0	0	2	0	0	0	0	0	0	0	0	0	0	0	1	1	0	0	0	5	0	1	0	0	6	0	0	1	0	0	0	0	0	8	0	0	0	0	0	41	0	0	22	0	0
AL121772.1|ENSG00000274414|lncRNA	215	75	5	35	17	26	52	114	30	42	100	277	34	205	900	28	51	60	268	15	16	16	27	41	65	72	607	1	1318	117	5	127	20	63	41	44	86	109	49	6	42	35	12	31	44	46	82	106	36
AC090559.2|ENSG00000270072|lncRNA	0	1	0	0	3	1	0	0	0	1	0	5	0	0	0	0	0	0	0	0	1	2	0	0	0	0	1	0	0	0	3	0	1	1	0	0	1	1	0	0	0	0	0	0	0	1	0	0	0
AC147651.3|ENSG00000234471|lncRNA	0	1	0	0	0	0	0	0	0	0	0	1	0	0	0	0	0	0	0	0	0	0	0	0	0	0	0	0	1	0	0	0	0	0	0	0	0	0	0	0	0	0	0	0	0	0	0	0	0
AC009090.2|ENSG00000260148|lncRNA	1	2	1	0	0	0	0	0	0	0	0	0	0	0	0	1	2	0	0	0	0	0	0	0	0	0	2	0	0	0	1	0	0	1	0	0	0	0	1	0	0	0	0	0	0	0	0	0	1
AL354733.3|ENSG00000235298|lncRNA	27	22	5	19	10	6	2	20	7	7	8	4	10	27	25	3	1	5	16	4	7	7	29	3	5	12	40	2	14	13	2	37	4	25	6	13	16	15	33	3	24	15	20	18	12	6	19	31	9
AC084706.1|ENSG00000254001|lncRNA	6	1	0	0	0	0	0	0	0	0	0	0	0	0	0	0	0	0	0	0	0	1	0	0	0	0	0	0	0	0	0	2	0	0	0	0	0	0	0	0	0	0	0	0	0	0	0	0	0
FP565260.5|ENSG00000279687|lncRNA	0	0	0	0	0	0	0	3	0	1	0	0	0	0	0	0	0	0	0	1	0	0	0	0	0	0	0	0	0	0	0	0	0	0	1	0	0	0	0	1	0	0	0	0	0	0	0	0	0
LINC01586|ENSG00000249487|lncRNA	4	2	0	0	0	0	0	0	2	0	0	0	0	0	0	0	0	0	0	1	0	1	0	0	0	0	2	0	0	3	0	0	0	0	1	0	0	1	0	0	0	0	0	0	0	0	0	1	0
AC022695.3|ENSG00000253749|lncRNA	0	0	0	0	0	0	0	0	0	0	0	0	0	0	0	0	0	0	0	0	0	0	0	0	0	0	0	0	0	0	0	0	0	0	0	0	0	0	0	0	0	0	0	0	0	0	0	0	0
AC078881.1|ENSG00000250131|lncRNA	14	10	18	5	6	3	3	7	2	2	2	0	1	7	11	0	4	11	7	4	4	3	7	7	5	1	11	4	8	6	8	18	15	0	6	4	13	23	5	5	1	3	32	4	48	12	10	5	65
AC024958.1|ENSG00000253643|lncRNA	0	0	0	0	0	0	0	0	0	0	0	0	0	0	0	0	0	0	0	0	0	0	0	0	0	0	0	0	0	0	0	0	0	0	0	0	0	0	0	0	0	0	0	0	0	0	0	0	0
AL512604.3|ENSG00000233242|lncRNA	0	1	0	1	0	0	0	2	0	0	0	0	1	2	3	0	0	0	1	1	1	0	1	0	0	1	0	0	6	1	0	0	0	0	1	0	0	0	0	0	1	2	0	1	0	1	0	0	1
AC011374.2|ENSG00000272112|lncRNA	29	22	1	45	12	13	13	10	27	13	20	6	26	29	109	9	0	33	23	65	4	13	6	8	1	9	20	2	11	12	9	9	35	16	7	14	29	49	8	11	31	6	6	29	15	14	25	23	21
AC007652.1|ENSG00000235464|lncRNA	0	0	0	0	0	0	0	0	0	0	0	0	0	0	0	0	0	0	0	0	0	0	0	0	0	0	0	0	0	0	0	0	0	0	0	0	0	0	0	0	0	0	0	0	0	0	0	0	0
AC005392.1|ENSG00000227606|lncRNA	0	0	0	0	0	0	0	0	0	0	0	0	0	0	0	0	0	0	0	0	0	0	0	0	0	0	0	0	0	0	0	0	0	0	0	0	1	0	0	0	0	0	0	0	0	0	0	0	0
LINC00668|ENSG00000265933|lncRNA	347	788	228	536	724	1036	570	1568	551	437	257	445	391	1863	1506	1239	142	1073	873	86	293	392	2037	353	1682	745	1721	283	1048	872	120	1053	8	576	449	459	1861	2622	2873	839	2468	2476	636	1434	389	455	946	205	491
LINC02103|ENSG00000249785|lncRNA	0	0	0	0	0	0	0	0	0	0	0	0	0	0	0	0	0	0	0	0	0	0	0	0	0	0	0	0	0	0	0	0	0	0	0	0	0	0	0	0	0	0	0	6	0	0	0	0	0
AL138895.1|ENSG00000235119|lncRNA	2	2	0	0	1	0	2	0	0	1	3	1	1	0	3	2	1	2	2	0	0	1	3	1	1	1	0	0	0	0	1	2	0	0	3	1	3	0	3	0	2	1	2	1	1	1	1	2	1
AC007370.1|ENSG00000250098|lncRNA	0	0	0	0	0	0	0	1	0	0	2	0	0	0	0	0	0	0	0	0	0	0	1	0	0	0	0	0	0	1	1	0	0	0	0	0	0	0	0	0	0	0	0	0	0	0	0	0	0
CAPS2-AS1|ENSG00000254451|lncRNA	1	1	0	1	0	0	0	0	0	0	0	0	0	0	0	0	0	0	1	0	0	0	0	0	0	0	0	0	1	0	0	1	0	1	0	0	0	0	0	0	0	0	0	4	0	0	0	0	1
AC023790.2|ENSG00000255621|lncRNA	3	6	3	11	1	13	0	7	0	2	5	1	5	3	4	0	1	1	6	2	3	1	1	2	0	8	3	0	4	2	2	2	10	0	0	4	5	1	6	4	1	2	3	15	9	2	2	5	5
TTTY5|ENSG00000215560|lncRNA	0	0	0	0	0	0	0	0	0	0	0	0	0	0	0	0	0	0	0	0	0	0	0	0	0	0	0	0	0	0	0	0	0	0	0	0	0	0	0	0	0	0	0	0	0	0	0	0	0
AC245014.3|ENSG00000276216|lncRNA	2	2	0	6	0	4	0	8	0	0	0	1	0	10	1	2	2	5	3	0	0	3	2	0	0	2	7	1	16	0	2	2	0	1	1	2	1	8	6	3	1	1	3	10	4	6	2	2	1
AC007513.1|ENSG00000258272|lncRNA	0	0	0	0	0	0	0	0	0	0	0	0	0	0	0	0	0	0	0	0	1	0	0	0	0	0	1	0	0	0	0	0	0	1	1	0	0	0	0	0	0	0	0	0	0	0	0	0	0
MIR205HG|ENSG00000230937|lncRNA	0	0	0	1	1	0	0	0	0	0	0	0	0	1	6	0	0	0	0	0	0	0	0	0	0	0	0	0	0	1	0	0	0	0	0	1	1	0	0	0	0	0	0	8	0	0	0	1	0
AC099681.3|ENSG00000233977|lncRNA	0	0	0	0	0	0	0	0	0	0	0	0	0	1	0	1	0	1	1	0	1	0	0	0	0	0	0	0	1	0	0	0	0	2	0	0	0	0	0	0	0	0	0	0	0	0	0	0	0
LINC01994|ENSG00000241098|lncRNA	0	0	0	0	0	0	0	0	0	0	0	0	0	0	0	0	0	0	0	0	0	0	0	0	0	0	0	0	0	0	0	0	0	0	0	0	0	0	0	0	0	0	0	0	0	0	0	0	0
LINC01768|ENSG00000228420|lncRNA	0	0	0	0	0	1	0	0	0	0	0	0	1	0	2	0	0	0	0	0	0	0	1	0	0	0	0	0	0	0	0	0	0	0	0	0	0	0	0	0	0	0	0	0	2	0	0	0	0
AC012379.2|ENSG00000259700|lncRNA	0	0	0	0	0	0	0	0	0	0	0	0	0	0	0	0	0	0	0	0	0	0	0	0	0	0	0	0	0	0	0	0	0	0	0	0	0	1	0	0	0	0	0	0	0	0	0	0	0
AL360014.1|ENSG00000260390|lncRNA	4	12	0	13	0	0	3	1	0	1	5	1	3	1	13	0	1	2	3	0	0	2	3	0	1	1	3	0	15	12	0	3	0	3	17	1	1	3	7	4	11	1	0	0	8	5	1	2	34
MANEA-DT|ENSG00000261366|lncRNA	22	15	5	42	4	11	2	12	3	2	4	1	5	29	14	1	2	4	29	26	6	2	19	2	2	12	27	4	24	11	6	15	5	14	2	7	21	37	8	18	16	14	12	13	14	12	25	34	6
AC115837.2|ENSG00000254080|lncRNA	0	2	0	0	0	0	0	0	0	0	0	0	0	0	0	0	0	0	0	0	0	0	1	0	0	0	0	0	0	0	0	0	0	0	0	0	0	4	0	0	0	0	0	0	0	0	0	1	0
AL033543.1|ENSG00000279175|lncRNA	1	9	2	12	0	40	5	4	1	5	6	7	3	3	2	3	3	2	7	1	18	4	17	1	0	1	1	1	21	7	7	1	4	3	21	8	1	1	0	8	23	4	21	4	5	8	35	11	0
AP001496.1|ENSG00000264254|lncRNA	0	0	0	0	0	0	0	0	0	0	0	0	0	0	0	0	0	0	0	0	0	0	0	0	0	0	0	0	0	0	0	0	0	0	0	0	1	0	0	0	0	0	0	0	0	0	0	0	0
LINC01312|ENSG00000223586|lncRNA	0	0	0	1	0	0	0	0	0	0	0	0	0	0	0	0	0	0	0	0	0	0	0	0	0	0	0	0	0	0	0	0	0	0	0	0	0	0	0	0	0	0	0	0	0	0	0	0	1
AF131216.1|ENSG00000246477|lncRNA	9	14	3	24	5	5	5	8	3	4	5	3	1	9	5	4	2	4	9	2	2	2	34	2	2	8	3	0	24	2	5	24	3	9	6	11	6	6	17	9	21	13	9	12	4	10	5	36	3
AC040934.1|ENSG00000253347|lncRNA	1	1	5	5	3	3	3	2	0	4	5	2	3	1	1	5	5	1	2	1	5	4	3	6	1	1	10	3	4	2	4	4	4	1	11	8	4	15	2	1	7	3	2	4	2	4	2	8	1
AL008635.1|ENSG00000273176|lncRNA	3	1	2	6	1	10	0	13	2	0	1	2	1	3	3	1	0	2	2	0	0	0	3	2	0	0	2	0	0	2	0	4	1	3	3	0	1	4	12	0	5	3	0	3	5	2	5	3	0
AP002784.1|ENSG00000250519|lncRNA	0	0	1	4	1	2	0	0	1	0	1	0	1	3	3	0	0	0	12	4	0	1	2	0	1	0	4	0	7	1	0	3	0	4	1	0	4	1	1	0	4	1	4	4	11	2	9	10	1
AL136418.3|ENSG00000257831|lncRNA	1	2	17	15	1	29	4	2	2	38	2	2	1	166	3	62	0	3	52	3	29	7	58	1	6	6	4	8	37	55	2	4	0	12	25	5	1	6	2	67	69	20	57	17	31	86	105	43	46
AC135983.2|ENSG00000215304|lncRNA	1	2	0	1	0	0	0	0	0	0	0	0	1	2	0	0	0	1	0	0	0	0	0	0	0	0	0	0	3	1	0	0	1	1	0	0	0	0	0	0	0	3	1	0	0	1	0	0	0
AC019080.1|ENSG00000213963|lncRNA	99	88	27	142	17	27	14	72	18	20	43	11	55	63	70	32	19	87	47	33	18	27	28	38	28	47	82	8	84	63	19	96	38	64	28	44	54	120	60	73	49	38	28	70	47	98	84	93	62
VLDLR-AS1|ENSG00000236404|lncRNA	12	126	13	8	2	1	1	1	4	2	22	2	18	11	1	11	7	11	26	76	3	5	90	0	1	2	28	3	24	21	1	7	4	6	3	5	10	5	26	2	0	4	10	5	2	5	16	6	23
AC092944.1|ENSG00000243176|lncRNA	31	39	1	22	3	12	2	5	4	7	8	6	10	14	42	3	2	12	14	25	0	2	15	4	7	15	11	1	12	18	3	13	0	10	5	3	23	19	17	14	33	12	5	27	17	6	32	7	28
AC008507.2|ENSG00000267006|lncRNA	1	4	0	0	0	0	0	1	0	0	0	0	0	1	5	0	0	0	0	0	0	0	1	0	1	2	9	0	1	0	0	5	3	1	1	1	2	0	2	3	3	1	1	2	1	2	0	3	3
AGAP11|ENSG00000271880|lncRNA	6	7	0	1	0	6	0	2	1	3	0	0	0	5	2	0	0	0	0	0	1	0	10	0	0	1	1	0	6	2	0	3	0	1	0	3	0	0	2	1	0	3	4	4	0	10	2	3	0
AC122710.2|ENSG00000272071|lncRNA	1	0	0	0	0	3	0	1	1	0	1	0	0	2	1	1	0	0	2	2	0	0	0	1	0	0	0	1	0	0	1	3	2	0	0	0	0	4	0	2	6	3	4	0	0	6	1	0	1
AP001619.1|ENSG00000227698|lncRNA	5	2	0	1	0	0	1	8	2	0	4	4	1	4	21	1	2	2	8	0	4	4	6	2	2	2	3	0	13	2	4	7	5	7	1	1	4	0	1	1	6	5	0	5	1	9	7	10	2
AC110800.1|ENSG00000250908|lncRNA	0	0	0	0	0	0	0	0	0	0	0	0	0	0	0	0	0	0	0	0	0	0	0	0	0	0	0	0	0	0	0	0	0	0	0	0	0	0	0	0	0	0	0	0	0	0	0	0	0
AC026470.2|ENSG00000261267|lncRNA	1	5	0	5	0	2	0	4	0	0	0	0	0	3	1	1	4	1	3	1	0	0	2	0	2	4	2	0	1	3	0	4	2	4	1	3	2	7	1	0	5	3	1	4	0	3	2	2	1
LINC01284|ENSG00000230317|lncRNA	0	0	0	1	0	0	0	0	0	0	0	0	0	0	0	0	1	0	0	0	0	0	0	0	0	0	0	0	0	0	0	0	0	0	0	0	1	0	0	0	0	0	0	0	0	0	0	0	0
AC022201.2|ENSG00000233849|lncRNA	0	0	0	0	0	0	0	0	0	0	0	0	0	0	0	0	0	0	0	0	0	0	0	0	0	0	0	0	0	0	0	0	0	0	0	0	0	0	0	0	0	0	0	0	0	0	0	0	0
AP002856.1|ENSG00000227125|lncRNA	0	0	0	0	0	0	0	0	0	0	0	0	0	0	0	0	0	0	0	0	0	0	0	0	0	0	0	0	0	0	0	0	0	0	0	0	0	0	0	0	0	0	0	0	0	0	0	0	0
AC022915.1|ENSG00000253455|lncRNA	1	2	0	0	0	0	0	0	0	1	0	0	0	0	0	0	0	0	0	0	0	0	0	0	0	0	0	1	0	0	0	0	0	0	1	0	0	0	0	0	0	0	0	0	0	1	0	0	0
AL132657.2|ENSG00000260137|lncRNA	0	0	0	0	0	0	0	1	0	2	0	2	0	0	0	1	0	0	0	0	0	0	0	0	0	0	1	0	0	1	0	0	0	1	0	0	0	0	0	0	0	0	0	1	0	1	0	2	0
TTTY12|ENSG00000237048|lncRNA	0	0	0	0	0	0	0	0	0	0	0	0	0	0	0	0	0	0	0	0	0	0	0	0	0	0	0	0	0	0	0	0	0	0	0	0	0	0	0	0	0	0	0	0	0	0	0	0	0
AL157935.2|ENSG00000227218|lncRNA	21	64	4	15	3	8	1	14	0	1	9	25	29	26	38	5	10	12	22	19	4	4	42	5	1	10	10	1	13	15	8	9	90	26	3	18	27	2	30	5	5	32	2	12	14	12	25	19	18
CARD8-AS1|ENSG00000268001|lncRNA	340	173	59	224	34	59	13	83	30	46	33	13	124	136	57	36	37	189	200	74	85	40	126	54	21	166	87	29	267	266	31	172	20	187	30	41	118	43	83	171	92	81	50	177	251	266	123	191	125
MIR34AHG|ENSG00000228526|lncRNA	2	1	2	3	4	0	1	7	2	0	1	3	1	0	4	3	9	2	4	0	2	0	3	0	2	2	1	0	4	1	7	3	1	2	1	1	3	1	1	0	1	0	1	3	4	4	0	3	1
ABHD15-AS1|ENSG00000264031|lncRNA	0	0	0	0	0	0	0	0	0	1	0	0	0	0	0	1	0	0	1	0	0	0	0	1	0	0	0	0	0	0	0	1	1	0	1	0	0	0	0	2	0	0	0	0	0	0	0	0	0
ARHGAP31-AS1|ENSG00000241155|lncRNA	19	20	2	28	2	0	1	26	4	3	6	0	9	13	20	1	2	16	41	2	6	2	7	14	6	5	14	3	59	21	1	30	6	15	12	6	23	31	3	3	4	10	5	24	23	17	5	6	17
LINC02248|ENSG00000235160|lncRNA	0	0	0	0	0	0	0	0	0	0	0	0	0	0	0	0	0	0	0	0	0	0	0	0	0	0	0	0	0	1	0	0	0	0	0	0	0	0	0	0	0	0	0	0	0	0	0	0	0
AL590302.1|ENSG00000223942|lncRNA	2	0	0	0	0	0	0	0	0	0	0	0	0	0	0	0	0	0	0	0	0	0	0	0	0	0	0	0	0	0	0	0	0	0	0	0	0	0	0	0	0	0	0	0	0	0	0	0	0
AL158211.1|ENSG00000261671|lncRNA	4	5	0	1	0	0	0	1	1	1	0	0	0	4	0	0	0	1	2	0	0	0	1	0	0	0	0	0	6	15	0	0	0	2	0	2	1	0	0	4	2	1	0	2	3	6	1	0	1
AC090186.1|ENSG00000272076|lncRNA	3	4	0	5	0	2	0	1	0	1	2	1	3	10	6	1	0	0	5	1	1	0	3	0	0	1	3	0	20	1	1	1	0	2	0	1	1	2	1	0	7	1	4	4	6	3	1	5	3
LINC01886|ENSG00000224568|lncRNA	4	5	0	0	0	0	0	0	0	0	0	0	0	0	2	0	0	0	0	0	0	0	0	0	0	0	0	0	0	2	0	0	0	0	0	0	0	0	0	0	0	0	0	0	0	0	0	0	0
AC008115.3|ENSG00000275560|lncRNA	29	17	35	53	7	78	6	49	21	15	39	6	31	30	40	29	3	52	53	11	14	20	15	13	3	25	30	4	96	32	27	70	4	53	16	43	43	7	60	38	43	29	76	23	33	26	79	69	38
AC008799.2|ENSG00000241059|lncRNA	0	0	0	0	0	0	0	0	0	0	0	0	0	0	0	0	0	0	0	0	0	0	0	0	0	0	0	0	0	0	0	0	0	0	0	0	0	0	0	0	0	0	0	0	0	0	0	0	0
AL136131.2|ENSG00000236961|lncRNA	3	1	0	3	0	0	0	0	0	0	0	0	0	1	1	0	0	0	0	1	0	2	0	0	0	0	0	0	1	1	0	0	0	0	0	0	0	1	0	0	0	0	0	2	0	0	0	1	0
AP000722.1|ENSG00000254705|lncRNA	0	0	0	0	0	0	0	0	0	0	0	0	0	0	0	0	0	0	0	0	0	0	0	0	0	0	0	0	0	0	0	0	0	0	0	0	0	0	0	0	0	0	0	0	0	0	0	0	0
AC009411.2|ENSG00000235537|lncRNA	0	0	1	0	0	0	0	0	0	0	0	0	0	0	0	0	0	0	0	0	0	0	0	0	0	0	0	0	0	0	0	0	1	0	0	0	0	1	0	0	0	0	0	0	0	0	0	0	0
LINC02256|ENSG00000261064|lncRNA	18	47	1	8	0	0	2	6	2	2	2	1	1	6	4	2	9	3	5	0	0	0	1	12	3	3	4	6	14	10	0	3	7	6	2	3	4	3	2	1	2	1	2	12	11	2	3	5	7
LINC00861|ENSG00000245164|lncRNA	83	43	6	78	3	2	6	13	4	11	21	13	15	39	40	13	11	7	18	4	3	3	34	15	315	11	27	2	68	104	2	51	0	42	20	16	46	6	38	8	16	16	8	8	38	117	15	60	82
AC016644.1|ENSG00000235635|lncRNA	2	4	0	0	0	1	0	2	0	0	0	0	0	0	0	0	0	1	0	0	0	0	1	1	0	0	1	0	0	1	0	1	0	0	0	0	0	0	3	0	1	0	0	0	1	0	0	3	1
AC080013.3|ENSG00000271778|lncRNA	5	5	2	3	0	11	0	5	2	2	2	2	4	13	4	0	0	6	3	1	4	2	5	3	5	3	12	0	1	8	0	2	3	10	2	0	5	7	8	0	6	5	1	9	1	5	7	3	1
LINC01523|ENSG00000229522|lncRNA	0	0	0	0	0	0	0	0	0	0	0	0	0	0	0	0	0	0	4	0	0	0	1	0	0	0	0	0	0	1	0	0	0	0	0	0	0	0	0	0	0	0	0	1	0	0	0	0	0
AC010273.3|ENSG00000250237|lncRNA	3	0	0	18	1	4	0	5	0	2	0	0	0	6	4	0	0	3	3	17	0	1	1	3	0	3	0	0	23	2	3	0	0	0	0	0	1	8	3	2	2	2	0	1	9	6	7	2	10
AC126118.1|ENSG00000271993|lncRNA	8	3	3	11	5	14	1	14	6	6	8	7	6	29	16	0	0	3	7	1	8	3	16	5	2	4	74	1	9	15	3	11	0	15	3	4	6	21	16	2	18	5	10	8	2	7	8	17	4
AL592435.2|ENSG00000237756|lncRNA	0	0	0	1	0	0	0	1	0	0	0	0	1	1	1	0	0	0	0	1	0	0	2	0	0	1	3	0	1	2	0	2	0	1	0	0	0	0	3	0	2	1	1	1	0	2	0	3	1
LINC02514|ENSG00000250042|lncRNA	0	0	1	0	0	0	0	0	0	0	0	0	0	0	2	0	0	0	0	0	1	0	0	0	0	0	0	0	4	0	0	0	0	0	0	0	0	1	0	0	0	3	0	0	0	0	0	0	0
AL445222.2|ENSG00000271833|lncRNA	5	7	7	19	1	45	5	62	6	3	13	7	12	18	26	9	3	7	20	18	11	6	26	8	2	4	33	0	28	5	9	4	10	24	15	8	13	31	21	13	23	9	26	15	8	13	31	16	3
LINC01301|ENSG00000251396|lncRNA	66	32	6	41	7	39	18	23	3	4	21	176	40	43	1167	5	3	35	45	62	10	39	19	18	9	18	50	0	1206	72	9	14	26	142	14	13	42	2	35	13	12	206	4	1006	24	35	25	35	36
LINC01814|ENSG00000236008|lncRNA	112	48	11	78	24	141	10	191	89	57	40	88	39	411	50	132	32	119	99	102	35	27	139	67	65	77	116	17	45	63	27	144	38	202	57	87	112	146	121	132	136	76	64	101	76	431	72	93	136
MKNK1-AS1|ENSG00000269956|lncRNA	15	1	6	12	4	2	2	18	2	2	5	12	11	22	12	6	7	10	9	3	5	2	17	6	2	5	4	1	13	4	1	8	15	19	2	12	18	6	18	2	5	8	12	32	2	11	17	28	3
LINC01722|ENSG00000233048|lncRNA	1	0	1	0	0	0	0	2	1	0	0	0	0	0	1	0	0	3	0	1	0	0	0	0	3	0	4	0	2	1	1	0	0	0	0	1	0	0	4	0	2	0	0	0	1	0	0	5	1
AL391807.1|ENSG00000230910|lncRNA	21	33	0	1	0	0	0	0	2	0	2	2	2	3	0	1	0	0	1	0	4	6	2	3	0	0	2	0	2	1	0	2	0	3	0	1	3	2	2	0	0	1	1	1	0	4	0	3	0
RASA2-IT1|ENSG00000250170|lncRNA	0	0	0	2	0	0	0	0	0	0	0	1	1	0	0	0	0	0	0	0	0	0	0	0	0	0	0	0	0	0	1	1	0	0	2	0	1	0	1	0	0	1	0	0	0	1	0	0	0
AC027228.2|ENSG00000261762|lncRNA	51	91	23	23	27	46	11	84	11	11	32	31	85	85	60	25	8	255	120	29	46	41	137	14	23	60	82	4	107	97	37	47	68	100	37	33	34	115	90	106	106	64	118	104	34	90	263	49	75
CBR3-AS1|ENSG00000236830|lncRNA	205	155	18	289	50	92	93	346	158	45	103	272	164	272	227	53	62	75	209	217	63	90	303	125	65	84	218	48	487	96	43	104	65	96	83	80	143	87	203	194	182	139	36	490	121	177	88	156	74
AC109361.2|ENSG00000250740|lncRNA	1	1	1	5	0	2	3	7	0	0	5	0	0	4	2	1	0	2	1	7	1	4	0	2	0	1	4	0	5	0	0	4	2	5	0	3	5	13	13	3	4	4	2	6	3	2	0	21	4
UBR5-AS1|ENSG00000246263|lncRNA	272	262	64	424	37	421	117	317	121	66	218	102	298	1053	660	77	42	255	444	444	94	139	187	129	40	153	245	27	1120	484	71	137	32	388	130	71	287	410	229	537	440	193	378	379	325	550	190	255	333
AC006487.1|ENSG00000249906|lncRNA	2	5	0	0	0	0	0	1	0	0	0	1	0	1	5	0	0	1	0	1	0	0	0	0	0	0	1	0	1	0	0	0	0	0	0	0	0	0	2	0	0	0	0	0	1	0	0	0	0
AC069029.1|ENSG00000259621|lncRNA	0	0	0	0	0	0	0	0	0	0	1	0	0	0	0	0	0	0	0	0	0	0	0	0	0	0	0	0	0	0	0	0	1	0	0	0	0	0	0	0	0	0	0	0	0	0	0	0	0
SLX1B-SULT1A4|ENSG00000260280|lncRNA	0	0	0	2	0	1	0	1	0	0	0	0	1	0	2	0	0	0	0	0	0	0	1	1	0	0	1	0	2	0	0	2	0	2	0	0	1	2	0	0	2	0	0	0	0	0	0	0	0
AC092059.1|ENSG00000239991|lncRNA	0	0	0	0	0	0	0	0	0	0	0	0	0	0	0	0	0	0	0	0	0	0	0	0	0	0	0	0	0	0	0	0	0	0	0	0	0	0	0	0	0	0	0	0	0	0	0	0	0
AC007601.2|ENSG00000261293|lncRNA	0	0	0	1	0	0	0	0	0	1	0	0	0	0	0	0	0	0	0	0	2	0	0	0	0	0	0	0	0	0	1	0	0	0	0	1	0	0	1	0	0	0	1	1	0	0	0	2	0
AC046130.2|ENSG00000245482|lncRNA	0	0	0	0	0	0	0	0	0	0	0	0	0	0	0	0	0	0	0	0	0	0	0	0	0	0	0	0	0	0	0	0	0	0	0	0	0	0	0	0	0	0	0	0	0	0	0	0	0
AC104964.1|ENSG00000253641|lncRNA	5	9	9	23	2	34	4	9	4	6	3	1	19	21	89	2	6	47	56	10	1	75	7	3	2	7	13	1	239	40	46	6	3	39	25	12	71	206	156	8	16	129	18	138	3	7	8	9	36
AL354696.1|ENSG00000277662|lncRNA	23	5	6	74	8	47	5	59	7	17	13	6	25	57	49	7	0	28	18	40	9	13	15	5	8	27	10	1	14	18	7	20	3	17	11	12	41	96	20	43	31	21	14	12	34	10	16	38	22
AC096711.2|ENSG00000251555|lncRNA	1	0	0	0	0	1	1	1	1	1	0	0	2	1	0	0	0	0	0	0	0	0	0	0	1	0	0	1	2	3	0	1	0	0	1	0	1	0	0	1	0	2	1	2	2	1	0	0	0
AL096677.1|ENSG00000273838|lncRNA	0	2	0	1	0	0	0	2	0	0	3	2	0	2	0	0	0	3	0	1	4	0	0	0	0	4	0	0	3	4	0	12	0	1	3	1	0	12	0	2	1	0	1	6	0	1	2	8	0
LINC01442|ENSG00000227510|lncRNA	0	0	0	0	0	0	0	0	0	0	0	0	0	0	0	0	0	0	0	0	0	0	0	0	0	0	0	0	0	0	0	0	0	1	0	0	0	0	0	0	0	0	0	0	0	0	0	0	0
AC021785.1|ENSG00000253373|lncRNA	0	0	1	0	0	0	0	0	0	0	0	0	0	0	0	0	0	0	1	0	0	0	1	0	0	0	0	0	0	2	0	1	0	0	0	0	0	4	1	0	0	0	0	0	1	2	0	0	0
AC106872.9|ENSG00000250887|lncRNA	0	0	0	0	0	0	0	0	0	0	0	0	0	0	0	0	0	0	0	0	0	0	0	0	0	0	0	0	0	0	0	0	0	0	0	0	0	0	0	0	0	0	0	0	0	0	0	0	0
AL161912.1|ENSG00000232494|lncRNA	0	0	0	0	0	0	0	0	0	0	0	0	0	0	0	0	0	0	0	0	0	0	0	0	0	0	0	0	0	0	0	0	0	0	0	0	0	0	0	0	1	0	0	0	0	0	0	0	0
AC003009.1|ENSG00000262011|lncRNA	0	0	0	0	0	0	0	0	0	0	0	0	0	0	0	0	0	0	0	0	0	0	0	0	0	0	0	0	0	0	0	0	0	0	0	0	0	0	0	0	0	0	0	0	0	0	1	0	0
AC090844.3|ENSG00000265799|lncRNA	0	0	0	1	0	2	0	0	0	1	0	0	0	1	1	0	0	1	1	2	0	0	0	4	2	0	1	2	2	0	1	2	0	4	0	0	0	0	0	1	0	0	0	0	2	0	0	0	1
AL590133.2|ENSG00000259357|lncRNA	0	0	0	0	0	0	0	0	0	0	0	0	0	0	0	0	0	0	0	0	0	0	0	0	0	0	0	0	0	0	0	0	0	0	0	0	0	0	0	0	0	0	0	0	0	0	0	0	0
AC006487.2|ENSG00000250310|lncRNA	3	3	1	3	0	1	0	0	0	0	0	0	0	1	2	1	0	0	0	0	0	0	0	0	0	0	0	0	0	0	0	0	0	0	0	0	0	0	0	0	0	0	0	0	1	0	0	0	0
AC015712.4|ENSG00000259604|lncRNA	1	2	0	1	0	0	0	0	0	0	0	2	0	0	0	0	0	2	3	0	0	0	1	0	0	3	2	0	0	1	0	0	0	1	0	0	1	2	0	2	0	0	0	19	0	0	0	0	0
AL672277.1|ENSG00000237531|lncRNA	0	1	0	0	0	2	0	0	0	0	0	0	0	0	0	0	0	1	5	1	0	0	2	0	0	5	0	0	3	0	0	0	0	0	5	0	0	0	0	0	0	0	0	0	0	0	1	1	0
AC007376.2|ENSG00000258569|lncRNA	1	1	1	2	0	0	0	0	0	1	2	0	4	3	0	0	1	2	7	6	0	0	2	0	0	0	1	0	4	3	0	3	0	5	1	0	3	6	1	3	1	0	1	1	1	2	0	1	2
AC022034.1|ENSG00000237807|lncRNA	289	513	7	59	0	1	9	6	15	3	4	5	14	110	12	1	28	13	44	19	10	23	38	15	3	17	19	7	138	104	1	46	0	43	3	5	42	2	48	28	8	20	7	39	84	67	569	38	20
AC010320.2|ENSG00000267927|lncRNA	1	0	1	0	0	3	1	0	0	0	0	2	3	4	1	0	6	1	2	0	0	1	0	0	0	0	4	0	0	1	1	1	0	0	0	0	0	0	0	1	1	0	0	0	0	3	3	0	0
AC111000.4|ENSG00000250696|lncRNA	4	4	0	8	0	0	0	1	4	0	0	0	0	0	1	1	0	0	0	3	2	0	0	0	0	2	0	0	3	2	0	13	1	1	0	2	2	0	3	0	0	1	0	9	4	6	37	0	0
AC005540.1|ENSG00000235852|lncRNA	12	6	2	10	0	7	1	9	1	3	0	2	10	5	4	2	9	19	7	8	2	3	14	4	5	12	11	1	13	8	3	22	1	20	8	3	8	10	18	10	5	6	3	5	14	31	5	8	9
TRMT2B-AS1|ENSG00000225839|lncRNA	0	0	0	1	0	0	1	1	0	6	1	0	1	1	0	1	0	1	0	0	2	0	0	2	0	0	0	1	0	0	1	0	0	1	4	3	0	0	1	0	0	1	1	1	0	0	0	0	0
AL354760.1|ENSG00000273483|lncRNA	6	13	0	9	4	9	4	3	6	1	2	4	6	9	8	3	0	10	2	10	1	2	14	1	1	3	14	0	10	3	1	4	4	5	2	8	7	41	4	2	13	8	0	10	2	10	4	27	4
AC019118.1|ENSG00000226649|lncRNA	1	1	1	1	0	2	1	2	1	0	2	0	0	3	1	2	0	2	2	2	3	0	5	3	0	2	0	0	1	2	1	1	0	2	0	2	0	2	2	1	3	0	0	1	1	2	14	3	1
AC015977.2|ENSG00000225378|lncRNA	0	0	0	0	0	0	0	0	0	0	0	0	0	0	0	0	0	0	0	0	0	0	0	0	0	0	0	0	0	0	0	0	0	0	0	0	0	0	0	0	0	0	0	0	0	0	0	0	0
AC009093.4|ENSG00000260953|lncRNA	10	2	0	3	0	0	0	2	0	0	1	0	0	7	0	0	0	3	3	0	0	0	1	0	0	1	0	0	8	3	3	6	1	4	1	1	2	3	1	1	1	5	0	3	2	3	1	2	3
CU634019.3|ENSG00000278884|lncRNA	0	0	0	0	0	0	0	0	0	0	0	0	0	3	0	0	0	0	0	0	0	0	0	0	0	0	1	0	0	0	0	0	0	0	0	0	0	0	0	0	0	0	0	0	0	0	0	0	0
AC027117.1|ENSG00000253671|lncRNA	16	7	1	27	0	9	2	12	1	4	4	11	8	12	4	2	1	2	22	15	6	1	11	12	4	13	25	0	15	3	3	19	57	16	4	3	7	16	25	4	18	39	2	4	22	7	7	16	9
AC004494.1|ENSG00000262312|lncRNA	8	6	7	9	1	1	4	11	7	1	4	1	3	5	13	5	9	2	3	1	1	4	5	7	2	6	8	2	10	8	2	10	6	9	4	3	5	3	3	0	2	4	5	2	8	9	7	14	6
AC005288.1|ENSG00000266469|lncRNA	393	519	134	394	127	138	112	329	161	85	186	157	389	840	570	184	44	648	697	260	490	229	764	139	85	397	444	42	675	595	137	522	213	690	250	184	430	434	765	289	690	461	519	778	315	818	923	548	491
AL356752.1|ENSG00000277545|lncRNA	0	1	0	2	0	2	0	3	0	0	3	3	1	0	1	0	0	1	1	0	1	1	0	0	0	0	1	0	0	0	0	0	0	0	0	0	0	0	0	0	0	0	0	1	0	0	1	1	0
AP003486.1|ENSG00000255455|lncRNA	374	773	87	221	102	110	41	143	206	71	162	99	92	410	271	121	38	264	277	207	50	147	359	68	109	102	233	12	163	200	66	287	67	319	108	121	291	323	276	135	558	161	133	203	167	236	216	356	209
AC019205.1|ENSG00000229852|lncRNA	61	119	54	32	7	1	1	12	11	8	9	1	11	46	9	5	7	37	102	2	6	14	24	8	3	20	45	5	40	65	5	44	15	56	7	9	28	14	18	21	12	10	54	26	20	40	21	31	33
HM13-AS1|ENSG00000230613|lncRNA	6	9	5	4	4	9	6	3	10	2	1	3	5	5	12	5	1	4	7	5	4	5	2	5	2	1	4	1	13	2	1	7	7	5	3	4	4	4	6	3	5	5	6	12	11	11	2	2	6
DNAAF4-CCPG1|ENSG00000261771|lncRNA	0	0	0	0	0	0	0	0	0	0	0	0	0	0	0	0	0	0	0	0	0	0	0	0	0	0	0	0	0	0	0	0	0	0	0	0	0	0	0	0	0	0	0	0	0	0	0	0	0
AC018653.3|ENSG00000256967|lncRNA	36	40	30	48	28	19	13	104	27	33	24	10	32	95	37	52	17	49	72	26	22	30	55	29	24	36	35	8	74	20	34	200	4	82	29	49	39	42	139	22	50	48	24	48	25	199	56	218	40
LINC02364|ENSG00000250190|lncRNA	0	0	0	0	0	0	0	0	0	0	0	0	0	0	0	0	0	0	0	0	0	0	0	0	0	0	0	0	0	0	0	0	0	0	0	0	0	0	0	0	0	0	0	0	0	0	0	0	0
AC010247.2|ENSG00000259436|lncRNA	34	27	1	11	2	1	1	3	2	0	1	4	2	7	4	1	9	7	2	2	5	1	5	5	0	4	3	0	9	28	0	3	0	4	6	0	4	0	2	7	3	5	2	5	16	12	2	3	15
AC063948.1|ENSG00000257543|lncRNA	5	6	4	15	2	77	3	16	3	4	14	1	4	15	21	1	3	7	38	8	4	4	20	7	0	9	36	1	18	12	0	19	2	9	4	1	7	39	11	5	12	8	4	21	17	13	7	9	13
AC013726.2|ENSG00000259793|lncRNA	5	11	0	13	0	5	3	6	0	6	3	4	8	4	17	1	1	1	3	8	0	0	1	13	5	5	3	0	4	2	0	7	1	5	2	2	2	14	9	1	4	0	1	7	16	7	2	3	8
NRAV|ENSG00000248008|lncRNA	317	293	172	274	177	495	143	329	217	116	214	116	258	629	350	146	106	413	389	312	151	165	458	181	187	478	437	110	993	234	99	467	231	427	87	87	386	353	680	429	638	484	163	209	493	431	667	579	310
AL139286.2|ENSG00000271914|lncRNA	3	4	1	0	6	9	0	1	1	0	0	4	2	1	8	0	0	10	8	6	1	2	7	1	2	5	9	0	2	8	3	2	5	3	2	0	2	10	7	0	1	2	2	1	3	1	13	3	0
AC004522.4|ENSG00000237640|lncRNA	0	2	0	3	0	1	0	0	1	1	1	0	1	1	3	0	0	1	8	0	0	0	0	2	0	3	0	1	0	4	0	1	0	1	1	1	1	1	0	2	3	0	0	4	0	1	0	0	1
AL133260.2|ENSG00000232290|lncRNA	0	1	0	0	0	0	0	0	0	0	0	0	1	1	0	1	0	1	2	0	2	0	1	0	0	0	0	0	0	0	1	0	0	0	0	0	1	0	0	1	2	0	1	0	0	0	0	0	0
AC009154.2|ENSG00000274478|lncRNA	0	1	0	0	0	0	0	0	0	0	0	0	0	0	0	0	0	0	0	0	0	0	0	0	0	0	0	0	0	0	1	0	0	1	0	0	0	0	0	0	0	0	0	1	0	0	0	0	0
LINC00498|ENSG00000248397|lncRNA	0	0	1	0	0	0	0	0	0	0	0	0	0	0	0	0	0	0	0	0	0	0	0	0	0	0	0	0	1	0	0	0	0	0	0	0	0	0	0	0	0	0	0	0	0	0	0	0	0
HSD17B3-AS1|ENSG00000232283|lncRNA	1	1	0	5	0	1	2	0	2	0	0	0	0	0	5	0	0	0	0	0	0	0	1	0	0	2	0	0	2	1	0	1	0	0	1	1	4	2	2	2	0	0	0	0	1	1	1	1	0
AC141273.1|ENSG00000260201|lncRNA	0	1	0	0	0	0	0	0	0	0	0	0	0	0	0	0	0	0	0	0	0	0	0	0	0	0	0	0	0	0	0	0	0	0	0	0	0	0	0	0	0	0	0	0	0	0	0	0	0
LINC01001|ENSG00000230724|lncRNA	18	30	12	32	6	9	7	32	15	16	25	7	8	21	13	10	25	14	37	10	13	12	41	13	24	25	14	3	57	7	9	21	13	14	19	11	29	49	41	3	21	15	76	18	14	42	29	53	19
LINC02075|ENSG00000249497|lncRNA	0	0	0	0	0	0	0	0	0	0	0	0	0	0	2	0	0	0	0	0	0	0	0	0	0	0	0	0	0	0	0	0	0	0	0	0	0	0	0	0	0	0	0	0	0	1	0	0	0
MYO18B-AS1|ENSG00000231933|lncRNA	0	0	0	0	0	0	0	0	0	0	2	0	1	0	0	0	0	0	0	0	0	0	0	0	0	0	0	0	0	0	0	0	0	0	0	0	0	0	0	0	0	0	0	0	0	0	0	0	0
DGCR9|ENSG00000273032|lncRNA	6	11	2	3	1	20	3	2	0	2	0	9	8	4	9	2	2	0	5	1	2	22	2	12	0	1	3	3	38	5	0	2	14	39	2	6	5	2	3	1	5	5	12	16	0	5	27	2	4
AC010486.1|ENSG00000248667|lncRNA	0	0	0	0	0	0	0	0	0	0	0	0	0	0	0	0	0	0	0	0	0	0	0	0	0	0	0	0	0	0	0	0	0	0	0	0	0	2	0	0	0	0	0	1	0	0	0	0	0
AL021707.8|ENSG00000273096|lncRNA	14	3	5	14	2	21	2	20	5	5	5	0	3	9	2	3	1	7	4	1	7	4	7	0	2	4	12	2	9	5	1	14	3	15	4	9	9	3	10	3	1	15	5	8	3	7	12	9	5
INO80-AS1|ENSG00000259521|lncRNA	1	3	1	2	0	12	0	2	0	0	2	1	3	0	1	1	0	3	2	0	0	1	3	2	0	1	4	0	2	4	0	1	0	3	2	1	2	2	3	2	0	1	2	1	0	4	8	2	0
AC108058.1|ENSG00000238273|lncRNA	36	87	14	53	10	15	11	134	10	17	20	10	17	21	17	18	14	18	19	6	6	6	23	26	27	46	44	3	34	20	13	50	13	53	30	112	28	16	97	27	23	87	6	48	19	21	12	32	10
AL021937.1|ENSG00000230736|lncRNA	4	9	2	3	0	3	1	7	6	0	1	4	1	6	3	2	5	7	6	2	2	1	12	2	1	3	1	0	9	3	0	11	17	9	2	1	4	4	4	1	3	7	9	6	6	6	13	6	2
LINC02234|ENSG00000248202|lncRNA	4	4	0	1	0	0	0	3	0	0	0	0	0	0	0	0	0	0	0	0	1	0	0	0	0	0	4	0	0	1	0	0	0	0	0	0	2	6	0	3	0	3	0	3	1	3	1	0	0
AP003027.1|ENSG00000203334|lncRNA	0	0	0	0	0	0	0	0	0	0	0	0	0	0	0	0	0	0	0	0	0	0	0	0	0	0	0	0	0	0	0	0	0	0	0	0	0	0	0	0	0	0	0	0	0	0	0	1	0
PRKCZ-AS1|ENSG00000182873|lncRNA	88	103	47	124	30	85	68	157	63	105	56	59	41	106	194	62	47	115	90	34	35	110	118	67	51	71	89	33	138	50	72	122	24	180	27	95	77	222	177	22	190	66	54	103	51	76	177	172	24
AC009623.2|ENSG00000253342|lncRNA	0	0	0	0	0	0	0	0	0	0	0	0	0	0	0	0	0	0	0	0	0	0	0	0	0	0	0	0	0	0	0	0	0	0	0	0	0	0	0	0	0	0	0	0	1	0	0	0	0
LINC01641|ENSG00000234277|lncRNA	1	0	0	0	0	1	0	1	2	1	7	0	0	1	0	0	5	0	1	2	3	0	0	0	4	0	1	3	0	1	0	0	0	0	4	0	0	1	0	0	2	1	2	0	1	1	0	1	0
AL136038.4|ENSG00000258800|lncRNA	0	0	0	0	0	0	0	0	0	0	0	0	0	0	0	0	0	0	0	0	0	0	0	0	0	0	0	0	0	0	0	0	0	0	0	0	0	0	0	0	0	0	0	0	0	0	0	0	0
AC090023.1|ENSG00000255866|lncRNA	0	0	0	0	0	0	0	0	0	0	0	0	0	0	0	0	0	0	0	0	0	0	0	0	0	0	0	0	0	0	0	0	0	0	0	0	0	0	0	0	0	0	0	0	0	0	0	0	0
AC097375.3|ENSG00000251249|lncRNA	0	0	0	0	0	0	0	0	1	0	0	2	0	0	0	0	0	1	0	0	1	0	0	0	0	0	0	0	0	0	0	0	0	0	0	0	0	0	0	0	0	0	0	9	0	2	1	0	0
AL161908.1|ENSG00000224842|lncRNA	2	0	0	0	0	3	0	0	0	0	0	0	0	0	0	0	0	0	1	0	0	1	0	1	0	1	2	0	0	0	0	0	0	1	0	0	0	0	0	0	0	0	0	0	0	0	2	0	0
Z82186.1|ENSG00000224715|lncRNA	0	0	0	1	0	0	0	1	1	0	0	0	0	0	0	0	1	0	1	0	0	0	0	0	0	1	0	0	0	0	0	0	0	3	0	0	0	1	1	0	0	0	0	0	1	1	1	0	0
AC242988.1|ENSG00000276110|lncRNA	1	0	1	0	0	0	0	0	0	1	0	0	2	0	0	0	0	0	2	0	0	0	0	0	0	0	1	0	0	0	0	1	0	1	0	0	1	0	0	0	1	0	0	1	0	1	1	0	0
AL928970.1|ENSG00000227518|lncRNA	0	1	1	1	0	0	0	6	1	0	0	0	1	0	2	0	0	0	0	0	1	1	2	0	0	0	0	0	6	2	1	4	0	0	0	0	1	0	0	0	1	1	0	0	0	0	2	3	2
AC005391.1|ENSG00000275162|lncRNA	1	0	2	0	3	7	1	1	0	2	0	2	3	3	3	4	3	2	1	0	0	2	2	11	0	2	5	1	0	3	1	9	0	8	1	4	1	4	14	2	1	1	4	2	0	1	1	2	2
LINC00331|ENSG00000225427|lncRNA	0	0	0	0	0	0	0	0	0	0	0	0	0	0	0	0	0	0	0	0	0	0	0	0	0	0	0	0	0	0	0	0	0	0	0	0	0	0	0	0	0	0	0	0	0	0	0	0	0
AC020687.1|ENSG00000259560|lncRNA	0	0	2	0	0	0	0	0	0	0	0	1	0	0	0	0	0	0	1	1	0	0	0	0	0	0	0	0	1	0	0	0	0	0	0	0	0	0	0	0	0	0	0	3	0	1	0	0	0
AP001381.1|ENSG00000266541|lncRNA	0	2	0	1	0	19	0	0	0	0	0	0	2	1	0	0	0	0	0	0	1	0	0	0	0	0	3	0	1	0	0	2	2	1	0	0	0	0	2	0	1	0	1	0	1	0	1	2	0
AL355816.2|ENSG00000273221|lncRNA	0	0	0	0	0	0	0	0	0	0	0	0	0	0	0	0	0	0	0	0	0	0	0	0	0	0	0	0	0	0	0	0	0	0	0	0	0	0	0	0	0	0	0	0	0	0	0	0	0
LINC02004|ENSG00000240006|lncRNA	1	3	1	3	0	1	0	3	2	0	0	1	1	0	4	0	0	3	3	6	4	0	2	0	0	0	2	0	0	2	1	2	0	0	2	1	1	5	0	0	5	1	0	2	0	1	0	0	15
BX255923.1|ENSG00000225655|lncRNA	5	7	0	0	0	3	0	0	0	0	1	0	0	0	0	0	0	0	0	0	0	0	1	0	0	1	0	0	0	1	0	0	0	0	1	0	0	3	0	0	0	0	0	0	0	0	8	0	1
C12orf77|ENSG00000226397|lncRNA	5	0	0	0	0	0	0	1	0	0	0	0	0	1	0	0	0	0	0	0	0	0	0	0	0	0	0	0	0	0	0	0	0	0	0	0	0	0	0	0	0	1	0	1	2	0	0	0	1
AC012085.2|ENSG00000258274|lncRNA	417	409	1	19	0	4	2	1	2	0	0	0	1	30	7	0	0	1	0	1	0	88	1	10	0	0	19	1	5	45	0	11	0	1	0	3	1	1	2	1	1	1	4	3	6	8	1	2	2
AL121672.3|ENSG00000273289|lncRNA	1	2	0	2	0	6	1	4	4	0	1	5	0	11	3	3	2	3	5	1	4	0	5	0	0	1	4	4	2	3	0	4	1	3	1	0	3	3	0	1	1	3	3	9	2	1	3	1	0
BX255923.2|ENSG00000276462|lncRNA	0	1	0	0	0	1	0	1	0	0	1	0	0	1	1	0	0	0	1	0	0	0	0	0	0	1	0	0	5	1	0	6	0	0	0	1	0	3	0	0	0	1	0	0	1	1	0	1	0
ADORA2A-AS1|ENSG00000178803|lncRNA	7	9	10	99	3	16	6	5	4	0	8	0	2	5	88	4	10	6	43	8	3	2	8	6	3	5	12	0	70	4	25	13	13	21	5	6	6	29	6	5	2	4	11	6	21	11	18	14	9
AC008074.2|ENSG00000260101|lncRNA	85	37	3	24	16	65	14	24	4	13	21	9	14	28	43	12	7	20	29	31	2	33	26	15	4	26	124	0	50	46	0	81	5	51	63	10	38	23	53	34	20	22	13	19	46	55	15	35	48
AC016229.1|ENSG00000267000|lncRNA	1	0	0	0	0	1	0	0	0	0	0	0	0	0	0	0	0	0	0	0	0	0	0	0	0	0	0	0	0	0	0	0	1	1	0	0	0	0	0	0	0	0	0	0	0	0	0	0	0
AC132219.1|ENSG00000253334|lncRNA	0	0	0	0	0	3	0	2	3	0	1	0	0	4	2	0	0	1	1	1	0	0	0	0	1	1	4	0	4	4	0	2	0	0	0	2	2	0	0	0	2	2	2	7	0	4	5	6	0
AC079313.2|ENSG00000258137|lncRNA	36	99	0	2	0	0	0	0	1	0	0	0	1	16	1	1	1	1	1	1	1	4	1	0	0	0	8	0	4	24	0	2	0	0	0	0	0	0	0	0	0	2	1	4	4	1	1	1	0
AC008267.5|ENSG00000237310|lncRNA	33	48	43	56	12	49	52	44	32	19	21	21	20	22	86	65	66	87	85	45	43	29	27	32	102	46	48	38	53	65	63	16	47	29	61	15	19	124	44	123	52	16	35	24	53	60	31	43	46
AC009229.1|ENSG00000227292|lncRNA	0	3	0	0	0	0	0	0	0	0	0	0	0	0	0	0	0	0	0	0	0	0	0	0	0	0	0	0	1	1	0	0	0	0	0	0	0	0	0	0	0	0	0	1	0	0	0	0	0
ERVMER61-1|ENSG00000230426|lncRNA	0	1	69	0	0	59	0	0	0	0	23	0	0	0	0	0	0	17	237	200	0	0	240	0	0	0	99	1	4	0	0	0	0	1	1	0	0	42	0	230	0	2	2	22	0	0	0	32	1
AC132825.2|ENSG00000243655|lncRNA	0	0	0	0	0	0	0	0	0	0	1	0	0	0	0	0	0	0	0	0	0	0	0	0	0	0	0	0	0	0	0	0	0	0	0	0	0	0	0	0	0	0	0	0	0	0	0	0	0
AC011503.1|ENSG00000269289|lncRNA	4	22	0	1	0	0	0	0	0	0	0	0	0	0	1	0	0	1	18	0	0	0	1	0	0	0	2	0	5	0	0	2	0	1	0	0	2	1	11	0	0	0	0	18	1	0	1	1	0
AC012378.1|ENSG00000259180|lncRNA	0	0	0	0	0	0	0	0	0	0	0	0	0	0	0	0	0	0	0	0	0	0	0	0	0	0	0	0	0	0	0	0	0	0	0	0	0	0	0	0	0	0	0	0	0	0	0	0	0
LINC01448|ENSG00000238284|lncRNA	0	0	0	0	0	0	0	0	0	0	0	0	0	0	0	0	0	0	35	0	0	0	0	0	0	0	0	0	0	0	0	0	0	0	0	0	0	0	0	0	0	0	4	0	0	15	0	0	0
AL035250.1|ENSG00000225129|lncRNA	0	0	0	0	0	0	0	0	0	0	0	0	0	1	0	0	0	0	0	0	0	0	0	0	0	0	0	0	0	0	0	0	0	0	0	0	0	1	0	1	0	0	0	0	0	1	0	3	0
AC106745.1|ENSG00000261363|lncRNA	0	0	0	1	0	0	0	1	0	0	0	0	0	1	0	0	0	0	0	0	0	0	0	0	0	0	0	0	0	0	0	0	0	0	0	0	0	1	0	0	0	0	0	0	0	1	1	0	0
AC011396.3|ENSG00000271724|lncRNA	0	0	0	0	0	0	0	0	0	0	0	0	0	0	0	0	0	0	0	0	0	0	0	0	0	0	0	0	0	0	0	0	0	0	0	0	0	0	0	0	0	0	0	0	0	0	0	0	0
AL359399.1|ENSG00000258748|lncRNA	1	3	1	0	0	0	2	3	0	2	1	2	0	0	5	2	5	0	0	0	1	0	0	1	6	0	5	2	0	1	0	3	0	3	0	0	0	3	9	1	0	0	0	0	0	0	0	2	4
LINC01829|ENSG00000236780|lncRNA	23	15	0	5	0	0	0	1	0	0	0	0	0	3	3	0	0	3	0	2	0	1	0	0	0	2	5	0	4	7	0	2	0	0	1	1	1	5	1	0	0	1	0	0	2	1	2	0	2
AC124290.2|ENSG00000253524|lncRNA	0	0	0	0	0	0	0	0	0	0	0	0	0	0	0	0	0	0	2	4	4	0	2	0	0	0	3	0	0	0	0	0	0	0	0	1	0	0	0	1	0	0	0	12	0	0	0	0	0
AC087741.1|ENSG00000262580|lncRNA	96	34	136	192	21	288	75	374	63	89	64	192	107	280	192	109	152	138	96	81	60	140	37	243	34	46	171	51	188	80	101	169	59	239	229	81	147	717	46	23	62	192	237	236	42	162	70	154	61
AC073569.2|ENSG00000258048|lncRNA	28	25	4	12	7	6	12	20	9	9	5	6	22	16	17	17	9	29	26	14	7	9	33	15	14	36	5	4	58	16	8	22	0	26	1	4	37	10	34	17	21	20	14	24	24	36	25	31	24
AL122008.4|ENSG00000236244|lncRNA	0	0	0	0	0	0	0	0	0	0	0	0	0	0	0	0	0	0	0	0	0	0	0	0	0	0	0	0	0	0	0	0	0	0	0	0	0	0	0	0	0	0	0	0	0	0	0	0	0
AL445235.1|ENSG00000235143|lncRNA	3	0	0	0	0	0	0	0	0	0	0	0	0	0	0	1	0	0	0	0	0	0	0	0	0	0	0	0	0	0	0	0	0	0	0	0	0	0	0	0	0	0	0	0	0	0	0	0	0
AP000943.2|ENSG00000255929|lncRNA	2	0	0	1	0	0	0	0	0	0	0	0	0	0	0	0	0	0	0	0	0	0	0	0	0	0	0	0	0	0	0	0	0	0	0	0	0	0	0	0	0	0	0	0	0	0	0	0	0
AC022733.1|ENSG00000253665|lncRNA	9	15	0	2	0	0	0	1	0	0	0	0	1	5	2	0	0	0	0	6	3	0	0	0	0	1	0	0	1	0	0	2	0	0	0	0	1	78	0	0	1	0	0	10	2	3	0	1	3
LINC02779|ENSG00000231529|lncRNA	0	0	0	2	0	0	0	0	0	0	0	0	0	0	0	0	0	0	1	0	0	0	0	0	0	0	0	0	1	0	0	0	0	0	0	0	0	0	1	0	0	0	0	0	0	0	1	0	0
AC087672.1|ENSG00000253115|lncRNA	0	0	0	0	0	0	0	1	0	0	1	0	0	0	0	0	0	0	0	0	0	0	0	0	0	0	0	0	0	1	0	0	0	0	0	0	0	0	1	0	1	0	0	0	0	0	0	0	0
AL109615.2|ENSG00000231881|lncRNA	1	1	0	0	3	4	0	2	7	4	2	0	5	1	2	3	0	0	1	1	1	2	3	3	1	5	5	1	5	1	0	0	0	1	0	2	8	1	3	1	4	2	9	40	1	4	13	3	19
[truncated: 12,084 more rows]
[truncated: 37 more columns]
