# Supplementary material for: Development and Validation of a Nomogram and a Comprehensive Prognostic Analysis of an LncRNA-Associated Competitive Endogenous RNA Network Based on Immune-Related Genes for Locally Advanced Rectal Cancer With Neoadjuvant Therapy
Source: Front Oncol. 2021 Jul 19;11:697948. doi: 10.3389/fonc.2021.697948 (PMC8327778; doi:10.3389/fonc.2021.697948)
Supplement: Supplementary file 10 [file Table_2.xlsx]

## Sheet: Sheet1
id	TCGA-AG-3731-11A-01R-1736-07	TCGA-AF-2692-11A-01R-A32Z-07	TCGA-AG-3587-01A-01R-0821-07	TCGA-AG-4022-01A-01R-1736-07	TCGA-AG-A015-01A-01R-A002-07	TCGA-DY-A1H8-01A-21R-A155-07	TCGA-AG-A01J-01A-01R-A00A-07	TCGA-G5-6233-01A-11R-1736-07	TCGA-AG-A00H-01A-01R-A00A-07	TCGA-AG-A01L-01A-01R-A002-07	TCGA-AG-A036-01A-12R-A083-07	TCGA-AG-A011-01A-01R-A002-07	TCGA-EF-5831-01A-01R-1660-07	TCGA-F5-6864-01A-11R-1928-07	TCGA-EI-6883-01A-31R-1928-07	TCGA-AG-A025-01A-01R-A00A-07	TCGA-AG-3878-01A-02R-0905-07	TCGA-CL-4957-01A-01R-1736-07	TCGA-EI-6513-01A-21R-1736-07	TCGA-EF-5830-01A-01R-1660-07	TCGA-AG-3898-01A-01R-1119-07	TCGA-AG-A026-01A-01R-A00A-07	TCGA-CI-6620-01A-11R-1830-07	TCGA-AG-3584-01A-01R-0821-07	TCGA-AG-A02X-01A-01R-A00A-07	TCGA-EI-6512-01A-11R-1736-07	TCGA-DY-A1DE-01A-11R-A155-07	TCGA-AG-3883-01A-02R-0905-07	TCGA-EI-6885-01A-11R-1928-07	TCGA-AF-2690-01A-02R-1736-07	TCGA-AG-A014-01A-02R-A002-07	TCGA-EI-6506-01A-11R-1736-07	TCGA-AG-A002-01A-01R-A002-07	TCGA-CI-6621-01A-11R-1830-07	TCGA-AG-A023-01A-01R-A00A-07	TCGA-AF-2692-01A-01R-0821-07	TCGA-EI-6884-01A-11R-1928-07	TCGA-DY-A1DG-01A-11R-A32Y-07	TCGA-EI-6508-01A-11R-1736-07	TCGA-DC-5869-01A-01R-1660-07	TCGA-CI-6623-01B-11R-1830-07	TCGA-EI-6882-01A-11R-1928-07	TCGA-AG-A01Y-01A-41R-A083-07	TCGA-AG-4021-01A-01R-1736-07	TCGA-AF-4110-01A-02R-1736-07	TCGA-AG-3731-01A-11R-1736-07	TCGA-F5-6814-01A-31R-1928-07	TCGA-CI-6619-01B-11R-1830-07	TCGA-EI-6511-01A-11R-1736-07
OCSTAMP|ENSG00000149635|protein_coding	4	3	1	7	0	0	1	0	0	0	2	0	0	0	11	1	1	3	2	1	2	0	0	5	0	1	0	0	30	2	0	0	0	0	3	1	1	3	6	4	0	0	4	0	12	1	3	0	7
YTHDF1|ENSG00000149658|protein_coding	2780	3404	1896	6748	1761	4329	2232	4713	2675	2239	1989	2103	6007	7833	8143	1570	1556	8519	8444	5153	2554	4124	5840	3962	1769	9446	5435	1229	8560	5423	2797	7508	1530	8607	1964	1620	3645	2821	7071	6123	8590	2377	3258	4239	6016	6407	4921	6249	6897
ZNF24|ENSG00000172466|protein_coding	5030	5244	716	2496	1198	3171	498	2572	819	663	888	597	2527	2497	1848	1287	450	1985	2737	1730	576	1062	3018	667	785	2994	2290	178	3809	2674	402	3204	1942	3507	649	1053	2529	1172	2915	2409	3050	3960	1456	2585	2673	5224	4758	3488	2476
FASN|ENSG00000169710|protein_coding	5213	13231	10977	6085	8896	6168	8884	13504	11771	13619	10476	14865	6758	20605	16172	39471	21685	27163	17221	9941	7624	7828	44841	8292	12568	15516	13079	7137	22339	9202	15611	26395	14745	23664	21071	10527	16137	12515	14491	7506	31622	14105	13808	34845	9513	29796	24759	32243	16092
LRRC38|ENSG00000162494|protein_coding	4	3	0	8	0	0	1	0	2	1	8	0	1	3	2	0	0	1	1	2	3	0	3	2	0	3	1	3	12	4	2	1	1	5	9	1	0	0	0	2	1	0	0	5	2	6	1	4	0
S100A16|ENSG00000188643|protein_coding	9481	12794	1791	6478	4819	11825	1961	14438	3754	7444	3128	1857	3379	4617	517	3146	3039	8723	6585	5363	2872	3209	16736	1012	5068	13054	7097	2762	4247	4985	5339	10167	2650	6438	3263	3732	7563	6418	2209	4925	10489	9317	1923	14444	10308	4774	7914	9828	1199
LYPD4|ENSG00000273111|protein_coding	0	0	0	1	0	0	0	0	0	0	0	0	0	0	0	0	0	0	2	1	0	1	0	0	0	0	0	1	0	0	0	0	0	0	0	0	0	0	0	0	0	0	0	0	0	0	0	0	0
KLK5|ENSG00000167754|protein_coding	0	0	1	1	0	0	0	0	1	0	0	0	0	0	3	0	0	1	44	0	3	0	0	0	0	0	0	0	3	9	4	0	1	0	0	1	0	0	0	3	1	0	0	105	1	0	1	1	0
RPF2|ENSG00000197498|protein_coding	1205	1406	427	2280	642	3257	454	1700	906	684	1040	460	2285	2239	1314	585	163	1957	3235	3074	920	752	3185	327	355	2020	1685	302	2603	1371	629	2142	746	2302	607	474	2120	3062	1414	4152	3831	1257	1158	2518	1580	2441	3667	2866	2602
HCN3|ENSG00000143630|protein_coding	412	300	313	569	114	997	366	706	445	260	417	558	407	547	813	423	381	526	623	393	148	556	408	664	248	370	984	222	649	293	303	457	176	352	352	559	455	1220	533	316	496	509	398	375	387	317	575	659	452
PDIA2|ENSG00000185615|protein_coding	18	24	23	29	60	198	5	12	52	211	12	222	34	180	4	87	15	20	68	6	19	84	10	2	23	15	27	1	121	21	84	7	88	11	18	98	51	173	82	42	83	16	37	95	24	13	116	8	6
HCRT|ENSG00000161610|protein_coding	0	0	2	0	2	2	4	0	6	6	0	1	1	4	4	5	0	5	6	1	4	5	3	1	4	5	2	4	0	2	1	1	0	0	8	15	3	43	12	7	34	3	1	0	0	2	1	0	0
GFY|ENSG00000261949|protein_coding	0	0	0	1	0	0	1	25	1	1	0	4	0	0	0	0	0	1	51	0	0	1	8	1	0	2	20	0	0	0	0	3	82	0	0	0	0	0	3	0	1	3	2	3	0	0	6	5	1
FH|ENSG00000091483|protein_coding	6542	7140	2054	2767	2136	1662	1199	3534	1728	1530	1987	1083	4240	2954	4466	2086	1374	6814	6854	2933	2350	1711	5981	1988	1890	4721	4687	825	4040	2565	1331	5937	2226	6238	1948	2909	4649	3936	4886	4605	7856	4287	2138	5223	3176	3786	7032	4024	4498
DNAAF1|ENSG00000154099|protein_coding	22	39	2	14	2	5	1	9	3	2	5	3	5	6	5	7	5	9	8	3	2	4	11	4	5	4	8	8	41	25	0	16	25	10	10	17	17	11	9	5	2	6	9	23	9	35	29	10	6
LCE2B|ENSG00000159455|protein_coding	0	0	0	0	0	0	0	0	0	0	0	0	0	0	0	0	0	0	0	0	0	0	0	0	0	0	0	0	0	0	0	0	0	0	0	0	0	0	0	0	0	0	0	0	0	0	0	0	0
HIGD1B|ENSG00000131097|protein_coding	17	32	12	19	1	7	3	10	8	11	14	3	8	91	19	11	5	37	17	17	14	7	34	12	3	10	26	14	23	73	3	19	5	27	13	13	18	22	24	21	20	5	16	55	23	30	61	27	28
CASP8|ENSG00000064012|protein_coding	1792	1336	426	2522	430	1190	363	1745	566	578	809	560	2326	2132	1510	591	340	2966	3240	1677	983	566	1873	675	534	2015	2449	188	2685	1825	394	2066	591	2653	503	613	1612	2136	2544	3353	2394	1931	786	2355	1948	2141	1931	2141	2563
CYTH1|ENSG00000108669|protein_coding	4157	6008	779	2517	720	810	1049	3366	851	1063	908	913	1195	3033	2639	1265	1125	1836	2092	1304	774	1199	2494	1363	745	2702	2172	426	3646	3490	967	3433	1138	2842	1807	1839	3036	2437	1885	1444	2095	2445	1200	2240	2464	2945	2168	3085	2404
TAAR6|ENSG00000146383|protein_coding	0	0	0	0	0	0	0	0	0	0	0	0	0	0	0	0	0	0	0	0	0	0	0	0	0	0	0	0	0	0	0	0	0	0	0	0	0	0	0	0	0	0	0	0	0	0	0	0	0
BHMG1|ENSG00000237452|protein_coding	0	0	3	3	0	1	0	1	1	0	2	0	1	5	1	3	0	10	18	5	1	0	9	2	1	2	0	0	0	2	1	1	2	1	4	2	0	0	0	2	2	0	0	2	1	3	0	1	5
MMACHC|ENSG00000132763|protein_coding	776	546	961	548	286	960	196	659	338	289	438	569	813	824	1246	487	328	1105	864	951	331	299	1141	315	244	1036	545	232	1166	384	295	595	597	912	393	217	569	823	1272	674	571	717	543	627	722	913	1127	683	292
FGF8|ENSG00000107831|protein_coding	2	3	0	1	2	42	0	14	2	1	1	1	3	2	0	1	6	10	1	0	0	1	1	5	7	2	0	2	2	1	3	1	2	2	4	0	4	4	3	4	1	1	4	2	1	8	5	5	2
AMN1|ENSG00000151743|protein_coding	166	233	52	126	38	77	44	182	44	27	30	45	66	124	106	90	28	132	109	92	43	45	136	62	55	103	90	17	236	133	95	138	162	164	55	53	80	85	106	176	144	176	116	65	152	139	110	117	75
MFSD2A|ENSG00000168389|protein_coding	569	1683	301	929	760	285	381	1592	338	767	481	317	229	197	299	1223	558	1715	808	709	376	390	1424	350	1080	1213	245	340	433	285	649	2327	676	1024	681	903	717	933	2194	592	656	957	401	1359	1488	460	1073	1279	393
DIDO1|ENSG00000101191|protein_coding	3735	6994	2284	7694	2020	3247	2175	6510	3144	3416	2352	1877	5646	9997	10044	1988	1553	7256	9091	3078	2365	4530	7903	3564	1594	10204	6531	805	11770	4401	3516	9104	1317	8730	2407	1830	6604	3266	8066	5856	8623	3337	4361	4066	6847	7852	4787	7325	8300
EPN2|ENSG00000072134|protein_coding	1739	2671	440	1008	199	720	535	1075	379	394	434	280	1084	1240	781	746	605	969	700	397	256	545	1030	525	284	743	712	431	2885	959	314	1673	659	1088	432	436	1178	1511	996	887	1334	1112	503	951	1416	1213	1432	1196	1047
DEFB118|ENSG00000131068|protein_coding	0	0	0	0	0	0	0	0	0	0	0	0	0	0	0	0	0	0	0	0	0	0	0	0	0	0	0	0	0	0	0	0	0	0	0	0	0	0	0	0	0	0	0	0	0	0	0	0	0
GDF9|ENSG00000164404|protein_coding	12	27	8	17	1	29	6	23	12	7	2	4	3	27	37	12	1	13	33	15	5	4	15	8	6	11	18	5	32	9	3	12	12	14	13	7	24	18	8	16	19	5	8	27	14	14	23	17	8
TTC28|ENSG00000100154|protein_coding	1456	2845	236	605	94	353	66	254	238	80	123	129	158	912	201	118	229	590	406	85	132	198	681	185	31	258	304	53	1399	865	82	560	67	800	207	375	574	223	476	173	349	245	319	276	574	938	270	1024	498
IBA57|ENSG00000181873|protein_coding	596	1358	371	412	434	289	251	405	283	473	298	225	205	545	516	448	321	792	818	460	312	378	1092	310	420	768	530	287	1271	414	313	860	214	845	516	515	825	262	736	397	1077	866	530	527	290	545	1095	930	514
LDB3|ENSG00000122367|protein_coding	1185	3275	5	65	2	15	5	39	23	5	12	7	16	470	81	7	18	31	28	10	26	257	41	33	4	20	172	15	110	232	7	20	19	21	7	24	36	11	43	19	15	15	19	71	74	78	115	50	17
DOLK|ENSG00000175283|protein_coding	844	998	373	686	204	919	370	1222	579	350	583	377	1173	1282	1939	567	885	1338	1351	649	568	372	1489	1062	248	1073	1529	427	1147	1254	434	1328	547	1421	660	237	883	1126	1332	947	852	485	723	1554	1372	1005	1268	1093	1257
KCNK15|ENSG00000124249|protein_coding	49	47	22	82	1	40	3	505	21	19	20	14	519	152	358	3	10	19	590	122	18	14	8	58	0	43	6	9	57	111	106	8	129	7	3	17	33	43	4	4	10	20	2	198	113	10	10	4	57
FOXA2|ENSG00000125798|protein_coding	3057	1592	1464	1722	1966	3756	840	2783	1320	1856	987	488	2700	1226	4647	570	1437	3077	1740	1969	518	1664	2912	978	3709	3634	4860	786	5843	1481	117	2590	433	3211	902	1073	2199	2679	2680	1784	3283	4431	1063	920	2197	2495	2606	1250	2504
ZNF506|ENSG00000081665|protein_coding	1014	733	155	896	252	754	179	831	451	395	325	206	700	1382	1540	397	137	670	497	819	221	540	709	300	20	861	602	79	1311	741	184	738	232	779	202	323	494	850	827	751	874	624	372	900	711	831	1569	550	608
UBXN2B|ENSG00000215114|protein_coding	1649	1734	368	1796	445	454	614	1177	392	521	1037	453	966	2008	1920	418	154	1785	2021	1345	485	751	1496	1126	222	1557	1226	82	4465	1638	570	1760	826	2581	505	510	1138	964	1757	1380	2523	1509	1107	3383	1353	1893	1875	2002	1852
TM4SF19|ENSG00000145107|protein_coding	1	3	2	32	0	0	2	37	0	1	7	1	17	34	7	0	1	1	29	39	4	1	9	2	1	6	44	2	60	29	1	2	0	6	1	1	16	5	0	5	1	6	12	54	10	9	15	6	9
NXF5|ENSG00000126952|protein_coding	0	0	0	0	0	0	0	0	0	0	0	0	0	1	0	0	0	0	1	0	0	0	0	1	0	1	0	0	0	0	0	0	0	0	0	0	0	0	1	0	0	0	0	1	0	1	1	0	0
PALMD|ENSG00000099260|protein_coding	688	624	27	244	18	25	20	246	30	18	64	26	113	495	163	28	16	179	129	80	61	56	295	48	13	107	191	28	372	1709	18	136	45	355	123	47	152	34	133	267	163	104	51	193	375	587	163	410	182
PFKM|ENSG00000152556|protein_coding	3321	5527	1373	2248	1263	3133	1029	4068	1368	1343	1997	1759	2723	4257	6853	1583	1014	5380	4217	2614	1634	2433	4041	2008	1197	1810	3304	842	10346	3100	1456	3778	384	4814	1861	1731	3090	2426	4381	2849	3396	1990	2038	4699	1988	5476	5267	2513	2974
DGCR6L|ENSG00000128185|protein_coding	1752	1665	618	1019	276	1081	697	836	529	283	251	1046	440	1290	1926	769	685	1298	1719	960	587	336	1304	909	445	866	1304	606	2137	1685	840	1169	523	766	569	216	1172	1023	1123	1220	1394	476	508	740	1298	1016	2111	999	868
CALML3|ENSG00000178363|protein_coding	8	7	5	21	27	82	3	2	41	2	3	14	1	45	31	9	1	31	15	39	7	0	39	0	1	4	3	25	8	51	10	2	0	43	3	12	4	14	12	38	62	0	5	8	12	97	0	4	24
FBXO25|ENSG00000147364|protein_coding	4195	3095	252	2383	521	1378	457	809	599	626	369	561	815	1134	1166	1020	561	1146	1536	692	785	661	2783	392	215	1473	789	237	2746	1193	311	3219	657	1431	547	649	1359	1962	2788	1812	3621	1590	536	1025	1863	2997	1788	2084	1160
SI|ENSG00000090402|protein_coding	5265	5670	34	1232	13	1	561	2678	86	72	899	570	102	481	4	100	332	158	21	15	2	6	680	356	985	903	94	15	5	5	48	5786	0	930	182	327	792	3	754	66	186	335	22	554	832	639	10	1013	3
FBXW5|ENSG00000159069|protein_coding	9296	9294	3352	4154	2155	3121	3430	7088	4498	5779	2426	6231	5327	5437	8631	6687	13494	4612	5580	5271	2777	3564	6200	7381	2454	4577	6025	4473	5457	4931	3264	8987	2446	4384	4990	3210	7405	6942	7824	3188	2914	4268	3647	8181	7152	4706	8395	5141	4806
AC008878.1|ENSG00000267952|protein_coding	0	0	0	2	0	0	0	0	0	1	0	0	0	0	1	1	0	2	2	0	0	0	0	0	0	1	0	0	0	0	3	0	0	1	0	0	1	1	0	0	0	0	0	3	1	1	0	0	3
DNASE2B|ENSG00000137976|protein_coding	32	20	4	17	0	6	4	7	3	6	5	3	17	37	1	5	0	4	3	8	0	1	9	10	2	28	12	0	3	22	5	17	0	8	3	4	14	10	21	4	8	0	15	8	8	2	17	4	1
CABP5|ENSG00000105507|protein_coding	0	0	0	0	0	0	0	0	0	0	0	0	0	1	0	0	0	0	0	0	0	0	0	0	0	0	0	0	2	0	0	1	0	1	0	0	0	0	1	0	0	0	0	0	0	0	0	0	0
TEX29|ENSG00000153495|protein_coding	3	2	4	12	3	31	0	11	8	9	2	2	5	22	7	3	2	4	11	2	0	12	6	7	0	8	14	4	5	10	11	12	5	9	2	2	5	10	3	1	8	6	10	6	11	6	30	13	6
MCM10|ENSG00000065328|protein_coding	144	308	357	281	188	646	111	721	195	201	495	159	665	489	519	319	93	1212	1762	560	439	224	2263	381	221	1069	742	100	916	386	435	982	480	1104	227	372	602	471	1502	912	1191	897	938	1087	484	1132	2180	1308	790
PCDHGB1|ENSG00000254221|protein_coding	9	39	0	3	0	0	1	5	2	4	4	1	3	48	1	2	4	4	336	7	1	2	12	4	0	0	10	6	16	14	1	11	0	3	5	3	4	0	14	13	2	8	3	13	381	3	11	33	12
SPINT3|ENSG00000101446|protein_coding	0	0	0	0	0	0	0	0	0	0	0	0	0	0	0	0	0	0	0	0	0	0	0	0	0	0	0	1	0	0	0	0	0	0	0	0	0	0	0	0	0	0	0	0	0	0	0	0	0
DCX|ENSG00000077279|protein_coding	7	29	0	3	2	1	1	0	4	0	0	1	1	43	1	0	5	2	1	0	1	3	2	4	1	28	1	0	0	4	1	0	0	1	1	5	2	0	0	4	0	0	0	1	3	2	0	1	0
MORF4L1|ENSG00000185787|protein_coding	14082	14084	3619	8416	2296	2708	1053	5557	1745	1798	2390	1276	6551	10707	4621	2490	997	11917	10079	4688	2922	3230	9762	1693	1475	7815	8511	1014	11109	10890	1492	9839	3623	8716	2330	2941	5915	6785	11409	10375	6342	8239	3182	12819	8655	11175	11621	8448	5080
NPIPB8|ENSG00000255524|protein_coding	0	0	1	0	0	2	0	1	0	2	0	0	0	5	0	0	0	0	1	0	2	1	2	0	0	0	0	0	2	0	0	1	0	2	0	0	0	2	1	0	1	0	0	0	0	0	0	2	0
PPIAL4D|ENSG00000256374|protein_coding	0	0	0	0	0	0	0	0	0	0	1	0	0	0	0	0	0	0	1	0	0	0	0	0	0	1	0	0	0	0	0	0	0	1	0	0	0	1	0	0	0	0	0	0	0	0	0	0	0
ZHX1|ENSG00000165156|protein_coding	2639	2684	427	1696	320	816	577	1463	420	334	840	315	2842	2826	1909	297	179	1908	2131	2152	374	579	1486	922	446	1257	1644	80	4943	2061	428	1714	253	2249	584	531	1626	934	1748	1708	1997	1318	615	1988	1595	1190	1875	1298	2179
ICAM2|ENSG00000108622|protein_coding	643	705	152	297	39	94	24	255	124	96	91	34	104	551	550	139	151	466	194	166	211	83	280	104	16	120	290	132	446	1065	108	354	48	525	273	287	404	146	113	350	310	170	87	201	558	764	189	308	476
ADGRF3|ENSG00000173567|protein_coding	66	43	33	186	16	80	4	39	52	12	16	33	5	24	22	8	9	39	61	41	7	13	21	6	7	18	36	7	47	28	56	81	4	44	26	9	23	92	12	53	33	15	21	48	48	42	20	140	37
ACSM2A|ENSG00000183747|protein_coding	6	2	0	0	0	0	0	0	0	0	0	0	0	1	0	0	0	1	0	1	0	0	3	0	0	0	0	0	0	0	0	0	0	0	0	0	1	5	0	0	1	0	2	0	0	0	0	0	1
MYCL|ENSG00000116990|protein_coding	1111	524	454	574	491	355	403	617	512	373	875	480	541	554	1680	1568	440	1255	2411	1474	150	353	1801	149	465	727	453	104	2067	666	132	1059	252	592	701	678	988	576	2636	664	710	873	484	1562	752	1179	1046	990	241
VGLL3|ENSG00000206538|protein_coding	871	1593	30	361	24	9	8	107	85	15	83	27	228	673	88	66	64	98	311	43	63	113	320	65	4	160	154	56	399	1005	19	154	21	237	77	49	234	18	984	314	176	125	136	930	162	850	235	144	224
SENP1|ENSG00000079387|protein_coding	1015	1074	446	933	394	999	202	1555	370	385	722	207	970	850	794	379	150	2057	1783	941	380	327	1661	430	459	1553	798	135	1515	922	356	1258	415	1301	256	468	933	804	1923	1090	1317	1268	607	1780	949	1726	1536	1256	1104
AK5|ENSG00000154027|protein_coding	124	432	7	29	3	7	7	20	51	3	40	3	20	31	16	9	21	14	29	4	16	5	15	8	2	7	11	19	189	40	3	6	12	20	49	17	16	3	32	23	12	8	13	56	50	38	10	11	544
CHMP4B|ENSG00000101421|protein_coding	17015	15782	4144	22987	5304	12621	9055	16658	10508	8147	4662	6395	17845	28019	31190	5013	4441	21068	23879	15852	8695	11192	10236	9412	3365	28346	13164	2552	31237	14859	7601	16925	3109	16041	6029	5816	14663	26071	22412	18711	18955	4434	4320	17552	21489	11136	12715	14808	23659
MCTS1|ENSG00000232119|protein_coding	1724	1399	813	2862	583	1399	879	2942	1029	640	823	468	2454	1734	2062	712	430	3339	3739	2462	1395	819	1609	1195	512	4537	1361	532	2205	2078	1244	1412	632	2567	1272	1473	1599	2012	1960	4156	4004	968	498	2377	2121	1507	2795	1801	4393
VASH1|ENSG00000071246|protein_coding	847	1117	225	862	111	176	127	748	319	226	203	341	525	1471	606	337	416	803	694	235	335	155	1375	340	81	526	460	248	2105	1472	168	1089	323	2190	422	180	1121	198	658	405	1132	422	441	1034	708	1592	814	1186	1301
BECN1|ENSG00000126581|protein_coding	5325	5460	1092	3492	1225	878	1095	2448	1288	919	1225	1440	2772	6097	4644	1443	978	4141	5104	2032	1295	1130	4132	1067	870	3143	2884	455	5134	3590	1310	4459	884	3377	1560	1967	4205	2624	6183	2755	4483	2440	2004	5141	3176	4323	3884	3780	3823
SMIM20|ENSG00000250317|protein_coding	1638	1306	242	1549	407	397	375	1228	394	328	531	633	682	1221	1530	465	322	1515	604	2367	402	502	817	484	399	1103	1136	197	1386	872	324	1218	505	1285	482	520	934	2294	3060	1854	1284	575	469	1369	1177	920	1785	1090	1455
SMARCB1|ENSG00000099956|protein_coding	4427	4560	2317	3619	1710	3282	1679	3534	2437	1683	1527	1891	2698	4809	5162	3223	2862	6032	5723	5506	1722	1719	6403	2637	2205	5211	4119	1655	8724	5132	1976	5181	1897	6726	2285	1535	3414	2813	6366	4636	6229	2655	3072	3450	5002	4634	7393	4512	4762
CCDC71|ENSG00000177352|protein_coding	1298	933	709	802	237	874	378	379	515	454	444	376	800	1306	1153	847	986	1327	1565	1058	513	563	1049	309	277	677	1037	816	1675	1143	500	1050	299	901	596	240	759	731	680	1317	1142	597	741	1044	1269	1007	580	1110	956
EIF3E|ENSG00000104408|protein_coding	22009	16500	10538	33574	6088	34510	6982	24315	6561	4856	10053	5941	20410	39872	51342	4750	1489	19264	25814	39680	6824	6866	16405	9143	2651	13834	12572	1659	104965	21194	6548	12959	3416	26282	9619	6448	23548	17454	14524	29422	37190	11072	11995	32215	32565	25027	25573	37600	21950
ACLY|ENSG00000131473|protein_coding	6880	9862	5485	7528	3325	4084	3068	8762	4726	2969	5060	3300	7267	11988	8642	5863	3769	17846	14073	5628	4094	2938	19592	4331	4428	8947	7217	1801	15042	9487	4839	14511	3493	15938	7159	6410	13035	7977	14610	8932	22400	13067	11026	16940	8522	15291	11414	19589	11905
COPS2|ENSG00000166200|protein_coding	3920	4464	780	4105	901	3193	336	2699	625	952	1028	427	3368	4103	1876	1098	423	4865	4124	2324	1163	834	4069	691	540	3544	3224	278	3010	3247	783	3926	1320	3028	1224	935	2017	2547	4218	4340	2647	3092	1846	4743	3402	4225	4947	3058	2248
ORMDL1|ENSG00000128699|protein_coding	1285	1284	375	1762	351	1655	349	2385	597	448	828	383	1586	1695	1623	470	212	2511	2255	1474	826	512	1852	683	399	853	3451	174	2015	1748	388	1629	664	1614	480	772	1478	2089	1753	2263	1483	938	842	2017	1348	1386	2283	2182	1240
COPS3|ENSG00000141030|protein_coding	2858	3371	1316	2475	804	1936	401	2549	709	650	1230	463	2289	1410	1486	1298	708	3890	2221	2065	729	587	2435	837	922	3017	1958	662	2844	2099	627	3182	1121	2266	593	952	1518	1939	2216	4626	4919	2258	780	2493	2667	3642	3752	2779	3517
PCDH11X|ENSG00000102290|protein_coding	14	25	0	2	0	0	2	0	1	0	0	0	0	3	0	0	0	1	0	0	0	0	1	0	0	0	0	0	0	1	0	0	0	0	0	0	1	0	0	0	0	0	0	0	1	1	3	1	5
ASCC3|ENSG00000112249|protein_coding	1861	3066	730	2824	2071	1279	635	1590	1261	1335	2326	513	3037	2913	1521	1111	612	2723	3889	2722	898	1148	3717	504	1727	4382	2446	243	3618	1565	933	4169	1408	4343	1135	1144	3525	2612	2528	3369	6166	4128	1452	4119	2401	5347	2867	4531	5945
POTED|ENSG00000166351|protein_coding	0	0	0	0	0	0	0	0	0	0	0	0	0	0	0	0	0	0	0	0	0	0	0	0	0	0	0	0	0	0	0	0	0	0	0	0	0	0	0	0	0	0	0	1	0	0	0	0	0
ARHGAP35|ENSG00000160007|protein_coding	6667	9307	1995	3902	2194	1888	2086	2579	1175	3290	1637	1438	3948	4123	2710	2500	3277	8981	5560	2273	1106	3550	4401	2326	1696	6713	2763	556	8379	3254	3910	8588	1972	5770	2227	1278	3949	2967	6733	1834	5768	3068	3356	4242	3237	6005	6002	7208	2627
FOXA3|ENSG00000170608|protein_coding	2890	2741	595	686	842	1288	544	1579	755	981	605	410	2368	1735	1020	1316	2312	2241	1570	1566	413	1399	1081	403	1987	1347	662	580	822	1017	555	2678	510	1825	1177	1089	1962	929	2770	961	923	1991	871	2883	1817	1098	421	2305	901
SMIM3|ENSG00000256235|protein_coding	1251	1921	800	1507	413	1162	408	1826	1138	1371	649	282	1449	1453	1855	1152	803	1560	1457	3673	357	592	534	345	286	446	2193	713	2291	1445	295	855	487	1977	765	2137	1801	413	860	1806	748	2505	325	1821	2286	2642	3357	1202	781
CLCN2|ENSG00000114859|protein_coding	3049	2936	722	1679	447	1580	1395	1574	1149	2007	1324	1467	2739	1422	2804	1206	1291	6080	2752	2566	1135	1471	2246	1551	653	1300	2146	473	1355	840	1027	4998	379	1669	1129	927	3128	1531	3533	1869	1154	608	1520	1130	1462	1427	1126	1588	1259
HEXIM1|ENSG00000186834|protein_coding	2896	4262	568	1137	580	3243	584	1600	527	601	484	872	1754	2285	1588	1151	476	2801	2073	585	981	1152	2577	518	223	1822	1897	269	2954	1626	578	2560	731	2947	1033	852	1131	1921	3934	799	1042	1327	2546	3212	1122	3272	3534	2226	856
MSX1|ENSG00000163132|protein_coding	96	95	25	106	269	433	124	338	65	756	508	175	43	97	977	389	121	167	169	1229	166	684	167	256	75	401	138	67	3451	249	926	233	153	90	65	51	161	438	204	239	52	260	81	6911	356	519	378	149	1058
INSIG1|ENSG00000186480|protein_coding	3029	7384	1469	5538	2017	2029	1372	8246	4030	1835	3392	3188	5284	7139	8580	1970	1449	5696	3615	6893	1856	967	4264	1953	3180	3901	7993	775	2682	3802	1115	2023	478	2432	3925	3665	5816	3034	5990	3301	10853	4590	1074	14123	5011	3486	5561	4727	4824
ATL1|ENSG00000198513|protein_coding	732	950	50	464	97	33	77	128	131	177	121	49	394	844	106	41	52	151	310	379	95	97	251	65	97	129	288	34	231	548	43	255	36	135	157	126	352	91	233	324	257	175	241	871	326	207	80	143	530
PYGB|ENSG00000100994|protein_coding	39514	39224	3455	12112	13902	3293	22406	11709	22353	16722	11161	24719	27017	45599	67287	5677	28764	68573	43067	6024	9048	25638	8831	12633	13114	119456	59890	5637	249524	46504	8738	33925	4761	21423	18418	8015	32636	26662	15332	7814	25628	11271	4101	14621	12871	14507	61199	14845	28547
C2orf68|ENSG00000168887|protein_coding	1763	1160	667	1645	341	1688	522	2017	569	595	674	603	1350	2183	1391	658	711	1587	2926	1322	529	535	1424	1049	319	882	2516	467	2564	1179	609	1771	477	1459	642	553	1309	3242	1480	1472	1311	970	775	1903	1877	1173	1720	1681	1263
ALG1L2|ENSG00000251287|protein_coding	22	31	2	66	9	36	1	42	3	14	8	13	17	16	6	27	6	48	16	64	12	5	14	6	11	18	20	1	61	9	4	15	5	23	4	17	29	44	40	18	47	18	20	43	6	26	6	9	30
PLAAT4|ENSG00000133321|protein_coding	2584	1297	800	1313	51	386	550	593	148	151	287	488	282	1302	3947	236	759	364	1041	386	577	181	191	392	36	1380	505	461	2206	2092	118	1177	35	1718	237	75	948	331	296	429	585	1908	3037	660	1760	1386	7764	1098	3419
CPNE5|ENSG00000124772|protein_coding	1004	659	56	254	56	35	173	491	65	138	52	95	93	280	130	143	349	191	195	42	156	52	296	208	192	211	177	128	249	862	97	679	53	265	211	57	464	190	336	125	207	210	290	191	1143	534	210	460	1196
NCBP1|ENSG00000136937|protein_coding	2677	3184	1099	3013	1509	1954	918	4558	1660	1348	2293	1105	4778	3842	4307	1569	1094	3368	4838	2986	1434	959	6112	2365	1764	5005	4050	365	4062	2470	1075	4392	1071	5437	1369	1489	4989	2663	5207	4471	4174	3259	1997	5744	3231	3909	4697	4076	5506
DAOA|ENSG00000182346|protein_coding	0	0	0	0	0	0	0	0	0	0	0	0	0	0	0	0	0	0	0	0	0	0	0	0	0	0	0	0	0	0	0	0	0	0	0	0	0	0	0	0	0	0	0	0	0	1	0	0	0
RETREG1|ENSG00000154153|protein_coding	10457	4750	85	1252	524	696	1159	842	507	297	403	1437	2389	1629	2774	323	390	976	1607	909	337	409	730	1469	386	1264	2646	223	610	2547	38	3225	364	1522	463	325	2174	2071	5643	2200	1190	1046	747	526	1695	2103	1191	1135	2504
PTPN21|ENSG00000070778|protein_coding	2187	3188	158	855	297	489	243	562	275	425	380	287	675	1317	446	254	350	491	747	558	235	343	1017	376	204	631	621	160	1239	772	227	1360	57	1057	228	369	957	518	1807	493	519	1179	541	1124	729	982	987	986	512
AP4E1|ENSG00000081014|protein_coding	889	1120	125	532	165	413	64	489	131	136	254	93	605	700	302	275	146	886	1148	329	230	182	1223	134	171	645	576	79	788	796	143	1071	285	751	210	223	514	333	791	541	586	712	412	992	482	1004	927	545	567
NAA40|ENSG00000110583|protein_coding	1191	838	472	848	407	1823	352	1332	713	519	921	520	486	1645	1481	678	471	972	1248	929	451	620	1551	784	423	1204	1472	259	1642	837	464	1288	691	1811	509	448	1410	1016	1450	912	1610	1266	1703	1044	984	1493	2612	1645	1109
DNAJC25|ENSG00000059769|protein_coding	522	624	117	509	110	503	76	692	190	153	187	158	756	658	727	128	91	615	738	368	191	87	525	187	132	581	698	59	396	494	84	716	393	552	164	138	467	472	823	605	426	409	248	510	599	630	798	464	395
RP1L1|ENSG00000183638|protein_coding	3	9	2	27	7	9	1	7	0	7	2	4	2	9	7	1	3	10	18	2	11	3	22	1	0	55	5	2	12	6	9	43	5	16	7	5	10	12	39	7	16	3	10	16	8	43	8	8	7
PML|ENSG00000140464|protein_coding	2718	3257	2353	3332	1582	2872	569	3853	2053	1840	1565	920	2315	3912	2544	2417	5473	4034	5261	2112	2297	2768	3381	1439	940	3835	3442	2330	2910	4043	1281	4466	1275	3447	2473	2070	2375	1851	2605	1684	3212	2892	2277	3449	3610	6248	5854	2427	3587
WDYHV1|ENSG00000156795|protein_coding	519	368	305	431	135	579	258	698	209	159	412	267	794	626	956	241	97	557	828	971	192	272	560	555	114	279	598	121	1923	763	263	380	373	711	407	251	450	425	423	792	827	354	519	2054	630	609	597	616	713
CRMP1|ENSG00000072832|protein_coding	476	981	62	394	27	69	59	226	174	72	120	98	244	748	160	163	203	263	107	63	109	93	461	154	21	160	223	133	590	547	60	315	23	576	285	122	378	83	309	233	296	54	88	258	411	585	195	272	254
C17orf49|ENSG00000258315|protein_coding	55	94	18	63	9	118	12	61	24	17	14	7	43	66	78	18	26	57	62	44	23	19	41	21	7	30	55	30	137	89	17	74	21	97	23	19	49	89	39	22	131	67	15	72	75	41	97	99	74
DCUN1D2|ENSG00000150401|protein_coding	545	642	278	1117	314	1460	167	1554	408	713	391	242	268	1366	1055	253	217	1095	1001	753	322	411	940	365	227	744	890	237	733	580	658	927	334	961	286	633	1529	1017	792	716	1777	426	615	712	719	595	714	1139	425
CORO7|ENSG00000262246|protein_coding	558	672	244	970	391	1161	383	993	755	700	456	321	572	1194	1218	456	652	1095	1019	879	361	574	570	621	544	962	866	411	615	751	694	969	162	698	393	392	885	1057	693	562	1312	675	324	864	842	701	931	716	957
S1PR2|ENSG00000267534|protein_coding	514	709	124	313	32	146	78	189	197	114	88	146	261	540	643	254	502	416	266	176	144	242	230	143	46	169	178	227	299	689	187	331	225	476	176	163	172	67	180	164	240	245	239	288	328	759	580	328	390
GABRB3|ENSG00000166206|protein_coding	218	490	64	17	2	2	0	7	10	2	220	3	5	29	4	3	3	13	1875	705	4	9	14	0	167	5	5	2	22	66	0	79	0	65	268	3	98	322	1095	2	8	527	3	1720	39	93	8	13	3
IKZF2|ENSG00000030419|protein_coding	397	288	22	227	75	16	41	130	20	33	92	51	181	278	113	15	21	115	126	142	33	43	163	71	74	107	78	3	242	316	17	243	76	199	55	41	230	63	399	95	284	237	99	887	162	297	217	202	225
OR10A5|ENSG00000166363|protein_coding	0	0	0	0	0	0	0	0	0	0	0	0	0	0	1	0	0	0	1	0	0	0	0	0	0	0	0	0	0	0	0	0	0	0	0	0	0	0	0	0	0	0	0	0	0	0	0	0	1
HOXB2|ENSG00000173917|protein_coding	340	527	93	229	26	31	31	160	125	29	53	32	131	263	75	66	84	152	91	40	86	89	141	88	5	62	243	108	222	401	43	136	134	195	92	78	120	45	99	141	56	82	140	380	255	240	129	174	119
ATP6V0E1|ENSG00000113732|protein_coding	9013	6851	3178	6816	2340	3401	2891	5300	3896	2856	2688	2582	7557	8029	11112	2534	3321	7571	7859	9999	2188	2893	4059	4116	1302	6801	7085	3219	7559	7448	2108	5438	2993	9546	2875	3555	6027	3955	3746	5593	5293	3256	1660	6955	9261	5438	8154	5483	8251
ZNF844|ENSG00000223547|protein_coding	1069	762	135	901	150	479	227	495	239	282	257	51	1092	1328	1474	283	95	548	582	478	66	358	840	208	97	786	676	90	715	446	207	933	14	762	298	53	1054	522	426	328	530	719	423	642	744	239	115	468	589
ZNF816-ZNF321P|ENSG00000221874|protein_coding	2	0	0	2	0	0	0	2	0	0	0	0	0	0	0	1	0	1	0	0	0	0	0	0	0	1	0	0	0	1	0	3	0	0	0	0	3	0	4	1	1	2	0	1	1	1	0	0	0
ZNF516|ENSG00000101493|protein_coding	1196	1760	346	607	335	778	188	755	276	474	211	280	573	902	728	757	422	510	627	436	228	542	860	300	309	554	474	142	1256	495	438	785	319	1682	369	596	709	283	511	263	767	677	481	906	659	1086	1262	1043	358
BAD|ENSG00000002330|protein_coding	2925	2222	627	873	504	795	771	1105	673	900	353	792	772	1416	2591	796	600	1320	1079	1091	484	744	1006	1337	361	1005	1673	579	1762	1514	498	1552	524	1364	542	363	1668	1591	1390	1051	1799	434	775	1749	1762	1123	1894	1367	1136
TK2|ENSG00000166548|protein_coding	1649	1565	237	1364	487	421	335	569	633	425	515	555	873	1387	1986	416	673	927	1196	927	254	678	843	384	427	932	586	166	1309	1914	547	1481	996	986	403	420	979	824	933	801	968	1075	418	1034	1669	1549	1183	853	1292
ASAP1|ENSG00000153317|protein_coding	1346	2206	1321	3146	228	509	833	2547	868	359	983	432	2092	2846	2105	377	348	2071	3546	1094	702	1470	1748	1341	146	1208	1333	150	10429	2732	665	1995	884	4327	917	1376	2663	431	1656	1431	2942	1188	2358	2058	2029	3060	3138	4181	2466
PRR5|ENSG00000186654|protein_coding	860	753	578	839	334	1317	646	1270	470	486	386	606	591	1497	1750	821	537	1139	1400	1337	511	607	2954	524	425	853	1109	481	1273	1539	888	840	527	893	692	418	1377	1835	831	934	1500	492	654	794	856	451	986	1284	1021
EXOSC7|ENSG00000075914|protein_coding	1248	1185	685	1125	562	2939	753	1457	1050	1010	1091	912	1893	1705	2385	1251	1119	2907	1794	2088	867	1119	2934	664	857	1083	3022	668	2738	1643	1313	2534	617	2401	1018	975	1331	2271	1570	2277	2576	830	1214	1749	1769	2073	3272	1681	1621
LRAT|ENSG00000121207|protein_coding	83	240	4	6	3	7	1	1	3	4	4	1	1	12	4	3	0	5	1	1	9	3	4	1	0	59	5	0	12	7	1	7	24	3	0	0	2	11	3	2	0	0	2	2	7	5	48	7	1
RNF2|ENSG00000121481|protein_coding	1354	1164	406	828	306	2490	139	1103	282	234	400	257	1871	1170	496	288	186	1100	1078	890	225	507	939	352	92	650	1757	137	1176	1143	106	1183	235	1292	453	483	1010	1203	1398	966	1431	1371	789	2081	1013	1156	1202	1146	899
TINCR|ENSG00000223573|protein_coding	188	272	5	36	6	11	41	26	6	33	11	18	18	10	8	10	36	19	25	4	7	8	90	16	2	29	7	6	135	22	6	216	2	41	37	15	62	11	32	9	93	23	25	139	33	51	20	159	4
UTS2R|ENSG00000181408|protein_coding	4	7	5	0	1	0	0	0	0	1	1	2	0	13	1	3	7	0	3	0	1	1	4	5	0	0	0	2	1	28	1	11	0	1	9	34	5	14	2	1	2	4	5	18	9	2	154	30	8
MTR|ENSG00000116984|protein_coding	1976	3802	603	2237	823	850	368	1498	806	601	1039	400	2245	2949	1893	710	332	2238	2613	1199	1039	1063	3120	677	991	1696	2321	67	3629	2099	539	2318	764	2788	1004	1458	2333	1900	3511	1275	3371	2378	2299	2478	1413	2779	3095	1916	2153
CASP4|ENSG00000196954|protein_coding	2494	1367	543	3536	702	911	257	1949	847	558	978	405	555	1746	2276	319	524	1083	2532	4035	553	582	885	981	482	3641	1026	418	4873	2257	539	1288	758	1737	895	754	2079	1509	1003	1215	1350	1608	415	1445	4539	2005	2537	2696	2676
RABL2A|ENSG00000144134|protein_coding	298	270	118	286	53	299	51	372	111	100	106	97	104	394	251	176	83	312	258	197	132	107	313	102	43	125	353	42	328	226	39	317	106	302	114	185	228	616	493	245	282	191	151	325	234	327	223	425	198
OR1N2|ENSG00000171501|protein_coding	0	0	0	0	0	0	0	0	0	0	0	0	0	0	0	0	0	0	0	0	0	0	0	0	0	0	2	0	0	0	0	0	0	0	0	0	0	0	0	0	0	0	0	0	0	0	0	0	0
GREM1|ENSG00000166923|protein_coding	7818	8911	511	16375	420	54	253	3643	3113	363	911	1185	8237	8878	1193	951	1843	3629	1834	1600	2086	2070	8503	1666	88	1097	2438	1639	9527	10323	1023	524	112	2696	2306	1961	5969	216	6218	6213	1055	812	1912	8616	8891	31947	3523	3013	2228
GAL3ST4|ENSG00000197093|protein_coding	1036	1276	173	662	332	48	186	455	260	144	340	113	163	783	390	228	391	358	765	402	197	308	274	434	23	355	265	134	1034	1425	182	428	15	377	207	210	512	435	444	354	790	210	130	1104	413	745	656	228	880
SPTLC2|ENSG00000100596|protein_coding	6192	6196	727	3960	2008	3036	1946	4076	1781	3195	2078	3083	5681	9575	7655	3251	1053	5513	3513	4277	1187	1657	5298	2203	1846	5192	3132	338	8348	6921	1752	5159	3614	6861	2361	1772	3992	2979	7837	3059	6017	7639	4285	10896	4635	4541	8437	5717	4957
GRM3|ENSG00000198822|protein_coding	2	12	3	8	3	1	1	1	0	1	0	0	3	2	5	4	2	0	3	5	1	0	5	8	2	1	0	0	6	2	1	7	0	3	2	8	6	8	26	4	1	0	5	3	3	4	0	8	14
EREG|ENSG00000124882|protein_coding	1094	1273	1440	5301	272	1022	3156	82	990	383	2770	2308	2321	106	3081	1477	691	4633	7431	3058	1453	3065	315	227	19	789	829	823	21001	1651	60	6626	6	13188	166	1509	1824	6555	5471	13695	6534	394	2653	21240	722	5553	3580	3250	2183
APOB|ENSG00000084674|protein_coding	22	74	65	7	2	4	3	3	0	0	817	3	2	9	17	1	2	35	36	0	3	17	58	36	0	901	4	0	281	91	0	49	0	120	88	1	3	28	567	1	3	0	3	3	10	224	0	93	13
NUDCD3|ENSG00000015676|protein_coding	5580	6277	1912	7444	2282	3618	2416	4944	2564	2600	3503	1493	6173	7890	7475	2457	4403	5420	10122	4813	2458	4768	6819	3559	1708	5870	4011	1648	12075	7037	3284	5314	1592	4227	2626	2470	6733	3006	7894	4310	7962	3010	2559	6180	5803	5525	5785	6564	5719
DOK7|ENSG00000175920|protein_coding	52	111	6	105	29	77	102	289	14	105	18	75	99	75	837	141	138	85	12	147	22	61	28	103	61	19	68	8	245	119	79	44	305	213	86	84	329	44	115	95	260	196	76	489	42	369	31	66	70
BRAF|ENSG00000157764|protein_coding	1211	1525	327	1694	474	696	307	1026	367	440	538	271	1256	1957	1345	361	214	1266	1423	904	438	549	1174	479	364	927	994	64	1746	979	428	1113	537	1113	355	530	1082	1023	2329	812	1694	704	641	1428	1061	1787	1698	1319	1429
MED26|ENSG00000105085|protein_coding	363	433	137	278	94	433	147	278	220	205	181	206	389	480	793	233	246	540	273	460	185	273	518	226	152	471	334	110	650	442	202	664	105	510	186	155	338	436	534	343	426	210	279	569	329	546	529	393	341
XPOT|ENSG00000184575|protein_coding	2787	3393	2382	6298	2116	5635	1237	4135	2326	1877	4730	2150	7307	5645	6112	1944	781	13892	11554	10824	2445	2611	10649	1961	2322	7073	4971	839	10423	5576	1595	10493	3569	9177	1810	2304	4721	6478	10894	6617	8959	4293	5157	9600	4114	9792	9516	8307	7948
SPANXN5|ENSG00000204363|protein_coding	0	0	0	0	0	0	0	0	0	0	0	0	0	0	0	0	0	0	1	0	0	0	0	0	0	0	0	0	0	0	0	0	0	0	0	0	0	0	1	0	0	0	0	0	0	0	0	0	0
EMP3|ENSG00000142227|protein_coding	2558	3429	330	1023	160	350	159	676	723	187	326	205	717	982	363	375	1123	612	723	283	458	328	623	412	115	509	698	1418	1387	2889	241	820	176	886	585	277	523	396	417	660	598	240	530	1295	1640	1273	554	1068	1071
NUDT5|ENSG00000165609|protein_coding	2580	2488	1185	2227	1149	3831	1132	3786	1645	1245	1868	1480	3499	3134	4847	2081	621	6269	5406	4077	1608	1673	6062	1620	971	3016	4033	602	3972	2898	1817	5185	1060	4679	1331	1776	4310	4899	7479	4312	5624	2392	1940	5044	3937	5662	6482	4105	4185
AC090360.1|ENSG00000267127|protein_coding	20	16	6	11	5	22	0	6	8	18	5	0	7	9	8	3	6	8	7	13	1	14	20	4	4	5	13	5	10	5	2	9	1	30	5	4	9	4	11	9	6	9	7	19	5	21	9	10	3
MICU3|ENSG00000155970|protein_coding	251	274	5	65	1	4	0	30	7	3	14	6	43	103	19	6	3	20	21	16	12	12	39	8	1	11	17	11	174	147	3	30	4	29	11	6	35	6	26	70	15	11	12	46	43	94	22	44	20
LINGO1|ENSG00000169783|protein_coding	182	204	213	127	32	96	71	176	69	67	68	62	72	215	47	521	241	331	164	66	79	44	310	175	31	110	102	224	433	342	55	551	886	397	174	73	193	90	226	93	191	152	122	644	238	480	245	365	485
CRTC3|ENSG00000140577|protein_coding	2666	4185	1087	2501	523	1299	414	1800	727	715	888	460	2276	3244	1032	831	1327	2712	3317	1055	853	1391	2307	802	781	2168	1984	543	2045	2847	851	3353	1077	1877	1065	809	1401	1577	2622	1301	2154	1890	1233	2586	2114	3061	2585	1773	2655
ZNF74|ENSG00000185252|protein_coding	562	599	711	690	416	1058	398	539	583	432	475	522	616	1326	1500	649	964	1097	1233	806	398	623	1121	627	486	912	851	293	2861	1061	638	914	520	1035	629	354	592	709	1145	814	1119	579	1147	437	920	1064	1708	935	672
ATRN|ENSG00000088812|protein_coding	3620	4579	1926	1156	801	430	362	1931	1086	291	750	518	1536	1956	1497	956	1587	2526	2334	254	1183	811	4035	1078	39	1280	3072	302	12865	4111	167	6090	1246	4660	1172	886	1752	199	2353	3300	4643	2620	794	3223	1711	4687	3634	3768	1399
NTNG2|ENSG00000196358|protein_coding	65	102	35	136	8	94	9	72	97	16	27	25	59	161	71	46	149	25	116	41	53	30	46	57	52	29	90	72	181	150	16	34	7	84	74	39	55	32	106	42	49	20	55	110	340	181	128	61	122
ECH1|ENSG00000104823|protein_coding	13581	13809	1754	3652	4516	7397	2599	3608	2408	3526	1481	1232	5276	7601	3726	6252	5290	11163	5406	3101	2828	6564	4614	4074	2696	5953	24616	2204	9089	4194	2692	9280	1727	6922	2912	4296	5763	15431	10271	3138	7245	2394	1504	8993	5173	5217	10953	4228	3098
XRCC3|ENSG00000126215|protein_coding	391	653	444	596	210	948	350	1170	411	1047	545	408	810	962	933	857	758	1169	570	685	640	415	933	2213	916	927	719	715	1023	556	711	563	400	1190	504	471	519	689	1605	352	664	736	2056	1382	737	627	1978	1027	503
OR52J3|ENSG00000205495|protein_coding	0	0	0	0	0	0	0	0	0	0	0	0	0	0	0	0	0	0	0	0	0	0	0	0	0	0	0	0	0	0	0	0	0	0	0	0	0	0	0	0	0	0	0	0	0	0	0	0	0
MINK1|ENSG00000141503|protein_coding	12613	12491	3190	9486	3383	5787	2470	8093	2870	3863	2908	2904	6521	7089	7107	4811	6733	9221	5447	4384	2227	3629	6854	5051	3312	9642	4999	1643	13692	4960	2455	17591	2158	6768	2060	4315	7710	4900	9228	4770	11791	9124	2299	7497	7278	7878	10376	8662	10706
MPPE1|ENSG00000154889|protein_coding	1120	1106	121	650	246	207	148	511	144	202	158	132	216	538	414	167	350	599	397	349	179	237	299	453	206	406	513	124	645	501	149	877	259	541	162	305	791	581	980	385	386	383	276	549	841	434	946	516	406
AK1|ENSG00000106992|protein_coding	667	701	116	362	120	806	290	1197	142	198	107	342	420	1386	605	488	191	350	737	389	236	179	95	408	238	647	689	119	273	524	249	858	315	356	290	185	730	321	300	132	159	411	58	653	407	262	328	541	517
UBALD1|ENSG00000153443|protein_coding	944	1226	658	880	634	2229	553	1460	1053	1166	682	538	730	1189	1170	1219	1630	1466	1334	1144	742	1129	1593	1064	1369	1652	1365	1486	1395	1179	1243	1871	583	1475	999	866	785	1219	1831	990	951	741	1379	1117	1389	1246	1121	1260	1109
AGRP|ENSG00000159723|protein_coding	2	0	2	1	0	2	0	0	1	0	0	0	2	7	3	0	2	1	1	2	2	1	1	1	3	2	7	0	4	3	1	1	1	2	0	0	3	1	9	1	0	1	0	20	3	3	0	1	2
SYT5|ENSG00000129990|protein_coding	97	147	4	14	2	4	3	23	0	3	2	5	1	11	2	10	7	18	20	1	7	15	13	5	2	14	29	6	5	13	0	30	4	21	5	15	12	6	4	7	3	20	2	10	19	28	19	117	5
PGM3|ENSG00000013375|protein_coding	2492	1781	639	2541	955	1133	509	1646	811	691	1064	422	3158	2224	1035	685	379	2804	3186	1677	511	811	3133	384	549	2960	2419	357	2743	1669	502	3270	1269	3037	798	717	2523	2433	3404	3645	5205	3469	1317	2908	2411	3304	4173	3255	3400
WDR83|ENSG00000123154|protein_coding	295	274	124	238	81	767	106	286	177	185	119	92	228	630	850	211	362	378	412	248	134	279	341	260	98	308	319	204	319	385	227	437	103	564	145	155	378	640	442	223	433	183	197	467	324	270	570	291	345
VAV1|ENSG00000141968|protein_coding	1155	851	95	348	102	95	58	182	79	44	80	101	138	399	250	80	262	358	703	78	138	32	236	153	17	194	250	70	642	1412	36	549	17	419	122	500	687	82	184	137	691	251	177	409	582	743	375	381	1043
UBXN1|ENSG00000162191|protein_coding	5906	4935	1349	3895	1578	4313	1340	4762	2970	1992	1611	1470	3458	6973	8538	2160	1977	4004	5741	6055	1687	2044	4442	2070	1045	4055	6547	1509	6864	4735	1846	5869	1616	5109	2195	1127	4584	7472	4529	4448	8760	1330	2825	4466	5929	4132	6316	4673	5783
KDELR3|ENSG00000100196|protein_coding	2480	1009	595	1730	500	735	312	1733	630	436	378	842	1863	1877	2080	528	395	1615	2290	1750	792	442	2170	587	1033	1192	2059	224	1766	2377	224	1983	591	1707	486	586	2156	1047	1789	1760	2972	4393	882	2673	2439	2762	2193	2558	886
B3GNT8|ENSG00000177191|protein_coding	1599	1693	547	850	596	314	622	800	812	958	265	284	977	920	1158	1346	875	1041	774	1436	237	1163	801	596	386	869	417	421	502	581	372	2082	19	599	632	581	1301	1476	2026	1083	1482	249	235	631	986	575	194	1457	393
MSLNL|ENSG00000162006|protein_coding	0	0	4	18	1	5	3	3	0	12	0	2	0	2	6	22	4	0	3	5	0	9	22	3	0	8	1	0	6	0	35	0	12	0	4	8	14	27	6	0	0	0	1	58	1	1	3	41	0
PRR35|ENSG00000161992|protein_coding	0	1	0	0	0	1	0	0	0	0	1	0	0	0	0	0	0	0	1	0	0	3	0	0	0	0	0	0	2	2	0	1	1	0	0	0	0	0	0	8	1	0	2	12	1	0	0	2	25
TMEM145|ENSG00000167619|protein_coding	18	45	27	14	2	86	9	39	17	3	16	11	14	34	28	10	7	31	87	13	11	144	37	51	14	15	16	28	57	107	24	81	179	25	15	7	8	11	10	10	63	31	112	28	14	9	138	114	6
CNTNAP1|ENSG00000108797|protein_coding	1105	2108	107	553	38	162	40	326	305	107	125	63	173	1175	228	156	218	199	369	97	146	552	817	177	28	145	382	155	1233	768	80	509	72	588	220	278	589	739	306	162	443	234	217	1120	392	993	352	752	380
TEX2|ENSG00000136478|protein_coding	3422	4084	856	2680	767	1005	775	1684	964	608	955	1519	3467	3042	4099	911	651	3817	3440	2276	1007	1373	3198	1254	762	2495	2242	244	3184	2754	1133	3569	846	3593	1606	1467	2512	2126	1830	1996	2779	2124	1236	2557	2540	3052	2645	2527	2871
KANTR|ENSG00000232593|protein_coding	19	15	3	15	3	74	6	50	13	11	11	5	19	46	21	8	1	38	73	11	11	17	67	0	3	48	29	1	46	16	14	32	5	49	16	3	32	35	55	20	46	25	24	16	11	33	65	38	33
BPI|ENSG00000101425|protein_coding	19	9	6	19	1	0	1	3	4	7	2	3	6	28	12	4	14	20	2	17	3	1	3	3	1	9	6	5	8	44	0	11	1	20	3	4	25	0	3	5	9	2	0	26	46	7	0	6	8
USP17L30|ENSG00000228856|protein_coding	0	0	0	0	0	0	0	0	0	0	0	0	0	0	0	0	0	0	0	0	0	0	0	0	0	0	0	0	0	0	0	0	0	0	0	0	0	0	0	0	0	0	0	0	0	0	0	0	0
PVRIG|ENSG00000213413|protein_coding	9	6	4	6	0	3	0	13	0	4	8	0	3	12	13	0	2	2	7	0	0	4	5	4	1	7	6	0	25	3	0	5	0	14	1	2	7	3	6	1	10	4	6	3	1	5	4	17	5
BAG6|ENSG00000204463|protein_coding	13268	16952	5322	10963	6173	9975	4646	12468	7854	8308	6589	2894	11616	13640	14084	7848	6265	14678	17556	13274	3734	6348	20225	3637	5798	15616	15501	4174	16329	8199	4678	18948	5531	16888	5631	3877	13418	18795	16456	11358	21082	6369	6911	10080	11680	13788	15672	17471	9859
CAPN9|ENSG00000135773|protein_coding	1683	956	25	73	90	24	195	226	49	62	84	88	14	752	114	211	165	252	117	44	29	65	60	75	421	30	28	16	77	236	7	616	2	403	244	234	191	217	1988	296	101	5284	59	40	542	343	12	511	415
MT1H|ENSG00000205358|protein_coding	2597	606	67	237	23	57	123	159	2	12	84	29	3	16	35	75	182	14	163	144	15	4	35	50	28	34	10	76	218	22	7	269	1	53	63	7	222	373	180	136	8	21	116	216	267	153	50	141	158
MRPS11|ENSG00000181991|protein_coding	1378	1381	628	801	302	959	180	975	298	436	329	253	992	1354	639	558	561	1779	1360	855	492	479	1930	390	270	1303	1110	580	761	1136	354	1339	448	1059	446	410	705	1103	1581	1079	943	772	467	1722	1157	1427	1951	965	702
NGF|ENSG00000134259|protein_coding	50	41	5	17	1	4	5	11	2	3	8	4	2	58	7	7	10	19	15	4	9	7	12	3	1	8	18	12	20	133	1	2	3	5	11	5	2	5	3	11	3	10	2	14	15	38	25	8	16
RAD54L2|ENSG00000164080|protein_coding	1297	2083	649	1673	507	1349	453	955	913	983	1240	527	1578	1599	1617	933	638	2350	3124	1143	791	960	2751	413	653	1075	1503	286	2802	1009	907	3000	836	1909	857	1014	1311	921	1346	817	1929	1350	1457	2236	985	2435	2359	1968	1473
CCL27|ENSG00000213927|protein_coding	0	0	0	0	0	0	0	0	0	0	0	0	0	0	0	0	0	0	0	0	0	0	0	0	0	0	0	0	1	0	0	0	0	0	0	0	0	0	0	0	0	0	0	0	0	0	0	0	0
PLK2|ENSG00000145632|protein_coding	980	1734	197	1050	543	1294	165	930	382	295	463	234	696	953	690	557	291	840	513	367	282	130	1207	280	490	1046	456	364	714	1223	166	1024	1149	1074	570	823	857	290	628	959	812	789	303	1172	1405	1933	898	1537	809
LYPD8|ENSG00000259823|protein_coding	12253	5223	525	1567	379	91	1065	228	439	304	10	643	76	3327	462	704	1607	498	303	556	194	392	901	404	139	836	0	278	7	183	992	6256	2	910	809	2800	4685	2590	815	422	697	1144	32	1159	1912	582	4	1088	71
FRMD7|ENSG00000165694|protein_coding	0	2	1	0	0	1	1	2	0	0	0	0	0	3	0	0	0	0	1	0	0	1	0	0	1	0	0	0	0	1	0	0	0	0	1	0	2	0	0	0	0	2	2	1	0	0	0	0	3
C20orf96|ENSG00000196476|protein_coding	452	402	526	242	235	252	80	836	322	118	382	224	178	470	222	261	205	946	553	355	202	184	355	259	116	191	359	100	1928	692	226	937	279	431	184	264	273	499	645	1279	1241	275	159	340	197	838	1099	1199	114
PDAP1|ENSG00000106244|protein_coding	6145	6769	1871	6765	2604	5713	2302	6761	2723	2489	2276	2340	4518	8329	8365	2414	3231	11349	7777	9699	3618	2212	10115	3545	2501	8394	6780	1697	6383	5280	3167	7536	2224	13177	2034	2076	5485	7575	9228	7199	12124	2865	2228	8663	7807	7893	9637	10574	11781
OR4B1|ENSG00000175619|protein_coding	0	0	0	0	0	0	0	0	0	0	0	0	0	0	0	0	0	0	0	0	0	0	0	0	0	0	0	0	0	0	0	0	0	0	0	0	0	0	0	0	0	0	0	0	0	0	0	0	0
SLC49A4|ENSG00000138463|protein_coding	1722	1353	177	566	149	200	436	565	367	224	345	527	1634	686	704	244	275	692	846	321	150	348	645	460	221	799	732	69	982	626	126	1456	333	948	227	212	729	360	1018	871	654	920	345	1348	846	1115	854	853	772
PLPP6|ENSG00000205808|protein_coding	1249	1001	424	988	285	962	486	1066	454	394	665	431	2037	1105	1905	514	611	845	1867	796	433	397	1092	505	475	867	1708	148	1011	1583	235	1354	342	1102	991	508	1224	1031	1425	1212	853	1064	632	880	1197	1036	1403	786	1518
CYP4A11|ENSG00000187048|protein_coding	2	1	0	1	0	3	3	2	0	0	4	2	1	0	1	1	0	0	1	0	0	0	10	0	0	0	0	0	0	1	0	1	0	0	1	0	0	1	3	2	0	0	0	6	2	3	0	1	0
SCAMP5|ENSG00000198794|protein_coding	1485	807	523	419	85	270	86	380	287	122	91	319	596	3694	1179	334	169	987	2862	167	69	836	331	168	43	1052	120	128	1575	2402	389	1100	261	880	172	123	341	383	163	669	870	230	946	437	1613	917	238	1591	2062
SLC22A6|ENSG00000197901|protein_coding	0	0	0	0	0	0	1	0	0	0	0	0	0	0	0	0	0	0	0	1	0	0	0	0	0	0	0	0	0	0	0	0	0	0	0	0	0	0	0	0	0	0	0	0	0	0	0	0	0
ADAMTS13|ENSG00000160323|protein_coding	154	210	75	129	28	250	72	447	86	49	96	152	63	510	791	151	251	51	217	136	130	132	129	411	113	54	178	72	367	79	38	191	99	128	207	127	97	640	286	48	57	130	198	289	172	102	58	189	177
SULT4A1|ENSG00000130540|protein_coding	102	251	31	7	1	3	1	2	0	0	2	10	5	33	47	0	3	8	246	36	152	24	4	0	0	2	29	1	278	3	2	0	5	281	1	4	13	0	374	0	0	0	0	6	90	18	18	25	2
ECEL1|ENSG00000171551|protein_coding	38	19	106	2115	16	4	5	3	7	0	11	4	15	55	36	4	26	7	87	119	16	25	2	10	0	13	78	11	193	123	434	4	2	44	5	1	5	11	10	6	2	7	23	3	707	84	64	17	51
ST8SIA2|ENSG00000140557|protein_coding	28	27	8	16	0	0	2	7	6	1	5	2	5	16	0	7	14	10	31	0	9	3	12	1	3	1	2	9	31	7	2	17	0	16	13	13	22	2	20	4	7	9	2	33	5	15	5	6	4
ZBTB7C|ENSG00000184828|protein_coding	4183	4210	15	517	1145	42	419	799	274	512	92	410	353	187	191	974	1023	557	268	647	19	130	3019	203	410	259	54	33	145	163	394	1961	202	424	151	794	1437	483	431	64	488	3121	49	3997	1153	476	165	1298	23
TRIML2|ENSG00000179046|protein_coding	0	0	0	0	0	0	0	0	0	0	7	0	0	1	0	0	0	0	0	0	0	0	0	0	0	0	0	0	2	0	0	2	0	0	0	0	0	0	0	0	1	0	1	1	0	0	1	0	0
ATAD3A|ENSG00000197785|protein_coding	809	1474	655	1283	993	1371	1165	2963	2444	1727	1046	1778	1665	1209	2512	2210	1866	4608	4044	2397	1191	1280	4547	842	2121	1660	1839	1114	2500	1251	2423	1950	960	1639	828	862	2117	2756	2660	1321	3765	1496	760	2381	1500	2066	3608	3095	1095
AGPAT3|ENSG00000160216|protein_coding	6271	7265	1875	6996	2558	2468	2757	3602	3522	2473	1985	3554	5415	6606	10996	3057	4928	5186	6941	6202	1571	2866	5188	2201	1334	4762	3191	1616	10280	3551	2983	6122	2592	6403	2906	2148	6755	1581	3297	3840	7464	4210	1523	7085	4872	7338	7210	6533	4168
USP26|ENSG00000134588|protein_coding	0	0	0	13	1	0	0	3	0	0	1	0	1	0	3	1	0	7	2	1	1	0	2	0	0	5	1	0	0	0	0	3	0	3	0	2	0	0	2	1	1	0	0	1	1	1	6	0	4
DMWD|ENSG00000185800|protein_coding	1322	1698	1081	1041	587	959	609	1005	735	809	441	251	815	1273	1029	929	1458	2091	1799	1179	505	1094	1692	958	712	1189	760	832	2036	1196	788	1808	579	1467	751	652	1265	992	1522	821	1185	783	905	1625	1369	1967	1315	1714	817
PAM|ENSG00000145730|protein_coding	10122	13932	2796	5043	1228	2094	1069	2632	3507	1278	2248	640	3402	4775	8426	1859	1741	3856	2083	8035	2163	3076	3655	2148	564	2637	7213	795	9404	7849	676	3800	348	8260	3599	3185	6632	2196	15515	6658	5522	5334	1947	10661	5565	10965	5183	7074	4396
TMED5|ENSG00000117500|protein_coding	5352	4458	1311	5880	891	1198	904	3106	1186	987	1344	1634	6555	4585	2134	1115	287	7505	6021	5506	1216	1057	4314	1004	698	3263	1909	254	3407	4117	780	5277	1282	3974	736	1338	4753	3973	5075	7782	5022	4277	1985	6985	3941	4520	7291	4717	3277
OST4|ENSG00000228474|protein_coding	9504	6105	2867	5918	1261	8825	1829	5499	1949	2364	1444	1503	3987	6905	5494	2521	3592	7836	6496	6659	2309	2317	5584	3227	1171	5086	7276	3951	7699	7502	1350	7077	942	6485	2695	1871	4150	10194	6035	7218	5089	3039	1534	8770	10312	5174	6082	6096	5566
NOCT|ENSG00000151014|protein_coding	174	716	165	352	62	210	99	179	100	104	97	72	80	84	117	150	227	307	130	108	121	122	179	138	64	285	85	128	298	170	144	321	124	257	162	164	127	78	219	220	181	203	110	158	207	533	458	216	178
LRRC73|ENSG00000204052|protein_coding	31	59	29	17	20	35	26	184	27	12	12	31	12	25	109	6	23	12	21	6	6	33	25	39	74	30	54	28	38	20	8	27	59	34	25	10	30	25	48	26	181	18	35	118	31	34	35	29	77
PGLYRP3|ENSG00000159527|protein_coding	0	1	1	0	1	0	0	0	0	3	0	0	0	1	0	4	0	2	6	0	1	1	8	0	0	0	0	0	0	0	0	0	0	2	3	2	1	0	0	4	46	0	0	61	3	8	1	2	0
PRDX1|ENSG00000117450|protein_coding	9819	9583	9708	13879	4065	15794	5444	13973	6918	4631	6266	4799	13706	16613	15813	4812	2946	18586	19147	14713	5014	4214	18857	3611	4583	14731	11413	2670	17610	10674	5582	11455	2783	10354	4237	3006	13409	14484	18204	14577	14311	10466	6392	16527	17840	12327	26786	21230	11686
LRRC23|ENSG00000010626|protein_coding	246	293	66	288	76	226	103	280	141	100	51	78	154	505	458	114	69	369	235	303	79	181	93	125	114	151	353	96	648	265	334	250	212	359	129	107	139	526	265	311	343	100	124	143	329	277	333	230	370
RGPD6|ENSG00000183054|protein_coding	0	0	0	1	0	0	0	1	0	0	2	0	2	2	2	0	2	2	0	0	1	0	1	0	1	0	1	0	0	2	0	0	0	0	0	0	0	1	0	1	1	1	1	2	1	0	1	0	0
PCSK4|ENSG00000115257|protein_coding	109	84	73	185	41	252	94	99	682	227	280	62	125	329	354	292	74	64	23	933	12	150	34	80	49	49	69	55	220	133	137	62	158	41	158	61	86	552	159	163	282	34	73	143	86	178	448	115	139
MED8|ENSG00000159479|protein_coding	2026	1987	1733	1688	495	1216	668	2220	988	819	764	804	1797	2254	2065	688	887	2358	2845	1970	465	597	2310	617	834	1915	1731	888	2143	1645	568	2122	691	1374	894	757	2308	1850	2101	1489	1648	1281	981	2244	1755	1482	2614	1784	1183
UCK2|ENSG00000143179|protein_coding	3254	2735	1558	1781	1822	2972	1323	2708	1209	1405	1738	1983	2920	4010	3521	1704	1606	5193	4234	2866	1704	2087	4873	1387	1662	2849	4788	572	6246	2858	1519	5169	1240	5961	1431	1778	3784	2180	5312	2274	5689	3787	2422	3152	2142	3618	6077	4457	2574
ZNF660|ENSG00000144792|protein_coding	103	155	27	54	27	124	7	13	12	4	4	28	12	73	15	28	3	16	38	22	9	9	26	18	5	12	113	4	38	52	6	36	6	44	35	15	39	139	29	112	74	17	100	49	44	71	20	110	58
NPEPPS|ENSG00000141279|protein_coding	6064	6445	1142	4540	1519	1457	1297	3120	1178	859	1369	1398	2922	5313	4361	1517	658	4677	5484	1690	1411	1303	6187	1629	696	4832	5216	357	6500	3875	1416	5111	2487	5892	2067	1786	5664	3832	7164	4451	7681	4321	3629	8030	3983	4911	6170	7298	4041
CTC1|ENSG00000178971|protein_coding	1701	1963	585	1149	317	1701	270	814	303	369	418	294	1024	1021	895	610	612	1038	1054	384	325	673	868	382	213	800	818	180	2961	927	411	2303	514	1102	297	713	847	985	883	616	1370	1000	623	812	952	1393	1070	1462	1111
ADGRV1|ENSG00000164199|protein_coding	201	249	43	28	19	16	7	46	18	25	15	117	6	9	7	6	3	27	36	87	47	15	27	77	11	39	45	27	172	13	1	79	4	57	10	19	26	39	490	21	42	115	92	162	42	39	703	357	35
SLC39A5|ENSG00000139540|protein_coding	9680	7296	2907	5448	2050	7094	1505	3501	3353	2679	1453	1330	1915	6229	4227	4735	1696	4285	6434	9856	1337	2624	2612	1763	1247	2463	3944	2163	9787	1093	863	6309	6	3509	3643	1797	2535	9302	8505	4557	5725	431	2062	1144	4869	2287	1998	6545	4214
CRHBP|ENSG00000145708|protein_coding	109	61	2	5	0	2	0	2	0	0	7	1	3	14	4	2	1	4	1	5	2	3	4	4	1	5	5	9	3	77	0	14	0	3	0	1	5	1	10	7	5	4	0	6	4	12	4	8	6
TTYH1|ENSG00000167614|protein_coding	108	316	47	49	20	96	7	28	4	28	27	27	31	104	16	62	36	24	19	10	21	86	35	33	7	42	40	11	24	30	18	28	53	32	20	26	12	31	45	8	16	11	11	72	31	32	48	1797	10
ANKRD39|ENSG00000213337|protein_coding	463	459	255	507	123	775	147	585	227	388	180	179	378	518	591	409	345	706	477	598	179	238	677	228	171	418	600	419	579	451	207	537	172	482	195	212	492	598	522	569	527	387	254	415	597	576	1099	463	500
TRIOBP|ENSG00000100106|protein_coding	2195	2991	338	1323	451	1485	512	1523	612	650	549	641	1142	1502	1722	1212	801	1453	1674	1307	275	551	1420	1233	511	931	1623	259	1091	1252	403	1657	578	935	828	361	1561	2117	3032	774	1257	1373	658	948	1439	1088	1199	1056	1361
PSIP1|ENSG00000164985|protein_coding	4732	5180	641	2283	459	3403	483	3524	683	536	1352	890	4942	4070	5286	817	227	4570	5099	1430	829	638	4793	1105	724	3228	4261	236	4235	4923	560	3820	1786	4503	1311	814	4157	2103	4370	3661	3786	3254	1879	2271	2918	3877	4987	2794	3965
KLF10|ENSG00000155090|protein_coding	8684	14594	1242	8084	593	1595	1029	1857	851	905	1472	424	2723	4283	4258	1325	938	2761	5542	2394	1211	2571	2185	1334	216	3808	1851	1002	16403	5015	1160	3474	723	3961	1165	1924	2743	1880	2525	5657	2829	932	2653	2571	3527	5604	2583	3616	3609
ARRDC3|ENSG00000113369|protein_coding	4332	4644	593	4127	1378	1377	295	2051	1086	1289	825	392	5174	2694	2323	602	534	2980	1810	1978	976	869	1901	464	544	4761	1927	483	3045	5284	354	2148	466	3141	937	2427	2291	1707	1354	2492	3823	5178	650	4732	3974	3826	2634	2256	2337
MUL1|ENSG00000090432|protein_coding	2903	3852	618	1555	554	363	861	1319	900	861	638	770	944	1455	2812	1031	956	2288	2123	1325	686	705	2036	645	559	1830	1863	311	2649	2053	785	2017	1303	1631	581	502	1811	1122	1974	1219	1700	969	612	1914	1912	1798	2326	1977	1307
DUSP2|ENSG00000158050|protein_coding	576	1427	436	492	42	834	201	1258	169	213	297	128	988	495	656	630	293	466	798	380	501	474	1191	321	408	171	269	617	1515	1372	101	462	55	748	600	1307	564	611	261	888	449	456	584	638	286	1073	751	476	359
ZNF394|ENSG00000160908|protein_coding	1293	1536	354	1621	527	1319	493	1032	507	553	513	388	1243	1823	1953	488	398	910	1224	1321	469	564	967	641	461	1154	1035	195	1333	829	430	1172	389	1984	437	602	1191	1094	1125	889	1475	684	546	848	1361	1001	1080	1248	1533
PDK2|ENSG00000005882|protein_coding	3313	3802	766	2050	223	309	612	1906	653	620	350	762	1407	2554	3292	945	880	1833	2291	677	243	1148	786	1021	307	1099	1306	467	1382	1752	1100	1595	355	649	973	458	1575	1924	2310	942	1314	786	743	798	1611	1301	1072	1022	1521
HMG20A|ENSG00000140382|protein_coding	1977	1343	424	1228	417	298	146	956	280	588	603	196	836	1995	1023	521	298	1616	96	860	485	580	1660	332	254	1309	994	86	1786	1328	196	1858	654	1357	485	675	1073	579	2317	1006	1072	1311	642	1670	1399	1945	2177	1329	854
PPP3CA|ENSG00000138814|protein_coding	3271	3558	408	3247	1170	2029	657	1963	626	1066	879	571	2553	2596	2306	738	668	3052	1956	2576	831	1149	2256	607	848	3329	2582	162	3071	2024	621	2738	1437	2693	770	753	2547	3762	2852	1805	3971	3387	700	3456	2480	2686	3236	2332	2180
NKX1-2|ENSG00000229544|protein_coding	2	0	1	0	0	8	0	0	0	1	3	0	0	1	0	0	0	1	2	0	0	6	0	0	0	0	0	0	1	3	0	0	18	7	0	0	0	0	0	0	0	0	1	0	0	2	0	0	0
TCP11L1|ENSG00000176148|protein_coding	700	1063	156	353	100	117	139	339	140	129	133	158	379	304	232	160	150	252	350	195	96	156	327	326	49	275	197	51	811	422	63	429	230	603	155	254	290	126	406	223	307	423	264	406	339	458	350	300	352
DDX24|ENSG00000089737|protein_coding	6648	10076	1446	5993	2479	4220	1770	5132	1922	2989	2509	1864	6869	6947	9541	2798	1861	6406	4926	5974	1881	2441	5381	2652	2764	10099	3979	575	11723	5783	2465	6238	1529	7529	3096	2230	4910	3062	10582	4576	5812	5011	3972	7627	8006	6512	8287	5884	7997
SDC4|ENSG00000124145|protein_coding	14462	14437	3708	27260	3011	13774	7288	16317	14888	6302	11289	4998	22105	32953	54137	4826	4622	14190	16849	17851	3316	9430	12965	4851	5760	11411	6219	2919	33584	19868	3673	12123	4203	8916	4973	4012	12378	13729	13349	19807	19533	6650	2294	16026	15071	14589	9177	9989	14408
ALKBH3|ENSG00000166199|protein_coding	1059	985	376	537	369	639	283	154	432	447	567	307	821	1196	1149	547	333	1677	1603	1370	378	450	1223	354	9	856	1113	245	773	1146	407	956	319	912	459	441	573	730	1360	1578	1295	343	592	1350	981	765	1439	816	1133
NKX6-1|ENSG00000163623|protein_coding	0	0	0	0	0	0	0	0	1	0	0	2	0	0	0	0	0	1	0	0	1	1	0	4	0	0	0	0	0	0	0	0	3	0	0	0	0	5	7	1	0	2	32	362	1	3	14	0	6
COMMD2|ENSG00000114744|protein_coding	1720	1490	458	1441	320	724	199	1071	444	391	618	345	1384	1733	1225	336	148	2632	1581	1277	693	441	1773	528	354	1242	1427	186	1299	1877	314	1847	333	1688	383	438	2151	1389	2073	2396	1553	1103	866	2051	1477	1499	2144	1184	924
MMD2|ENSG00000136297|protein_coding	2	11	2	0	0	0	0	0	0	0	1	1	1	0	0	0	0	0	9	0	0	1	0	0	0	0	0	0	1	2	0	0	0	0	0	1	2	0	0	0	0	0	1	4	0	2	1	1	0
DEFB132|ENSG00000186458|protein_coding	0	1	0	0	0	0	0	0	0	0	0	0	0	0	0	0	0	0	0	0	0	0	0	0	0	0	0	0	0	2	0	0	0	0	0	0	0	0	0	0	0	0	0	0	0	0	1	0	0
SOX1|ENSG00000182968|protein_coding	2	16	1	2	251	2	6	0	0	163	10	191	62	0	1	21	0	385	1	0	300	0	1103	126	0	0	994	1	0	153	2	76	0	23	14	188	74	25	52	27	3	65	3	1	49	0	52	1	1
OR2M3|ENSG00000228198|protein_coding	0	0	0	0	0	0	0	0	0	0	0	0	0	0	0	0	0	0	0	0	0	0	0	0	0	0	0	0	0	0	0	0	0	0	0	0	0	0	0	0	0	0	0	0	0	0	0	0	0
ADGRF1|ENSG00000153292|protein_coding	135	52	9	36	331	3	36	96	5	18	18	17	1	5	2	10	32	25	53	11	11	11	38	25	16	309	92	4	26	5	16	179	105	83	155	41	304	6	146	9	19	108	20	2530	186	40	37	120	11
CCDC9|ENSG00000105321|protein_coding	1412	2080	452	974	600	905	571	1294	510	759	548	435	999	1548	1085	707	725	1857	2131	602	458	867	2114	785	617	1635	1239	238	3342	1487	589	2239	733	1468	633	650	1608	1521	1627	735	1977	949	557	1526	1388	1279	2109	1869	891
SH3TC2|ENSG00000169247|protein_coding	118	114	238	1002	263	731	110	247	279	550	156	18	656	653	318	20	166	498	861	399	313	397	692	14	64	824	373	127	798	182	165	479	346	614	38	621	418	335	33	420	432	235	158	364	496	298	332	445	242
TRAF7|ENSG00000131653|protein_coding	6751	6893	3274	7118	3755	2197	2317	4960	4208	4605	2827	3241	3970	6459	4403	3821	6657	8348	7006	8550	2782	3144	8298	5494	3907	7042	3907	2814	6778	3842	5831	10191	2655	5533	3209	3363	8281	4274	7858	4475	7686	5574	3415	7973	8996	5696	8995	7814	5165
ABCA1|ENSG00000165029|protein_coding	2648	3541	271	1750	120	704	289	467	465	180	271	407	1288	3863	1869	477	581	401	1025	836	170	355	1203	443	41	1360	510	113	3175	2305	191	1372	222	1791	360	361	1473	875	1127	519	597	575	500	1723	1209	2162	1277	698	2549
SERF1A|ENSG00000172058|protein_coding	0	1	0	20	0	4	0	4	1	3	0	0	3	1	5	0	0	1	4	3	0	3	0	0	0	2	12	0	2	6	0	1	0	15	0	0	2	2	26	1	0	0	0	0	0	0	1	1	3
TEAD3|ENSG00000007866|protein_coding	4111	6291	1020	2779	736	2882	966	3445	1499	1313	1264	353	1759	3674	1750	1113	1597	2946	2652	2847	616	1552	2496	1319	1028	3254	2238	1003	3015	1585	662	4178	743	3277	1152	890	2747	2599	3743	1686	2290	1403	1356	3011	2614	2613	2307	3114	1575
IL9|ENSG00000145839|protein_coding	0	0	1	0	0	0	0	0	0	0	0	0	0	1	2	0	0	0	0	0	4	0	0	0	0	2	0	0	1	0	0	1	0	4	0	0	0	0	0	0	0	1	0	0	0	0	0	1	0
FN3K|ENSG00000167363|protein_coding	1474	1812	516	1589	287	499	824	1167	857	418	256	2123	745	1824	2785	673	1036	3224	1294	826	657	875	1203	526	184	688	1720	447	1217	1388	1140	953	1569	1307	1055	464	1122	1804	301	588	1555	773	762	1617	781	1264	1780	1859	1157
IFNGR1|ENSG00000027697|protein_coding	8030	6274	1025	4867	1624	1583	1391	3623	1788	1250	2045	698	3541	4304	3002	856	925	4235	4215	6135	2629	1470	3755	1177	1101	7104	4292	892	4376	5695	1173	6222	2367	5429	1420	1040	4007	4392	5799	9615	6911	3305	1649	7375	5754	7246	3957	7472	7493
FAM47E-STBD1|ENSG00000272414|protein_coding	11	7	0	6	0	0	0	1	0	0	0	0	2	5	4	0	0	1	2	0	0	0	2	0	0	13	0	0	3	0	0	2	0	1	0	0	2	1	6	2	2	2	1	7	1	2	4	2	6
WDFY2|ENSG00000139668|protein_coding	616	822	236	1036	327	1149	103	692	316	377	201	152	363	510	560	214	158	816	554	750	151	285	812	167	206	696	341	120	1022	666	392	598	485	768	195	396	751	656	314	328	725	477	542	886	677	575	866	855	827
SCAMP3|ENSG00000116521|protein_coding	3194	2925	1866	2615	1544	1913	1448	3758	1741	1399	1891	2038	2538	3119	4556	1785	1715	4528	4031	3709	1488	2701	4838	2225	1592	2988	4638	1173	5939	3542	1641	5010	1748	4872	1527	1692	4126	3428	4276	2513	6979	2142	2154	4211	4622	3329	4903	3969	3841
MAOB|ENSG00000069535|protein_coding	1540	3852	51	199	79	642	40	66	23	80	40	31	29	704	157	31	51	180	246	67	168	260	217	32	2	1366	287	29	198	1112	169	149	1874	80	71	24	134	10	74	47	25	70	56	205	273	414	609	255	55
ZNF226|ENSG00000167380|protein_coding	682	514	159	510	245	777	100	531	196	186	180	147	504	880	356	241	106	594	706	202	154	352	463	188	132	490	537	92	1290	447	167	813	186	432	170	249	299	510	563	396	383	335	340	612	469	505	501	674	162
FAM167A|ENSG00000154319|protein_coding	292	349	39	647	65	34	37	130	61	42	51	50	56	22	236	47	91	124	92	24	35	25	186	43	166	93	58	141	288	58	35	144	109	289	55	83	158	25	93	94	555	801	40	185	455	413	24	225	579
CAPN7|ENSG00000131375|protein_coding	1791	2029	522	1844	512	987	385	1239	595	628	842	468	1908	2572	1477	508	247	2598	2788	1639	620	613	2063	326	473	1449	2231	214	2243	1466	396	2341	748	2049	448	433	1699	1223	2638	2023	2293	1830	1187	1424	1768	1769	1619	1558	1731
MMP3|ENSG00000149968|protein_coding	22	195	790	4457	683	62	52	856	1568	95	1445	2817	223	221	32	327	964	1703	779	201	255	207	7832	1220	356	1386	321	1172	17091	2109	705	13797	1823	30891	118	2785	2174	2187	154	2457	22676	1848	684	1797	9077	7979	1341	7143	1964
RAET1G|ENSG00000203722|protein_coding	25	14	8	37	2	3	20	40	6	14	5	7	31	13	43	13	14	9	44	12	7	5	24	20	1	30	8	24	28	22	7	15	14	10	6	1	18	11	41	14	42	14	26	32	24	10	11	18	29
LINC00514|ENSG00000262152|protein_coding	14	10	4	41	13	6	38	40	7	29	3	93	37	82	46	35	3	33	32	22	4	15	2	31	7	10	19	3	10	5	24	9	2	30	10	14	28	33	272	19	18	3	10	389	12	20	9	29	10
TCP11X1|ENSG00000268235|protein_coding	0	0	0	0	0	0	0	0	0	0	0	0	0	0	0	0	0	0	0	0	0	0	0	0	0	0	0	0	1	0	0	0	0	0	0	0	0	0	0	0	0	0	0	0	0	0	0	0	0
PRR32|ENSG00000183631|protein_coding	1	0	0	0	0	0	0	0	0	0	0	0	0	0	0	0	0	0	0	0	0	0	0	0	0	0	0	0	0	0	0	0	0	0	0	0	0	0	0	0	0	0	0	0	0	0	0	0	0
ARF6|ENSG00000165527|protein_coding	13824	12116	3218	8946	2841	5675	2797	7056	1873	4587	2775	2367	12337	12714	8602	4521	2830	8448	5757	8659	2799	2713	6387	2762	3586	11860	5808	1156	12011	10306	2564	8196	3239	11200	3688	2739	5675	4780	7068	6266	6287	9511	7325	16434	9165	12159	9947	8255	9988
SLC25A4|ENSG00000151729|protein_coding	4085	6638	245	1362	583	839	554	1536	499	752	556	1382	816	1274	1940	1047	795	2415	747	1526	813	1141	1225	1131	371	1513	1416	540	2335	1417	410	1890	1367	920	719	461	1375	2209	947	1684	1377	1010	584	1787	1710	2405	2092	1212	1579
NBPF6|ENSG00000186086|protein_coding	6	4	5	0	6	0	0	0	0	1	14	0	0	1	27	0	0	4	19	21	2	0	14	0	9	9	1	0	20	7	9	3	0	5	0	0	8	12	25	1	21	6	1	218	12	4	1	3	11
CDC42SE1|ENSG00000197622|protein_coding	4363	5720	1565	4880	1508	2601	754	4831	1115	1480	2633	1314	4816	4955	2784	1674	1249	4423	4501	3389	1479	1893	5487	1948	664	2858	3370	1014	7341	4671	864	6952	1926	5861	1195	3175	5149	2114	4914	3292	4175	4904	1669	8710	6084	5188	5168	4794	4846
CHRNG|ENSG00000196811|protein_coding	4	5	0	6	2	29	2	7	1	3	2	12	2	8	10	11	2	6	1	6	2	5	6	11	1	4	5	0	16	6	0	4	0	14	2	3	2	5	12	5	0	0	2	2	9	11	7	7	2
CRYGA|ENSG00000168582|protein_coding	0	0	0	0	0	0	0	0	0	0	0	0	0	0	0	0	1	0	0	0	0	0	0	0	0	0	0	0	0	0	0	0	0	0	0	0	0	0	0	0	0	0	0	0	0	0	1	0	0
STAR|ENSG00000147465|protein_coding	21	18	0	4	0	0	0	5	1	1	8	1	0	3	4	3	4	1	1	1	1	7	3	0	0	1	1	1	5	9	2	4	3	0	2	4	4	1	3	0	3	0	6	3	4	9	1	1	0
ZC3H11A|ENSG00000058673|protein_coding	5500	6082	1202	5453	2781	14766	918	4899	1457	1946	2203	2282	4507	8434	5712	1937	761	5071	5229	3462	1592	2877	5188	1611	1409	4386	7574	288	9493	4089	1002	7073	2269	7477	2282	3270	6775	3437	7528	2815	5413	6761	3558	6120	5455	6238	7575	5304	3637
DEFB124|ENSG00000180383|protein_coding	2	8	2	3	0	1	0	0	0	0	0	1	0	2	0	0	0	0	2	1	3	1	0	0	0	0	2	1	2	6	1	1	0	1	0	4	0	1	2	1	1	0	1	0	0	0	0	2	1
GOLGA5|ENSG00000066455|protein_coding	3934	3578	462	3091	956	1247	657	2029	639	839	1019	955	3475	3576	2942	967	333	2528	2105	3027	803	727	1907	1321	839	3525	1965	159	4902	2311	689	2526	1661	2687	830	819	2254	1698	3634	2264	2531	3242	1887	5452	3593	2637	3737	2584	3254
ANK2|ENSG00000145362|protein_coding	2390	6618	60	510	16	25	32	54	39	23	71	33	110	671	155	43	90	83	76	35	69	296	227	60	66	63	203	18	266	1659	12	137	1	177	124	65	294	28	169	105	80	107	164	154	213	580	125	110	119
GCG|ENSG00000115263|protein_coding	21701	3337	2	239	1	1	88	130	1	4	0	66	0	1	0	34	136	105	0	1	0	0	75	63	1	125	0	4	0	3	0	698	0	67	14	53	226	0	196	5	4	11	0	112	349	394	8	350	0
DDX5|ENSG00000108654|protein_coding	24340	45189	8076	20479	7929	11960	4375	19381	6903	4975	10569	6913	30138	27008	15783	9404	4690	26463	24968	22706	9399	6835	26041	9153	5680	22647	25046	3036	38799	21962	5739	27945	10525	29477	10036	22704	23480	17259	16289	25965	16749	19028	12410	26265	20937	29630	28843	25609	17864
AKAP10|ENSG00000108599|protein_coding	1917	1482	339	1430	330	854	348	890	293	292	451	223	1051	1046	623	488	303	1115	799	542	291	361	938	357	196	1097	162	167	2152	1079	231	1583	528	979	224	444	982	626	1006	1341	1575	1207	430	1038	1524	1307	1506	985	1186
KRTAP10-7|ENSG00000272804|protein_coding	0	0	0	0	0	0	0	0	0	0	0	0	0	0	1	0	1	0	0	0	0	1	0	0	0	0	0	0	0	0	0	0	0	0	0	1	0	0	0	0	1	0	0	0	0	0	0	0	0
PCDHGB2|ENSG00000253910|protein_coding	51	168	96	33	10	6	2	31	38	9	25	70	51	413	22	16	14	35	106	48	8	11	29	216	23	272	10	22	61	33	13	136	15	20	14	65	65	31	29	19	10	16	26	37	314	42	32	28	41
ZRANB2|ENSG00000132485|protein_coding	3472	2966	1055	4594	656	1915	570	5074	1024	958	1364	766	4271	4779	3908	1209	195	5019	5031	2755	1258	814	4495	818	699	3322	3567	287	3602	2309	757	4349	959	3036	858	1247	4325	2395	5504	4128	3188	3040	1796	4644	3477	3884	6553	5072	1707
TCEAL9|ENSG00000185222|protein_coding	3388	2931	439	1336	516	981	65	665	460	326	250	448	5201	3561	1318	187	208	1019	2833	427	781	859	1310	296	230	694	1107	159	1659	4163	282	1106	633	2505	575	1108	1618	1811	1152	3553	694	1756	597	1594	1777	2638	3156	1158	770
PTGIS|ENSG00000124212|protein_coding	1951	4635	33	513	20	9	25	43	73	27	136	163	328	3687	796	75	182	88	42	296	67	526	137	138	15	58	342	30	783	5864	23	112	2	382	54	135	361	13	89	196	195	24	70	481	375	1537	560	168	214
MCCC1|ENSG00000078070|protein_coding	2547	1766	398	1763	685	448	429	1464	636	593	855	796	643	1826	1883	822	456	1876	2780	1219	407	438	1423	627	514	850	981	188	1814	1200	484	1314	406	1167	546	630	3161	978	1614	1832	2043	1428	761	1536	889	1675	2058	1342	1196
C16orf54|ENSG00000185905|protein_coding	735	581	22	137	8	6	28	23	12	18	33	16	36	85	90	22	73	26	83	24	44	9	113	63	18	45	64	28	147	402	8	126	7	113	30	22	103	7	55	41	73	99	77	1685	240	213	78	115	271
DPF3|ENSG00000205683|protein_coding	334	478	10	144	39	9	34	50	22	111	19	29	354	272	46	19	15	40	51	10	11	18	27	63	8	27	102	12	256	80	2	160	0	44	66	56	125	13	58	51	76	25	21	201	131	95	58	112	59
VGLL1|ENSG00000102243|protein_coding	0	0	3	0	1	0	0	0	7	1	1	0	0	0	0	1	0	0	139	8	0	14	0	0	0	0	3	1	15	30	7	0	2	3	2	0	0	1	8	5	2	0	18	70	0	10	9	2	0
HES3|ENSG00000173673|protein_coding	0	0	0	0	0	2	0	0	0	0	0	0	0	0	0	0	0	0	0	0	0	1	0	0	0	0	0	0	0	0	0	0	0	0	0	0	0	0	0	0	0	0	0	1	0	1	0	0	0
ZNF25|ENSG00000175395|protein_coding	919	1168	89	510	112	98	50	199	103	45	90	115	251	547	267	80	59	260	253	185	82	121	298	117	33	227	190	31	484	582	135	329	253	251	103	118	322	151	265	283	190	210	93	399	341	477	435	244	175
FUT8|ENSG00000033170|protein_coding	1853	1824	387	1359	662	584	344	1453	379	618	752	239	1235	2555	1069	766	741	1820	1266	1350	784	645	1673	870	555	2817	1055	279	2582	2424	772	938	2199	3219	868	1189	1265	688	3995	2046	2408	2925	3055	1629	2039	3259	2490	1932	2290
TAFA2|ENSG00000198673|protein_coding	145	123	2	51	3	29	8	37	3	6	16	8	17	38	49	7	4	27	43	29	8	14	26	13	8	21	18	7	45	55	4	44	11	23	7	12	33	30	37	22	40	14	5	29	40	44	17	36	21
LMTK2|ENSG00000164715|protein_coding	3654	6090	1248	4774	1497	1763	1675	2885	1470	1927	2099	1265	2820	4994	4422	1517	1448	4185	4324	3467	1061	1507	3937	2824	1377	4701	1601	317	3678	1489	2029	3928	2135	3412	1651	1443	2985	2360	4411	2152	5462	2673	2003	3180	3224	3764	4023	4045	8245
IGSF8|ENSG00000162729|protein_coding	3888	4308	1749	4076	1706	2879	2689	2759	2341	2031	2271	2032	2160	3203	6986	2652	2288	4529	3867	4682	1099	2741	7105	2397	1134	2728	5583	2114	7189	3168	1305	5379	1360	2854	2376	1706	4644	4641	5648	2874	5393	2178	1729	3467	6918	2714	4764	2877	3326
POLR3D|ENSG00000168495|protein_coding	1612	1237	450	2142	477	610	345	741	456	632	435	368	648	1181	1153	1122	880	853	1138	900	793	650	2663	504	263	1254	636	354	3349	1251	443	2006	790	1458	654	604	1033	772	2232	1218	2856	1233	715	1207	2074	2220	2458	2191	2125
BMI1|ENSG00000168283|protein_coding	2279	2329	360	2150	432	1069	230	1655	463	474	701	396	2542	2120	1641	367	176	2284	2725	2583	390	859	1959	539	229	1601	1343	102	1860	1982	377	1517	487	1534	358	446	1476	1497	2645	2214	2184	1495	555	2969	2350	1947	3294	1361	2058
C9orf64|ENSG00000165118|protein_coding	836	1205	259	657	288	114	143	1654	237	247	409	361	709	1068	454	588	324	1133	1473	999	362	216	1226	370	477	1121	709	131	1115	1120	266	819	595	909	214	341	466	775	1620	824	703	798	588	2545	694	1167	1304	618	837
MTRF1|ENSG00000120662|protein_coding	475	376	239	1244	254	621	83	1970	424	347	255	180	598	1090	735	277	95	688	835	589	206	215	551	238	184	502	540	75	702	431	396	608	352	502	186	341	1129	1090	319	779	1568	408	282	349	758	402	441	1168	409
ITLN1|ENSG00000179914|protein_coding	23077	20433	61	5166	1076	2	1794	3835	8	151	390	1023	3	215	61	668	6283	821	250	6	154	1	2021	2057	194	3878	14	710	10	347	17	23300	30	5575	603	1550	10467	0	2413	175	292	55474	364	13	14496	5912	137	10850	26
OR1E1|ENSG00000180016|protein_coding	0	0	0	0	0	0	0	0	0	0	0	0	0	0	0	0	0	0	0	0	0	0	1	0	0	0	0	0	0	1	0	0	0	0	0	0	2	0	0	0	0	0	0	0	0	0	0	0	0
AC010422.6|ENSG00000269693|protein_coding	24	26	24	50	30	13	26	31	46	33	28	18	48	103	132	35	25	35	64	33	14	53	38	30	14	46	29	15	40	51	20	35	12	48	26	16	40	23	52	22	61	28	35	30	42	46	46	34	47
SLC22A24|ENSG00000197658|protein_coding	0	0	0	0	0	0	0	0	0	0	0	0	0	0	0	0	0	0	0	0	0	0	0	0	0	1	0	0	0	0	0	0	0	0	0	0	0	0	0	0	0	0	0	0	0	0	0	0	0
MYO1G|ENSG00000136286|protein_coding	752	649	179	341	45	87	88	224	126	101	134	112	215	383	307	144	830	143	282	105	147	90	309	208	67	274	264	287	1047	827	58	558	22	473	264	156	526	103	203	124	155	269	273	451	590	967	456	493	803
ANKRD23|ENSG00000163126|protein_coding	19	30	16	65	13	91	12	67	18	30	20	20	38	72	53	30	22	43	29	24	15	32	35	22	6	16	43	8	60	27	16	42	14	56	18	34	67	104	40	21	29	23	29	50	25	52	48	48	14
TRAPPC2B|ENSG00000256060|protein_coding	294	359	26	212	55	310	38	141	46	30	38	7	224	325	269	46	19	175	119	149	42	89	123	65	34	158	283	39	455	220	35	309	43	140	46	46	259	333	29	326	137	32	68	159	252	88	404	137	104
IGSF23|ENSG00000216588|protein_coding	2	0	23	57	6	72	12	106	71	13	56	3	33	7	35	13	7	69	89	141	13	11	11	19	4	106	40	17	115	13	40	17	7	22	18	8	8	73	166	94	27	1	14	7	120	22	16	83	66
MSMO1|ENSG00000052802|protein_coding	2717	4025	848	3518	1529	3420	1191	4847	2274	1307	2201	4195	4972	4422	6124	1455	489	6148	2324	7053	1792	2126	3158	1242	1937	3070	7978	274	3654	2156	518	3298	1007	2868	2423	1625	5984	8282	8098	4698	5919	3900	924	9131	4299	6061	4068	3701	2962
NCKIPSD|ENSG00000213672|protein_coding	1778	1298	927	1229	489	2091	982	1044	872	1543	887	946	1508	2041	1908	1363	1648	2212	2187	1541	574	1271	2247	1050	740	1092	2028	955	3085	1468	818	1996	645	1620	882	638	1426	1423	1275	1066	1332	1239	1402	2357	1351	1483	2200	1360	1559
ZMYM6|ENSG00000163867|protein_coding	641	662	137	802	154	600	155	501	199	161	160	244	797	583	866	184	28	570	672	491	218	170	659	137	94	448	494	33	679	587	137	527	265	480	185	207	555	710	784	683	478	445	330	947	474	760	679	560	324
MSN|ENSG00000147065|protein_coding	13486	20857	2484	8473	1126	1033	794	7127	2505	1677	2241	1265	5285	13331	3706	2320	4940	10828	9620	2011	4022	1992	13154	2681	579	8454	4481	1767	23526	20795	1576	11319	1922	13426	3652	3125	9807	1610	5660	4944	7593	4544	3073	11988	11804	21532	9657	13974	11546
IQCN|ENSG00000130518|protein_coding	428	687	28	104	7	86	75	48	37	101	22	72	50	62	107	82	101	24	81	31	16	86	46	70	15	66	19	31	166	98	56	166	31	58	53	49	84	53	64	26	21	30	53	53	71	59	184	77	34
TAF11L12|ENSG00000249156|protein_coding	0	0	0	0	0	0	0	0	0	0	0	0	0	0	0	0	0	0	0	0	0	0	0	0	0	0	0	0	0	0	0	0	0	0	0	0	0	0	0	0	0	0	0	0	0	0	0	0	0
TOM1L2|ENSG00000175662|protein_coding	4418	8304	811	2209	880	1976	1079	1662	1180	1513	1023	649	2639	2489	1590	2312	2594	1970	1671	968	454	1592	2518	1159	1001	3026	2062	751	3071	1709	932	4692	1011	1894	1054	950	2057	1001	3045	1105	3751	1975	876	2379	1930	2456	2235	2223	2882
SEC62|ENSG00000008952|protein_coding	10477	8930	843	6299	1392	5415	843	3721	1400	1044	1711	1856	7666	7153	4976	1356	552	9187	4746	4831	1710	1756	6005	1504	1343	4512	5094	294	10009	6952	894	6369	1930	6924	1322	1730	7344	5008	6962	7073	7083	2778	2398	6391	6425	6407	6811	5053	6263
FBLN7|ENSG00000144152|protein_coding	153	198	29	53	0	7	6	45	16	5	22	18	22	83	32	25	52	48	59	45	17	8	65	40	10	39	32	56	131	145	19	64	13	92	33	22	68	16	51	32	44	27	24	69	92	112	68	77	89
ADA|ENSG00000196839|protein_coding	443	257	575	613	101	512	32	895	175	103	385	166	152	682	952	150	359	1191	1169	149	321	559	396	207	21	398	162	381	854	663	1183	576	208	840	150	203	271	98	119	382	771	233	475	473	904	517	957	531	841
HSD17B6|ENSG00000025423|protein_coding	855	1495	37	245	28	5	19	64	60	25	36	20	94	543	121	37	43	121	135	67	58	177	178	42	37	71	299	46	399	360	44	146	4	122	60	57	147	17	140	143	51	66	70	335	200	227	130	86	122
CDH23|ENSG00000107736|protein_coding	265	380	23	98	7	15	16	47	30	14	28	17	18	190	54	28	111	63	170	20	27	36	63	42	7	230	63	33	140	237	53	49	1	45	65	41	50	54	35	30	39	7	60	55	52	138	47	46	60
AL121594.1|ENSG00000258790|protein_coding	4	5	4	4	3	10	0	10	0	1	5	1	3	4	7	8	2	4	3	3	5	0	7	2	5	3	5	4	4	5	2	13	3	8	1	1	6	8	4	1	3	5	2	6	8	7	19	13	0
MALRD1|ENSG00000204740|protein_coding	10	45	59	27	3	16	0	553	43	1	8	66	16	180	20	1	4	2	168	2892	2	6	5	1	12	1342	1	2	6	9	373	6	0	54	1	13	4	15	17	660	0	335	4	1949	205	14	496	189	65
CYB5A|ENSG00000166347|protein_coding	5707	4422	1025	2246	1075	1654	682	3045	913	962	1027	1097	181	2584	2434	1377	1153	1728	2057	2566	720	1290	2927	1037	777	2138	1476	876	2887	2051	933	2045	809	5348	658	1158	1905	883	1201	2294	3415	1346	721	2292	3635	1890	4037	3390	2356
GTF2B|ENSG00000137947|protein_coding	1839	1977	583	1407	403	827	355	972	468	367	445	338	1486	1478	1523	439	235	1448	1638	1446	339	353	1331	329	373	1427	1106	225	1177	1188	241	1427	671	1067	415	425	1376	1423	1693	1317	1079	1038	632	1795	1256	1311	1676	1273	740
CORO1C|ENSG00000110880|protein_coding	10344	18974	2937	8310	2834	5997	1696	4893	3238	3027	2969	2545	6577	7319	4967	2602	3054	11302	9286	5349	2785	3885	9017	3401	2109	9364	6887	2284	11089	8986	1686	9802	2754	8271	2939	3949	6362	6886	10270	7741	10695	5575	3910	12329	6892	9331	10980	7278	8887
IL17RC|ENSG00000163702|protein_coding	2092	2154	370	1002	384	549	753	826	700	739	493	1049	1029	1664	2504	803	1279	1430	911	897	303	865	838	690	546	545	1638	834	1055	1203	369	1485	319	1111	647	522	1350	2674	1219	907	1572	814	521	539	1788	954	731	904	1192
ANXA3|ENSG00000138772|protein_coding	2306	2072	2091	6465	2175	1545	764	2852	1792	1814	1503	663	4569	2809	1575	640	937	4460	2431	6391	3967	1383	3532	875	1000	5602	7144	719	2602	1933	2704	6006	3269	3695	1171	2147	6005	8716	12182	8162	5986	3988	1939	10418	4914	3789	3672	3347	3904
RAB20|ENSG00000139832|protein_coding	1843	2015	758	3308	1073	1295	555	3931	1433	2270	787	506	1369	2862	2133	1924	1146	2950	2249	3147	656	978	988	797	785	3167	2451	433	1362	2194	1885	2913	518	1621	1035	1258	2653	1784	1767	1847	3124	911	695	1830	2514	2091	1669	1252	2539
TTC14|ENSG00000163728|protein_coding	1162	1202	227	1761	197	1053	157	506	361	259	369	140	766	1144	510	277	63	1048	1519	760	412	379	1027	288	107	829	1632	52	1794	848	287	1394	236	1067	257	488	1257	1084	1160	1400	1297	716	693	1038	1157	1060	1316	1136	577
PIM2|ENSG00000102096|protein_coding	3503	2297	711	1788	285	1972	472	1432	310	432	487	628	1328	1403	1446	519	1087	1623	1777	814	875	537	1706	862	327	1782	1133	707	2084	6863	628	3136	251	1880	942	441	2503	693	1104	1476	1573	1875	2118	1445	8061	3947	1903	1956	6927
CYB5B|ENSG00000103018|protein_coding	7038	6786	1620	21691	2667	7454	3313	13427	5175	2454	3774	3075	11913	14735	6867	2470	1844	12664	16975	10880	3894	3083	13161	5839	1812	14134	12611	960	7014	7075	5907	9521	12569	9326	2095	3281	9325	13510	12356	15001	10125	5525	4473	16269	17779	10016	8525	12966	7700
LTBP3|ENSG00000168056|protein_coding	4114	10020	2006	6360	934	2042	1743	2090	2538	3186	1595	1519	1221	5685	3008	2646	4208	2314	2963	1242	1063	4240	1864	2240	367	1185	2228	2161	11281	6046	2356	2948	1111	2117	2198	1243	2211	1801	2271	1702	1740	1300	1679	7297	3324	3768	2305	3804	2043
POLDIP3|ENSG00000100227|protein_coding	5633	5277	1684	3446	1227	1045	1656	3646	2412	1491	1632	2015	2833	6152	6917	2311	1875	4374	6591	4154	1815	1519	7578	1484	1466	4967	2981	682	7025	6257	1939	5267	2309	3911	2032	1370	4981	2063	5768	3543	4862	3105	3161	4193	4820	4971	7107	4464	5257
PLD6|ENSG00000179598|protein_coding	217	270	93	218	28	425	118	399	52	45	135	118	147	232	495	129	111	319	261	165	109	249	214	160	48	110	438	66	1221	308	127	382	89	376	174	44	138	391	137	292	310	264	463	142	169	872	463	273	352
OLIG1|ENSG00000184221|protein_coding	16	4	0	1	0	6	0	0	1	0	0	0	0	2	0	0	9	0	2	0	1	0	6	3	0	1	0	14	5	3	1	15	65	3	0	0	2	0	3	1	0	4	0	5	9	6	3	6	2
CELSR3|ENSG00000008300|protein_coding	244	192	372	574	325	989	430	2211	818	970	416	421	1459	1239	618	584	626	674	1936	662	572	484	1872	689	797	868	1079	445	1759	409	1770	1703	593	1343	700	413	710	1303	696	558	325	1761	2203	3342	1540	864	2062	3150	2895
ASAH2B|ENSG00000204147|protein_coding	267	153	54	192	34	183	45	182	44	58	110	58	162	126	220	79	25	343	285	170	54	66	249	70	44	177	276	10	189	131	26	266	32	290	58	75	158	266	406	291	167	275	131	304	163	405	363	220	152
MORC3|ENSG00000159256|protein_coding	2185	2119	184	1851	411	563	341	1122	434	350	559	509	1820	2066	1501	483	223	1097	1597	1805	330	501	2119	241	309	1023	891	107	3115	1416	259	1696	518	1507	408	626	1714	373	1376	1718	2182	1914	594	3171	1180	2153	1792	1572	930
KRT18|ENSG00000111057|protein_coding	33019	57755	22468	51089	33137	176629	26846	172487	39689	69553	26002	27683	76263	44648	79403	36401	24215	59790	64949	60900	15644	20952	104577	26570	27040	97562	72624	27653	71643	31608	26111	53118	41414	44369	29165	30558	53472	85638	64151	32625	57173	27442	28740	70117	44539	164685	54122	50417	41926
CPLX3|ENSG00000213578|protein_coding	0	0	0	0	0	0	0	0	0	0	0	0	0	0	0	0	0	0	0	0	0	0	0	0	0	0	0	0	0	0	0	0	0	0	0	0	0	0	0	0	0	0	0	0	0	0	0	0	0
TAS1R2|ENSG00000179002|protein_coding	0	0	0	0	0	0	0	0	0	0	0	0	0	0	0	0	0	0	0	0	0	0	0	0	0	0	0	0	0	0	0	0	0	0	0	0	0	0	0	0	0	0	0	0	0	0	0	0	0
KRTAP24-1|ENSG00000188694|protein_coding	0	0	0	0	0	0	0	0	0	0	0	0	0	0	0	0	0	0	0	0	0	0	0	0	0	0	0	0	0	0	0	0	0	0	0	0	0	0	0	0	0	0	0	0	0	0	0	0	0
CCDC194|ENSG00000269720|protein_coding	0	1	5	4	0	0	0	9	0	0	1	2	0	1	7	0	1	1	5	0	0	0	0	2	0	1	3	0	2	2	0	1	0	7	0	1	0	0	1	0	0	2	3	17	1	2	16	0	2
DHX34|ENSG00000134815|protein_coding	835	934	1647	1451	826	3135	1132	1500	689	1331	940	375	1292	1743	1728	1320	1658	3314	2738	648	1170	2320	3308	1587	900	2523	1362	1001	5309	1439	1834	3108	565	3367	1170	782	1725	3986	3898	1439	2197	1020	2772	1786	1591	1394	1952	3388	1201
RGS13|ENSG00000127074|protein_coding	325	98	2	22	5	10	0	16	0	0	2	2	1	9	20	2	0	5	6	6	7	0	24	5	0	6	5	1	9	27	0	33	0	13	4	3	16	0	3	4	3	10	4	42	35	28	5	22	9
F3|ENSG00000117525|protein_coding	2230	3595	654	1784	793	701	442	1915	352	514	618	375	1542	490	615	703	413	2286	819	1985	584	321	3542	686	959	2304	781	381	1601	1637	361	4705	443	4614	1154	1602	3846	1193	2148	1424	2270	6085	351	1833	2210	1731	1287	3652	1099
LARP1B|ENSG00000138709|protein_coding	1703	1793	423	2043	407	1390	325	1598	295	424	584	770	1578	1630	1836	566	139	1875	1291	1869	502	458	1352	343	392	1474	1149	71	1548	970	311	2030	655	1251	526	574	1666	1881	2422	1493	1873	2074	497	1551	1534	3142	2553	1152	1445
FAM71E2|ENSG00000180043|protein_coding	0	0	0	1	0	0	0	0	0	0	0	0	0	0	0	0	2	0	0	0	0	0	0	0	0	0	0	1	2	0	0	0	0	0	0	0	0	0	0	0	0	0	0	0	0	1	0	0	0
TESMIN|ENSG00000132749|protein_coding	591	199	271	294	208	694	237	509	454	251	339	464	309	727	841	844	254	568	789	452	238	266	810	332	201	169	1502	109	1068	334	90	607	292	573	547	274	495	1243	988	662	978	575	1443	692	373	854	299	523	461
HDGF|ENSG00000143321|protein_coding	14845	16790	7788	14026	10375	16080	7317	31255	8777	8630	14816	7730	22962	24805	25005	10532	4800	36393	34220	19953	11126	12347	37056	10061	9864	25986	33978	2584	35356	16202	6283	38894	5546	34784	6996	7029	28878	21302	53937	20364	40222	25357	15201	24234	33214	26534	29746	27295	29613
ADARB2|ENSG00000185736|protein_coding	68	90	15	56	15	16	4	1	10	7	11	16	8	28	1	12	41	29	9	7	5	7	47	9	3	26	1	6	69	17	7	26	3	45	19	8	70	6	49	17	48	3	10	16	19	81	21	37	42
SH3BGRL3|ENSG00000142669|protein_coding	16929	14949	3269	13911	4770	9055	10633	11530	6609	8929	4075	3859	8932	5099	7642	9921	12281	16219	10962	9352	3075	7260	9535	7127	14799	19289	8410	5430	5948	8942	3925	16311	2783	9428	5006	3834	8628	11992	10993	6145	11736	14110	2776	17857	12296	9581	10086	13033	8365
CLPTM1|ENSG00000104853|protein_coding	8004	9556	4160	4171	2460	3849	3524	3876	4402	3252	1914	1987	4680	6353	4374	3819	7217	11010	7829	3371	2860	4592	9899	5832	2728	7023	4179	3446	13161	6243	3650	10590	3333	8197	3165	2956	5379	7150	8608	3959	6703	3933	3591	10873	6553	7912	9188	9679	4847
ASCC2|ENSG00000100325|protein_coding	3588	3704	1434	3151	1228	4363	1348	2767	1823	1371	1062	1295	2110	3341	3247	1973	2026	3381	4028	3491	1173	1184	3879	2323	1846	3806	3121	708	3423	3194	1979	4385	1362	4355	1637	1246	3218	3139	3228	2442	4092	1727	1698	2622	3109	2812	3952	2995	3840
CRYBA1|ENSG00000108255|protein_coding	0	1	2	1	0	3	0	0	0	0	0	1	0	3	1	2	0	3	6	0	1	0	0	0	0	0	2	0	1	0	1	1	0	0	0	0	0	6	4	2	4	2	2	2	0	0	2	2	0
TM4SF4|ENSG00000169903|protein_coding	71	204	9	15	39	2	2	271	18	40	3	0	12	96	12	54	3	26	30	481	1	9	14	2	235	389	11	3	3	6	56	6	74	2	12	11	24	5	917	58	26	69	4	45	67	42	13	36	5
AC022384.1|ENSG00000272410|protein_coding	0	0	0	0	0	0	0	0	0	0	0	0	0	0	0	0	0	0	0	0	0	0	0	0	0	0	1	0	0	0	0	0	0	0	0	1	0	0	0	0	0	0	0	0	0	0	0	0	0
ACYP1|ENSG00000119640|protein_coding	267	269	84	384	90	903	126	539	164	205	222	293	423	379	737	306	107	400	404	407	187	117	374	283	222	367	359	86	375	411	197	262	212	322	156	239	276	645	784	445	402	319	347	897	326	234	584	308	307
EIF2B4|ENSG00000115211|protein_coding	1971	1852	954	1717	610	2216	773	1991	928	1215	982	828	1140	2798	2374	990	925	2101	2356	1983	866	961	2481	751	511	1815	2642	825	3620	2168	659	2963	802	2420	706	771	1663	2804	2271	2206	2126	1144	1461	2401	2235	1997	3326	2504	1873
MRPS5|ENSG00000144029|protein_coding	3368	2585	1202	2313	819	3678	942	4735	1279	1676	1028	2011	4007	4399	4493	1608	964	4809	4087	3408	1275	1463	3629	1618	814	2825	4391	542	5610	2887	1561	3096	2075	4216	1177	1195	3063	2876	3362	3130	4151	1823	1585	3032	2847	3423	6347	3252	3109
AK9|ENSG00000155085|protein_coding	441	320	55	425	124	157	47	268	190	102	253	57	441	373	122	153	38	290	770	300	112	119	480	27	92	258	420	15	383	131	48	274	57	306	96	86	500	637	372	945	975	291	93	532	259	312	603	477	395
EIF5AL1|ENSG00000253626|protein_coding	45	231	56	43	41	248	25	73	37	34	80	27	485	22	46	100	38	60	51	39	28	54	38	77	69	80	76	27	123	35	54	61	44	31	57	18	60	71	37	120	144	102	35	574	610	61	78	76	84
MGST3|ENSG00000143198|protein_coding	8225	8465	1791	3661	1899	4020	1613	6249	2531	2059	1385	2506	3531	3442	3865	1258	1602	4925	5180	3407	2146	2245	5307	2132	1828	4029	7679	1679	4503	4732	1093	5658	1384	3146	1163	2678	3456	5234	5595	4164	6174	2590	1325	4307	4747	2975	4627	5018	3443
AMIGO2|ENSG00000139211|protein_coding	1995	5822	315	1286	516	654	85	1249	1190	412	361	55	1319	1657	583	296	258	568	957	3194	364	915	1186	102	251	315	492	312	6114	1022	388	167	471	515	457	802	587	384	1151	2327	240	430	296	3163	714	975	476	585	597
TENT4B|ENSG00000121274|protein_coding	1205	1272	275	2171	391	872	365	745	383	452	738	439	1518	1822	1613	349	140	1844	2201	1393	475	456	1837	450	315	2004	1184	59	3438	1244	566	1492	278	1388	301	312	1040	1469	2423	1627	2370	1198	1033	1167	968	2138	1952	1571	1395
SHISAL2A|ENSG00000182183|protein_coding	19	16	6	19	1	3	6	135	2	6	4	4	5	19	10	15	13	2	33	11	9	2	11	1	1	5	8	6	15	34	2	9	0	6	21	6	23	6	8	4	6	3	28	27	32	20	45	18	38
C14orf39|ENSG00000179008|protein_coding	7	11	0	1	0	0	0	0	0	0	4	0	0	0	1	1	1	0	1	0	1	0	1	1	0	0	0	0	0	2	0	0	0	0	1	1	0	1	0	0	0	0	21	19	1	0	0	0	0
FOXA1|ENSG00000129514|protein_coding	1825	1383	4	391	638	227	125	1413	11	683	861	265	1277	2772	27	635	750	561	95	303	687	331	307	857	21	151	752	30	44	283	604	927	2068	351	206	88	714	238	1775	341	959	509	17	709	585	511	3225	2305	881
TUBA3D|ENSG00000075886|protein_coding	13	6	6	6	5	1	3	10	3	14	10	4	16	18	9	8	9	12	21	1	8	9	35	8	3	5	10	5	18	7	9	22	4	40	5	8	16	10	32	3	11	11	10	23	10	11	36	29	10
KIF11|ENSG00000138160|protein_coding	726	1232	477	1254	780	2029	447	3006	581	776	1210	304	2152	1459	1899	978	242	3758	2340	1076	1173	774	4427	1016	622	3621	2473	110	2157	1210	660	3446	955	3189	572	920	2376	2303	5597	2847	3827	5130	1566	2270	1831	2220	5233	2673	3035
ARMC10|ENSG00000170632|protein_coding	1769	1315	788	3529	859	1933	751	1391	988	764	1225	527	2666	3065	3787	773	595	2743	3078	3606	1205	797	2567	841	579	1995	2074	467	2332	1710	718	1864	831	2441	689	810	2154	2228	2678	5027	5277	1667	1068	2491	2615	2289	3775	2807	4136
SMAP1|ENSG00000112305|protein_coding	1432	1287	253	1051	505	514	245	567	456	422	228	153	990	923	470	334	297	1291	1427	836	368	317	1215	201	308	1431	626	168	947	582	222	1648	436	997	259	276	1193	883	1388	1213	1578	985	300	1475	952	1189	1557	1126	1619
ANGEL2|ENSG00000174606|protein_coding	1197	1037	340	1298	513	1471	286	1023	362	268	503	148	1199	1243	1386	341	188	1523	1638	714	592	695	1430	535	249	1054	1393	119	2088	1368	273	1552	410	1635	475	588	1344	745	1514	1250	1923	1339	781	1324	1442	1290	1840	1438	1188
TNFRSF19|ENSG00000127863|protein_coding	168	352	33	117	63	464	11	96	59	45	104	31	21	113	1728	23	23	77	101	899	99	23	133	22	0	442	41	18	2782	174	9	18	1491	114	35	19	59	7	355	257	27	31	419	2094	2523	428	1416	2519	59
ZNF425|ENSG00000204947|protein_coding	158	196	29	93	13	24	15	110	35	57	46	28	101	194	347	39	35	91	12	343	16	56	66	77	7	63	59	12	108	120	34	73	81	71	30	27	83	59	77	47	119	16	57	365	192	85	59	121	189
MROH2A|ENSG00000185038|protein_coding	0	1	3	1	0	1	0	2	2	0	2	3	0	2	2	0	1	2	8	0	0	0	0	1	0	0	2	0	1	2	0	3	0	3	1	3	1	0	0	1	3	1	0	1	0	7	4	3	0
STMN3|ENSG00000197457|protein_coding	944	1519	157	4972	66	3502	2387	7356	990	327	192	761	488	2783	20480	172	402	374	5026	558	740	1047	3236	757	101	861	430	627	6820	6373	3634	385	138	1134	1078	140	797	126	323	599	5607	141	2559	632	7199	4398	709	9466	7129
GNPTG|ENSG00000090581|protein_coding	3596	2846	691	2503	812	2321	1054	1618	1129	729	868	1572	981	3083	1894	1195	1417	1797	1818	3106	1058	1032	1752	1494	638	1653	1529	1008	3064	2914	1388	2366	1172	1830	1099	773	2209	3871	2096	2208	2256	921	1045	2522	3345	2105	3420	2236	2071
UFC1|ENSG00000143222|protein_coding	6411	4771	2338	5674	3112	3765	1222	6481	2292	1805	1602	2389	4427	6239	7104	1798	1506	7051	7150	4600	1626	3132	4797	1625	1178	4568	6858	1441	6567	4657	1264	5930	2464	6399	1731	3354	7781	6368	4628	4532	10332	3314	1440	5008	9629	3547	7000	7219	5041
PAGE3|ENSG00000204279|protein_coding	0	0	0	0	0	0	0	0	0	0	0	1	0	0	0	0	0	0	1	0	0	0	0	0	0	0	0	0	0	0	0	0	0	0	0	0	0	0	0	0	0	0	0	0	0	0	0	0	0
NIT2|ENSG00000114021|protein_coding	1708	1715	1085	2521	759	3253	764	2158	1503	782	1334	742	3470	2466	2885	964	461	4625	4242	2319	1408	1264	2228	1091	819	1648	2927	566	3236	2074	867	2302	821	3102	939	997	1927	2023	3361	4630	4879	1433	1504	2785	2161	2704	2882	2689	2213
EDN3|ENSG00000124205|protein_coding	3020	2589	355	954	40	412	456	581	41	163	4	246	1	123	133	61	248	275	206	12	84	566	131	842	68	2097	6	47	32	454	61	2047	0	447	304	253	806	565	322	415	864	127	92	3	770	340	17	877	313
CX3CR1|ENSG00000168329|protein_coding	336	122	21	108	5	6	8	8	11	14	35	5	9	58	46	8	17	22	39	13	6	3	95	31	1	31	13	5	88	206	3	130	7	49	8	11	145	33	128	47	61	22	14	47	93	94	29	141	78
TSPAN17|ENSG00000048140|protein_coding	2894	2615	1150	2157	848	978	1286	1592	1741	1381	591	1176	2018	3456	5249	1126	1755	3781	3281	2264	1215	968	1929	2352	755	2316	2699	1331	3427	1999	1315	2929	1725	4099	900	1026	2674	1031	1520	1869	2617	1658	1487	1786	3474	2159	4013	2459	2632
SEL1L|ENSG00000071537|protein_coding	10064	12796	718	6353	1675	2022	1352	3089	1111	1542	1716	1718	6183	6699	3561	1621	913	5218	4368	6706	1068	1415	4111	2369	985	5750	3014	276	9646	7806	1231	7024	2258	7603	1891	1579	5522	2667	7693	3601	5946	8613	4390	11171	9494	6216	7507	5781	9987
DIO2|ENSG00000211448|protein_coding	153	223	231	1658	149	48	74	384	430	124	237	120	784	1896	291	119	660	771	602	214	388	82	688	253	78	855	347	276	2258	2892	250	454	34	1660	460	134	1101	204	284	619	1148	341	240	1579	1044	909	398	640	611
BROX|ENSG00000162819|protein_coding	2859	3402	576	3068	1557	2658	805	2309	1126	911	1757	532	3976	3183	2647	1057	269	3336	4031	2362	1091	1511	4317	1003	1063	3090	4032	129	3313	2308	598	3677	1414	3530	1201	1466	4349	2643	4361	2436	6801	5825	1888	4077	3276	2371	2482	2440	3474
SERPINE2|ENSG00000135919|protein_coding	1692	1934	1010	9197	2911	1988	2097	1470	2210	5887	1794	454	13173	5247	4750	237	1614	5273	4602	1865	1357	2449	2719	1815	135	5493	1060	535	7199	8015	1624	4582	2746	2580	1483	797	3833	6170	3527	5575	2552	585	369	10756	5275	7847	2138	4645	4556
MAGEB5|ENSG00000188408|protein_coding	0	0	1	0	0	0	0	0	0	1	0	0	0	0	0	0	0	1	1	0	13	0	1	0	0	1	3	0	0	2	0	0	3	0	3	1	5	0	0	7	0	0	0	1	0	0	0	0	1
MAP7D3|ENSG00000129680|protein_coding	540	725	92	238	34	289	86	140	101	65	130	162	216	428	478	29	41	258	1056	102	307	158	498	384	153	305	477	45	1031	1009	28	154	53	646	67	55	215	366	586	375	130	441	429	409	215	884	560	271	713
GAPT|ENSG00000175857|protein_coding	349	84	5	95	1	8	6	20	6	5	6	6	17	49	15	5	12	11	21	1	30	1	48	10	0	42	18	8	49	153	1	78	4	49	5	17	48	3	53	31	32	29	12	21	110	137	16	76	44
RHOA|ENSG00000067560|protein_coding	35129	36534	7277	26408	10115	14583	7503	18702	11351	9416	11703	7784	32067	26898	22178	11617	8682	35862	33467	22823	12761	9198	37618	7259	8807	21234	30046	5983	25506	30659	7184	29988	11878	28807	9815	11028	24626	14890	21777	32211	41773	23420	12448	43139	30194	27868	33163	26443	30640
MLLT11|ENSG00000213190|protein_coding	438	1295	69	236	45	117	27	278	57	42	107	41	123	291	85	79	62	232	294	74	81	92	179	41	22	127	149	34	390	277	52	251	59	337	68	157	191	72	222	119	154	162	59	623	245	309	186	486	142
FANCB|ENSG00000181544|protein_coding	32	40	58	96	18	241	22	176	34	29	28	12	110	68	54	34	5	244	318	63	121	46	236	44	23	370	57	24	92	100	56	105	37	237	31	30	69	84	168	287	118	97	77	168	59	216	317	132	179
BUB1B-PAK6|ENSG00000259288|protein_coding	0	0	0	0	0	0	0	0	0	0	0	0	0	1	0	1	0	1	4	0	0	0	1	0	0	0	0	0	0	1	0	1	0	3	0	0	0	0	0	0	0	0	0	1	0	1	0	0	0
TEX19|ENSG00000182459|protein_coding	3	0	0	5	0	4	0	21	0	0	1	0	0	2	2	1	2	8	3	1	5	3	0	4	0	7	1	2	5	8	0	3	1	2	0	0	0	15	0	7	2	2	0	22	3	1	11	20	10
NPIPB15|ENSG00000196436|protein_coding	107	77	1	8	216	565	115	815	4	5	4	7	71	318	5	119	103	3	109	109	85	6	3	118	181	142	478	56	7	174	100	5	45	6	99	121	114	472	9	23	1	181	3	203	10	78	0	491	57
RNASE3|ENSG00000169397|protein_coding	13	1	1	2	0	0	1	0	1	2	0	6	0	3	3	4	1	0	5	1	0	0	0	0	0	1	1	1	11	6	0	3	0	6	0	1	3	1	2	1	2	3	1	0	8	5	7	1	14
ARHGAP39|ENSG00000147799|protein_coding	577	607	1350	790	353	1697	1485	1167	805	665	672	1161	1270	1188	1339	778	732	1038	2236	1117	411	1148	1872	1391	309	657	1553	625	7319	484	1026	930	356	1204	784	473	1029	1889	941	922	1870	534	1971	1310	708	1675	948	2435	860
ITGA2B|ENSG00000005961|protein_coding	12	13	6	9	1	7	3	14	5	13	8	9	5	11	2	26	56	6	28	5	3	12	11	15	3	26	11	23	89	14	5	40	11	34	15	9	26	7	5	6	5	12	22	53	16	29	14	42	22
SPATA6|ENSG00000132122|protein_coding	663	633	146	417	160	262	56	238	107	106	97	126	118	261	365	63	29	512	279	364	29	109	159	50	208	258	87	25	188	253	32	285	227	324	72	183	436	142	571	248	379	175	92	540	432	394	415	604	91
ZMIZ1|ENSG00000108175|protein_coding	7799	12668	2190	5853	1832	1930	2044	3972	1876	2466	1851	1180	4515	7127	6258	2463	3531	6591	7501	3377	1237	2798	5931	2409	1342	7600	2106	1007	10749	5055	1562	8374	2072	6172	2292	1988	5872	2983	5947	2642	3400	4609	2293	6034	5727	6219	4395	10069	6463
TREH|ENSG00000118094|protein_coding	153	199	61	212	17	812	59	22	21	4	3	65	16	13	60	51	18	50	46	159	12	14	21	5	3	152	117	12	102	20	3	95	6	39	30	40	60	17	58	74	39	44	10	36	163	33	2	57	24
FANCM|ENSG00000187790|protein_coding	257	263	100	225	78	383	49	262	56	114	151	86	287	347	252	130	40	335	311	277	174	54	380	101	120	419	240	28	527	305	89	244	162	476	98	123	163	213	310	397	325	328	322	433	219	676	431	291	240
TRIM26|ENSG00000234127|protein_coding	3672	4441	1409	4063	1648	3476	1283	5110	2281	2192	2781	957	3542	4171	2624	2438	1787	5351	6067	3963	1389	1692	5130	1205	1396	5814	3760	865	3542	3080	1760	7422	1417	4480	1688	1463	3213	4323	4249	3115	4719	2520	1982	2792	4455	4834	5858	5444	3726
POLH|ENSG00000170734|protein_coding	689	573	175	523	385	379	115	461	198	241	330	111	479	581	610	300	142	548	825	284	174	225	707	457	154	649	738	70	754	317	115	796	416	730	222	255	738	525	777	486	484	794	304	3023	698	733	727	477	963
H2AZ1|ENSG00000164032|protein_coding	7534	11172	5034	7497	3631	9630	3765	9305	3140	5478	6489	3441	9527	8848	10720	7014	3693	28093	9025	13748	5346	4565	10774	6668	3971	14777	9910	4790	10116	6061	5036	13562	4419	11398	4024	4303	10234	16158	19749	14755	21807	10338	3315	13482	9836	11398	32496	12280	14847
LTO1|ENSG00000149716|protein_coding	588	789	330	683	265	1397	406	1252	574	406	535	389	837	1470	1264	475	316	791	1217	890	436	483	1544	620	329	685	1581	274	1550	771	419	1268	500	1378	438	381	948	1092	1182	838	1207	417	997	1339	638	1204	1093	1323	887
H4C1|ENSG00000278637|protein_coding	0	2	0	0	7	8	2	0	1	0	6	1	0	0	0	6	5	0	0	0	0	2	1	4	0	1	2	1	2	2	1	1	4	0	1	2	0	2	2	2	2	0	8	1	1	3	2	2	0
USP9Y|ENSG00000114374|protein_coding	1287	0	24	1	0	0	0	186	68	41	92	225	87	0	335	0	46	0	61	40	34	219	11	78	9	2	0	46	0	0	8	0	490	702	0	0	279	23	1	1	87	135	5	0	648	465	1490	931	137
SFTPD|ENSG00000133661|protein_coding	31	69	3	5	1	1	3	3	2	0	0	0	2	11	5	1	0	2	6	0	1	1	2	1	0	0	7	1	24	16	0	2	1	9	3	4	4	7	0	0	0	0	9	3	3	3	6	6	5
PPP4C|ENSG00000149923|protein_coding	5139	4590	3123	6003	3074	5366	2302	4305	3605	4624	2810	2232	4966	4572	5347	3358	5662	6483	5005	6601	3337	2907	6544	4589	2479	6518	5664	5927	4139	3928	4819	6178	3127	4883	2293	3163	4359	9519	6120	6002	6441	2313	3474	6968	6658	4496	7764	5522	2897
NPHS1|ENSG00000161270|protein_coding	17	9	1	11	8	20	1	13	3	3	11	7	1	25	17	3	2	4	13	1	7	0	9	7	3	5	97	2	30	1	1	1	7	2	7	0	14	8	9	1	33	10	2	8	12	8	7	51	4
ITGA8|ENSG00000077943|protein_coding	736	1138	76	275	84	99	50	197	36	72	39	38	164	221	58	104	54	291	167	179	58	29	517	114	60	257	92	50	177	598	33	579	84	480	131	75	607	149	765	264	144	414	88	267	440	839	142	588	905
USP17L4|ENSG00000236125|protein_coding	0	0	0	0	0	0	0	0	0	0	0	0	0	0	0	0	0	0	0	0	0	0	0	0	0	0	0	0	0	0	0	0	0	0	0	0	0	0	0	0	0	0	0	0	0	0	0	0	0
BMP8A|ENSG00000183682|protein_coding	44	50	68	57	17	27	22	37	89	26	19	31	49	77	23	54	236	51	35	12	40	21	127	81	14	31	20	138	136	56	13	62	20	108	47	44	122	18	105	64	57	57	44	94	68	134	59	47	53
SERPINA3|ENSG00000196136|protein_coding	10	18	7	5	1	189	0	7	0	0	1	0	0	2	1	0	2	12	1	2	0	6	0	2	1	15	1	0	1	24	7	5	543	14	1	0	1	0	0	0	0	11	2	1	2	3	2	12	0
MKRN2OS|ENSG00000225526|protein_coding	258	99	25	119	34	60	46	95	80	71	36	83	89	194	186	55	77	103	152	94	24	88	82	32	40	62	120	14	66	46	24	248	44	88	27	115	137	229	159	67	143	94	55	70	129	53	129	118	50
C1R|ENSG00000159403|protein_coding	16875	17584	2150	10800	795	1073	712	3063	4841	1385	2709	1909	6221	20444	4935	2135	7064	4399	3427	4637	2339	3075	6507	3473	647	4426	4535	4521	14880	32723	1119	6977	395	9471	3743	2609	10600	1157	6675	6140	6476	2626	2701	8504	10391	16410	4293	6080	9806
SSH3|ENSG00000172830|protein_coding	3636	3040	762	2798	992	2483	1484	3327	1864	2046	1286	1117	2082	3154	3391	1687	2115	1766	2538	2653	865	1918	3369	2633	858	2325	3985	1353	4357	1614	1194	3953	1011	2626	1577	1013	3379	3507	3156	2493	4653	1385	2246	4649	2860	2511	2279	2481	2557
HIGD2A|ENSG00000146066|protein_coding	5489	4276	1377	3137	1314	4892	1792	3464	2204	2831	826	1507	3189	3248	7277	2358	1117	4051	3828	5379	1137	1243	3292	2090	857	2782	4453	892	3510	2630	1500	2833	936	4141	1858	1401	2892	3772	1976	2711	4015	1623	1304	2467	4972	2779	3587	3193	3580
TFG|ENSG00000114354|protein_coding	6245	5625	2427	6279	2235	4431	1694	5303	3222	2990	3778	2086	8124	6974	4509	2131	2264	8005	7586	6160	2132	2976	6359	3560	2241	6114	6489	1456	4935	4533	2287	5846	3720	6301	2575	2869	4756	3139	8616	7138	8507	5670	4260	9932	5854	6125	8421	6855	5527
TRIM27|ENSG00000204713|protein_coding	2809	2775	2122	3796	2468	3100	1506	5018	2303	3086	3110	971	3179	4353	2595	2328	2165	4770	5004	3888	1856	2943	4688	1371	2256	4627	4834	1403	4829	2438	1548	4534	2864	3979	1915	1720	3479	4845	5142	4099	5187	3078	3374	3364	4220	4419	5168	5588	2411
RPL4|ENSG00000174444|protein_coding	86847	77606	32430	73057	34190	162325	10055	78061	18256	30561	24783	11317	61810	110080	72751	35079	17829	120748	105250	56783	24433	26490	112560	11067	19806	68918	69021	10228	88367	74578	24704	86768	18365	66719	48127	25553	48935	70880	77393	58704	81026	40889	50443	81346	94165	85775	152831	88302	40700
TMEM47|ENSG00000147027|protein_coding	2315	4532	157	1232	51	31	42	317	240	55	165	91	1264	1676	207	120	163	471	374	1840	190	248	798	170	17	258	421	193	884	1733	52	407	71	644	172	182	620	65	699	1229	339	187	180	1076	2775	1255	2261	539	277
ARHGDIA|ENSG00000141522|protein_coding	13051	17654	4497	10762	3638	11666	5544	15147	5869	5001	3185	3914	9728	11845	13539	7304	11344	21574	15207	10503	5122	5675	22944	10791	4231	15297	12097	7171	10840	14593	6391	19841	3583	18302	8307	5432	12065	16047	10770	8950	14414	6794	6236	15104	17040	15595	15617	15806	16471
HS3ST1|ENSG00000002587|protein_coding	478	522	403	593	152	190	266	377	200	372	125	204	322	449	754	123	542	554	379	353	808	533	236	385	284	490	588	300	821	473	280	456	861	1367	212	456	441	383	777	756	444	572	331	1618	888	682	1223	417	612
AC010522.1|ENSG00000268750|protein_coding	12	15	2	16	3	0	0	4	2	4	1	1	7	20	6	5	4	19	8	1	0	3	18	1	4	9	1	3	41	2	0	32	1	11	0	2	31	2	35	7	4	11	2	10	7	19	14	22	3
AC092718.3|ENSG00000260643|protein_coding	11	7	1	15	5	1	2	10	1	4	2	6	10	8	9	5	0	20	15	9	2	2	10	0	3	11	9	2	23	8	6	6	6	16	3	7	22	18	17	15	22	17	3	29	16	17	31	14	8
CDKN2AIPNL|ENSG00000237190|protein_coding	1149	953	468	1265	283	1731	369	896	507	257	372	283	921	975	1445	585	267	1496	1028	1850	454	272	1678	472	245	649	1310	446	1784	860	369	632	495	1111	332	311	673	976	621	1329	1457	357	236	828	1333	1455	2051	1666	941
CNOT2|ENSG00000111596|protein_coding	3241	3036	818	3264	1404	3899	625	2340	1185	1163	1705	914	2863	3380	3244	997	694	4374	3762	2880	847	1225	2955	1066	847	4288	1916	376	5464	2677	556	3786	1251	3484	844	1401	2805	2389	3796	2878	3366	2526	1757	4126	3080	3608	3661	3557	3088
PYDC1|ENSG00000169900|protein_coding	1	0	0	1	0	4	0	3	0	0	0	0	0	0	0	0	0	3	9	0	1	0	21	0	4	0	1	0	0	2	0	0	0	0	0	10	0	2	0	0	1	20	0	5	1	3	1	0	0
PTX3|ENSG00000163661|protein_coding	118	229	11	72	14	6	6	17	7	6	42	3	10	22	6	12	10	30	15	17	7	15	22	5	8	28	12	10	132	284	4	54	1	87	10	11	66	7	30	31	69	70	6	101	39	138	47	53	37
LRFN2|ENSG00000156564|protein_coding	47	55	16	3	1	2	3	2	24	79	104	4	58	1	43	114	6	245	36	1	0	13	6	3	0	0	412	0	7	9	0	86	0	317	53	76	17	0	301	2	79	7	0	53	4	6	17	2	262
C12orf49|ENSG00000111412|protein_coding	3612	5034	1865	2800	2936	1049	1311	1698	1620	1746	1162	931	4322	3422	1751	1502	1028	4831	3996	3511	1020	1740	3772	1133	1158	5348	2317	644	8400	2209	693	4925	1985	4089	1149	1700	3894	2380	4706	2424	4492	3331	1794	5210	2495	3803	4324	3689	2514
REXO2|ENSG00000076043|protein_coding	2378	2359	733	1730	674	1052	796	1958	1394	626	983	822	2703	3055	3022	1356	846	2212	2642	1977	1211	1499	5159	1021	845	915	3523	750	4094	4224	601	2790	1058	3610	859	841	3029	2317	3837	2977	4150	2128	2161	4218	1907	4318	2978	2656	2397
GLA|ENSG00000102393|protein_coding	838	1039	829	1652	338	1279	750	2084	882	482	566	797	1586	1129	2380	414	777	2060	2256	1424	1711	565	1728	970	266	3377	813	709	2031	2472	692	1219	684	1976	878	1280	1356	1576	1239	2759	2699	956	545	1102	1413	1358	3909	1487	2460
DDX19A|ENSG00000168872|protein_coding	1583	2516	783	1903	819	1634	566	1344	964	890	1063	524	1633	2234	1894	705	437	3659	2868	2348	1071	919	3015	626	756	3115	1577	266	2607	1929	1185	2460	387	2258	761	951	1961	2257	3156	2299	2514	1434	1241	2831	2853	2617	3428	2685	1777
ADAM20|ENSG00000134007|protein_coding	2	6	1	3	0	6	0	2	0	1	0	1	0	0	5	2	0	0	3	1	1	0	3	0	1	3	1	0	0	2	2	1	0	1	1	1	1	4	2	0	0	5	0	1	0	2	0	2	1
MED14|ENSG00000180182|protein_coding	3337	4524	2116	8886	1400	3918	1725	5778	1629	1742	1326	1043	4993	3803	2843	1699	1286	7561	8375	3641	2693	2188	9866	1656	821	9066	5880	634	9382	4199	2915	5083	1153	4513	2391	1662	3344	4311	5883	7217	4237	3461	1989	12865	2924	5793	7190	3483	6354
TEX33|ENSG00000185264|protein_coding	0	1	0	0	0	0	0	0	0	0	0	0	0	0	0	0	0	0	0	0	0	0	0	0	0	0	2	0	0	0	0	0	0	0	0	0	0	0	0	0	0	0	0	0	0	0	0	0	0
MCM8|ENSG00000125885|protein_coding	529	852	581	531	440	706	122	2031	1087	211	945	377	820	601	446	390	164	3669	2727	825	942	236	3249	713	828	929	1958	100	4244	1229	389	2939	392	2297	408	445	724	1087	2269	2854	3882	1264	461	1223	391	3015	2460	3368	695
CARHSP1|ENSG00000153048|protein_coding	2809	2546	1047	3923	992	4471	1405	2927	2081	1534	1702	952	3576	4107	5448	1485	1766	4345	3703	2404	935	1598	3890	2129	1297	3559	6454	1612	3340	3082	1094	2733	598	3695	1372	1233	4170	6063	6012	4015	6519	1980	1298	4610	3543	2210	3532	3595	4804
ANKS1B|ENSG00000185046|protein_coding	118	407	2	17	1	1	2	3	2	0	4	1	2	30	6	2	4	2	5	1	11	14	4	1	1	8	14	5	9	24	0	9	1	7	1	0	11	1	8	6	5	3	2	34	12	11	7	5	18
CALR|ENSG00000179218|protein_coding	40490	54040	20149	37081	16933	30665	15227	35851	22065	19330	17589	17106	36839	49293	61787	21804	24332	84899	55922	50966	21486	21533	59410	18028	12646	58064	28224	14794	53213	47969	18499	59699	16701	69219	16752	16344	46916	50493	58160	49360	89971	38079	21677	72034	47147	58498	108703	58056	54307
CD79B|ENSG00000007312|protein_coding	910	353	37	191	13	20	25	64	10	42	49	71	59	145	155	46	126	106	59	35	18	22	139	78	13	39	62	69	114	582	15	160	7	89	133	22	164	14	69	81	64	60	102	62	408	335	92	157	363
CD55|ENSG00000196352|protein_coding	4042	10457	1382	9432	1534	3623	451	9681	2506	1567	837	369	9531	7643	2915	1642	1086	4925	3645	2674	1671	1781	7325	597	12200	9790	3920	713	2287	4192	2023	9700	2481	6337	2427	2858	5619	3251	4465	4757	4035	18499	1248	7783	7988	4746	2321	4651	2882
TERB1|ENSG00000249961|protein_coding	0	1	1	4	2	5	1	1	0	1	2	4	2	1	0	2	0	5	3	1	2	2	1	1	0	1	0	1	2	2	3	2	1	2	4	2	1	5	1	0	1	2	2	7	0	3	1	3	0
TMEM132C|ENSG00000181234|protein_coding	166	325	0	8	9	0	0	6	2	1	9	0	0	67	8	42	3	11	231	1096	0	15	22	11	9	3	5	4	51	266	0	34	0	15	3	12	34	61	4	3	2	10	2	1	43	24	486	33	0
SERINC2|ENSG00000168528|protein_coding	21248	14540	4087	9229	6026	8168	7508	7058	9266	10495	2706	4891	18002	7341	10912	6705	19378	9171	14498	14877	1873	5921	12060	5726	6099	12371	6623	3792	9313	7126	4631	21180	3674	4068	2735	3962	12069	26782	15060	6529	9885	6099	1264	8335	12141	5515	8827	11673	6656
CNOT3|ENSG00000088038|protein_coding	2823	2462	1809	1860	1269	1995	976	2490	798	1362	1088	691	2127	3246	1852	1525	2435	3802	4185	1319	918	1866	4172	2344	1151	3133	2065	1010	5988	2003	1616	4110	1224	3258	1292	1350	2342	2927	3972	1406	2972	1685	2374	4170	2515	3325	4096	4289	1866
IL20RA|ENSG00000016402|protein_coding	788	338	244	2026	416	499	429	705	1354	910	593	15	1920	1329	1764	1806	708	1328	1215	2238	940	1053	2738	203	618	840	1631	308	1231	1044	609	1436	814	1112	609	819	1309	2730	1996	3537	2790	259	767	1651	1339	1000	1273	1035	1757
UBE3C|ENSG00000009335|protein_coding	6211	7708	3914	7155	2984	1949	2305	3933	2306	2830	2892	2313	5516	7498	8085	2771	2521	7128	7382	6098	3628	2602	8439	2689	2228	6814	3857	1027	6896	4119	2681	4889	2389	5720	2257	2406	5724	3661	12135	4836	7861	5834	3332	9030	5523	6791	6911	7036	5628
NECAP2|ENSG00000157191|protein_coding	4707	3367	1372	3332	939	823	1135	2917	1636	1730	1280	1123	2686	3335	4520	1804	1701	3289	3130	2890	1266	973	3210	1611	915	2510	2019	1077	4613	4355	1058	3556	919	2792	930	1185	4674	2943	3821	2955	3323	2049	1202	4316	3401	3613	4100	3262	2683
DRP2|ENSG00000102385|protein_coding	229	509	13	27	70	6	9	41	28	12	11	5	7	81	10	34	27	160	28	24	47	35	57	8	121	26	51	9	58	94	11	47	3	87	85	764	17	243	42	52	15	155	20	93	33	51	54	43	9
GADD45GIP1|ENSG00000179271|protein_coding	1974	2097	1777	1665	976	6077	1316	2301	1969	2210	844	2285	1983	3008	5542	1880	2408	3688	2194	2590	2503	2322	3035	3783	1642	2723	1921	3054	2127	3341	2864	2932	1250	3459	1459	933	1804	2920	2976	2309	3101	941	1707	2329	2672	2701	6132	2117	2973
AL589666.1|ENSG00000271793|protein_coding	1	0	0	0	0	0	0	0	0	0	0	0	0	1	1	0	0	0	2	0	0	0	2	0	1	0	0	0	1	0	0	0	0	0	0	0	2	0	0	1	0	3	0	1	0	3	0	1	0
NOX4|ENSG00000086991|protein_coding	57	40	22	203	4	7	2	77	56	7	57	28	152	442	60	29	47	64	117	33	47	18	88	25	3	44	113	23	180	607	13	28	19	105	58	13	59	20	52	167	54	31	65	394	165	192	153	63	161
EPG5|ENSG00000152223|protein_coding	1665	2099	277	1149	552	949	308	1005	483	500	404	332	1093	1363	928	660	563	626	1222	504	284	625	1299	335	340	1279	739	141	2314	1119	346	1364	1109	1469	356	609	1224	445	1279	527	1199	1430	623	1458	914	2501	1653	1558	889
TLE4|ENSG00000106829|protein_coding	1408	1870	64	866	376	66	82	1177	378	257	208	72	1464	1124	560	119	237	233	285	623	170	88	1072	283	293	514	1256	130	817	657	149	715	333	411	154	229	976	412	760	331	523	550	104	1324	722	877	1055	471	678
TLCD4-RWDD3|ENSG00000271092|protein_coding	35	38	16	24	18	21	4	23	3	1	15	3	31	53	18	3	0	30	59	7	3	5	51	4	6	12	32	1	42	17	8	39	11	52	2	10	35	15	21	32	30	37	9	19	22	27	34	46	13
OR10Z1|ENSG00000198967|protein_coding	0	0	0	0	0	0	0	0	0	0	0	0	0	0	0	0	0	0	0	0	0	0	0	0	0	0	0	0	0	0	0	0	0	0	0	0	0	0	0	0	0	0	0	0	0	0	0	0	0
LIPJ|ENSG00000204022|protein_coding	6	2	0	2	1	1	1	2	0	0	1	1	0	0	1	1	0	6	8	2	0	0	2	2	0	0	0	0	0	4	1	2	1	0	1	1	2	4	1	0	0	1	0	0	0	1	6	6	1
EOGT|ENSG00000163378|protein_coding	1102	1502	208	897	221	381	89	701	408	254	387	246	1072	1262	528	252	149	1081	1258	739	372	474	1886	188	119	641	1950	151	1244	1216	120	1238	522	1290	212	310	630	290	578	1012	759	744	376	1397	788	1756	1439	1036	713
STIL|ENSG00000123473|protein_coding	493	502	589	615	326	602	331	1140	475	395	937	422	2020	1044	1157	517	209	2215	2234	737	556	332	3000	457	612	1779	1659	154	1069	579	297	1572	862	1503	366	559	1379	851	2683	1168	1174	2738	1569	2577	746	1396	1964	1319	872
AKR1B1|ENSG00000085662|protein_coding	2649	2545	234	1630	97	1065	213	534	317	458	472	260	490	1482	433	245	687	744	1717	294	1787	244	1135	730	94	433	488	613	2597	4175	129	1201	240	3868	311	261	1129	1023	530	1510	1972	873	392	1074	2051	1328	848	2673	1422
TEX50|ENSG00000232113|protein_coding	0	0	0	0	0	0	0	0	0	0	0	0	0	0	0	0	0	0	0	0	0	0	0	0	0	0	0	0	0	0	0	0	0	0	0	0	0	0	0	0	0	0	0	0	0	0	0	0	0
FAM168B|ENSG00000152102|protein_coding	9138	15546	2144	4971	2732	2300	1978	3647	2677	3225	3138	2854	7925	10289	8039	2980	2360	9519	11009	6045	2810	3377	10837	2564	1956	5768	5567	942	13366	5931	2173	9123	3661	9757	2869	2725	7861	4445	11395	5623	8316	6491	4720	9283	4846	8145	9819	7507	4209
CCDC168|ENSG00000175820|protein_coding	1	1	0	0	5	6	0	15	1	1	4	0	4	1	0	0	0	1	12	2	0	2	1	1	1	3	1	0	0	1	1	8	22	7	0	2	1	0	3	1	5	1	3	3	0	10	11	8	1
DCLRE1C|ENSG00000152457|protein_coding	372	330	200	575	107	806	100	893	139	143	281	144	635	410	711	193	46	580	887	443	108	103	822	218	64	518	544	63	212	425	201	552	368	626	47	242	245	660	930	807	684	545	370	811	374	521	764	496	510
ENTR1|ENSG00000165689|protein_coding	1270	1526	1565	1944	744	2671	1041	4071	1271	1153	1791	1413	1989	3158	5640	1658	1772	2337	3204	1823	1926	1159	3064	4024	730	1939	3439	1031	4518	2170	1509	3432	1587	2893	1665	901	3161	2565	3640	2427	1947	1569	2408	3262	2337	3306	4664	2907	2389
ANKRD36C|ENSG00000174501|protein_coding	66	115	9	63	11	59	8	146	17	17	22	47	107	89	54	43	6	50	123	18	20	23	121	14	29	35	71	3	145	50	8	108	29	71	35	52	63	88	157	51	54	129	68	50	44	91	92	89	24
CERS1|ENSG00000223802|protein_coding	25	47	2	4	0	119	0	3	2	1	7	2	4	21	7	5	2	2	3	0	2	7	4	1	1	4	24	1	569	35	0	2	4	44	3	1	5	2	1	7	3	2	48	11	5	18	6	23	3
OR52K1|ENSG00000196778|protein_coding	1	0	0	0	0	0	0	0	1	0	0	0	0	0	0	0	0	0	0	0	0	0	0	0	0	0	0	0	0	0	0	0	0	0	1	0	0	0	0	0	0	0	0	0	0	1	0	0	0
MAD2L2|ENSG00000116670|protein_coding	674	665	1093	897	397	692	532	1087	403	482	334	683	1017	581	1861	611	1085	2296	1725	835	538	658	1249	593	1129	1193	780	917	1388	1085	976	1003	915	782	338	419	819	414	423	1022	1104	501	442	2117	1100	1568	2423	1269	652
GTF3C2|ENSG00000115207|protein_coding	3740	3308	1334	2576	1012	2785	1118	3438	1305	1662	1804	1146	1747	4256	3388	1800	1165	4143	4120	3127	1124	1435	4861	1661	919	3129	2981	671	5714	3615	1164	5431	1044	4110	1481	1675	3141	3990	4536	3147	3803	2820	2785	3943	3508	3912	4959	4210	3370
LRP5|ENSG00000162337|protein_coding	7760	10037	4457	7963	4051	5959	4593	6060	5374	8211	3174	2800	7148	8545	8623	7400	5728	8790	8678	9628	2302	6580	10895	5271	4529	9988	10040	3405	17803	5820	5035	13090	3459	7800	5353	3591	7303	8880	11941	6225	9468	6725	10240	12033	11370	7706	8807	9632	10800
NPAS2|ENSG00000170485|protein_coding	1890	1603	1575	3593	1051	3051	1219	3163	1557	1894	859	416	3891	3070	2160	872	2911	3317	3745	2738	1422	1919	3648	2127	836	3405	6669	551	3894	1607	1252	3825	2378	5366	1246	2615	2749	2301	1447	1660	2897	1392	1490	4128	2237	2608	1921	2361	2697
PARL|ENSG00000175193|protein_coding	3210	3301	700	1749	754	3551	723	1913	1139	952	1254	1076	2142	2273	2047	1091	580	4224	2842	2569	1045	958	2932	1188	682	1640	2608	507	1928	2314	828	2400	1043	2491	1091	945	2284	2621	2475	3502	1762	1361	1267	2426	2201	1907	3812	1781	2282
PELI1|ENSG00000197329|protein_coding	3349	4958	511	3118	794	1668	576	1816	582	744	829	682	1313	3653	2465	802	483	1422	3280	2634	229	814	2019	646	483	2956	1438	216	4344	2809	475	2269	2592	2222	831	1273	2320	1266	3288	1680	1840	2124	1693	3741	3296	2567	3041	2496	1955
KRT5|ENSG00000186081|protein_coding	39	13	1	9	205	0	3	20	6	1	10	1	0	6	533	1	20	7	9	296	42	0	57	2	1	28	8	1	20	42	6	7	1	19	6	11	6	2	3	14	15	2	2	282	9	329	327	11	5
TOP1MT|ENSG00000184428|protein_coding	1401	1228	2108	2838	1081	5164	3354	3706	2100	1487	1930	2553	4250	5862	12205	1817	1173	3956	5387	4963	1485	2415	4258	2041	582	1634	3108	627	21152	4498	3839	2352	721	4341	2650	1575	4646	2461	1463	4535	7710	846	2907	2740	3972	4795	4481	7192	4268
ZNF264|ENSG00000083844|protein_coding	1085	1487	115	373	589	690	204	592	100	463	520	104	1313	1779	146	523	226	799	786	568	175	482	1057	160	243	1106	1010	157	1280	615	174	1753	795	381	436	277	1139	802	263	535	327	1133	699	1428	787	601	1725	460	446
ART1|ENSG00000129744|protein_coding	0	0	0	1	0	0	0	0	0	0	0	0	0	1	0	0	3	0	0	0	0	0	0	0	0	1	0	0	1	2	1	36	0	1	1	0	0	1	5	0	0	2	0	16	1	0	2	1	0
NMBR|ENSG00000135577|protein_coding	1	3	0	0	0	0	0	4	1	0	0	0	1	1	0	0	2	0	1	1	0	0	0	0	0	0	1	0	0	3	0	3	0	0	0	0	2	2	1	0	1	0	2	9	0	0	5	6	0
DUSP14|ENSG00000276023|protein_coding	437	953	367	758	146	713	174	761	372	122	285	309	520	723	631	285	628	927	1225	320	328	286	687	301	79	427	361	668	1129	808	403	606	321	1086	520	229	538	825	807	967	1080	337	916	1501	550	1208	716	1112	555
LAG3|ENSG00000089692|protein_coding	335	380	67	123	12	91	37	135	33	42	57	34	72	159	159	74	226	80	144	113	42	30	72	118	29	103	185	56	308	346	18	227	26	235	74	76	133	46	74	38	122	165	102	139	202	509	730	201	694
C6orf201|ENSG00000185689|protein_coding	15	3	1	3	4	0	0	5	2	0	3	1	1	7	2	1	0	3	6	0	0	2	9	1	0	3	6	1	8	2	0	11	2	5	1	1	4	1	18	0	1	13	5	3	2	10	3	10	0
MTX2|ENSG00000128654|protein_coding	2164	1871	631	1446	504	1710	485	2050	634	731	775	436	1768	1766	1789	885	265	3385	2072	2471	908	765	2821	677	500	1291	2420	191	2747	1491	461	1861	1071	1819	651	786	1146	1603	2515	2792	2150	1205	847	2032	1397	2286	2556	1597	1341
HNF1B|ENSG00000275410|protein_coding	2094	758	584	1244	797	913	644	988	827	422	546	646	1363	2242	2653	687	812	1689	1346	429	392	764	1080	689	568	1181	607	237	1914	1147	269	2184	616	1775	693	666	1720	2814	1453	660	1962	906	1214	1505	1355	1349	2077	709	1540
GABRR1|ENSG00000146276|protein_coding	3	1	15	3	0	3	3	1	0	0	50	4	0	2	0	1	0	2	135	5	1	53	119	4	0	1	4	0	135	10	0	96	0	4	3	0	19	101	3	36	1	0	320	297	0	2	3	38	2
METTL2A|ENSG00000087995|protein_coding	896	849	489	747	251	746	231	768	319	226	305	293	1372	1351	1099	352	169	1319	1249	1057	563	358	1446	490	247	534	1450	264	1149	830	327	1070	583	1374	460	469	1051	975	776	1232	1324	688	624	1171	961	1099	1518	1084	1158
MAFF|ENSG00000185022|protein_coding	3086	8086	449	2074	317	914	778	1864	583	364	468	515	1145	1205	2357	661	695	724	1583	860	365	539	1191	998	852	1171	1476	452	3244	2356	378	1509	995	1008	1098	757	1585	925	1602	1617	1449	1894	473	1039	1727	1746	919	923	1955
DTX2|ENSG00000091073|protein_coding	2347	1740	1251	1840	1665	1538	2370	3128	2168	2613	1677	1112	3388	4332	4419	2192	4746	1915	2664	4151	1438	2216	4609	2888	1175	1908	2156	1815	1367	1700	2229	2985	1556	4632	1566	2541	2755	2961	5687	2130	3190	1550	2203	2293	2482	2783	1846	2511	5062
WSB2|ENSG00000176871|protein_coding	6689	8983	2000	5506	3005	3731	1654	2972	1746	2546	1528	1300	6413	3926	1550	2466	1595	6068	3554	4156	960	1559	4261	1790	1844	5987	3150	938	5602	2795	1148	5987	2413	4596	1770	2045	4924	3033	4848	2454	5234	4738	1589	7124	5254	4104	8331	3742	3455
SETDB2|ENSG00000136169|protein_coding	1141	851	220	2241	334	1206	141	1744	628	345	293	296	691	1139	1516	489	102	1162	2842	1080	344	275	1271	303	187	704	1015	69	1207	1140	614	1109	306	1165	309	478	1448	1066	539	1286	1353	567	786	620	1677	1081	1016	1602	821
MAPK8IP1|ENSG00000121653|protein_coding	455	816	245	524	52	568	65	577	167	153	47	123	228	286	270	86	194	301	237	153	71	343	871	138	26	92	453	218	217	467	39	162	224	227	80	186	207	155	352	305	363	74	367	239	640	999	260	443	762
CADM4|ENSG00000105767|protein_coding	703	1854	329	399	193	354	155	229	197	181	90	94	222	730	202	126	479	956	1079	478	102	232	168	128	38	529	367	114	3247	320	273	739	529	299	40	41	141	546	223	553	636	272	105	340	330	264	1634	1436	248
SRP9|ENSG00000143742|protein_coding	7385	6250	1445	6677	2961	4129	1289	6488	1815	1738	3114	1125	7983	6865	6781	2151	546	9491	6672	5895	2616	2509	9148	2108	1629	6409	7909	493	7993	5240	1053	6615	2320	7926	2076	3770	9067	6354	9061	11226	11358	11249	2634	12441	6925	5730	9380	6661	5951
RIPK2|ENSG00000104312|protein_coding	676	926	607	1315	226	1411	593	1140	820	343	740	519	866	1452	1213	313	346	1639	1188	2197	712	656	1163	1019	216	1262	797	345	4085	1523	509	1120	433	1842	609	587	1009	959	1048	1927	2245	645	1150	1993	1049	3241	2067	1718	2179
TSC22D3|ENSG00000157514|protein_coding	11458	14214	793	2077	245	244	199	2593	677	365	795	736	1013	2499	1256	653	904	1855	1189	2762	1268	863	1824	529	206	558	2340	1160	5069	11678	361	888	794	1386	3379	1927	2590	2577	4168	2702	745	694	806	4409	2653	4237	2475	1385	1545
CPNE4|ENSG00000196353|protein_coding	36	93	0	7	0	0	0	36	0	0	0	3	2	5	2	0	7	4	56	17	0	0	11	0	4	1	4	0	2	7	0	4	0	1	2	1	4	1	3	0	0	11	29	123	2	31	30	2	3
SYT17|ENSG00000103528|protein_coding	692	318	91	480	21	311	65	411	40	298	42	65	375	373	235	32	40	103	158	486	13	56	44	134	45	160	35	14	291	72	202	87	609	81	97	92	114	879	562	62	218	37	323	246	625	99	109	96	284
FKBP10|ENSG00000141756|protein_coding	2333	3193	2009	6065	1423	12330	286	1718	3593	2944	2645	560	2786	4827	1111	968	3454	5359	6898	3133	962	2774	2472	1215	357	1766	5569	4937	15657	10185	5749	2029	498	13595	8766	2730	2308	810	1498	6457	10793	3705	5842	30220	10053	12794	1881	6843	5214
MAGT1|ENSG00000102158|protein_coding	6843	6604	3021	10326	1708	1774	1681	4673	1576	1732	1286	1371	6007	4763	5119	1087	1193	8097	9535	6497	4197	2129	4973	2545	858	9324	1892	1400	8133	6433	2256	4984	2175	6296	2663	4054	5203	4224	5346	11966	9701	5399	2140	8494	8552	5616	1330	4877	8343
SRSF2|ENSG00000161547|protein_coding	5865	8259	3212	6573	2065	7732	1776	9581	2373	2313	4187	2421	6408	8642	6483	3388	1236	15495	9726	6994	3055	2536	10981	3003	2345	7155	10496	977	9337	7165	2464	7884	2043	11533	3097	4962	5768	10238	8951	10158	10592	5717	6054	9611	7661	9539	9892	12947	6792
ZNF600|ENSG00000189190|protein_coding	606	418	354	844	320	1536	218	1142	224	376	536	140	840	1370	553	277	139	665	1150	445	307	614	771	309	367	885	794	94	1949	354	246	1148	2	1002	255	429	1121	768	867	697	658	571	446	973	536	930	999	1001	306
TMEM63C|ENSG00000165548|protein_coding	418	1325	219	308	186	529	85	379	222	105	90	435	2350	695	1650	384	576	1686	627	513	62	430	36	55	4	25	313	134	4602	442	102	435	1	535	289	741	271	290	369	342	605	241	69	1376	95	51	75	85	528
ANKLE2|ENSG00000176915|protein_coding	2737	3541	1618	3902	2131	6326	967	3649	2660	1677	1566	1436	3231	4579	2172	2112	1177	5834	4625	2433	1393	1721	5049	1706	1150	4429	3457	1204	6842	2880	1285	5182	1888	4330	1682	2059	3645	3335	4497	2909	3929	2637	3061	5082	2930	4560	4707	4918	3083
PPIAL4G|ENSG00000236334|protein_coding	1	0	0	1	0	0	0	0	0	0	0	0	2	1	1	0	0	0	1	0	0	0	0	1	0	2	2	0	2	0	0	2	0	0	0	0	0	2	1	0	1	1	1	1	1	0	0	0	0
ID4|ENSG00000172201|protein_coding	536	1164	152	657	282	235	66	135	242	109	369	39	351	859	529	358	191	192	541	655	231	174	377	84	8	338	261	152	382	1991	16	169	101	316	151	113	259	794	885	506	105	85	1135	447	572	542	447	330	671
SPA17|ENSG00000064199|protein_coding	578	534	97	214	153	279	70	469	186	99	156	84	200	352	390	172	46	388	413	402	171	60	345	147	115	248	394	18	796	352	36	470	286	531	103	72	450	611	868	669	1214	499	84	367	373	642	801	638	356
CCRL2|ENSG00000121797|protein_coding	866	1194	174	1172	348	86	388	688	365	514	353	271	1688	932	590	209	306	1079	1020	407	233	479	189	196	272	791	882	200	218	484	174	1276	84	562	390	318	707	778	927	1215	801	628	81	494	804	382	226	506	1199
ERICH1|ENSG00000104714|protein_coding	900	948	121	1179	237	993	182	642	314	343	239	327	432	734	553	491	348	429	903	399	571	358	1893	253	133	904	448	108	1231	767	277	1187	453	889	260	460	782	770	1351	873	2488	604	421	713	939	1184	1568	1661	692
C2orf91|ENSG00000205086|protein_coding	1	0	0	2	0	0	0	0	0	0	1	1	3	6	0	3	1	0	2	0	0	0	0	0	7	1	2	0	1	7	0	0	0	0	0	0	0	0	1	3	2	6	0	1	0	1	4	1	0
SMIM22|ENSG00000267795|protein_coding	5530	3378	1060	3287	1621	4551	1822	2628	2116	2385	1004	1621	1375	3232	5579	1888	1236	3288	1859	4085	1111	1632	1333	2883	1673	3108	1634	1387	1901	1476	1212	3436	805	2405	1397	1850	2695	6538	3093	2313	3517	1091	617	2532	5177	1044	1307	2612	3642
CRKL|ENSG00000099942|protein_coding	5324	5157	1843	4293	1875	3299	1439	3555	2638	1498	2698	2064	3774	7284	7143	2739	1692	4783	6846	5131	1810	2088	7156	2484	2638	5257	5071	563	9190	5804	1442	6564	2469	6776	2858	2396	5818	3400	9338	3988	5812	5403	4861	3627	4601	5782	11110	9258	5140
TP53TG3F|ENSG00000278848|protein_coding	0	0	0	0	0	0	0	0	0	0	0	0	0	0	0	0	0	0	0	0	0	0	0	0	0	0	0	0	0	0	0	0	0	0	0	0	0	0	0	0	0	0	0	0	0	0	0	0	0
CREG1|ENSG00000143162|protein_coding	8538	5845	3011	7304	1747	2610	1089	5164	2189	1404	2048	2132	5693	5101	6573	2106	2619	6228	6945	4359	2232	2672	4418	2066	1464	4048	8701	1229	6955	9138	1302	5571	2648	7336	2396	2347	7377	6280	5814	7556	11311	6944	2547	4887	6386	5138	7242	5941	8760
RPL38|ENSG00000172809|protein_coding	17926	16652	8746	18370	5616	43572	5220	29868	8257	4255	5733	7961	23286	22375	26663	9831	6326	20756	24771	25757	8741	6590	19576	5342	6101	15083	19515	7043	17821	20853	6252	15644	5545	22679	15613	4929	13054	37099	6813	20491	23220	6394	7022	15814	26259	13968	26335	22493	18109
CLK3|ENSG00000179335|protein_coding	3303	2591	1079	2512	807	3900	612	2863	840	1309	1015	574	1231	3062	1526	1613	1195	2022	3158	1835	847	1629	2113	754	738	2189	2592	800	2871	1790	1004	2863	1066	1807	1232	1741	1684	2319	2546	1368	1620	1439	1384	3176	1930	2131	3672	2480	1618
CHURC1-FNTB|ENSG00000125954|protein_coding	2	2	0	3	0	0	0	1	0	0	0	0	3	4	2	1	0	4	1	4	0	0	0	4	0	1	1	0	0	1	0	3	3	0	0	0	1	0	3	0	1	1	0	3	2	3	0	2	4
TFDP2|ENSG00000114126|protein_coding	3111	4191	751	2687	677	1365	812	1718	1531	1162	1879	1001	3779	3446	4034	1235	746	3373	4512	2677	841	1471	3007	902	475	2512	2509	272	4774	2126	636	3058	1277	2629	1028	1129	4078	2424	5656	3095	2468	1966	1804	1516	1739	3039	2434	2208	1764
ADH1C|ENSG00000248144|protein_coding	16655	12707	8	1477	101	232	835	1044	58	47	56	343	311	16516	66	507	797	327	10	8	20	1005	661	812	11	112	6	36	3470	569	161	8246	353	1148	216	320	1789	423	543	272	166	64	31	20	2808	1854	526	1875	13
SIRT7|ENSG00000187531|protein_coding	1502	1035	773	1457	686	1592	1001	2623	939	1060	643	673	754	1935	1943	996	1120	1423	1567	1513	844	1019	1992	1328	645	1677	1586	669	1465	1237	1204	2451	1455	1738	1051	1284	1860	2722	1193	855	1204	770	1089	2566	1425	1116	2122	2185	1093
TBCA|ENSG00000171530|protein_coding	4401	3054	996	4161	710	5010	814	4568	1136	667	831	944	4205	4535	6135	1169	263	8399	3167	3773	1158	713	4513	1039	539	4917	2644	382	4243	3219	702	3431	1423	6921	1082	819	3180	2830	6039	4538	5210	1807	739	5190	5728	3936	7341	4971	4748
ARG1|ENSG00000118520|protein_coding	11	12	0	7	1	1	0	2	1	3	5	2	3	4	23	4	0	9	14	3	2	2	13	2	2	3	6	0	8	15	1	6	0	7	2	1	5	14	10	8	11	2	2	6	10	8	7	7	4
AC020929.1|ENSG00000160460|protein_coding	141	254	28	16	2	20	0	34	1	8	4	7	12	82	69	13	21	30	52	1	9	59	9	11	1	18	33	10	66	73	55	14	57	15	13	7	16	11	20	4	7	22	17	27	19	38	40	56	8
CHCHD3|ENSG00000106554|protein_coding	4319	4875	671	4166	1329	1319	1118	3388	1710	1407	1922	1389	3444	4390	7135	1215	1012	6690	4986	5504	2001	944	5226	1915	1056	3849	4199	537	4268	2684	1753	3138	1345	4112	1377	1416	3882	2717	5632	5069	8983	2400	1474	4875	4164	4827	6589	5080	6880
SHMT1|ENSG00000176974|protein_coding	2126	2194	786	1981	669	2504	394	1534	774	410	940	1288	1878	1393	1670	1457	855	5063	2264	923	500	560	1585	797	581	2919	1270	347	2010	1648	701	2943	922	2338	423	864	1151	1643	1371	1800	3397	1713	952	1407	1789	1555	2371	1583	2164
TRAP1|ENSG00000126602|protein_coding	3457	4100	4103	4127	3323	2659	1902	5209	3110	3393	3161	3088	3226	5848	7571	4570	3722	11996	7669	6084	3948	2888	9713	3354	4137	5274	4056	2043	10643	4039	6808	7210	2815	8924	3239	3627	5301	4622	7947	8269	15293	3712	4028	4124	4633	7958	12369	9282	5007
SCPEP1|ENSG00000121064|protein_coding	3069	3223	560	2899	212	522	275	805	322	137	260	426	911	2820	1874	415	550	1868	2332	739	344	444	566	934	34	816	1324	303	2940	4971	422	1291	546	1548	291	224	1335	1895	711	1057	743	927	970	1278	1762	2085	2802	1142	1985
CGNL1|ENSG00000128849|protein_coding	1103	1090	273	532	268	271	66	232	141	58	96	75	133	1047	617	81	383	1030	666	122	75	205	177	68	80	358	447	23	1376	1069	70	525	171	448	134	130	267	86	156	178	177	386	114	289	205	611	158	321	402
DOP1B|ENSG00000142197|protein_coding	4616	4886	387	3792	1394	547	1051	3197	1378	1278	1414	2741	2730	4387	3546	1005	1399	2093	2740	3791	628	1081	4559	649	1546	2808	1937	295	4921	1502	1401	4167	982	2343	1494	1398	3804	783	3138	2066	5129	5311	658	3733	2204	3274	1877	3407	1506
ZNF195|ENSG00000005801|protein_coding	798	697	634	1483	494	2733	309	3091	622	395	994	227	1910	1542	1390	590	171	1842	1799	1528	552	494	1393	453	282	1348	1676	193	1748	1461	323	1288	676	1792	457	1025	1065	2318	1674	2760	2151	948	421	1827	1091	1093	2318	1669	1053
CETN2|ENSG00000147400|protein_coding	2248	2708	1217	2740	616	2066	887	2108	887	549	622	621	1619	2029	2022	552	442	3035	2850	1380	2088	1008	2129	1238	734	3261	3178	318	2632	2674	739	1158	682	2331	909	1051	1402	3096	2264	6365	4770	1125	665	1809	2311	2550	2961	2133	2942
BTNL2|ENSG00000204290|protein_coding	4	2	0	0	0	0	0	2	0	0	0	0	0	0	0	1	0	0	0	0	0	1	0	1	0	0	0	0	1	1	0	0	0	0	0	0	0	0	0	0	0	0	0	1	1	1	0	0	2
AS3MT|ENSG00000214435|protein_coding	13	25	3	4	1	0	1	1	0	0	0	0	1	5	0	1	1	9	7	3	0	8	0	1	0	3	0	0	14	11	1	9	1	10	0	0	5	7	2	3	1	0	16	1	8	23	6	9	11
NTN4|ENSG00000074527|protein_coding	2435	2398	417	563	164	258	173	488	170	554	321	120	692	968	283	207	285	699	539	750	133	248	1570	293	522	735	411	180	2049	1038	140	1430	552	1057	157	244	770	1478	1248	799	344	1006	308	471	807	900	607	695	1008
TMCC3|ENSG00000057704|protein_coding	4618	4657	503	1085	454	199	526	689	288	792	391	234	1653	2074	345	289	413	529	1176	489	244	770	1293	491	108	1587	908	278	345	1732	61	2211	506	769	571	429	1977	493	1393	224	1138	1150	306	530	1057	2115	1619	837	1166
LIX1L|ENSG00000271601|protein_coding	1935	2841	138	1258	153	162	275	427	285	90	185	345	712	1346	571	325	245	605	454	185	217	319	622	197	141	401	449	123	977	1651	182	575	460	746	445	185	1014	197	492	491	569	795	208	695	1124	1651	468	749	606
PRKACB|ENSG00000142875|protein_coding	13572	10372	557	3038	979	400	850	1346	386	682	1275	676	6750	9083	291	1401	347	2165	1844	2112	577	608	3384	877	632	885	1482	84	2044	2707	91	5680	453	2310	609	983	3816	3854	7835	3633	785	1246	7865	2044	2610	2566	1583	2678	880
SLC39A12|ENSG00000148482|protein_coding	2	1	0	7	0	0	1	0	0	0	0	0	1	3	0	0	0	0	2	0	0	0	0	2	0	0	1	0	0	10	1	1	0	1	0	0	0	2	2	0	0	3	0	41	0	1	3	1	1
MINDY1|ENSG00000143409|protein_coding	2603	2228	487	1299	612	586	536	1278	452	744	703	1084	670	1265	1222	704	937	900	1215	1031	241	595	971	799	288	1050	1070	246	2940	964	355	1907	53	1225	516	928	1628	680	1158	520	875	943	395	1567	1931	1031	986	1249	854
FCN2|ENSG00000160339|protein_coding	1	1	0	0	1	0	0	0	0	0	0	0	0	0	0	0	0	0	0	0	0	0	1	0	0	0	1	0	0	8	0	0	0	0	0	0	0	0	0	0	1	0	0	0	0	0	1	0	0
SNX5|ENSG00000089006|protein_coding	8733	6348	3333	3464	2761	2858	826	9086	3824	1279	4061	3078	4061	13258	8232	2515	1679	14090	5687	6191	10113	1167	5852	1605	2317	3401	7319	449	19268	8270	1730	13858	1525	9091	2905	3322	3708	5952	12702	14243	14715	4768	1704	7809	4589	9996	10695	12004	3081
DEFB103A|ENSG00000176797|protein_coding	0	0	0	0	0	0	0	0	0	0	0	0	0	0	0	0	0	0	0	0	0	0	0	0	0	0	0	0	0	0	0	0	0	0	0	0	0	0	0	0	0	0	0	0	0	0	0	0	0
WWTR1|ENSG00000018408|protein_coding	4562	8738	211	2049	99	476	90	851	340	138	326	180	869	3288	528	229	449	1165	875	512	375	621	2877	325	48	720	1317	163	2169	4382	133	1017	848	1793	406	275	1353	787	1182	1797	1082	561	688	1906	1545	2531	1172	1408	815
A3GALT2|ENSG00000184389|protein_coding	3	1	2	1	0	0	0	0	0	0	0	0	0	2	0	0	1	0	0	1	0	3	0	0	0	0	0	0	2	1	1	2	6	1	0	0	0	0	2	0	0	0	0	1	0	0	1	3	0
ARL5A|ENSG00000162980|protein_coding	3498	2787	737	3810	840	1688	536	2544	694	742	1207	490	4022	2689	2079	914	336	4430	3208	3101	1192	952	3183	855	418	2389	2267	303	5168	2991	543	3695	556	4078	758	1057	2530	1960	3445	5337	3854	3243	1528	3796	3171	3709	2457	2980	3107
ABCA4|ENSG00000198691|protein_coding	22	45	3	11	10	4	0	11	9	2	5	2	8	11	22	3	2	18	11	3	6	6	8	3	0	12	2	5	20	24	1	6	1	11	17	15	7	4	4	19	9	80	8	7	7	17	9	14	13
SLC18B1|ENSG00000146409|protein_coding	1990	1267	235	404	520	603	74	1107	293	166	590	228	695	895	919	252	138	1508	889	1397	400	286	1076	156	448	1047	779	58	422	809	207	1196	676	1148	317	231	763	817	931	1311	1950	963	740	554	862	1161	1981	2623	451
RPS6KA5|ENSG00000100784|protein_coding	1307	2172	119	592	120	280	234	418	113	201	263	140	871	753	466	314	47	580	417	462	288	322	533	459	114	943	429	24	1231	600	128	739	50	611	273	147	442	735	851	710	733	731	630	624	467	498	461	481	895
ANHX|ENSG00000227059|protein_coding	0	1	0	0	0	0	0	0	0	0	0	0	0	0	0	0	0	1	0	0	0	1	0	0	0	0	1	0	1	0	0	0	0	0	0	0	0	0	0	0	0	0	0	0	0	0	0	0	1
KRTAP5-10|ENSG00000204572|protein_coding	1	0	1	2	5	5	0	10	0	1	0	0	2	4	2	10	2	2	4	1	2	6	1	0	2	0	10	3	4	1	4	5	0	2	5	8	1	3	3	2	2	1	22	3	2	1	0	2	0
OAT|ENSG00000065154|protein_coding	8555	8189	1423	6934	963	5864	1591	4113	845	1136	1302	1746	4125	3933	6097	1155	1356	10332	6202	1764	1914	3041	3128	1791	90	5125	3251	1239	7386	5901	2088	5208	2450	7922	1964	667	4151	2518	4720	8098	4485	1839	1914	3819	4731	6974	9689	4602	8025
GPX8|ENSG00000164294|protein_coding	845	778	178	1012	183	62	59	441	437	82	220	110	801	1872	311	125	223	990	570	315	242	205	599	256	20	440	326	231	1119	2058	61	618	129	1268	244	488	985	118	512	846	509	1061	464	1684	1308	1743	1294	672	607
LRRIQ4|ENSG00000188306|protein_coding	44	38	0	24	22	7	5	46	17	17	18	9	89	56	37	41	3	29	24	44	12	8	36	9	54	10	66	2	43	18	0	49	1	33	8	38	141	47	227	23	56	190	17	95	26	32	16	6	85
MITF|ENSG00000187098|protein_coding	1070	1856	75	509	49	40	22	121	173	30	118	48	397	711	280	60	99	130	270	77	102	192	229	76	12	115	227	95	594	888	22	152	250	365	124	119	331	25	194	288	140	151	169	572	292	497	282	165	245
CCDC173|ENSG00000154479|protein_coding	23	60	0	17	3	11	0	6	1	2	1	0	0	9	7	3	1	23	17	7	2	3	4	3	2	12	20	1	27	12	1	7	11	21	1	2	3	3	24	11	9	7	6	1	2	18	26	10	1
GNPNAT1|ENSG00000100522|protein_coding	2410	2231	704	2607	1034	1410	649	2408	679	1185	1187	1067	3172	3580	2536	1181	322	3998	1952	3013	1335	675	2592	862	1554	3504	1273	244	3781	2291	738	2480	1218	4162	871	914	1964	1366	3118	3580	3146	7110	3299	5496	2290	5454	5414	2529	2709
CEACAM8|ENSG00000124469|protein_coding	6	34	2	13	9	0	58	9	15	28	22	2	146	115	3	123	7	7	17	5	15	2	79	39	0	18	13	13	7	10	9	17	0	8	6	3	38	9	16	6	7	8	13	5	2	1	1	7	31
ZBTB48|ENSG00000204859|protein_coding	973	704	365	989	252	697	405	1067	372	577	331	519	477	817	1698	579	767	732	773	662	220	614	598	403	460	623	596	356	1321	614	359	985	371	619	348	343	1182	1195	915	370	640	487	264	886	729	772	1044	920	388
RHBG|ENSG00000132677|protein_coding	1	0	16	5	0	31	2	1	0	0	9	5	1	2	11	1	3	7	35	4	0	11	3	19	0	4	3	4	10	19	4	15	21	5	2	2	1	1	0	1	0	13	3	6	3	6	27	36	3
CLECL1|ENSG00000184293|protein_coding	124	91	2	41	0	3	3	11	0	1	3	7	8	18	16	2	15	7	3	6	3	0	16	7	2	5	8	0	16	49	0	23	0	13	2	8	31	5	23	9	5	10	5	5	30	28	13	12	16
TNMD|ENSG00000000005|protein_coding	62	91	10	76	19	4	69	1	23	187	30	6	79	848	25	21	1	20	47	116	41	32	45	2	0	28	37	11	23	194	3	13	0	19	29	10	13	84	792	279	29	2	7	180	19	40	21	35	101
KRTAP2-3|ENSG00000212724|protein_coding	0	0	0	0	0	0	0	0	0	0	0	0	0	0	0	0	0	1	2	0	0	0	0	0	0	1	0	8	1	2	0	0	0	0	0	0	0	1	0	1	0	2	0	6	0	2	0	2	0
ZYG11B|ENSG00000162378|protein_coding	2328	4157	560	1866	318	572	455	958	508	389	613	519	1753	2177	1428	493	230	1860	1525	932	389	569	1393	322	292	1127	882	107	1625	1465	477	1380	717	1282	600	397	1302	980	1918	1214	1437	1994	1204	2148	1108	1601	1887	1579	1048
MAGOH|ENSG00000162385|protein_coding	1385	1637	1291	1349	403	1644	437	1704	603	553	864	495	1959	1816	1879	604	330	3402	2909	2201	635	487	2510	454	542	1971	1632	426	1287	1248	548	1735	476	1547	656	488	1110	2058	2717	2285	1569	811	1061	1869	1741	1672	2777	2622	1146
AHDC1|ENSG00000126705|protein_coding	1457	2118	392	831	396	238	595	811	464	762	296	320	319	1235	775	663	815	1052	1584	369	323	605	1813	485	431	966	673	429	2866	845	344	1325	578	1003	366	301	1074	1223	1471	553	1023	792	487	1217	690	1291	867	1743	550
TUBB6|ENSG00000176014|protein_coding	3544	8449	662	1514	162	516	184	952	933	261	460	309	1011	3197	703	500	2239	1102	965	401	727	1376	1662	590	139	621	1080	2650	2653	4356	299	1346	498	1913	909	570	1378	342	975	1268	1249	549	1181	1836	2070	2533	1328	1351	1043
PRR20G|ENSG00000239620|protein_coding	0	0	5	1	2	0	0	0	0	0	0	0	1	0	0	0	0	1	46	0	0	0	1	0	0	0	0	0	0	5	0	0	3	0	0	0	0	0	0	0	0	0	1	0	0	8	0	1	0
TP53TG5|ENSG00000124251|protein_coding	43	66	19	38	8	13	19	39	24	25	40	12	40	56	57	15	30	58	87	18	12	29	81	29	27	46	34	12	114	33	8	52	8	100	15	23	41	15	55	31	102	23	11	36	30	62	50	89	35
ATXN1|ENSG00000124788|protein_coding	2406	4239	430	2317	509	1027	519	1276	704	827	978	659	1759	1857	1563	192	899	1431	1516	1156	388	837	1502	369	470	1325	2316	247	2906	2839	335	2277	532	1585	648	475	1667	1052	3549	974	1225	1375	1016	2098	1481	2327	2019	1196	1205
NXNL2|ENSG00000130045|protein_coding	6	7	2	10	0	8	0	25	8	2	3	8	13	10	47	1	8	1	3	2	0	1	1	1	0	2	42	5	12	7	3	5	0	5	6	1	3	5	19	44	0	0	1	24	4	1	11	5	2
TCEAL3|ENSG00000196507|protein_coding	1252	1256	46	342	16	52	36	226	109	32	69	69	299	965	237	39	68	189	192	80	88	144	291	78	25	275	426	43	458	1116	41	305	35	453	106	55	346	200	235	230	267	247	165	335	485	557	430	302	551
HBA2|ENSG00000188536|protein_coding	106	786	35	60	6	280	13	537	64	138	131	7	252	31	27	57	350	78	42	203	26	35	132	49	59	52	249	359	38	1491	26	82	56	117	16	89	275	351	66	49	187	70	36	42	72	111	61	71	40
TMCC2|ENSG00000133069|protein_coding	154	230	38	61	9	63	40	42	30	16	23	13	26	183	43	31	43	62	75	17	28	65	65	42	6	35	60	38	400	229	22	74	18	94	42	31	90	36	52	19	20	57	72	62	100	106	116	68	63
MOSMO|ENSG00000185716|protein_coding	672	630	105	951	110	536	89	571	116	132	290	138	605	635	506	122	68	562	702	312	161	189	478	176	78	432	536	42	758	659	145	550	150	651	161	189	408	434	498	667	479	435	246	719	508	664	680	601	377
HSD17B2|ENSG00000086696|protein_coding	3235	3025	96	845	135	168	566	616	69	337	64	345	92	333	44	156	382	398	104	381	49	40	448	338	96	2550	49	122	53	95	80	2142	38	763	210	297	1253	814	453	220	162	344	21	147	782	294	284	899	135
PLOD3|ENSG00000106397|protein_coding	4415	5493	5723	13962	4765	8019	6274	6802	6611	6430	4979	4475	11684	11146	18617	4881	8527	14666	9327	17498	5226	6211	13247	8904	4805	11831	9749	3780	12894	5736	5846	10528	3507	8168	5740	3578	8232	10238	8257	5978	13529	4925	3088	13845	13955	8543	16134	11140	22182
SOX7|ENSG00000171056|protein_coding	164	399	9	147	20	88	16	191	32	13	50	25	66	210	66	40	17	101	86	44	43	217	195	36	14	201	90	22	144	448	38	115	33	171	40	24	73	50	85	122	111	50	32	138	193	408	123	176	210
LMAN2|ENSG00000169223|protein_coding	9575	9547	4503	8216	4609	7005	4014	6975	6732	6604	2745	5360	6398	9489	22453	6285	8111	14006	10778	11777	3734	3169	9918	7764	3291	9165	9871	8020	9996	8147	4273	11077	4838	16739	6114	5359	9735	6455	5717	6290	12719	5394	4368	8826	14152	7042	17920	10298	12490
PRRG2|ENSG00000126460|protein_coding	857	534	152	465	189	371	336	341	164	273	168	149	457	738	504	660	473	687	562	309	152	364	344	392	157	574	310	254	907	471	155	766	231	416	202	153	750	707	727	467	703	199	141	471	636	300	337	595	408
SCML4|ENSG00000146285|protein_coding	126	86	50	347	19	61	25	191	172	48	173	64	8	70	331	83	63	266	474	246	90	87	33	14	6	218	30	61	58	71	35	62	0	268	154	74	197	284	229	212	387	16	16	146	58	239	146	62	795
MARCHF8|ENSG00000165406|protein_coding	3344	5040	390	1402	356	706	823	1169	941	928	812	888	1944	1600	2280	1355	523	1609	1689	1265	446	798	2465	668	295	1203	1250	169	1937	1684	289	2158	643	1416	714	591	1844	1521	2597	843	1441	1507	1159	1235	1684	2030	4684	1463	1887
PM20D2|ENSG00000146281|protein_coding	2031	1921	393	3124	185	1701	477	1515	823	503	1240	53	3948	3542	1033	865	223	2070	2896	978	1486	1329	5345	609	18	2938	2008	348	4335	2071	638	3760	401	5116	723	521	2141	3209	2968	9048	4529	2477	2670	4955	1534	5255	2218	2560	4940
OR13C4|ENSG00000148136|protein_coding	0	0	0	0	0	0	0	0	0	0	0	0	0	0	0	0	0	0	0	0	0	0	0	0	0	0	0	0	0	0	0	0	0	0	0	0	0	0	0	0	0	0	0	0	0	0	0	0	0
GPR137B|ENSG00000077585|protein_coding	911	911	380	927	217	152	173	811	230	160	239	111	1190	948	538	154	429	497	967	327	183	258	375	338	77	750	954	172	1671	1198	80	736	301	894	271	332	1168	611	730	373	679	950	393	1015	840	880	834	661	989
CHD8|ENSG00000100888|protein_coding	4223	4672	1631	3003	1338	2066	945	2405	995	1813	1778	1396	2732	5156	4530	1731	1166	3255	3122	2744	1096	1397	3565	1501	1352	5399	2050	394	8909	3475	1420	3267	2049	4672	1606	1190	2647	2010	3284	1704	3208	3198	4643	4631	3501	6358	6102	3840	4226
CCDC151|ENSG00000198003|protein_coding	18	25	0	8	0	7	3	4	3	4	3	11	9	42	12	5	5	11	8	3	2	6	12	9	2	2	2	3	12	21	8	7	13	15	10	5	8	7	3	6	4	7	6	18	13	11	13	12	17
CCT2|ENSG00000166226|protein_coding	6914	8590	4338	7953	4922	9319	2929	7071	4963	4555	7452	2538	10330	10764	10615	5804	2910	17176	17031	11094	5613	4011	19363	3532	3991	13812	6775	4788	19580	7350	2560	12952	3988	13427	4228	5351	9343	8968	16047	17148	17262	8338	7449	13029	9260	14758	17679	13297	11195
WDR92|ENSG00000243667|protein_coding	53	69	21	58	7	148	9	99	23	8	29	10	60	143	130	22	3	119	140	78	12	16	115	17	12	37	131	5	88	71	12	86	17	126	12	16	65	133	104	113	116	60	53	103	69	131	124	102	55
SHBG|ENSG00000129214|protein_coding	7	8	6	20	1	7	0	9	0	2	4	4	4	9	10	8	6	16	16	15	6	1	1	2	0	26	3	0	8	9	10	10	8	11	8	3	2	17	2	39	6	3	2	5	9	2	3	8	4
BSN|ENSG00000164061|protein_coding	82	179	29	32	1	120	18	48	24	15	34	31	15	63	65	25	35	33	179	6	11	51	85	28	10	25	41	20	255	90	26	28	157	78	36	20	39	17	23	12	29	28	401	36	55	66	116	282	28
AC005943.1|ENSG00000267059|protein_coding	0	0	0	0	0	0	0	0	0	0	0	0	1	1	5	0	0	0	3	1	0	1	0	1	0	1	2	1	0	0	0	2	0	0	1	0	0	0	2	0	1	0	0	0	0	0	2	0	0
APH1B|ENSG00000138613|protein_coding	868	793	118	845	178	595	24	285	157	243	163	43	607	636	314	153	79	522	680	253	105	129	185	86	130	210	917	39	428	809	96	311	236	473	119	185	373	334	692	553	472	379	214	576	827	362	411	775	530
NCAM1|ENSG00000149294|protein_coding	1464	5439	47	275	25	16	29	69	69	34	72	55	111	374	383	42	26	205	68	163	47	375	390	97	26	118	157	34	234	349	14	278	10	329	95	66	573	33	141	125	309	118	26	81	286	231	123	211	243
STK4|ENSG00000101109|protein_coding	3132	3284	1000	5522	1038	3640	1145	3518	1578	1742	3900	869	4541	4891	4946	719	482	4951	5850	3734	1645	2369	4365	1494	740	6171	2608	343	6950	4453	1441	4750	780	5630	994	1290	3562	3853	4391	4425	8275	2181	2524	3862	3755	4172	4280	5124	5797
NREP|ENSG00000134986|protein_coding	1921	2330	526	1956	428	632	172	1170	837	313	429	219	1050	2770	786	466	379	1960	969	1310	453	329	1387	422	236	1067	1104	252	1943	2063	103	1090	217	2235	737	664	1067	725	2557	2721	1044	846	439	2414	1895	2172	2010	1699	1449
COMMD8|ENSG00000169019|protein_coding	1496	829	259	1366	248	271	163	754	150	186	256	233	868	876	776	175	106	1768	1022	1241	369	279	606	312	116	1081	654	161	1093	888	212	1246	257	1261	132	225	962	1245	1157	2125	1666	864	301	2027	1009	1385	1291	820	1132
CCT5|ENSG00000150753|protein_coding	8478	9906	6816	9385	6695	6519	3711	11745	6910	7169	6372	3765	17442	13197	19597	5966	4821	20197	19011	14135	4168	6900	17086	5883	13955	13639	13633	4934	12829	8677	5141	11605	4662	14811	4606	6637	13399	9968	19594	18341	20669	9750	8331	11117	13395	17456	27738	14720	16581
TMEM176B|ENSG00000106565|protein_coding	18543	14041	6060	27415	5748	15271	3570	6441	7462	2769	2038	1333	16941	17693	25136	3361	11271	9988	10001	27490	5583	855	14261	18457	440	6157	15174	4735	4046	17689	5528	10160	214	15001	8879	4418	12369	10039	16965	12498	27535	7740	3202	21101	36820	8695	1910	18575	43911
TLR2|ENSG00000137462|protein_coding	519	340	78	337	29	90	14	339	80	25	102	67	243	426	660	37	84	149	229	70	137	66	170	86	19	333	297	58	682	1030	25	328	24	661	50	102	308	130	161	103	301	289	194	601	321	780	615	346	976
OR4K1|ENSG00000155249|protein_coding	0	0	0	0	0	0	0	0	0	0	0	0	0	0	0	0	0	0	0	0	0	0	0	0	0	0	0	0	0	1	0	0	0	0	0	0	0	0	0	0	0	0	0	0	0	0	0	0	0
SYCP1|ENSG00000198765|protein_coding	0	0	0	0	0	1	0	1	0	0	0	0	0	0	95	0	0	0	0	0	0	0	0	0	0	0	0	0	0	0	0	0	0	0	0	0	0	0	1	0	0	0	1	0	0	0	0	0	0
TMEM233|ENSG00000224982|protein_coding	17	61	8	26	2	9	6	35	8	0	14	9	28	63	14	13	11	34	15	18	10	14	50	7	2	9	43	23	47	90	1	39	18	46	26	1	28	16	23	41	15	6	7	54	33	74	42	43	38
GHRH|ENSG00000118702|protein_coding	4	2	0	0	0	1	0	0	0	0	1	0	1	10	2	0	2	2	10	1	1	0	7	0	0	1	0	0	0	2	0	0	0	0	1	1	0	5	0	12	1	0	1	0	0	1	0	1	0
ZNF407|ENSG00000215421|protein_coding	783	1268	170	377	215	248	121	501	228	261	203	164	379	538	514	401	304	410	624	302	154	327	567	199	216	811	266	63	1000	406	198	641	386	829	261	245	538	207	625	215	471	646	241	579	489	852	742	741	496
LDB1|ENSG00000198728|protein_coding	3322	3782	942	2762	665	2278	542	1767	943	742	744	399	1419	3159	2123	1008	1620	2668	1515	2142	760	1627	1651	1303	415	2141	1532	878	4143	2071	600	2998	452	2233	960	1157	1923	1748	2598	1588	1245	1223	1427	1247	2894	1796	2879	2532	1745
CKM|ENSG00000104879|protein_coding	19	94	27	25	15	17	8	1	6	12	13	2	5	11	4	61	20	37	96	2	9	6	61	8	3	5	5	5	53	16	11	7	1	0	46	6	2	232	55	20	87	5	22	91	5	66	7	46	19
BCHE|ENSG00000114200|protein_coding	2005	3456	1	45	3	1	1	9	3	0	18	1	5	360	42	7	0	23	9	12	5	20	32	7	5	11	44	0	34	335	1	26	1	19	3	2	13	64	15	9	9	22	5	48	31	95	22	34	9
PTGER4|ENSG00000171522|protein_coding	3502	6537	157	1072	583	305	373	504	734	258	524	356	1113	1176	1724	662	816	809	290	511	222	766	991	299	1883	1195	1010	194	428	1245	23	1863	30	914	305	731	1559	850	1658	353	625	1320	516	988	1536	1753	1673	828	978
ZNF569|ENSG00000196437|protein_coding	208	189	17	87	24	134	22	29	22	13	18	6	130	160	81	59	10	141	201	63	16	64	52	14	5	35	443	15	232	138	17	103	12	168	22	28	117	42	73	208	70	146	58	89	128	120	52	93	53
SHANK1|ENSG00000161681|protein_coding	22	32	8	34	3	2	2	14	14	4	2	10	15	44	23	8	29	18	25	2	12	5	18	9	2	22	5	16	64	25	3	21	8	27	12	9	26	3	14	16	10	10	13	37	36	40	19	14	21
EFEMP1|ENSG00000115380|protein_coding	9781	6569	390	4617	129	33	103	419	356	214	520	320	1819	6777	593	195	954	953	438	510	568	344	1603	701	48	1037	733	314	2378	16038	118	778	67	1499	486	370	2159	102	1882	2947	601	772	413	1585	2950	5367	989	880	958
MR1|ENSG00000153029|protein_coding	1529	1178	170	1143	402	112	39	385	231	123	219	163	444	902	610	176	202	823	514	680	195	240	367	348	183	361	408	81	915	1442	117	468	37	547	376	358	1540	668	303	263	422	670	176	1329	1248	1031	362	462	1428
HTR2A|ENSG00000102468|protein_coding	51	79	6	30	1	1	2	5	12	1	18	7	20	66	9	3	9	9	13	5	3	9	27	3	0	7	13	4	45	86	3	8	3	12	7	3	15	1	31	34	24	6	17	38	13	189	11	29	36
SEZ6L|ENSG00000100095|protein_coding	83	213	0	14	11	2	0	3	2	3	3	2	4	25	0	4	4	0	5	2	4	30	7	3	0	2	21	1	109	70	0	6	1	3	0	3	19	2	8	5	4	2	0	6	26	27	23	11	1
C2CD4C|ENSG00000183186|protein_coding	38	76	12	28	5	11	7	39	5	7	1	13	15	58	108	16	151	36	12	87	3	28	19	25	66	29	31	10	76	53	4	13	40	26	31	24	57	4	16	17	18	11	8	27	31	38	13	90	6
RPS27L|ENSG00000185088|protein_coding	4910	4665	602	2888	1715	8134	532	3807	1089	1031	1417	441	2670	3247	1595	1854	656	4699	3513	1670	812	918	2426	470	932	3166	5546	350	1836	3294	392	4121	1411	2417	1324	1387	1635	2745	4325	2142	2160	2418	868	1949	2876	2640	2963	2360	2195
TUBB4B|ENSG00000188229|protein_coding	18363	37081	11699	13862	9077	31735	10809	26383	13242	20240	10937	10346	22168	23144	38833	23313	24173	29796	32036	13260	12898	9245	39673	29215	9671	28118	34597	9331	22116	12404	8819	35736	7310	24367	12848	11778	26359	34939	35867	23466	23653	17035	15011	32113	21260	22970	49329	21377	28462
PRIM1|ENSG00000198056|protein_coding	441	419	164	465	155	458	85	1226	265	161	567	138	766	453	564	238	90	1105	1374	674	292	158	1019	294	294	788	597	108	858	569	163	580	125	851	158	265	429	402	1261	1154	1245	717	332	805	671	635	853	934	868
PRPSAP2|ENSG00000141127|protein_coding	1820	1521	509	1112	428	1020	190	1140	293	281	541	271	922	887	782	590	272	1152	1006	852	259	391	944	360	410	1200	1163	192	2278	1085	281	1782	748	927	299	401	802	1909	895	1818	1771	1005	504	1046	1274	1201	2758	1101	1315
MAST1|ENSG00000105613|protein_coding	52	127	31	28	13	47	48	76	46	41	40	52	52	111	239	57	38	52	126	23	17	155	37	152	18	15	60	25	32	91	6	18	53	15	49	13	45	177	22	16	42	28	77	64	57	40	115	29	105
CCDC102A|ENSG00000135736|protein_coding	377	591	154	175	27	116	58	146	131	144	113	73	143	616	357	250	145	263	287	125	105	173	196	187	14	129	285	135	572	492	182	157	88	287	449	61	249	379	295	195	197	141	289	186	269	538	308	437	447
TFPI2|ENSG00000105825|protein_coding	372	1077	10	985	4	4	67	32	115	6	112	112	3	62	19	46	52	245	9	6	26	88	754	64	6	16	16	73	661	326	44	742	55	1180	35	301	326	38	80	216	83	49	10	59	1139	660	45	566	9
CEACAM19|ENSG00000186567|protein_coding	215	199	210	147	242	814	52	569	98	127	40	54	58	318	44	378	84	296	540	64	104	190	265	89	65	48	306	325	293	66	73	711	89	183	729	349	109	1647	304	158	113	323	216	691	95	292	149	600	90
PPFIA3|ENSG00000177380|protein_coding	715	786	520	552	365	816	893	1506	682	1165	583	946	804	1822	1275	743	270	1799	1362	838	387	1121	1681	1172	623	919	979	373	4335	1066	908	1314	361	903	466	607	798	1243	1494	836	1592	401	1164	2991	771	1271	1938	1909	698
GPRC5D|ENSG00000111291|protein_coding	43	86	6	59	30	167	7	71	4	26	8	10	36	29	28	42	8	21	80	20	16	4	43	26	11	28	31	17	155	12	33	35	44	33	36	35	39	20	34	5	5	55	33	640	63	23	118	60	18
AR|ENSG00000169083|protein_coding	379	1051	14	128	4	8	6	37	28	10	82	7	20	96	34	16	22	47	29	17	16	12	71	16	5	55	37	8	165	326	2	20	6	97	27	18	70	19	56	38	20	15	31	100	35	124	202	40	42
NLRP11|ENSG00000179873|protein_coding	22	11	49	12	1	7	0	3	4	9	2	9	11	3	17	1	19	114	48	3	5	26	12	17	172	11	3	3	37	36	2	29	1	62	5	2	10	1	3	14	7	5	3	4	14	22	48	27	3
FGF13|ENSG00000129682|protein_coding	547	832	49	739	71	4	12	29	77	30	38	30	82	250	493	7	25	86	491	2131	19	35	61	24	73	83	120	22	428	264	11	89	4	84	33	7	74	298	66	227	89	51	3	192	866	162	56	66	528
TNFSF18|ENSG00000120337|protein_coding	23	14	9	62	10	0	4	6	3	4	15	8	16	59	5	1	1	8	12	15	3	1	9	6	2	8	20	2	65	248	0	11	4	57	5	4	25	10	20	27	9	2	4	9	22	35	21	18	14
CPPED1|ENSG00000103381|protein_coding	1828	2542	636	1723	585	596	385	839	814	958	958	447	1475	1260	817	576	539	2576	2520	1654	821	686	2407	618	369	2698	556	430	2402	1903	964	2062	262	1532	637	578	806	1437	2487	2945	1590	561	657	2418	1567	2150	2147	2447	1027
TMEM141|ENSG00000244187|protein_coding	9066	7481	1611	4137	1012	9797	4446	5897	3477	2534	3575	4239	4528	11967	10239	3856	4098	2997	6071	6884	2468	2584	3773	11221	1147	3330	11598	5508	9722	4063	690	5982	371	5079	4929	1515	7205	16492	17903	6554	5424	4834	4848	13157	4780	4419	3154	4617	8200
CATSPERZ|ENSG00000219435|protein_coding	0	0	0	0	0	7	0	0	2	0	0	0	0	2	0	0	0	0	4	0	0	0	1	0	0	0	10	0	5	2	1	0	0	0	1	0	1	2	1	0	0	0	0	3	1	0	0	0	0
UTS2|ENSG00000049247|protein_coding	28	17	6	23	11	2	0	2	10	29	25	2	1	12	15	58	3	25	36	0	2	1	6	0	1	117	4	1	16	15	12	8	0	59	21	10	5	3	182	12	9	12	5	35	16	49	8	34	10
CACNB1|ENSG00000067191|protein_coding	505	505	104	217	33	388	182	453	128	62	93	183	195	526	583	135	199	314	419	84	1375	213	215	152	53	145	273	441	493	358	127	655	70	435	188	195	550	957	303	90	367	213	225	899	246	326	249	567	235
METTL6|ENSG00000206562|protein_coding	453	376	134	469	108	288	90	202	142	142	237	76	515	759	501	150	60	618	550	486	200	209	566	116	105	265	613	92	691	529	135	394	183	553	167	168	341	585	653	762	663	254	371	372	378	459	574	406	469
AC008770.2|ENSG00000267179|protein_coding	10	4	1	3	2	7	0	3	6	3	2	0	5	10	13	3	1	5	3	5	0	3	7	3	4	8	10	0	1	7	0	7	0	8	1	0	16	4	5	4	8	8	0	3	7	4	6	3	8
H3C7|ENSG00000277775|protein_coding	2	9	4	4	0	27	3	9	1	4	4	0	4	3	3	4	3	2	6	4	3	4	3	6	4	4	12	2	4	4	5	5	1	4	4	2	5	12	3	2	6	1	2	3	3	0	6	2	1
UNCX|ENSG00000164853|protein_coding	0	0	0	0	0	2	0	1	1	0	5	0	0	0	0	0	0	0	0	0	0	0	0	5	1	3	0	0	0	0	0	0	1	0	1	2	0	0	0	0	0	0	1	0	0	1	0	0	0
RXFP1|ENSG00000171509|protein_coding	40	38	1	12	2	1	1	9	6	1	5	6	11	26	19	6	2	14	27	9	4	1	13	4	4	4	30	2	39	44	1	18	7	25	6	1	24	5	1	35	16	18	5	14	41	20	46	26	4
NIT1|ENSG00000158793|protein_coding	2142	1931	523	1327	553	1235	551	1599	615	501	582	622	738	1606	1338	664	870	1068	1229	1117	430	683	1050	865	398	1144	1960	681	1886	1024	419	1856	378	1281	557	655	1562	1733	1487	837	1481	1187	704	1367	1602	896	788	1326	1202
RPS6KA4|ENSG00000162302|protein_coding	2558	3394	1287	1965	1126	1508	1583	2699	2037	2272	1390	1323	3799	3754	4429	2089	3334	4196	4391	3284	2232	2416	4213	2906	1403	3264	4445	1650	4882	2884	2470	5665	1350	4980	1384	936	4034	3247	3492	2868	4752	2126	2617	4486	2936	3422	4972	3618	3510
CDKL1|ENSG00000100490|protein_coding	463	452	37	69	14	36	25	149	12	31	61	19	51	89	83	61	42	111	65	119	77	25	179	46	49	46	43	7	258	92	31	137	36	156	41	41	81	56	79	93	50	175	73	188	105	228	28	83	70
NXPH3|ENSG00000182575|protein_coding	843	1949	18	189	17	71	29	71	38	16	24	108	37	461	945	231	38	40	120	120	29	328	100	71	3	65	197	19	1028	420	19	201	4	58	25	26	57	10	558	23	7	5	21	188	755	146	266	356	126
PI4KA|ENSG00000241973|protein_coding	5420	8163	1230	3583	1349	924	1257	2897	1767	1461	1316	1731	2080	4210	3773	1929	2548	3524	4713	2307	1046	1634	4858	2146	1612	4310	2741	667	7605	3485	1942	7137	1359	5785	1667	1945	5273	1410	4653	1830	4816	3946	1508	3054	3245	3776	5085	7095	4758
PRF1|ENSG00000180644|protein_coding	475	445	82	545	25	508	52	160	41	75	125	46	104	218	677	92	379	85	297	509	85	51	211	141	54	271	162	99	581	575	259	360	40	564	117	65	330	52	185	83	214	310	172	171	5161	860	896	1225	1250
MGMT|ENSG00000170430|protein_coding	1753	1494	463	784	396	1173	1277	1654	1262	1028	305	64	351	1701	2901	1623	485	872	2081	1109	76	875	879	1251	32	1624	543	825	2007	1257	846	1434	217	1050	1186	379	1480	4277	2181	1118	2637	326	675	963	2314	447	1428	2005	1101
NOX1|ENSG00000007952|protein_coding	8579	6670	149	3046	4964	1579	2136	14145	2479	6232	8846	2552	11170	7109	3818	3962	1485	19083	2586	5563	5510	374	6833	3342	797	8821	19723	2087	10900	8010	53	16138	12	13123	14471	8156	8389	3635	38594	6213	26991	8983	2370	2751	7065	16332	5520	2908	9834
RALGPS1|ENSG00000136828|protein_coding	1778	1313	285	1328	410	614	285	1272	769	451	570	545	773	1744	2796	472	425	788	1405	1077	344	417	1219	865	304	1056	1461	133	986	603	290	1186	902	863	481	704	1662	1011	1442	740	921	889	550	1352	1175	586	1294	1158	953
CRABP2|ENSG00000143320|protein_coding	268	429	297	488	27	63	64	656	151	19	97	20	81	993	101	105	218	642	1926	73	128	131	92	181	3	177	251	304	1123	929	1305	74	59	169	386	64	64	119	110	596	145	27	307	3637	1390	739	101	3497	171
TKT|ENSG00000163931|protein_coding	12010	13328	10888	16061	7158	21914	10793	25463	17748	21879	12507	8496	24332	16847	27710	13833	14573	36786	23394	19165	13891	10288	42109	7863	15157	18243	23085	9507	31720	16590	17384	25970	5568	20433	17690	8218	16627	16655	12818	29471	36136	8781	14421	16095	20037	21118	33180	21768	23800
CGGBP1|ENSG00000163320|protein_coding	5922	5794	858	4552	990	2641	721	2328	1260	1073	2023	1062	5548	4647	3728	1100	533	4483	4437	3600	987	1482	4588	1839	779	4088	4695	363	4428	4460	644	4019	1077	4809	1209	1917	4079	4044	5485	4809	4531	4070	2348	6401	4087	3884	4262	3322	3959
ZFYVE27|ENSG00000155256|protein_coding	2848	2349	773	2420	513	2301	990	3149	1262	905	785	523	997	2204	3002	1195	966	2229	1468	1098	793	1135	2256	1966	484	2056	1419	564	1867	1539	764	3269	900	2101	1197	1357	2985	2201	2877	1479	2175	1698	1330	1609	2633	1794	2153	2234	3209
RAD23A|ENSG00000179262|protein_coding	4744	5990	1772	5168	1637	4099	1817	4322	3057	2756	1931	2193	6595	5737	9808	3013	3016	8875	7895	6527	3038	3346	9153	4229	3094	5269	4881	1641	4447	6607	3770	7368	2510	6158	2331	2056	5246	5653	7601	4071	6424	2563	3305	8366	5549	6136	9061	4166	6806
RIT2|ENSG00000152214|protein_coding	4	10	0	1	0	0	0	0	0	0	0	0	0	1	0	1	0	0	0	0	1	0	0	0	0	0	1	0	0	0	0	0	0	0	0	0	0	0	1	0	6	0	0	5	1	1	20	0	0
FAM234B|ENSG00000084444|protein_coding	282	261	47	414	65	102	10	202	33	37	47	53	29	116	132	31	36	40	380	208	42	40	164	63	38	151	45	21	1090	208	295	88	187	190	35	63	99	38	126	157	174	94	122	470	278	201	89	546	131
NAP1L2|ENSG00000186462|protein_coding	324	544	10	37	0	0	9	9	1	1	6	4	9	62	16	2	4	16	90	12	4	15	31	4	0	5	21	0	33	96	1	28	2	56	7	5	22	8	14	6	7	3	28	10	35	43	10	30	12
TMEM273|ENSG00000204161|protein_coding	818	543	88	264	31	32	31	181	69	40	73	42	116	336	143	59	179	120	155	76	164	61	250	109	20	140	159	114	397	912	18	335	23	431	57	68	255	22	147	172	191	124	83	186	510	416	146	440	330
AGTRAP|ENSG00000177674|protein_coding	1204	1093	1464	1440	490	784	1028	1939	1201	1008	758	932	898	1399	3327	1488	1790	2462	2179	1365	978	840	2015	939	1284	964	1066	808	2108	1907	1405	1319	790	1524	539	639	1632	2393	1240	1395	2848	1207	777	2079	1390	1819	1795	2516	1499
UPK1B|ENSG00000114638|protein_coding	3	6	0	0	0	0	0	1	0	0	1	0	0	2	3	0	1	1	0	1	0	0	12	0	0	0	1	0	1	2	0	0	1	0	0	1	0	16	1	0	1	1	8	3	0	0	0	1	0
TAS2R3|ENSG00000127362|protein_coding	1	0	0	1	0	0	1	0	0	1	0	0	1	2	0	0	0	2	0	0	1	1	3	2	0	2	3	0	0	0	0	4	0	2	0	1	1	0	9	0	2	0	4	1	1	1	0	5	0
LAMB2|ENSG00000172037|protein_coding	6766	20044	1492	4383	661	3244	805	3495	3741	1766	1398	2180	3557	10826	5303	2681	4036	3011	4056	2634	1443	3312	4813	1862	489	1737	3544	2760	13369	10720	1875	4094	4575	4655	3218	2657	5330	1880	3531	2922	3429	4048	2941	12250	4862	7631	5853	5043	5152
OR2A7|ENSG00000243896|protein_coding	36	74	4	131	3	33	11	12	17	12	21	1	27	4	75	17	7	52	48	95	7	9	2	5	14	62	10	4	45	4	9	103	5	48	10	8	78	81	161	25	163	34	10	35	79	27	4	4	38
OR5T1|ENSG00000181698|protein_coding	0	0	0	0	0	0	0	0	0	0	0	0	0	0	0	0	0	0	0	0	0	0	0	0	0	0	0	0	0	0	0	0	0	0	0	0	0	0	0	0	0	0	0	0	0	0	0	0	0
GALNT18|ENSG00000110328|protein_coding	576	1150	725	197	50	682	124	336	212	73	287	69	710	697	1586	113	122	1304	667	140	619	748	670	263	198	165	240	275	1984	1624	79	294	66	2580	363	336	479	107	386	301	944	443	707	378	496	880	861	431	266
HELZ|ENSG00000198265|protein_coding	2767	3318	642	2579	727	1487	601	2020	630	573	931	567	3606	3336	2255	911	450	2707	3055	1395	573	1062	3390	655	464	2567	2534	140	4244	2203	857	3035	626	3062	1177	1240	2423	2537	1967	1542	2538	2816	1332	2312	1692	3008	2704	2421	2181
ZNF492|ENSG00000229676|protein_coding	14	22	1	4	0	1	12	5	38	0	3	2	0	2	0	47	1	51	2	52	1	0	3	14	0	1	2	1	68	2	0	3	0	190	0	0	11	66	2	107	86	4	1	4	5	3	1	40	0
SNAP29|ENSG00000099940|protein_coding	3103	2658	405	1772	559	1299	592	1424	863	455	635	881	1307	1967	2222	700	529	2022	2280	1264	606	609	1960	781	560	1980	1965	238	2084	2277	580	2184	640	2463	689	557	2041	1246	2240	1584	2631	1388	766	1561	2006	1981	2495	2905	1974
IFNE|ENSG00000184995|protein_coding	0	1	0	0	3	1	0	0	0	0	3	0	0	3	1	0	0	0	1	0	0	0	1	0	1	0	8	0	1	0	0	0	8	3	0	8	8	0	7	0	0	3	3	14	0	0	4	0	0
CORO2A|ENSG00000106789|protein_coding	4775	4240	783	4024	1408	1044	1603	4798	1364	1684	1964	1027	3346	3129	4103	1277	1280	3008	4010	3473	956	1221	4179	3508	1976	6494	3217	268	2596	1282	1621	8535	1163	3315	1646	932	4961	2617	5003	1618	2633	2652	948	5010	4213	2156	1157	3619	4036
AC142391.1|ENSG00000279686|protein_coding	0	0	0	0	0	0	0	1	0	0	0	0	0	1	0	0	0	0	0	0	0	0	0	0	0	0	0	0	1	0	0	1	0	0	0	0	0	0	0	0	0	0	0	0	0	2	0	0	0
TMEM98|ENSG00000006042|protein_coding	10559	7158	3091	4189	720	1253	1843	3398	1714	842	1655	1473	1793	9274	7298	2057	2453	3985	5254	917	1764	1749	2795	3258	985	1663	5005	1256	8207	7332	1966	4514	886	4744	3293	1064	3102	7215	5735	4373	4914	1957	1834	2669	5555	3722	2337	4015	2960
RBP2|ENSG00000114113|protein_coding	41	35	332	230	46	766	173	31	439	48	134	72	6	59	44	269	44	144	621	1018	774	255	148	3	5	58	16	337	301	42	875	43	0	248	63	203	27	8	165	1261	79	2	19	12	58	87	150	709	146
ATP10D|ENSG00000145246|protein_coding	1239	1285	147	902	141	70	60	356	149	91	179	174	308	1158	1123	74	131	779	555	623	164	207	387	281	22	720	234	76	968	1051	74	773	157	982	238	222	942	398	381	254	675	715	161	580	984	1567	786	485	1079
ODF3B|ENSG00000177989|protein_coding	298	215	250	280	83	156	126	584	281	86	134	260	163	411	556	147	564	107	254	113	362	193	98	305	92	153	482	409	344	710	271	384	143	217	122	84	254	175	132	121	179	239	351	197	521	450	427	358	345
MADCAM1|ENSG00000099866|protein_coding	382	767	11	78	4	53	26	69	15	28	7	31	21	14	42	36	110	135	12	12	11	38	169	65	22	45	25	32	24	21	11	142	25	111	38	87	92	21	38	108	37	39	5	24	222	123	23	296	30
STIP1|ENSG00000168439|protein_coding	5984	7312	3529	6540	2485	6594	3677	8732	5114	3677	5471	3834	8436	12830	13073	4429	2323	11169	16883	11206	4397	4597	20185	5394	2226	9432	13693	2064	20257	7759	4755	10011	2986	16356	3600	3599	9790	8302	11373	12897	18345	7432	9827	13685	8038	12156	19849	14585	12791
SVBP|ENSG00000177868|protein_coding	723	603	251	464	100	589	105	487	216	126	112	128	458	546	385	178	65	1001	709	408	90	113	604	87	115	586	411	77	610	539	147	384	98	417	152	99	465	948	563	594	411	291	213	975	558	399	800	677	319
TMEM160|ENSG00000130748|protein_coding	184	268	1037	177	651	254	824	207	491	1015	124	376	182	164	119	880	1190	422	272	78	853	998	255	1615	370	266	170	1553	240	279	2189	222	663	276	610	643	161	744	163	209	333	324	406	149	268	169	302	351	167
LMBR1|ENSG00000105983|protein_coding	2249	2556	753	5339	1259	1334	879	2510	1261	1215	1132	743	3435	3703	4212	900	1102	4261	2307	3914	1439	1431	3243	1303	661	3126	2474	255	3627	2409	1628	2505	1760	3591	951	1255	2830	2156	4307	3237	5722	2232	1435	2702	4124	2915	2739	4718	6207
C20orf144|ENSG00000149609|protein_coding	5	7	9	17	2	26	6	42	7	10	18	7	15	29	12	8	15	23	43	5	13	14	14	16	14	34	34	4	58	17	8	23	7	24	7	4	20	58	38	20	17	8	5	30	12	18	5	23	29
PNPLA5|ENSG00000100341|protein_coding	1	0	0	0	0	1	0	0	0	0	0	0	0	0	0	0	2	1	3	0	0	0	0	0	0	1	1	0	0	0	0	0	0	0	0	0	1	0	1	0	0	0	0	0	1	0	0	1	1
SERF1B|ENSG00000205572|protein_coding	34	44	13	8	2	15	4	7	0	4	2	3	25	31	15	5	1	40	16	9	10	5	15	4	0	9	12	1	28	13	0	29	0	20	8	3	8	6	21	32	23	16	6	24	30	17	21	17	29
METTL26|ENSG00000130731|protein_coding	1980	1515	2128	2425	1353	6293	1751	2113	2900	2730	1627	1899	1606	2201	1906	2722	2853	3615	2991	2242	2110	3411	3380	3129	1601	1955	3156	3878	2539	1960	3208	2957	1257	2415	1831	1499	1893	5543	3287	2602	3664	1028	1853	2210	2611	2361	2939	2360	2441
NEDD8|ENSG00000129559|protein_coding	3612	2847	1137	2441	814	4765	915	2774	889	1245	1106	995	2443	3271	3771	982	1301	3149	2212	3335	1306	888	2072	1723	948	3570	2744	1535	3801	3876	1087	2086	879	3379	1097	894	1560	2592	2209	2475	3098	1385	1730	4533	4088	3360	4204	2941	3297
TPD52L1|ENSG00000111907|protein_coding	1206	1692	737	1189	805	975	280	1254	652	141	592	869	1702	1229	1267	26	391	1923	2468	3115	1409	663	3452	448	10	474	2204	191	1490	1173	567	1597	1681	1977	626	480	1979	3028	102	1519	3325	765	833	1152	2403	1475	2475	4917	218
E2F8|ENSG00000129173|protein_coding	288	338	268	422	176	323	172	996	313	300	807	274	1112	811	533	263	133	1526	1201	631	346	200	1966	299	257	875	933	85	484	362	272	835	209	1147	180	468	751	620	1394	762	1534	1057	558	1388	413	957	2103	684	985
MOB3B|ENSG00000120162|protein_coding	4016	3666	564	1419	457	267	662	1288	515	598	737	684	2588	1427	1126	569	537	1749	1892	1005	448	457	1014	1117	582	1988	1420	128	856	1447	457	3259	166	1570	1121	442	1887	1200	3621	1205	2222	1277	843	781	1656	1638	1434	1488	1790
FNDC10|ENSG00000228594|protein_coding	192	226	276	544	142	379	594	822	557	525	281	1424	343	615	1552	480	516	271	647	585	122	694	799	306	110	454	530	308	680	531	674	503	473	372	167	60	229	220	225	118	411	658	269	420	314	1026	548	665	274
PKDCC|ENSG00000162878|protein_coding	2805	1767	2257	2884	318	244	1179	1817	1589	705	412	2112	1962	7237	5510	257	914	1492	4220	2601	1185	1761	378	2181	983	2246	4694	929	3095	4065	1035	1882	611	2601	553	1533	3675	6290	422	2084	615	1803	667	921	1949	1384	5945	1649	1365
OLIG3|ENSG00000177468|protein_coding	0	0	0	0	0	0	0	0	0	0	0	0	0	0	0	0	0	0	0	0	0	0	0	0	0	0	0	0	0	0	2	0	8	0	0	0	0	0	0	0	1	0	3	0	0	0	0	2	0
CENPK|ENSG00000123219|protein_coding	243	408	109	436	127	595	63	519	146	163	280	102	639	520	589	163	49	1259	469	685	318	102	1049	268	200	552	401	60	200	276	143	521	302	676	160	388	634	564	1550	1128	772	896	208	568	601	610	967	753	422
YPEL5|ENSG00000119801|protein_coding	8118	8378	803	4834	612	838	881	2785	1027	858	900	857	2400	3040	3639	798	588	2028	2706	2352	906	1283	1567	1153	236	2864	3744	658	4624	5396	341	3191	1117	2625	1118	962	3428	4784	3016	4609	2820	1557	938	3543	5340	3249	2616	2262	3955
IPO5|ENSG00000065150|protein_coding	7997	11228	5467	19702	5935	10729	2051	19756	7230	8263	6877	3250	6617	13191	12385	6054	2081	23367	20266	12091	4975	4750	20687	3156	3498	14251	10550	1762	13835	8798	8285	16537	4241	17591	7217	6220	18517	10599	11878	18153	35885	7182	13231	9624	17711	13914	16777	23912	11966
ANTXRL|ENSG00000274209|protein_coding	0	1	0	0	0	0	0	2	0	0	1	0	0	1	0	0	0	0	1	0	0	0	0	1	0	1	0	1	0	0	0	0	0	0	0	2	0	0	0	0	0	0	0	0	0	0	1	1	0
CDKN1B|ENSG00000111276|protein_coding	6132	3606	1483	3987	1417	2946	1073	4630	1906	1551	1780	1310	6591	4554	7382	977	1160	6103	6228	2876	2421	1380	2636	1690	1047	3718	3316	668	7803	6214	1547	4864	702	4129	1457	967	3967	1279	4017	7653	6484	2805	5033	2498	4526	3208	7113	4411	4198
BTF3|ENSG00000145741|protein_coding	31125	23850	7076	27456	8187	22804	5735	24492	9315	9962	7447	6138	28158	27857	48901	10003	5008	32810	13910	30267	7508	4636	26586	8827	5209	25611	10712	4424	23124	18514	5275	17895	7278	37481	11805	9844	23509	15050	26250	29562	29992	16486	6158	17748	40896	22372	36928	25325	26239
TSFM|ENSG00000123297|protein_coding	1774	1742	676	1340	584	3040	464	2734	629	633	992	565	1443	1773	1869	963	438	2600	2064	1556	719	602	2417	686	535	2090	1935	510	2965	1236	363	1752	665	2260	536	523	1443	1738	2254	2758	2652	1029	827	1607	1099	2191	3420	2145	2051
PLCH2|ENSG00000149527|protein_coding	329	220	31	346	51	34	67	362	46	201	52	728	44	73	434	330	178	138	47	170	31	326	27	83	50	95	17	14	102	66	355	264	32	75	43	770	380	61	106	45	63	51	30	1422	63	1412	63	50	71
UHMK1|ENSG00000152332|protein_coding	6139	6472	893	5126	2301	2632	1053	3366	1099	1020	1870	1734	5545	4729	4019	1324	494	5522	6114	4296	1628	2312	7013	1463	1146	3991	5326	186	6125	3481	698	7513	2628	6184	1187	1961	7030	4950	5953	3414	6780	10139	2040	7808	5024	5533	7744	4200	3891
RACK1|ENSG00000204628|protein_coding	72592	54736	37142	70871	31002	115017	24118	59114	39949	60638	31000	23929	62843	84210	170052	62675	54635	82466	67006	81470	20821	24272	58652	31089	21160	59918	57409	43113	88096	51620	30244	58569	15877	96089	58541	29093	53007	59194	29349	54927	79420	36458	43353	41697	110260	55581	112815	67612	62791
NCAPD3|ENSG00000151503|protein_coding	1249	2286	1147	1571	958	1545	683	2089	1355	1118	2209	784	1918	2378	2273	1647	813	3910	4819	1993	1811	1207	6158	1695	1729	3606	2544	649	3801	1622	1044	4114	963	3900	951	1155	2501	2157	6543	3033	5484	3266	2636	3655	1645	4354	5709	3221	3429
CMTM1|ENSG00000089505|protein_coding	49	28	26	74	27	11	15	56	20	36	33	23	49	28	18	39	36	71	62	28	17	18	65	30	23	66	16	19	80	39	36	103	57	49	20	31	78	64	112	14	63	45	9	170	59	146	68	62	38
NSD3|ENSG00000147548|protein_coding	4789	5079	556	4996	1113	2544	500	3993	852	1205	1173	738	3567	7650	7913	1452	491	4710	4840	3530	1385	1128	6359	1274	961	3662	1166	170	3811	2656	1959	5051	1271	4157	1478	1263	5879	15892	5969	2512	9954	4123	2620	3169	3742	5145	4721	4787	5030
HOXC11|ENSG00000123388|protein_coding	1	0	14	0	5	0	2	5	0	1	0	1	0	87	76	0	2	2	291	302	44	0	6	78	15	0	59	0	685	0	1	10	0	0	0	0	2	494	2	209	2	7	53	10	2	14	174	644	2
PANK1|ENSG00000152782|protein_coding	3043	1471	239	2814	521	360	657	1127	572	444	502	285	1180	1627	3104	504	295	1178	960	1209	407	1094	1043	851	374	2011	704	53	2165	1011	632	1806	397	1471	543	413	1402	1026	3420	1365	1442	1289	922	1991	1389	1367	2088	1518	2556
CDH15|ENSG00000129910|protein_coding	2	6	2	18	9	5	3	5	5	10	3	10	7	13	7	5	18	2	5	14	0	2	10	7	1	6	6	14	25	13	1	8	3	6	7	3	21	2	10	8	4	3	6	11	19	23	11	6	30
DEFA4|ENSG00000164821|protein_coding	0	0	0	0	0	0	0	0	0	0	2	0	0	0	0	0	2	0	0	0	1	0	0	0	0	0	0	0	0	7	0	0	0	0	0	0	0	0	0	0	0	0	0	0	1	0	0	0	0
GAB1|ENSG00000109458|protein_coding	3453	3416	389	2223	387	684	520	1245	284	526	629	638	1366	1858	1493	563	306	1689	871	741	327	717	984	772	288	1135	1119	76	1601	1298	334	2432	98	1460	750	402	1209	1627	3190	999	1909	1364	564	1055	1312	2430	1610	1226	1653
ALG14|ENSG00000172339|protein_coding	1005	998	439	670	279	658	302	904	367	287	299	146	754	684	930	458	252	1116	1115	1094	286	241	1036	297	356	781	450	239	589	547	181	871	348	759	392	297	754	645	1360	872	991	457	331	928	699	511	1024	922	439
BLACAT1|ENSG00000281406|protein_coding	15	9	211	391	188	2173	54	716	118	130	83	62	2	20	111	26	150	254	653	91	174	248	232	13	126	445	222	6	98	98	180	336	400	180	42	381	421	278	2	74	122	105	129	357	435	113	350	355	68
KREMEN2|ENSG00000131650|protein_coding	16	14	17	42	51	164	45	148	171	72	53	117	57	44	1794	24	28	52	64	43	35	45	37	166	117	70	132	31	567	34	23	49	12	32	18	79	53	30	58	51	113	184	45	114	103	49	134	658	54
CAPN5|ENSG00000149260|protein_coding	21469	17450	1141	8697	2043	1402	5287	6309	4242	6128	3048	3008	10695	7675	10204	3675	6752	5124	6904	6153	1743	2754	9688	5343	4208	6545	2753	1656	6519	3983	2435	15777	2604	6858	4840	2926	14546	9167	11382	3811	12507	9244	1750	7947	8196	5519	1408	7322	9060
C1QA|ENSG00000173372|protein_coding	10826	5554	778	2679	234	742	352	2118	899	597	774	777	2438	5179	1589	545	2271	1012	2183	2288	1010	940	1486	2073	323	2136	3006	1133	2519	17165	359	3636	279	4614	609	387	3129	673	2123	911	1407	1375	1809	2600	4869	6738	7435	2341	9741
ATG3|ENSG00000144848|protein_coding	3468	3131	752	2680	974	1076	970	2410	1351	1292	1868	2340	4613	2959	3539	1159	1255	3976	4858	3045	1424	953	3823	1532	1135	3089	3142	955	2962	3138	815	3725	1454	3475	1061	1380	2901	1882	4109	4019	5333	2368	1130	3603	3131	2706	4003	2239	3719
GOLGA7|ENSG00000147533|protein_coding	3379	2892	474	3628	536	1616	1247	2431	917	664	1530	321	2721	3289	4128	576	402	2707	2906	3851	1303	1286	2746	834	540	2203	3685	691	7573	2214	635	2540	794	1856	779	589	2634	2470	2900	3271	3917	1677	1830	2095	3319	2635	2692	4543	3482
IPO8|ENSG00000133704|protein_coding	4757	4400	666	3422	1592	1720	701	3742	1264	1222	877	1447	3802	4153	3316	934	474	3706	3280	2885	893	1081	8130	863	786	3663	1647	219	4715	2455	2309	3314	1564	3325	953	1209	4069	2410	2417	2823	5167	2582	1305	2881	3854	3825	3780	3280	3642
CLMP|ENSG00000166250|protein_coding	3281	6010	125	1013	56	18	51	367	384	60	213	103	417	1132	279	82	264	423	341	153	214	375	695	209	32	271	268	181	1518	1576	90	615	63	971	257	323	845	93	404	501	455	250	317	920	885	1789	304	447	604
BMS1|ENSG00000165733|protein_coding	2370	2928	890	2190	1228	3155	744	3119	1132	1072	1371	1252	2992	4240	4597	1308	478	5317	4944	3068	1185	1230	5789	1006	855	3841	2795	163	6238	2222	1746	4153	704	3934	1343	1836	3524	2456	3848	2474	4594	3261	2021	3772	2785	6260	7058	5537	3555
DTX1|ENSG00000135144|protein_coding	503	243	42	133	97	335	23	69	44	33	31	111	113	370	46	52	243	111	149	65	92	101	137	70	7	69	50	41	140	467	25	179	71	196	106	97	185	25	73	45	66	71	37	253	134	146	137	125	65
MSANTD4|ENSG00000170903|protein_coding	688	791	90	650	247	322	99	453	328	126	272	235	974	910	771	198	74	676	1057	759	182	328	1107	244	31	674	1108	96	1397	890	162	619	727	1057	216	307	792	408	466	1153	1133	530	819	1125	812	941	1186	806	671
CLCN1|ENSG00000188037|protein_coding	13	4	10	26	2	0	17	28	8	1	4	24	9	24	27	3	4	16	193	11	15	1	7	197	17	23	6	3	2	9	63	17	1	14	8	6	29	29	17	12	58	64	15	14	12	16	7	9	28
SPATA24|ENSG00000170469|protein_coding	151	118	42	85	26	83	46	111	96	60	30	55	136	176	336	73	28	119	193	132	27	26	88	98	24	107	173	14	162	86	37	137	28	162	37	47	128	112	73	146	228	91	42	51	150	120	129	182	131
ARSB|ENSG00000113273|protein_coding	1002	1689	295	770	223	249	176	408	304	202	373	118	585	984	674	274	344	872	473	517	226	198	560	323	280	557	433	150	1008	1157	87	528	297	1387	369	385	613	254	885	526	581	2705	413	687	881	1119	976	584	1036
CREBZF|ENSG00000137504|protein_coding	2790	2100	1125	3795	893	1713	778	3910	1011	1223	1630	974	2804	3561	2995	1459	711	2698	4028	2282	1242	1330	4729	1495	909	3095	4976	601	6572	2837	893	4088	878	4332	1415	1353	3378	2745	5575	5470	4051	3008	3684	4376	2329	4246	2521	3891	3243
AC008687.1|ENSG00000267335|protein_coding	0	0	0	0	0	0	0	0	0	0	0	0	0	0	0	0	0	0	0	0	0	0	0	0	0	0	0	0	0	0	0	0	0	0	0	0	0	0	0	0	0	0	0	0	0	0	0	0	0
PLRG1|ENSG00000171566|protein_coding	2768	2917	843	2385	741	2151	601	1888	661	790	1194	1109	2090	2989	2935	922	499	3574	2268	3223	855	828	2032	1004	542	2929	1766	325	3815	2118	683	3621	846	2468	796	741	2539	2925	3513	3245	3620	1683	870	1862	2416	4380	3317	2605	2846
SELENOF|ENSG00000183291|protein_coding	11284	8650	4067	10883	2505	4327	1890	7172	2641	2179	2967	2340	9042	10587	5257	2393	874	11655	10169	10860	3342	1912	10075	2576	2842	7340	6140	1367	8052	8330	1827	7965	3455	6910	2558	2587	9033	7936	10069	11986	8101	8210	4673	12889	9723	8755	9462	9762	5412
WDR19|ENSG00000157796|protein_coding	530	700	268	763	146	364	163	573	168	117	204	181	329	1027	615	189	107	598	554	172	171	279	362	140	174	378	352	50	1444	569	181	434	290	692	160	215	768	871	387	551	914	435	354	320	485	777	636	997	313
CCDC141|ENSG00000163492|protein_coding	75	61	3	11	4	1	2	5	2	3	4	2	3	7	5	3	0	3	7	7	3	0	9	3	1	4	9	3	214	82	0	8	5	7	8	14	13	7	7	4	0	12	2	323	23	17	10	2	11
MREG|ENSG00000118242|protein_coding	397	258	258	386	235	373	86	419	137	167	204	68	532	394	381	186	115	581	388	463	440	178	667	194	168	283	595	99	611	453	115	457	711	662	188	260	403	257	329	686	346	497	396	1145	344	1142	913	530	366
FAM71A|ENSG00000162771|protein_coding	0	0	0	1	0	0	0	0	0	0	0	0	0	0	0	0	0	0	0	0	0	0	0	0	0	0	0	0	0	0	0	0	1	0	0	0	0	0	0	0	0	0	1	0	0	0	0	0	0
ZNF784|ENSG00000179922|protein_coding	449	581	201	218	154	286	181	205	111	184	120	119	192	350	257	209	319	485	401	124	147	272	392	221	119	478	241	97	885	343	186	509	132	411	207	147	240	395	455	174	253	172	238	412	304	421	234	415	152
GLS|ENSG00000115419|protein_coding	3617	3922	1324	12377	1305	4346	736	7112	913	1790	1800	1025	9287	6312	6599	1037	388	7623	10409	7502	2151	1604	6108	1456	598	6693	4651	448	10317	5519	1255	5820	1268	6820	1687	1543	5540	3168	5766	7873	6666	3755	1902	7155	4671	11096	5145	6713	6624
MARCO|ENSG00000019169|protein_coding	2404	338	2	178	0	12	2	261	104	4	13	6	462	738	325	11	58	41	52	130	36	41	109	7	0	27	258	35	193	1988	3	38	1	40	44	24	10	6	11	1	38	31	321	1116	32	99	7	18	222
CLEC18B|ENSG00000140839|protein_coding	3	1	3	15	2	7	5	5	0	2	3	2	8	13	5	1	0	3	11	3	2	2	2	10	3	4	6	2	12	7	6	2	6	7	1	1	5	9	5	0	0	7	3	8	9	4	8	4	3
ZFP57|ENSG00000204644|protein_coding	0	23	11	19	4	12	0	0	0	0	0	0	10	1	1	5	0	4	33	1	10	2	1	0	0	9	40	0	12	77	0	0	0	0	2	7	46	0	22	0	0	0	32	0	5	1	0	1	0
SACS|ENSG00000151835|protein_coding	491	993	161	357	197	468	77	857	137	44	287	120	630	488	819	226	65	860	804	86	258	206	560	106	127	1209	371	40	1036	568	134	623	1085	900	219	195	895	86	672	410	353	693	681	1493	468	1686	3562	992	334
STAG3|ENSG00000066923|protein_coding	194	217	270	165	42	28	28	185	34	31	563	30	31	130	179	36	24	92	271	24	23	27	113	36	19	63	66	7	197	95	129	81	23	117	36	93	102	75	112	57	227	76	62	55	65	100	110	153	74
RIMS4|ENSG00000101098|protein_coding	427	296	0	10	0	0	8	2	0	1	4	0	8	95	2	2	0	0	19	0	0	2	6	7	0	1	6	0	95	53	4	7	276	3	2	0	4	0	1	1	0	0	0	2	6	12	8	2	0
AL391987.2|ENSG00000204805|protein_coding	0	0	0	0	0	0	0	0	0	0	0	0	0	0	0	0	0	0	0	0	0	0	0	0	0	0	0	0	0	0	0	0	0	0	0	0	0	0	0	0	0	0	0	0	0	0	0	0	0
PCMTD1|ENSG00000168300|protein_coding	4682	4274	415	5348	914	2368	746	1660	631	462	1234	924	2387	7952	3940	452	185	1784	2672	4131	718	1874	1926	828	236	1593	2748	97	18121	3025	458	1995	370	2763	591	531	2497	2638	2148	2736	2805	2359	1785	5721	2578	3450	2531	3146	2536
ERG|ENSG00000157554|protein_coding	759	908	81	388	39	112	37	576	84	36	106	185	563	1326	183	103	104	367	1914	138	117	78	966	128	23	258	467	74	627	1443	51	411	131	723	142	73	370	76	234	328	479	197	249	712	562	1636	457	746	392
LSM6|ENSG00000164167|protein_coding	751	722	202	759	198	736	191	720	169	185	318	202	525	834	750	192	150	1726	742	1149	367	304	673	241	188	926	924	131	829	663	209	953	212	894	226	185	614	1255	1351	1124	1589	568	264	665	800	1539	1426	994	913
UBR2|ENSG00000024048|protein_coding	3572	4006	869	3807	1206	1495	904	2579	1273	1243	1628	571	2485	3539	3290	1064	568	2516	3340	2042	821	1196	3264	1358	806	3530	2030	255	4091	2140	599	4006	676	3874	809	808	2760	3044	4047	2849	4175	2908	1705	15337	3238	3595	3399	3330	6775
ZNF234|ENSG00000263002|protein_coding	362	270	171	390	162	265	89	243	159	131	166	68	434	594	253	148	91	426	436	127	62	262	441	142	83	389	364	46	1236	245	121	678	143	385	126	158	163	365	443	257	306	372	274	265	280	363	521	543	109
VPS8|ENSG00000156931|protein_coding	2046	2340	458	1602	468	1439	434	1244	837	835	762	456	1580	1655	1188	550	383	2565	1504	1014	672	694	1940	712	528	1368	1200	199	1588	1418	613	1926	633	1481	623	894	2014	1382	1927	1308	1400	1433	1018	1698	1184	1725	1643	1559	1199
AF241726.2|ENSG00000250349|protein_coding	0	0	0	0	0	0	0	0	0	0	0	0	0	0	0	0	0	0	0	0	0	0	0	0	0	0	0	0	0	0	0	0	0	0	0	0	0	0	0	0	0	0	0	0	0	0	0	0	0
ARL4D|ENSG00000175906|protein_coding	614	1283	98	146	3	56	17	116	36	21	24	21	63	379	206	76	49	164	132	28	37	142	69	32	6	41	99	40	400	352	19	140	357	149	25	38	77	179	47	87	52	38	99	67	99	143	145	121	29
HNRNPCL1|ENSG00000179172|protein_coding	1	0	1	2	0	2	0	0	0	0	3	1	0	1	0	1	3	2	1	1	1	0	3	0	2	1	0	0	4	0	2	0	2	1	2	1	0	1	1	0	1	0	3	0	1	1	1	1	0
RARS1|ENSG00000113643|protein_coding	3365	3562	1225	3556	1547	2293	980	3318	2068	1115	1949	1210	4242	3799	6403	1260	695	4986	6334	5474	1577	1293	4460	1371	1118	4136	4042	376	5243	2519	1275	3710	1880	7273	1384	1816	3463	2348	3374	4591	7717	3121	1288	2889	4256	4461	6419	5233	4073
INHA|ENSG00000123999|protein_coding	4	4	3	6	0	87	0	5	4	0	9	5	1	2	16	12	1	9	2	0	2	4	2	3	0	0	6	4	13	12	12	3	159	13	7	7	1	0	1	2	0	0	22	1	6	1	2	7	2
NR2C2AP|ENSG00000184162|protein_coding	665	818	573	975	268	1778	489	1128	817	513	631	524	1263	1708	3733	586	670	1702	897	1856	885	954	1781	918	547	1306	1305	500	2744	1996	672	1373	462	1557	480	522	1374	1466	1732	1419	1457	612	768	1895	1122	1976	2613	952	1363
WDR6|ENSG00000178252|protein_coding	6938	11156	3318	4640	1757	4035	2051	3677	3173	4237	2895	3344	3514	7841	6632	5918	5538	5762	5265	5021	2545	4440	8013	1938	2213	4504	8058	2239	13640	4949	2257	6920	1203	6023	4205	4137	5379	3333	5804	4526	6227	5047	6052	6333	5119	5967	9473	6948	4850
ABL2|ENSG00000143322|protein_coding	1019	2426	495	1254	526	2686	385	1389	536	479	1016	519	1072	1925	1304	642	266	1390	1395	598	499	987	2152	478	307	880	1734	162	3766	1813	420	1743	534	2031	1204	885	978	1023	2231	835	1786	1106	1267	1445	1142	2190	1816	1437	1274
XCL1|ENSG00000143184|protein_coding	30	18	96	16	0	0	4	2	22	1	3	2	3	6	10	5	3	55	72	47	11	58	6	1	0	3	18	10	190	99	2	2	0	70	0	1	58	370	10	4	0	25	79	8	22	15	44	105	9
TMLHE|ENSG00000185973|protein_coding	626	845	436	1076	186	198	266	671	255	350	187	106	590	465	400	285	198	841	1068	487	388	304	385	340	108	1099	532	138	1072	645	332	581	155	589	411	369	306	487	690	1151	992	275	210	520	458	510	667	389	982
PITRM1|ENSG00000107959|protein_coding	3667	4406	952	4644	1558	2194	1289	3577	1575	2018	1115	1392	3471	4211	3348	1292	1619	6189	5471	2153	1723	2632	6338	1423	1018	4728	2050	737	5687	3028	3309	4655	1367	3303	1531	1594	4171	3996	4367	4089	7919	2688	1458	6125	3438	5120	6365	3453	4104
ZNF184|ENSG00000096654|protein_coding	512	520	141	554	260	272	80	593	242	246	398	115	644	500	278	232	57	535	881	592	174	187	629	76	219	751	616	30	735	345	86	813	271	361	130	184	601	672	941	799	734	585	287	491	482	727	1006	530	254
IL24|ENSG00000162892|protein_coding	127	142	34	673	3	7	17	111	110	8	102	162	47	81	20	12	86	158	76	7	18	18	409	51	41	22	45	264	1234	134	107	121	86	1619	37	217	130	36	14	242	348	70	36	254	650	668	97	401	58
AC004997.1|ENSG00000248751|protein_coding	5	3	0	4	0	2	1	0	2	1	0	2	0	3	5	2	4	0	3	0	0	0	0	0	1	1	1	0	3	1	1	1	6	1	2	1	3	2	5	3	2	1	0	1	3	3	3	0	3
CD22|ENSG00000012124|protein_coding	1094	433	11	198	4	9	29	118	4	8	39	92	41	120	113	22	156	34	33	9	16	3	274	40	9	47	66	23	101	210	12	167	69	66	158	15	179	8	52	30	23	46	29	34	122	366	61	174	166
EPHX3|ENSG00000105131|protein_coding	31	20	232	26	0	7	13	15	23	6	18	6	18	49	11	31	29	31	20	74	8	6	82	19	0	22	12	40	27	49	3	19	17	37	27	12	24	8	23	12	32	12	92	122	14	66	38	32	57
COASY|ENSG00000068120|protein_coding	3982	3663	2575	4117	1574	3105	2030	4780	2238	1668	2142	2616	2718	6333	6287	3215	3119	5496	6586	3435	2137	1674	6500	3679	1642	4973	4154	1753	6911	4288	3263	5159	3647	5112	3008	1733	5388	8709	8122	3858	8198	2617	3590	6393	3825	5330	8535	6598	4362
DNA2|ENSG00000138346|protein_coding	192	308	378	357	227	547	84	773	164	175	337	154	452	294	298	279	60	1944	1119	570	325	232	1592	341	186	874	502	65	643	361	293	840	308	1079	170	385	472	576	1185	1080	698	965	517	1096	567	684	1053	977	585
AGO3|ENSG00000126070|protein_coding	881	1487	405	976	257	691	183	738	304	355	397	269	917	771	871	369	172	1345	1453	686	282	355	1204	216	264	728	769	85	1334	733	274	987	450	770	321	375	771	884	1322	656	649	937	766	1290	566	1022	1609	1408	389
RBM44|ENSG00000177483|protein_coding	11	24	17	29	11	10	1	38	5	4	4	1	10	11	10	7	6	17	23	16	3	6	14	8	9	20	9	2	37	22	1	28	8	11	4	14	10	18	15	75	6	16	21	14	10	21	6	11	5
TMEM199|ENSG00000244045|protein_coding	802	776	308	679	172	914	240	721	290	155	305	247	437	1171	935	270	171	1010	1133	589	276	295	1000	362	160	591	489	191	825	926	238	731	308	910	310	172	808	963	984	897	1097	509	420	895	859	621	818	967	903
CCNO|ENSG00000152669|protein_coding	46	19	170	169	253	105	70	818	414	707	269	291	390	364	726	181	384	225	608	515	17	244	365	476	434	255	216	129	32	137	19	197	58	570	81	337	483	202	442	148	430	461	188	236	552	636	271	345	329
COL20A1|ENSG00000101203|protein_coding	0	3	1	3	0	9	0	4	1	0	0	0	0	1	1	0	0	0	0	0	0	1	1	0	0	0	2	0	2	0	1	1	2	9	0	3	0	0	5	0	0	2	2	15	1	1	1	5	1
SYNPO2L|ENSG00000166317|protein_coding	0	4	3	1	0	3	1	4	5	2	0	0	3	7	0	0	1	4	4	2	0	0	2	0	0	2	8	3	7	11	0	9	0	2	1	4	4	5	5	0	1	1	17	3	5	8	7	10	2
CRELD1|ENSG00000163703|protein_coding	2111	2551	664	1565	277	867	509	948	860	716	588	524	1057	3254	2334	783	534	1229	1403	1680	558	920	1316	503	554	634	1927	587	2604	1637	516	1643	507	999	731	488	1180	2093	1389	1584	1544	938	572	1681	1439	1329	2111	1343	1469
CT47A3|ENSG00000236126|protein_coding	0	0	0	0	0	0	0	0	0	0	0	0	0	0	0	0	0	0	0	0	0	0	0	0	0	0	0	0	0	0	0	0	0	0	0	0	0	0	0	0	0	0	0	0	0	0	0	0	0
CLRN1|ENSG00000163646|protein_coding	0	3	0	0	0	1	0	0	0	0	0	0	0	1	1	0	0	0	0	0	0	0	0	0	1	0	0	0	0	0	0	1	0	0	0	0	1	0	0	0	0	0	1	0	0	0	1	0	0
CRACD|ENSG00000109265|protein_coding	2264	2006	168	923	223	13	303	513	121	134	115	208	168	641	234	84	348	219	406	337	130	247	440	415	193	1809	51	52	1617	306	168	1874	677	731	317	243	1050	180	1355	341	330	1982	192	446	931	852	859	807	515
TTLL3|ENSG00000214021|protein_coding	667	610	336	1070	191	766	275	917	339	455	403	281	422	1138	606	581	514	464	411	237	368	843	415	397	229	255	779	227	1038	299	457	991	329	992	466	1476	520	1567	949	372	519	1042	353	1119	355	494	394	1183	363
SREK1|ENSG00000153914|protein_coding	3236	2612	730	3291	928	3458	547	3321	912	1080	1201	1026	2362	4532	3451	928	241	3599	2648	2171	811	853	3973	1166	538	3340	1416	97	4050	2166	738	4491	1495	4518	818	1748	2967	2165	5620	2424	3841	3483	1199	3049	2436	3690	3353	4952	1949
PCDHA2|ENSG00000204969|protein_coding	5	10	0	10	0	0	0	1	0	1	0	0	3	3	0	3	0	0	9	0	0	0	2	0	0	0	1	3	1	2	0	2	0	0	0	3	3	1	5	1	0	0	0	3	0	5	20	1	25
LIPF|ENSG00000182333|protein_coding	0	0	0	1	0	0	0	0	0	0	0	0	0	0	0	0	0	0	0	0	0	0	0	0	0	0	0	0	1	0	0	0	0	0	0	0	0	0	1	0	0	0	0	0	0	0	5	0	0
USP43|ENSG00000154914|protein_coding	741	670	283	519	293	999	235	747	267	347	344	180	640	535	396	577	363	834	715	371	183	237	752	224	277	863	553	99	851	304	215	1222	282	524	278	286	626	785	754	615	1786	644	314	582	499	485	1667	629	1175
SPDYE2B|ENSG00000173678|protein_coding	2	0	0	2	0	1	0	2	0	0	0	0	0	1	0	0	0	0	0	0	0	0	0	0	0	1	2	0	6	0	0	2	0	0	0	0	0	0	6	2	5	0	0	0	0	1	0	0	0
ADAMTS20|ENSG00000173157|protein_coding	0	0	6	1	0	0	0	0	0	0	0	0	2	0	1	0	0	0	63	97	0	0	2	0	0	1	11	0	104	0	0	1	0	0	1	0	0	55	54	0	1	0	51	1	1	1	1	49	0
SCG3|ENSG00000104112|protein_coding	355	402	5	31	4	235	2	125	2	1	13	2	6	27	3	2	0	14	195	3	8	9	16	5	0	26	29	1	37	69	1	12	0	10	1	23	22	1	43	6	1	3	168	9	19	39	31	473	3
TASOR|ENSG00000163946|protein_coding	4037	3984	821	3376	1095	1428	776	3087	1002	1027	2063	979	5155	4438	3123	1219	447	3667	4300	3087	978	1311	3952	830	930	2623	3471	136	5684	3007	695	2843	1374	3836	1031	1256	3088	3586	3291	3652	5380	3354	2044	4491	2527	4526	4203	3076	3511
JPH2|ENSG00000149596|protein_coding	2384	7888	75	226	23	22	22	114	178	40	39	27	81	1398	193	49	131	97	398	51	80	943	274	105	14	45	547	118	528	763	42	134	36	103	138	52	137	26	196	74	51	110	103	371	252	341	424	135	142
OTX2|ENSG00000165588|protein_coding	0	0	0	0	0	0	0	0	0	0	5	0	0	7	0	0	0	0	0	1	0	0	2	0	0	0	0	0	1	0	0	0	0	0	0	0	0	0	0	0	0	0	0	0	0	0	0	0	0
PNPLA6|ENSG00000032444|protein_coding	3886	4462	1918	2757	1097	2264	2330	2001	3113	3332	1037	1713	2479	3832	6858	2967	7596	4548	3369	3109	1969	3748	4880	2963	1497	4878	1699	2208	4150	4437	2499	6774	2269	5944	2160	1722	3920	1992	3984	2575	4844	1600	2225	4011	3212	4604	3354	4016	4288
SLC9A9|ENSG00000181804|protein_coding	1127	1267	38	237	12	20	19	52	43	28	36	46	81	291	78	35	112	40	76	82	29	106	150	76	7	73	117	54	276	842	16	147	18	219	45	41	223	16	117	111	88	108	61	135	227	468	124	158	290
TDRD3|ENSG00000083544|protein_coding	1276	1523	330	2255	547	1172	181	1659	594	724	493	266	1041	1384	1139	494	134	1281	1446	2391	260	479	1076	266	334	1417	1019	39	882	860	626	1054	441	897	469	484	1511	1695	1400	1107	1672	725	573	1089	1664	624	1528	882	1239
POGLUT1|ENSG00000163389|protein_coding	1107	1491	320	1248	315	548	172	714	466	392	620	296	1129	1227	1325	428	180	1503	1396	1779	321	444	1354	351	391	699	1345	153	1519	1329	252	851	333	1205	386	918	632	1105	990	1320	1274	858	641	1691	1496	1049	1518	948	1342
RDH10|ENSG00000121039|protein_coding	1267	2800	801	2253	984	1516	914	4646	1089	1143	1803	1002	1928	4467	3018	625	830	1839	2073	5226	614	1367	1745	1207	622	2184	2229	269	3140	3820	1151	2006	1444	1969	1399	1455	2483	1696	2913	2217	3191	1747	1208	4206	1839	2391	1531	1598	1685
VWA5A|ENSG00000110002|protein_coding	5582	3719	424	2388	869	319	482	629	1418	96	648	1234	2719	836	2954	613	871	1819	1032	1605	199	350	1686	299	263	1286	263	176	650	1374	341	2840	643	1934	931	1076	3927	1766	2363	2144	4047	2845	143	1830	2695	1359	221	1583	1003
MRGPRX3|ENSG00000179826|protein_coding	0	0	0	0	0	0	0	0	0	0	8	0	0	0	1	0	0	1	0	0	0	0	0	0	0	0	1	0	0	0	0	1	0	1	0	0	0	0	0	0	0	0	0	0	0	0	0	0	0
SMARCA4|ENSG00000127616|protein_coding	6307	8665	3925	6116	4790	8291	3876	9346	6211	7698	3976	5411	7397	7417	15622	7585	8440	14722	13966	9596	3639	7713	17256	4397	5275	15832	5788	1472	12112	6830	10857	16018	4956	14282	5968	5536	9063	6931	14303	4834	14793	7445	7889	10523	6910	16921	14202	10212	10099
IFNA14|ENSG00000228083|protein_coding	0	0	0	0	0	0	0	0	0	0	0	0	0	0	0	0	0	0	0	0	0	0	0	0	0	0	0	0	0	0	0	0	0	0	0	0	0	0	0	0	0	0	0	0	0	0	0	0	0
CLCN6|ENSG00000011021|protein_coding	963	1298	220	741	183	351	245	1297	464	375	363	409	324	892	952	431	407	606	916	313	316	337	921	299	326	549	409	168	1320	701	310	886	367	646	244	350	736	953	902	425	860	444	377	1015	467	745	1076	962	322
RYK|ENSG00000163785|protein_coding	3751	4430	986	3190	773	1973	618	1948	1134	1279	1394	976	3992	3730	3438	992	648	4333	3652	2567	1297	1337	3966	1075	768	2286	2656	649	6263	3251	750	3352	1314	3591	983	1181	2693	2073	3545	5084	4144	2456	1851	4520	2874	3634	3231	2724	2617
NFKBIL1|ENSG00000204498|protein_coding	1114	962	239	740	338	898	308	893	425	403	302	264	623	1137	2184	388	442	1227	1070	1056	270	461	927	296	362	912	1025	294	1210	804	372	997	281	929	481	135	803	1552	1064	759	1084	286	344	635	1076	881	900	780	562
UTY|ENSG00000183878|protein_coding	1442	0	22	1	0	0	1	183	300	166	616	221	51	0	991	0	128	0	29	54	192	273	7	54	621	0	0	80	1	0	3	0	224	793	0	0	327	8	0	0	624	667	6	1	1294	1259	573	858	138
MAEA|ENSG00000090316|protein_coding	5117	4792	1796	3001	1614	1332	1662	4178	1474	2420	1469	2192	2415	5021	5036	3027	3359	4886	2599	3669	1468	2363	3332	3075	1556	4105	3320	1387	4569	2313	2067	5934	2061	4657	1912	2224	4153	4875	7699	2854	4156	2987	2322	4910	3943	3453	6915	4231	3378
GPR156|ENSG00000175697|protein_coding	28	118	6	8	2	1	3	2	1	5	3	2	5	8	6	4	3	23	72	8	1	7	3	7	0	7	8	1	44	25	3	15	17	10	6	5	8	4	7	2	1	2	27	9	2	7	11	2	6
IL1F10|ENSG00000136697|protein_coding	0	0	0	0	0	0	1	2	1	0	3	0	0	0	0	0	0	0	0	0	0	0	0	0	0	3	0	0	0	0	0	0	0	0	1	0	2	0	0	0	0	0	0	1	0	2	1	0	0
GPS1|ENSG00000169727|protein_coding	4997	5382	3832	3707	1643	4723	2844	4835	3030	1986	1819	1827	3094	5067	5059	3476	5070	8229	6563	5956	2643	2150	6333	4729	1962	4552	4751	5574	5076	4948	4412	6908	2099	6418	3493	2267	4488	9038	3410	4597	5733	2694	4100	5410	4656	4632	6505	6483	5530
ZC3H6|ENSG00000188177|protein_coding	643	598	37	855	161	139	112	424	158	156	209	224	414	312	766	167	83	209	435	712	59	273	219	144	188	270	341	30	754	460	154	244	299	249	109	163	357	482	667	439	598	275	90	625	446	366	472	290	474
ERO1B|ENSG00000086619|protein_coding	823	769	62	414	20	130	33	469	39	25	122	31	474	255	467	24	29	214	443	58	35	62	119	30	4	199	169	35	1100	507	11	203	92	442	161	50	365	198	202	213	334	803	230	156	575	270	447	225	403
KIF2C|ENSG00000142945|protein_coding	382	628	1782	1010	616	2289	699	2930	842	1137	1310	736	2299	1642	3044	1055	492	4473	3666	1681	995	519	4535	719	964	3356	2476	364	2574	722	1001	3141	1171	1643	632	645	2513	2022	3602	1641	2538	2475	1290	3843	1622	2328	5127	2543	1527
PANK4|ENSG00000157881|protein_coding	1320	1504	461	753	354	362	510	795	437	606	326	458	584	805	1356	641	657	1396	732	788	335	624	1365	472	525	956	543	347	1566	767	535	1255	582	968	250	372	1005	764	1215	670	1021	695	352	1175	780	1143	1361	1035	560
BMP5|ENSG00000112175|protein_coding	468	663	18	133	22	28	21	72	17	31	19	37	35	0	43	38	12	59	49	206	32	4	143	89	23	83	12	20	230	61	11	396	9	192	42	46	226	75	199	97	24	128	32	4	234	53	16	113	171
U2AF1|ENSG00000160201|protein_coding	51	33	10	92	2	36	2	15	14	4	33	26	30	99	6	57	26	54	47	42	27	15	134	3	25	37	36	10	81	25	30	109	18	125	24	41	36	0	60	12	29	75	42	119	24	69	46	161	3
PPP6C|ENSG00000119414|protein_coding	6515	5872	934	3935	1072	2440	988	4217	1317	1223	2090	1071	4786	3926	4763	1459	836	3764	4670	3681	1284	882	3853	2062	1144	3709	3710	419	2793	3526	858	3918	1228	3755	1475	1077	3815	3655	4688	3860	3106	2829	1801	4884	4358	3505	4233	3122	4083
FAIM|ENSG00000158234|protein_coding	482	404	102	259	161	572	85	521	118	120	294	150	1035	548	414	110	101	975	539	193	212	130	877	143	184	527	660	49	985	620	97	582	187	662	122	83	384	439	471	823	279	391	301	837	358	614	661	361	512
DIMT1|ENSG00000086189|protein_coding	1519	1717	809	2000	622	1874	416	1660	775	621	857	515	2289	1592	1920	607	294	3267	2441	2226	766	504	1941	566	372	1516	912	288	1647	1354	622	1594	639	1772	720	647	1690	1302	2411	2267	2824	1272	710	1378	2161	2044	2430	2444	2215
PRSS48|ENSG00000189099|protein_coding	2	1	1	3	0	3	0	0	0	0	0	4	0	2	1	0	1	2	0	2	0	1	0	2	1	1	3	0	0	0	2	1	1	1	1	3	1	1	4	1	1	1	1	1	0	0	0	0	0
ZNF496|ENSG00000162714|protein_coding	1925	2363	994	1083	645	600	314	1002	587	640	616	422	964	2634	1856	931	951	1645	1516	886	655	946	1827	626	524	1031	1296	378	3395	1639	754	1889	561	2706	1153	799	1405	889	1367	748	1846	1351	2831	1287	1909	1668	2628	2308	829
ZNF736|ENSG00000234444|protein_coding	381	496	225	910	350	640	160	142	252	314	1004	15	1028	1096	644	312	142	1209	1645	599	403	273	93	203	7	538	778	94	651	417	333	654	199	899	172	181	511	546	1206	601	1310	281	511	706	475	202	52	951	557
PPME1|ENSG00000214517|protein_coding	2547	2895	1221	2084	1064	3010	1200	2368	2395	1350	2005	1177	2414	3161	3646	1761	1300	3287	4161	3180	1107	1664	6379	1998	787	2634	3259	968	4686	3370	1184	3981	994	3343	1325	1380	3134	2975	4165	3023	4683	2140	3197	4015	2706	3726	5115	3283	2935
STK36|ENSG00000163482|protein_coding	772	797	479	1179	430	2031	381	801	549	601	494	304	576	2499	1050	449	499	1053	938	546	542	950	1309	477	357	953	848	195	2370	824	559	1340	283	1478	420	772	896	1489	1175	1013	1072	703	1058	1181	796	1203	945	2032	695
MINPP1|ENSG00000107789|protein_coding	1859	1311	506	1281	323	926	347	919	379	304	633	315	839	881	1491	527	597	1415	740	972	341	534	1000	577	348	1477	1198	300	2442	1295	206	1614	442	1923	538	329	1019	1403	1911	2807	1702	1197	629	991	2332	2204	2071	1939	1940
WDR18|ENSG00000065268|protein_coding	1551	1859	1434	1312	723	2288	1697	1301	2182	2244	1359	1658	1517	1482	4602	2516	3438	3897	1422	1905	1402	2198	2519	2442	1806	2311	1444	1535	1720	1775	1859	2842	1258	2966	1818	1061	1938	3326	3235	1746	2931	1451	2490	2378	1810	2740	3536	1669	2898
OR1L8|ENSG00000171496|protein_coding	8	1	1	2	0	0	0	2	0	0	0	0	0	2	0	0	0	0	0	0	1	0	0	2	0	1	0	1	2	3	0	1	0	0	0	1	0	0	0	1	1	0	0	1	3	2	0	1	0
SMIM10L2B|ENSG00000196972|protein_coding	89	157	21	24	2	6	38	12	12	13	6	6	18	85	9	7	9	36	62	9	16	23	16	18	2	15	46	7	56	62	1	29	4	36	19	3	39	31	21	11	15	24	17	29	37	29	50	32	42
DIABLO|ENSG00000184047|protein_coding	507	536	205	421	129	178	107	362	190	113	148	97	528	481	486	154	101	633	656	542	140	135	527	141	128	468	493	94	784	381	96	520	155	486	157	168	368	323	568	623	564	327	240	637	427	529	776	479	538
FHOD1|ENSG00000135723|protein_coding	1484	1161	473	1267	624	663	600	1427	609	1099	701	724	1164	2039	1282	1006	1032	1209	1286	673	733	647	1880	801	568	1078	973	555	2286	1349	767	2146	969	1488	726	972	1910	1484	1162	899	1464	1232	1269	1543	1139	1578	2240	2087	896
RFXAP|ENSG00000133111|protein_coding	396	339	82	966	107	234	55	724	154	137	154	84	592	389	594	150	58	829	937	409	101	152	366	95	167	455	446	30	276	448	181	419	116	312	129	124	585	413	508	644	519	327	96	312	655	364	472	393	281
RAB18|ENSG00000099246|protein_coding	5564	5416	660	3843	624	1402	802	2482	866	684	897	1097	4167	3552	2334	879	473	3848	3056	2082	1042	1200	3009	1179	432	2996	2039	334	2957	3290	675	4009	1502	3259	1006	962	2686	2491	3981	3920	3030	3095	1379	6637	3706	4042	3352	3534	3150
ATF7-NPFF|ENSG00000267281|protein_coding	32	79	16	59	40	142	21	62	38	33	29	36	20	77	94	25	35	46	34	20	21	34	102	28	8	50	72	40	35	39	12	55	27	70	17	113	33	28	65	8	32	27	44	53	30	44	153	113	20
AHSG|ENSG00000145192|protein_coding	0	0	2	1	0	1	1	0	1	0	505	2	1	0	4	0	5	5	22	17	0	9	16	1	0	3	0	1	1	6	6	2	0	17	7	7	6	0	5	4	1	6	6	2	2	76	1	25	30
CHRFAM7A|ENSG00000166664|protein_coding	7	38	1	11	0	0	1	5	1	1	1	1	1	8	2	2	6	8	1	2	0	3	5	9	0	9	4	0	7	9	2	4	2	2	5	0	6	0	45	3	2	19	0	4	4	5	2	2	6
SMIM13|ENSG00000224531|protein_coding	780	966	348	680	325	684	164	706	225	264	457	125	727	752	382	282	121	1316	1136	979	271	417	975	136	296	1024	666	132	1151	665	183	1187	391	845	287	280	512	695	1201	1413	1378	939	819	766	512	1384	1499	1224	393
USP22|ENSG00000124422|protein_coding	9336	13228	3894	6359	4065	4132	4917	4293	3339	3856	4121	2296	5911	7947	5695	5412	5335	10101	7967	3637	2008	3360	8653	2566	2796	12981	757	1555	18529	5741	2863	11198	5156	8489	2774	3268	5877	4547	8267	6263	14470	9245	3615	10223	7542	8726	15210	9818	9124
LRRC8C|ENSG00000171488|protein_coding	845	1143	70	572	60	79	44	368	90	59	109	73	356	569	209	92	71	458	347	123	103	71	587	92	46	326	291	38	728	1222	48	565	146	753	164	132	573	204	415	407	344	437	210	528	554	1010	496	645	553
LNP1|ENSG00000206535|protein_coding	173	159	19	67	21	34	7	69	32	29	29	47	69	108	109	39	15	101	202	197	40	17	215	15	82	52	54	8	61	124	11	46	120	94	38	29	53	68	215	92	209	153	32	235	115	140	241	81	68
MIIP|ENSG00000116691|protein_coding	785	711	798	1060	344	1130	609	1398	1102	693	551	786	853	1367	1857	903	930	2028	1688	1517	657	650	2048	795	623	1043	1503	1202	1513	1045	1352	1551	627	852	404	423	1450	2527	1638	950	1667	545	732	1947	1127	1263	2408	1831	702
TMEM61|ENSG00000143001|protein_coding	254	137	24	24	3	13	20	45	18	21	3	24	36	13	87	63	85	91	23	22	3	21	58	12	44	25	60	22	16	66	0	89	98	57	55	48	69	3	40	13	7	213	20	19	128	34	7	120	2
RNASE10|ENSG00000182545|protein_coding	2	0	0	2	0	0	0	1	0	0	4	0	0	1	0	0	0	0	3	3	0	0	1	0	0	1	1	0	5	4	0	3	2	1	2	0	1	1	1	0	0	2	1	1	1	3	2	3	7
CHMP7|ENSG00000147457|protein_coding	3141	3539	405	2783	603	1760	423	1043	723	856	529	453	751	1813	1603	1045	728	1454	1580	1231	1143	759	3260	549	331	2557	974	295	2555	2070	517	2891	1319	1879	598	621	1768	2308	3392	1926	3905	2159	682	1828	2460	3244	3759	2930	3565
TUFM|ENSG00000178952|protein_coding	15688	16672	8067	15545	8845	15156	6620	11145	9478	10005	7898	7037	10920	15529	20251	12485	13304	22930	16221	15409	8008	7341	22225	8981	7741	17219	12289	7525	15648	9478	13501	18403	7200	17794	8082	7008	13302	20408	15242	17204	25628	8461	8739	11916	14257	15684	28204	19936	15550
NBEAL2|ENSG00000160796|protein_coding	3822	3622	2318	6103	3795	9470	2104	5570	4954	6961	4529	3794	6040	13275	7333	5063	10893	5668	5990	4620	4840	6438	8929	2334	4994	4759	8311	2719	11810	2519	4204	11023	7260	6376	3183	8163	9539	7486	5488	2849	5223	6196	4615	8750	4222	6624	9641	7514	3506
NMNAT2|ENSG00000157064|protein_coding	256	879	44	55	6	48	8	47	106	39	23	9	1155	75	41	169	19	285	523	1	71	34	185	17	5	44	124	30	667	346	38	201	10	44	120	140	126	126	46	17	525	162	263	49	58	87	44	391	71
AC013394.1|ENSG00000279765|protein_coding	24	24	6	39	10	60	5	54	7	7	27	11	20	28	7	16	3	17	17	16	6	11	17	8	5	15	17	2	7	12	7	13	8	19	8	35	16	29	36	6	10	10	31	55	7	19	42	5	11
DPPA5|ENSG00000203909|protein_coding	0	0	0	0	3	0	0	0	0	0	0	0	0	0	1	0	0	0	11	0	0	0	0	0	0	0	0	0	0	0	0	0	0	0	0	0	0	0	0	0	0	0	0	0	0	0	1	0	0
MRO|ENSG00000134042|protein_coding	73	41	6	16	5	3	0	24	4	3	5	4	2	41	3	4	6	6	51	7	13	2	16	5	0	13	24	3	42	122	7	8	6	24	1	0	11	2	7	8	5	5	1	70	9	77	15	8	30
AC002985.1|ENSG00000268193|protein_coding	0	0	0	0	0	0	0	0	0	0	0	0	0	0	1	0	0	0	2	0	0	0	0	1	0	0	0	1	0	0	0	0	0	0	0	0	0	0	0	0	0	0	0	1	1	0	0	0	0
ERICH6|ENSG00000163645|protein_coding	5	2	1	1	0	5	0	3	1	3	0	2	0	2	2	1	0	4	6	1	0	2	3	3	3	0	2	1	1	2	4	4	3	4	3	0	2	6	2	2	3	8	5	2	1	0	2	5	2
MT1A|ENSG00000205362|protein_coding	212	296	24	26	14	79	32	22	3	36	23	69	1	5	122	67	22	133	350	5	18	28	79	13	0	1	17	67	287	112	4	24	0	41	32	8	8	290	23	217	2	75	61	29	72	401	31	109	13
PRUNE2|ENSG00000106772|protein_coding	6241	23194	174	2037	1427	403	497	1707	1054	239	217	1733	3920	6640	10902	45	153	316	720	965	238	2063	1375	341	2668	4384	4919	33	5851	1915	620	1824	10	1898	216	1404	5665	721	822	152	326	11600	632	4696	5214	806	1030	1287	3458
ARMT1|ENSG00000146476|protein_coding	1756	1378	346	1671	887	474	338	1037	480	577	673	286	1166	1074	1052	665	166	2209	1577	2196	511	404	1472	307	414	2000	843	83	1656	944	290	1874	649	1736	371	421	1498	989	2680	2997	2366	1412	670	2351	1866	1846	1968	2271	1515
RGS21|ENSG00000253148|protein_coding	0	0	0	1	0	3	0	0	0	0	0	0	0	0	1	0	0	0	0	1	0	0	2	0	0	0	0	0	0	1	0	0	0	0	0	0	0	0	1	0	0	0	0	1	0	0	0	1	0
PYDC2|ENSG00000253548|protein_coding	0	0	0	0	0	0	0	0	0	0	0	0	0	0	0	0	0	0	1	0	0	0	0	0	0	0	0	0	0	0	0	0	0	0	0	0	0	0	1	0	0	0	0	0	0	0	0	0	0
UBASH3A|ENSG00000160185|protein_coding	133	104	35	96	8	34	15	47	11	10	31	31	31	115	95	16	76	30	39	13	19	13	45	32	15	37	40	11	131	198	4	102	4	96	41	17	121	16	33	34	34	28	34	17	93	152	105	78	168
ACAT1|ENSG00000075239|protein_coding	7034	7061	647	2103	715	1734	909	2435	689	489	1335	1445	3525	1740	3069	1254	945	3309	3822	890	1919	1699	4349	876	379	2381	3641	603	6394	3124	662	3437	1993	3397	955	966	2537	1286	1375	5739	4207	2083	636	2555	1682	4127	5070	2990	3110
CCNA2|ENSG00000145386|protein_coding	652	1179	1171	1327	714	2110	722	2905	575	1053	1230	767	2819	2081	1940	956	546	4265	2020	2854	1435	819	2667	1661	771	4191	2385	499	2559	982	979	3954	609	3060	643	1051	2468	3014	6305	4347	3525	4817	991	2811	1902	4989	4531	2327	3336
SYNGR1|ENSG00000100321|protein_coding	1024	1862	179	161	15	23	50	47	46	14	51	91	43	374	1265	26	108	66	368	56	23	146	127	86	7	35	126	60	828	672	21	108	1671	181	61	46	145	10	102	54	51	367	351	70	223	188	97	354	78
SSX2B|ENSG00000268447|protein_coding	0	0	0	0	0	0	0	0	0	0	0	0	0	0	0	0	0	0	0	0	0	0	0	0	0	0	0	0	0	0	0	0	0	0	0	0	0	0	0	0	0	0	0	0	0	0	0	0	0
SPIN2A|ENSG00000147059|protein_coding	10	9	4	13	1	3	0	4	5	4	2	0	7	12	2	2	6	4	2	5	7	1	3	2	0	1	4	3	4	8	4	2	0	7	4	9	7	2	15	5	6	1	1	13	5	6	0	6	2
FURIN|ENSG00000140564|protein_coding	8534	9878	3398	6068	2320	3197	2436	4794	2502	3231	2508	1487	5402	7190	2267	6805	8040	12007	7940	3850	3198	3494	10130	2506	3226	6385	6490	3700	11127	4994	2215	16165	3898	7068	4390	3444	5588	6254	7985	4462	7991	8057	2515	21085	6687	8475	6622	9820	7629
PHIP|ENSG00000146247|protein_coding	2218	3236	418	2316	837	2310	341	1423	633	651	1200	385	2842	2686	1139	748	189	2730	3317	1815	494	950	4015	327	573	2492	2437	75	3069	1416	382	2962	1557	3087	524	649	2146	2429	4078	2355	3434	2978	2865	2442	1573	2947	3787	3524	2565
STIMATE-MUSTN1|ENSG00000248592|protein_coding	19	21	6	6	5	10	1	20	5	7	10	6	8	18	28	5	1	16	6	4	9	10	21	6	1	2	13	1	19	9	2	9	3	19	2	5	11	9	7	3	6	7	8	11	8	8	94	11	4
EIF1|ENSG00000173812|protein_coding	31208	41669	9007	23032	5220	24286	7191	18501	8062	5113	7594	7329	16995	25971	24228	9308	7073	27953	25475	14201	9388	6972	22962	9728	6007	19892	21762	6109	22028	30515	8981	20710	10918	21753	16599	8942	14574	29443	19836	21405	27430	13098	17866	28594	23645	22505	22821	19078	25982
TRAFD1|ENSG00000135148|protein_coding	2743	2567	846	2011	805	1246	724	1438	830	689	663	577	1532	2698	3232	759	788	2171	2516	1741	704	964	2054	1150	458	3197	1687	551	4527	2799	368	2869	574	2344	654	804	2302	1544	2038	1338	2039	1306	1093	3207	2563	2697	2700	2002	2906
SDE2|ENSG00000143751|protein_coding	2107	2411	416	1908	729	777	410	1140	396	465	551	210	1541	1455	1652	734	272	1900	2224	1557	727	863	2587	504	477	1753	1141	121	3472	1702	323	2819	633	1896	730	879	2242	1070	2784	1828	2228	2405	907	1952	2245	2069	1792	1588	1774
THUMPD1|ENSG00000066654|protein_coding	3439	3449	625	3692	1061	1646	584	1339	834	721	1056	792	2868	3385	2517	774	379	3676	2843	2589	829	855	2921	679	700	3093	2286	128	3422	2234	592	2890	1486	3395	695	889	2577	2669	3628	3073	2902	3054	2333	2893	2629	4104	3257	2460	2708
ESRP1|ENSG00000104413|protein_coding	10298	8771	3525	7358	2414	5684	4126	7608	3385	2563	4775	3917	11037	12485	11364	3055	1549	9095	10298	9934	2292	4149	8333	4197	1679	5252	6304	879	27275	6323	1923	8620	2578	10092	3107	5004	9885	5763	9869	8988	12327	7657	4833	19832	6450	12468	9119	9818	7873
C15orf41|ENSG00000186073|protein_coding	344	523	187	255	94	531	73	482	118	70	227	40	211	436	186	71	98	673	473	370	154	215	381	360	118	396	248	39	315	499	184	362	276	555	148	163	132	359	447	392	346	194	168	496	242	791	550	484	230
FNDC11|ENSG00000125531|protein_coding	19	16	13	39	14	33	62	44	105	30	6	52	140	168	96	22	20	5	195	23	34	86	66	77	47	38	55	17	53	25	74	8	51	9	26	19	47	17	99	43	78	18	26	168	46	35	29	59	71
OR10A7|ENSG00000179919|protein_coding	0	0	0	0	0	0	0	0	0	0	0	0	0	0	0	0	0	0	0	0	0	0	0	0	0	0	0	0	0	0	0	0	0	0	0	0	0	0	0	0	0	0	0	0	0	0	0	0	0
TLDC2|ENSG00000101342|protein_coding	1084	886	459	2376	278	2455	433	1784	702	467	680	285	765	1056	1565	521	270	1218	2142	910	889	792	1074	791	197	1820	1097	254	1161	829	519	1640	93	879	689	480	718	1277	1220	1259	1058	540	193	495	2174	1109	333	742	1038
FXYD2|ENSG00000137731|protein_coding	18	27	8	31	0	101	1	11	1	1	5	3	6	13	13	0	1	11	5	34	3	2	5	0	0	10	9	6	10	15	1	1	0	23	4	3	4	65	3	16	5	0	22	4	7	11	4	13	1
GPR61|ENSG00000156097|protein_coding	14	14	2	8	0	18	4	13	5	1	7	3	3	5	2	1	2	5	28	5	2	1	13	1	8	10	19	1	0	6	4	6	4	3	4	1	4	58	12	4	9	1	4	15	6	6	8	11	1
HOXD8|ENSG00000175879|protein_coding	420	361	190	148	31	1039	10	425	27	13	30	24	71	212	91	33	61	333	91	394	100	31	449	86	15	103	117	96	288	285	14	122	605	173	53	30	129	22	63	194	112	321	77	248	221	320	153	127	109
BEST2|ENSG00000039987|protein_coding	1138	1066	4	195	7	3	227	203	13	40	6	44	25	85	225	169	307	182	0	1	3	261	112	137	14	56	0	13	1	48	3	539	3	238	100	69	347	3	389	6	8	69	3	3	771	145	9	511	12
USP18|ENSG00000184979|protein_coding	204	173	374	193	41	15	40	855	161	19	90	104	78	118	309	52	200	271	399	241	119	46	70	364	73	212	1254	79	326	896	76	496	128	287	58	49	178	42	110	85	88	376	178	131	207	677	805	104	259
C9orf129|ENSG00000204352|protein_coding	3	5	0	1	0	0	0	0	0	0	1	0	0	0	0	1	1	1	1	0	1	0	1	1	0	1	0	0	1	1	0	2	2	0	0	1	4	1	2	1	1	0	0	0	1	1	2	1	2
KRT6C|ENSG00000170465|protein_coding	0	0	0	1	2	0	0	2	0	0	0	0	0	0	39	0	0	4	3	0	4	1	116	0	0	58	1	0	1	0	10	2	0	3	0	1	2	1	1	4	0	1	0	16	1	2	3	0	0
PTGDR2|ENSG00000183134|protein_coding	394	354	65	39	14	54	18	45	25	37	16	22	11	44	183	41	147	60	53	248	9	53	120	53	48	95	38	20	21	31	10	142	18	107	45	59	119	73	144	30	23	62	10	13	135	56	14	53	46
DDX58|ENSG00000107201|protein_coding	1067	1022	511	1195	92	301	221	1779	393	173	303	219	1105	1000	1656	167	151	408	769	603	363	243	420	395	69	751	3259	101	1277	2597	104	1752	124	960	261	195	1155	264	568	446	576	948	638	878	939	1985	1557	560	961
DCLRE1B|ENSG00000118655|protein_coding	528	743	296	470	228	334	198	554	317	209	413	268	788	654	395	395	232	1344	1315	626	453	255	1465	186	443	903	694	152	716	632	235	655	348	730	279	163	551	547	1302	697	621	746	571	665	638	1025	1367	897	567
CCDC6|ENSG00000108091|protein_coding	4005	5179	1043	3893	1526	2627	1417	4033	2148	1793	2248	2158	3959	3961	5907	2416	1248	3239	6007	2368	1729	2061	5348	1773	1157	3613	2710	501	4818	3281	2424	4661	1504	4413	2271	1734	3813	3941	8135	3529	5436	3973	4595	5728	3613	5136	3821	4867	4963
NUMB|ENSG00000133961|protein_coding	7196	6072	832	4334	1394	2139	1171	3534	1107	2156	1575	1607	4196	5336	3904	1837	1993	3324	2794	3916	1125	1315	3119	2795	1601	5439	2771	649	6081	3303	1178	4853	1377	4479	1643	1579	3429	2625	6624	2401	2995	3678	3844	7188	5507	3637	4922	4186	4063
PPP4R4|ENSG00000119698|protein_coding	10	13	2	8	0	3	0	6	3	4	5	2	10	3	35	2	0	66	2	1	1	8	2	3	25	7	1	2	17	13	1	2	30	31	41	2	2	0	9	12	3	7	42	3	24	106	6	33	24
CTPS1|ENSG00000171793|protein_coding	1132	2531	2729	1134	862	1476	550	2595	983	847	1370	674	1872	1996	1820	1043	618	5474	4786	2643	1092	875	4200	654	1701	2646	1611	441	3383	1329	1127	1791	1617	2436	968	923	2634	1368	2921	1962	2247	2165	2339	3169	1487	3083	4305	3963	1119
AJAP1|ENSG00000196581|protein_coding	48	113	23	20	6	1	6	30	6	5	20	11	12	24	7	6	26	16	16	2	41	15	21	31	2	11	19	25	83	23	3	50	10	93	13	3	35	11	15	12	17	22	9	20	29	73	16	53	52
MPDZ|ENSG00000107186|protein_coding	1415	3361	105	507	46	27	24	264	166	44	126	61	315	1128	157	62	84	187	188	93	97	194	580	101	20	190	228	53	853	984	45	331	71	521	105	101	497	43	360	260	234	188	285	523	374	1004	363	455	246
SERPINA4|ENSG00000100665|protein_coding	0	0	168	119	2	127	7	236	23	7	39	3	4	15	7	0	0	181	71	962	7	13	4	8	0	31	1	11	186	4	45	4	80	23	16	2	3	45	0	375	36	0	43	60	6	28	11	559	3
STAU1|ENSG00000124214|protein_coding	8487	9943	4088	18846	4236	8209	4456	11130	6401	5516	3594	3373	16335	17375	17269	2845	2834	21300	16828	10132	3850	8311	12892	6364	3143	23674	10289	1588	24246	10885	5081	17248	3246	19043	4310	3511	11097	14342	13018	15716	27269	6732	7873	10742	16109	12699	11100	13018	19745
KCNJ4|ENSG00000168135|protein_coding	4	3	2	3	8	0	2	8	0	0	0	2	1	0	4	0	9	1	5	3	8	2	1	4	5	5	6	0	2	0	0	9	1	5	1	0	4	15	0	2	0	4	0	5	10	3	3	32	7
ZMAT4|ENSG00000165061|protein_coding	28	111	1	2	1	0	0	0	2	0	1	1	0	3	1	0	0	3	3	0	0	3	0	2	0	0	0	0	5	0	1	1	3	1	0	0	2	0	1	0	2	0	0	2	0	3	3	1	1
MYCT1|ENSG00000120279|protein_coding	739	714	49	297	25	41	24	303	67	24	55	28	153	385	85	40	21	251	167	98	62	51	351	59	15	150	181	21	390	763	19	250	92	299	92	36	172	89	191	287	218	110	50	310	386	814	218	391	228
CGAS|ENSG00000164430|protein_coding	226	177	187	630	118	62	44	711	160	109	289	99	1118	458	589	52	74	512	444	440	186	14	459	38	76	66	189	60	1210	362	66	585	176	401	61	96	305	433	665	117	316	551	64	730	329	1661	2316	194	848
HINFP|ENSG00000172273|protein_coding	1168	719	521	914	362	999	406	1131	650	548	720	412	864	1632	1831	691	544	693	1380	969	568	583	1257	713	216	868	1270	577	2086	1244	294	1345	362	1128	573	387	1194	1360	1347	1116	1208	602	988	1568	952	1473	1278	1190	699
HOXB3|ENSG00000120093|protein_coding	1329	1195	520	1351	781	3134	535	3848	1015	922	1127	285	912	957	364	692	775	2980	982	732	272	1023	1289	780	15	376	4519	454	2427	1046	383	4868	165	4185	1059	1733	1032	1719	1577	571	2271	1896	2328	6095	2393	621	876	1514	1282
TTC22|ENSG00000006555|protein_coding	3313	2058	1399	1341	494	403	1608	2172	926	1224	516	1074	1077	2380	1279	707	1432	1759	1693	874	267	795	758	858	787	1937	601	408	1043	830	1114	3774	507	1310	1073	540	2110	1513	1563	668	1254	1833	562	635	1709	819	827	2253	927
MPZL2|ENSG00000149573|protein_coding	3609	2235	597	1320	1053	1962	536	2071	1270	656	1157	331	4171	2152	1547	1345	554	2452	1606	2215	947	1194	3770	649	180	1990	2775	356	4384	3673	135	4048	855	2457	1009	1015	2972	1663	4769	4229	3633	716	917	3870	2143	3414	4130	2580	957
CALM3|ENSG00000160014|protein_coding	28397	25809	9835	13830	6645	5990	5612	15746	6160	8065	5816	3355	14160	19186	11747	7338	13861	34489	24564	12101	4470	7787	19576	9386	5164	23759	9786	5397	24225	14946	5808	26119	4982	21740	6027	6187	14932	13316	23463	9905	25836	12595	8712	18262	18492	14781	28575	28661	14168
OR10S1|ENSG00000196248|protein_coding	0	0	0	0	0	0	0	0	0	0	0	0	0	0	0	0	6	0	0	0	0	0	0	0	0	0	0	0	0	0	0	0	0	0	0	0	0	0	0	0	0	0	0	1	0	0	0	0	0
CADM2|ENSG00000175161|protein_coding	292	745	0	17	0	0	0	5	1	1	0	1	2	17	0	3	3	2	12	8	1	23	4	2	1	0	10	1	2	13	0	7	0	0	0	0	8	0	0	2	2	0	1	0	3	19	3	4	0
PFN4|ENSG00000176732|protein_coding	12	12	7	4	0	10	4	10	9	1	2	1	6	19	16	4	5	10	55	6	3	6	6	7	0	2	13	4	48	35	3	8	1	15	4	1	6	26	17	13	18	6	2	13	11	7	6	14	16
KIAA1324|ENSG00000116299|protein_coding	17081	10654	303	2952	4420	1832	680	2244	2513	753	3711	1108	798	4819	14761	4421	5409	3406	10185	4720	400	631	3799	553	8505	1935	983	255	6271	1329	200	3015	2045	2781	3484	2462	3942	1293	10625	3926	3717	14417	1098	1979	6662	6745	4746	4993	5859
ELOA3|ENSG00000274744|protein_coding	0	0	0	0	0	0	0	0	0	0	0	0	0	0	0	0	0	0	0	0	0	0	0	0	0	0	0	0	0	0	0	0	0	0	0	0	0	0	0	0	0	0	0	0	0	0	0	0	0
CHTOP|ENSG00000160679|protein_coding	3766	3547	1597	3605	1634	5222	1125	4823	1747	1640	2461	1476	4198	4768	4363	2074	1504	6581	5427	3790	1701	2187	6493	1593	1749	3988	5990	983	6029	4209	1291	6623	1330	5645	1642	2741	4486	4656	5982	3816	6898	3972	2760	4992	5433	4558	5234	4768	3876
FOXF1|ENSG00000103241|protein_coding	2895	8004	402	1578	166	244	243	532	453	231	307	208	937	1399	638	375	767	921	294	689	347	607	982	693	160	623	500	1010	1659	1392	205	1283	144	1470	707	543	1524	419	1020	915	704	672	265	685	1280	1984	339	1069	400
PDZD7|ENSG00000186862|protein_coding	18	37	70	120	16	60	57	36	33	40	14	6	34	43	175	34	53	106	76	17	22	103	15	121	6	77	17	35	163	123	87	261	21	64	39	27	30	218	27	154	169	45	17	60	63	15	24	180	28
EIF4EBP3|ENSG00000243056|protein_coding	318	166	69	307	25	152	144	232	141	100	103	145	126	400	662	156	123	229	273	504	74	109	262	225	80	99	296	122	422	312	122	329	7	165	118	41	135	870	165	272	379	41	109	169	370	319	55	214	382
MAPKBP1|ENSG00000137802|protein_coding	1207	1368	325	973	129	483	215	750	308	337	205	161	393	1249	558	379	471	794	1327	206	309	391	945	326	173	828	476	295	1464	924	420	1351	477	879	434	302	678	355	1174	486	663	276	601	626	683	1274	1112	947	470
TMPRSS12|ENSG00000186452|protein_coding	0	0	0	0	0	0	0	0	0	0	0	0	0	0	0	0	0	0	0	0	0	0	0	1	0	0	0	0	0	0	0	0	0	0	0	0	1	0	0	0	0	0	0	0	0	0	1	0	0
ABHD15|ENSG00000168792|protein_coding	1380	1354	358	756	309	595	401	761	414	235	397	458	897	1680	834	607	434	1246	1810	275	298	617	1112	532	246	777	1732	184	1842	1220	326	1032	397	1072	431	321	932	1365	1256	892	884	1162	1054	1710	927	1130	1235	746	975
SUCLA2|ENSG00000136143|protein_coding	3528	3268	707	6486	1241	1113	855	3564	1015	2317	1347	797	2377	2265	7379	1118	299	4819	3806	3558	663	755	2700	758	599	4165	3337	250	4514	2460	1617	2628	1019	4186	1160	1193	8080	1920	1786	3442	8130	2346	1758	5118	4621	2503	3222	3057	3474
TFB2M|ENSG00000162851|protein_coding	1224	1148	562	1052	546	265	232	952	414	380	626	223	1164	1252	1149	485	172	1880	2078	1455	797	692	1913	414	369	1010	1289	127	2670	852	280	1609	603	1935	461	480	1685	863	1934	2187	3262	1271	872	1452	910	1758	1763	1771	1195
OLFML1|ENSG00000183801|protein_coding	1162	1481	70	561	25	55	48	131	227	43	97	62	239	648	101	105	157	240	223	151	102	38	333	92	17	177	80	120	330	1064	25	236	50	394	119	82	366	55	299	306	283	143	129	325	377	740	165	265	447
HDGFL3|ENSG00000166503|protein_coding	2070	2923	160	1209	78	123	171	1326	155	39	173	106	2438	2414	311	99	261	432	2714	166	622	181	560	387	16	209	1804	92	2151	2568	522	1869	86	2001	181	110	845	1792	307	498	412	225	1218	1735	1843	959	404	845	1495
ORC5|ENSG00000164815|protein_coding	889	829	504	1754	503	577	344	865	473	397	620	331	1018	1522	1750	410	243	1649	1859	2058	1017	419	1509	746	523	1342	962	206	1451	1055	562	1058	347	1308	372	478	992	835	1716	2161	2345	796	529	1584	1507	1579	1489	1868	1837
SOGA3|ENSG00000214338|protein_coding	4	7	1	5	0	0	0	2	2	0	3	0	0	0	4	0	0	4	12	5	1	1	0	1	0	3	0	0	5	1	1	2	0	1	0	0	9	1	4	1	5	2	1	2	2	4	2	4	2
ZKSCAN7|ENSG00000196345|protein_coding	147	97	36	51	14	90	16	23	34	4	11	18	38	199	32	32	13	16	128	107	13	32	33	17	38	35	122	11	100	114	17	128	9	66	16	18	79	34	33	152	45	16	68	130	71	84	56	62	35
CHGB|ENSG00000089199|protein_coding	2068	1406	4	102	6	47	31	125	5	5	3	38	70	55	5	11	68	135	216	32	17	32	299	83	0	77	98	3	87	253	2	516	6	73	8	27	195	1	182	7	0	10	45	6	156	386	859	1606	11
AL163195.3|ENSG00000259060|protein_coding	0	0	0	0	0	0	0	0	0	0	0	0	0	0	1	0	0	0	0	0	0	0	0	0	0	0	0	0	0	0	0	0	0	0	0	0	0	0	0	0	0	0	0	0	0	0	0	0	0
CYGB|ENSG00000161544|protein_coding	1741	2900	306	857	140	291	162	813	508	205	316	318	975	1315	331	460	1345	1317	391	797	347	235	1405	569	172	645	319	1239	1086	2644	204	1617	342	1892	621	220	1280	360	1072	716	1186	426	325	929	2184	2356	955	1652	962
GFOD1|ENSG00000145990|protein_coding	609	1260	124	366	113	736	300	678	319	362	305	95	757	594	502	164	152	333	744	447	257	354	1669	167	476	508	238	100	561	599	206	606	105	316	326	229	425	797	676	206	808	419	445	136	343	919	161	383	346
NOX5|ENSG00000255346|protein_coding	21	31	8	14	0	44	0	151	1	18	23	3	3	3	6	4	7	7	13	1	3	4	3	1	0	1	1	1	10	6	4	23	13	3	5	7	4	1	4	4	1	2	1	13	5	16	4	8	3
ZNF507|ENSG00000168813|protein_coding	1321	1181	404	1525	560	1144	326	1208	439	484	767	251	1497	1513	2490	546	198	2164	2015	1283	425	754	2156	393	533	1696	9133	69	4164	1071	517	1889	489	1922	529	496	1335	1289	2174	1101	1645	1328	1108	1651	1129	1940	1668	1713	1256
PLD5|ENSG00000180287|protein_coding	28	66	0	2	0	0	1	1	0	0	0	1	0	1	0	0	0	1	1	2	5	0	0	0	0	0	1	0	13	4	0	0	0	0	0	0	0	0	1	0	0	0	1	0	1	1	1	1	0
RMND5A|ENSG00000153561|protein_coding	6445	6557	1349	4725	1277	3596	1902	4099	1548	2305	2401	1873	7460	5435	4590	2200	711	4137	5922	3547	1449	2323	5480	1673	992	3614	2600	328	6117	4480	1037	4991	1533	4984	2534	1834	4681	6301	5844	4475	4179	4100	3491	6006	4349	4089	4767	3679	3744
OR51A4|ENSG00000205497|protein_coding	0	0	0	0	0	0	0	0	0	0	0	0	0	0	0	0	0	0	0	0	0	0	0	0	0	0	0	0	0	0	0	0	0	0	0	0	0	0	0	0	0	0	0	0	0	0	0	0	0
ZNF346|ENSG00000113761|protein_coding	569	473	284	448	158	290	151	338	195	262	182	222	369	543	724	262	219	744	756	346	121	145	437	309	122	478	504	188	702	437	348	433	213	778	213	218	418	306	211	310	331	250	329	370	522	499	775	507	342
LAT2|ENSG00000086730|protein_coding	807	586	88	680	56	637	50	392	87	83	90	127	185	537	318	66	291	219	378	523	270	69	300	203	25	393	226	200	689	1062	151	433	87	412	112	111	463	149	250	145	246	207	187	509	1123	680	462	383	855
MYO1C|ENSG00000197879|protein_coding	19625	26531	3910	12579	4952	4293	3641	9912	5177	5151	3746	4133	10568	12992	7934	7825	7350	11321	6827	4280	2764	5922	9861	3755	3194	8413	8229	2198	17207	9699	3110	19915	6039	15445	3746	5151	10701	8933	19545	6008	15753	13650	2875	12768	10325	10586	13550	12630	13225
RBM28|ENSG00000106344|protein_coding	920	1480	562	2155	748	2311	663	1363	900	829	1327	899	1790	2988	2809	782	564	3375	3436	2121	1534	584	2753	1113	858	2475	1945	257	3722	1389	1593	1949	917	2537	810	898	1423	1909	4048	2091	3579	1321	1626	1695	1430	2396	3781	4038	2833
ANKRD7|ENSG00000106013|protein_coding	12	12	0	1	0	0	0	1	1	0	0	0	1	3	1	1	1	0	1	0	0	1	0	0	0	0	0	0	0	4	0	0	0	18	0	0	0	0	0	0	0	0	0	1	1	2	0	1	1
SLC9B2|ENSG00000164038|protein_coding	295	412	189	500	87	340	90	247	67	44	176	50	121	297	443	183	152	547	351	204	263	361	265	184	54	455	94	56	2098	627	169	633	195	571	284	108	271	349	315	511	340	370	321	385	642	978	400	580	301
GADD45B|ENSG00000099860|protein_coding	1768	4096	340	2376	96	779	508	1060	308	456	457	229	787	2359	1131	638	730	951	1027	1158	347	922	565	501	203	775	671	780	2699	4914	145	1433	468	915	1062	617	1082	853	564	1307	447	352	337	1510	1396	1744	896	692	1546
TUFT1|ENSG00000143367|protein_coding	1921	3196	844	3162	1230	1225	851	2515	1052	990	1356	1056	1810	2071	2651	1536	712	1975	2325	1550	689	1565	2483	1030	956	2086	2611	314	4258	1396	539	3896	438	2011	1258	3755	3544	2129	3649	1958	2976	2485	1114	2990	3304	1668	1474	1624	2450
ATP6AP1L|ENSG00000205464|protein_coding	219	101	16	263	50	57	27	32	139	53	46	15	38	201	655	26	21	128	67	184	34	51	74	18	30	137	87	12	91	98	30	92	115	80	52	39	44	176	220	176	129	18	51	113	153	231	122	145	253
COA7|ENSG00000162377|protein_coding	1360	2198	974	1543	633	600	486	2069	801	620	1068	929	2392	3001	2321	817	323	3537	3435	2192	791	657	3740	452	711	2178	1186	245	2025	1179	768	2170	1109	1931	729	557	1619	1528	3382	1643	1851	1548	1451	3153	1624	2987	4439	3185	1191
RPL39|ENSG00000198918|protein_coding	7294	5530	741	14343	910	14395	589	12992	742	521	474	932	8179	9441	12977	513	326	10061	13227	8720	2877	784	5755	1058	383	10759	4519	493	10509	11947	1080	4756	442	6928	1454	1088	5339	12943	3410	15281	13497	2449	683	5347	12864	4853	11025	7251	10696
SPIN1|ENSG00000106723|protein_coding	5345	6243	1162	4375	1112	2845	852	3633	1586	1173	1922	1116	4576	5934	4612	1318	968	3396	5251	2907	1343	1209	4512	1291	822	3779	4244	462	5903	4080	1015	4065	1454	3978	1489	1233	4106	3617	5532	4299	3833	3349	2963	5756	4017	4939	5605	3578	3651
ATF6B|ENSG00000213676|protein_coding	8295	7324	2556	8709	2749	4009	2347	8108	3689	3456	3371	1401	5605	8762	5765	3308	2521	10781	9132	9782	1845	3097	7601	2065	2236	8635	6915	2122	11202	4039	2056	9536	795	8380	3121	2174	9040	8981	9011	8008	11293	4776	2857	6996	8053	6952	4424	7187	5402
ANKS3|ENSG00000168096|protein_coding	438	532	341	658	346	1619	279	649	555	559	321	448	250	1149	978	507	431	625	618	461	345	551	784	416	426	529	965	376	976	474	695	690	246	724	442	508	638	1414	802	440	611	276	681	785	521	675	1251	699	350
KBTBD12|ENSG00000187715|protein_coding	390	225	15	28	179	4	13	309	99	159	177	70	3	449	80	97	32	44	64	511	1	15	22	15	308	165	14	0	7	15	22	136	0	65	6	45	365	81	13	167	1	367	2	880	85	248	11	106	249
OSGEPL1|ENSG00000128694|protein_coding	142	276	99	359	70	216	57	204	82	104	130	53	211	456	351	106	69	351	316	323	185	122	341	140	183	154	709	41	747	350	39	261	92	413	83	98	174	381	449	729	334	189	178	172	311	227	366	318	214
HYI|ENSG00000178922|protein_coding	440	550	234	501	103	359	169	684	197	268	143	204	364	556	339	154	210	408	461	221	118	193	348	99	195	361	371	120	467	287	111	501	113	250	127	155	347	793	681	361	159	341	229	560	414	274	397	435	169
MIA3|ENSG00000154305|protein_coding	4384	5900	633	3250	1913	2105	765	2619	1114	1243	1482	634	6589	3457	3237	795	592	3211	3361	2249	631	1211	4036	911	2283	2734	5538	152	4389	2620	457	5427	1066	4300	1257	1627	5653	1602	4364	1682	6036	12298	1305	3162	3427	3910	1825	3635	3062
C20orf202|ENSG00000215595|protein_coding	27	14	42	18	3	10	2	34	37	3	22	102	6	14	21	7	2	18	49	72	8	10	18	8	4	13	8	0	48	23	11	22	14	18	18	6	7	88	73	28	26	6	4	62	51	45	9	61	11
GCK|ENSG00000106633|protein_coding	37	19	3	12	0	7	2	7	7	0	3	7	2	8	8	2	6	11	11	13	5	3	5	5	2	5	8	19	11	18	0	6	0	14	4	2	13	4	3	12	7	0	89	12	9	8	5	9	6
SURF4|ENSG00000148248|protein_coding	15080	17861	8037	15515	4845	6004	6802	20338	8985	7649	7495	7613	16154	18341	29584	9302	13424	17361	20929	17668	6100	5608	16797	14563	4827	18746	16061	5465	21857	13975	6968	17561	8987	17551	11120	6371	18764	9290	14571	13057	15627	12558	7199	22795	21790	14174	21481	18244	20184
TAFA5|ENSG00000219438|protein_coding	142	124	81	320	32	35	44	116	238	77	70	56	263	807	114	88	454	225	111	61	74	99	230	175	6	109	123	205	319	718	48	27	18	347	215	108	311	64	179	214	93	34	148	561	267	377	152	72	109
ERLIN2|ENSG00000147475|protein_coding	6063	5162	706	6153	1001	1542	743	4087	958	1005	1189	993	2455	5242	4447	1466	825	6293	6684	5280	1742	730	4474	1653	1167	2327	1175	299	3238	2284	1596	5118	1209	4121	2001	1058	4981	6307	5539	5461	11185	3570	3377	3287	4364	3704	4023	6270	6050
PCLO|ENSG00000186472|protein_coding	415	798	92	695	98	308	53	810	435	28	137	128	952	541	715	107	33	408	1332	129	59	133	876	67	199	172	593	11	131	121	325	342	21	270	173	408	235	176	66	191	732	502	282	125	597	203	543	246	998
DNAAF2|ENSG00000165506|protein_coding	1087	712	392	837	243	495	181	630	228	377	347	376	1036	1646	971	366	265	724	719	1302	442	256	615	309	295	842	604	266	1888	981	224	625	314	899	300	167	503	462	612	1273	560	586	817	914	902	1402	1585	853	656
HBG2|ENSG00000196565|protein_coding	2	7	0	2	0	0	0	4	2	0	86	0	1	0	0	0	0	0	1	1	0	0	2	0	0	0	4	2	2	1	0	1	0	2	0	0	7	3	0	2	1	0	1	1	0	0	2	2	0
AREG|ENSG00000109321|protein_coding	3767	7911	6489	4286	405	3920	3377	1146	2462	339	3690	7823	2243	379	12744	3269	1340	7182	11027	14465	1568	5397	1148	1624	662	1616	1636	1788	23206	2462	188	6789	1001	10131	832	2894	3679	8382	17459	22481	4571	1644	3340	26977	1482	10206	5225	9438	6122
TSPYL6|ENSG00000178021|protein_coding	1	0	0	0	0	0	0	1	0	0	0	0	0	0	0	0	0	0	2	1	0	2	0	0	0	0	1	0	0	0	0	0	2	1	0	0	0	0	0	0	0	0	1	0	0	0	2	0	0
IFNA8|ENSG00000120242|protein_coding	0	0	0	0	0	0	0	0	0	0	0	0	0	0	0	0	0	0	0	0	0	0	0	0	0	0	0	0	0	0	0	0	0	0	0	0	0	0	0	0	0	0	0	0	0	0	0	0	0
PCYT2|ENSG00000185813|protein_coding	2346	2048	1040	2356	1188	1618	1109	3968	1538	1099	1308	1282	1783	3186	4003	1282	2272	4066	4370	2636	974	1629	2675	1466	1344	2882	4283	1853	1458	2283	2002	3243	1427	1959	1737	930	2770	6935	2109	1688	3117	1682	1392	2892	2280	1414	2799	3271	1515
OR52E6|ENSG00000205409|protein_coding	0	0	0	0	0	0	0	0	0	0	0	0	0	0	0	0	0	0	0	0	0	0	0	0	0	0	0	0	0	0	0	0	0	0	0	0	0	0	0	0	0	0	0	0	0	0	0	0	0
SPANXN4|ENSG00000189326|protein_coding	0	0	0	0	0	0	0	0	0	0	0	0	0	0	0	0	0	0	1	0	0	0	0	0	0	0	0	0	0	0	0	0	0	0	0	0	0	0	0	0	0	0	0	0	0	0	0	0	0
WASHC2A|ENSG00000099290|protein_coding	2607	2486	234	1722	329	1257	500	2040	436	394	408	754	1482	2546	2580	531	301	1422	2325	964	331	450	1961	447	207	1967	962	104	2127	1541	831	1880	545	1832	407	468	1976	1560	2156	1451	2460	1386	565	1297	2154	2460	2438	1885	2263
DEDD|ENSG00000158796|protein_coding	2019	1945	826	1410	588	1438	416	1717	528	522	604	762	1421	1914	1513	630	560	2167	1884	1509	574	931	1870	817	409	1582	2000	451	1930	1814	546	2402	530	2061	617	844	1793	1657	1890	1172	2213	1663	872	2097	2356	1664	1940	1543	1626
TRIM49C|ENSG00000204449|protein_coding	0	0	0	0	0	0	0	0	0	0	0	0	0	0	0	0	0	0	0	1	0	0	0	0	0	0	0	0	0	0	0	0	0	0	0	0	0	0	0	0	0	0	0	0	0	0	1	0	0
TSHZ1|ENSG00000179981|protein_coding	3609	5434	351	2563	638	1041	546	1061	419	662	388	358	1107	1517	2022	848	858	878	1159	832	197	996	1329	709	333	1949	1380	171	4977	1006	413	1885	416	2154	712	598	1655	858	1134	455	1523	1227	429	1772	2317	2543	3567	1113	1480
LIG3|ENSG00000005156|protein_coding	1446	1545	996	1303	583	1539	700	1170	585	422	741	610	675	2223	1576	765	703	2759	2751	697	889	904	2927	1033	627	2012	1580	267	4208	1574	1328	2900	662	3075	1246	516	1945	2267	2423	1747	2882	1885	1753	2319	1403	2986	1956	2989	2245
TMEM187|ENSG00000177854|protein_coding	517	542	379	797	140	288	432	590	403	499	161	365	478	687	907	430	988	581	889	433	594	421	417	689	459	817	715	586	675	690	842	304	93	215	626	424	477	729	524	1060	683	212	265	614	766	312	429	299	921
SLAIN1|ENSG00000139737|protein_coding	284	236	3	52	96	228	4	25	3	4	19	6	13	58	21	48	9	21	22	68	20	17	115	24	300	103	95	3	70	147	10	36	223	48	83	14	41	17	19	16	506	1250	344	73	105	349	595	81	215
RALGAPA1|ENSG00000174373|protein_coding	1491	1975	179	856	201	450	206	585	147	355	293	253	1046	670	852	326	111	818	524	559	141	180	789	197	304	792	616	40	1941	832	140	1040	453	1191	289	255	644	398	954	384	639	1006	776	995	822	1282	980	691	837
ENPP3|ENSG00000154269|protein_coding	947	1316	28	211	1326	340	65	120	733	30	343	148	556	322	68	243	426	1015	40	1202	394	294	84	36	7	188	879	25	76	799	4	2618	0	495	44	480	1265	97	286	260	161	74	3	5	1188	176	1488	324	38
EEF2K|ENSG00000103319|protein_coding	3045	4057	1054	2683	761	1879	714	1862	1053	983	1248	513	1081	1796	2173	755	875	2595	2221	1588	545	1570	1510	972	723	1941	1884	257	2883	1943	557	2509	1217	2251	1068	1230	2029	1465	3087	1557	2957	1965	1524	2464	1747	2224	2495	2388	1903
INPP5B|ENSG00000204084|protein_coding	1090	1161	332	766	246	592	171	606	365	234	343	184	574	853	848	461	256	903	955	445	306	239	974	301	283	413	600	109	1321	740	276	758	271	639	314	510	743	720	742	463	544	525	603	858	643	852	1233	787	443
GZF1|ENSG00000125812|protein_coding	887	1225	456	587	376	278	127	951	678	330	557	371	937	2024	1347	316	297	2356	1483	768	770	256	1012	232	426	2735	1638	239	3132	1230	599	2181	520	1319	504	411	1078	1418	1159	1874	1932	721	265	1704	594	1485	1330	1658	717
XRN1|ENSG00000114127|protein_coding	2416	2760	410	2861	407	911	623	1407	481	544	892	434	2262	1883	1687	590	211	1744	2073	1387	389	577	1724	894	438	1488	1455	111	3806	2096	334	2452	464	2067	511	560	3406	1245	2793	1554	2378	2412	2416	2388	1752	2864	2319	1822	3014
DMTN|ENSG00000158856|protein_coding	4063	3487	721	4348	698	3126	728	713	754	2272	544	450	1596	1735	1871	1851	1652	2388	1927	1570	1750	1351	2987	591	356	2460	1573	457	2320	1928	426	5669	821	1831	576	844	1332	2793	4476	2576	4902	1039	401	2503	4136	4515	2176	6026	5368
ABHD11|ENSG00000106077|protein_coding	3932	3361	1787	5828	1920	5375	3242	6617	2716	3412	2552	2174	5880	4012	7218	2480	3184	5886	4324	5133	2143	2137	4038	4154	1779	4277	2841	2641	3109	2098	2259	3612	1890	3795	2542	2324	3396	6236	5760	4677	9685	2966	1907	3860	3531	2802	2256	4289	12120
ITIH6|ENSG00000102313|protein_coding	2	3	4	7	4	0	6	0	0	10	1	0	10	0	0	1	0	18	29	13	13	5	10	0	0	2	2	3	32	18	0	5	0	1	24	4	6	15	0	7	1	0	19	36	9	11	0	12	0
POLR3F|ENSG00000132664|protein_coding	557	589	255	314	215	332	71	800	318	102	351	207	438	1220	850	188	112	1360	830	681	780	125	963	175	209	342	1162	66	1662	842	108	1266	261	761	232	161	323	489	1140	2218	1194	422	231	693	469	1115	604	996	297
KCTD6|ENSG00000168301|protein_coding	410	453	160	473	58	992	151	419	185	203	354	128	1208	507	473	309	83	801	448	411	173	264	549	193	184	209	1402	103	360	348	82	548	115	629	345	209	281	508	434	582	797	226	403	378	416	353	528	282	475
CWC15|ENSG00000150316|protein_coding	2652	2127	462	2246	519	4522	372	2109	922	471	745	581	2064	3699	2943	591	237	2456	3248	2737	898	726	2563	625	305	2536	4137	331	3588	2243	459	2063	601	2712	670	501	1831	4163	2666	3494	3699	896	1356	2805	2429	2196	4628	2587	2504
DOK4|ENSG00000125170|protein_coding	7474	5593	1640	5941	1640	2129	4233	4254	2563	3967	1699	1599	2711	5664	7027	4979	2001	5371	8380	6624	1399	1925	3735	3180	2061	6052	2253	1204	6501	2586	3391	7300	1098	4217	5179	1848	6877	7771	10874	3587	6390	2394	3156	8382	6416	3399	3775	9031	8454
IGF2R|ENSG00000197081|protein_coding	8921	14793	2554	12079	5615	2823	3738	7402	5856	6866	6030	3340	10671	14415	11942	6293	4656	15109	17276	10627	2936	5032	20518	2588	3114	15934	3560	1268	21308	8476	3212	18395	5178	16476	4741	4232	16012	6410	14616	10341	20730	10475	5507	20458	13380	15872	13356	14400	23429
SH3BGRL2|ENSG00000198478|protein_coding	13011	11446	1122	8241	3118	2073	2052	3383	2258	2780	2898	1205	8448	7177	2860	1753	908	6108	7047	8547	1790	1875	5331	1358	2638	5797	4461	591	5879	2763	1074	9293	1669	4405	1514	1679	6564	10142	16561	8380	7237	5471	2795	9449	5137	5850	5038	5472	8606
METRNL|ENSG00000176845|protein_coding	3487	4520	822	1517	671	145	1227	2236	1032	1012	597	1372	1771	1831	2555	1358	3325	1502	2338	1326	672	995	953	1986	701	1137	1824	1725	1255	2325	1660	2391	972	995	1928	762	2062	2650	1402	990	2207	472	316	2032	1275	1712	1667	1267	2104
CEP170|ENSG00000143702|protein_coding	718	964	81	768	83	166	46	516	111	68	99	65	548	897	461	162	85	463	399	209	110	154	762	91	94	692	226	25	1481	888	84	538	406	968	125	195	820	154	502	472	708	953	218	727	629	1469	956	792	486
SPART|ENSG00000133104|protein_coding	2360	3567	412	750	31	42	44	342	148	61	178	108	331	1156	244	94	106	338	282	149	145	167	492	217	21	240	278	62	898	1680	44	440	57	929	130	117	834	60	347	518	331	237	156	685	633	1219	387	726	466
RAC1|ENSG00000136238|protein_coding	15795	18059	4332	23567	7147	13331	6008	18317	8275	8011	11016	5393	27124	25915	23689	5699	5975	21122	31701	17652	7271	11871	22588	6849	5997	22716	18771	2503	20706	19478	6488	18035	4324	17692	4824	6957	22662	18906	43013	17866	36162	12763	6476	21347	16172	17971	18934	19562	22852
CD74|ENSG00000019582|protein_coding	106850	74841	11475	41441	4651	14042	5969	16741	11601	6827	12669	23005	27785	60210	212670	10089	51438	25844	57316	19981	17144	7821	25362	24934	2912	43346	30078	17766	39016	153905	6785	51290	7894	55913	13406	10871	53987	16931	23457	15848	32038	18646	25281	27386	83700	82973	93706	51272	141220
SLC35B4|ENSG00000205060|protein_coding	674	1012	584	842	196	677	271	527	376	267	355	201	488	770	786	226	233	1320	1093	613	366	280	841	360	188	842	565	188	1155	1058	411	584	381	1509	407	327	484	218	1004	776	1074	558	635	657	939	1240	1040	1201	1001
TNFRSF8|ENSG00000120949|protein_coding	115	40	15	62	10	3	16	20	12	7	19	12	29	97	46	19	35	41	47	9	27	13	32	23	0	61	62	28	141	205	7	73	0	74	29	3	40	65	26	27	29	12	51	80	70	144	41	71	83
NDUFB4|ENSG00000065518|protein_coding	5759	5680	1686	3577	1034	5742	1355	3455	2181	1498	1908	1126	5123	3558	3062	1630	1098	5366	4731	4320	1798	1701	4468	1933	1338	3480	4503	1093	3434	3216	885	4007	1726	3460	1445	1575	2702	6115	4171	5342	4729	1897	1294	4944	4068	2690	5787	3670	4213
TBCB|ENSG00000105254|protein_coding	2566	2690	3053	2055	1377	3512	1727	1897	2099	1947	854	774	2092	2243	2087	2022	3072	4709	3847	2385	1391	2709	3159	2274	1083	2996	4304	2292	8749	3021	2464	3396	1319	4549	1410	1550	1957	4377	2844	2156	3458	1153	4179	4619	3416	2849	3304	4110	3789
NIPAL3|ENSG00000001461|protein_coding	3696	4699	571	1873	960	530	915	1580	1009	1018	926	766	1422	1573	3275	1046	1031	2744	3046	1993	425	993	3861	671	785	2603	962	228	5201	1526	670	2645	1866	1837	515	840	2961	1674	3005	1064	2989	1849	399	3843	1552	2488	2006	1833	1168
PKD2L1|ENSG00000107593|protein_coding	27	5	4	8	2	3	1	127	4	0	5	4	4	11	5	5	12	8	8	4	2	0	13	6	0	34	26	2	12	25	0	18	4	15	3	7	24	2	6	7	3	16	4	18	12	21	23	2	21
DLST|ENSG00000119689|protein_coding	9891	10096	1793	4767	2045	3233	1884	5365	1647	4623	2410	2473	5149	5734	5556	4031	2658	6535	4255	5381	1871	1846	5091	4184	2288	6954	3640	1433	11281	5842	2522	5621	3399	6275	2573	2318	4080	2623	7582	3969	4979	5099	4612	8194	5147	4873	9607	6063	6000
SEC16B|ENSG00000120341|protein_coding	13	11	6	45	23	144	0	62	18	6	11	18	16	23	11	14	1	22	31	20	0	37	10	3	4	18	20	1	8	6	4	28	10	38	5	73	23	19	29	9	33	21	8	23	31	14	27	37	39
USP34|ENSG00000115464|protein_coding	3925	6199	673	2538	844	391	510	1888	837	1123	983	843	1429	3138	1836	994	474	2860	3284	1078	789	973	3941	618	548	2632	1787	140	5584	2151	727	5006	1117	3726	980	1297	2523	1433	4091	1623	2609	2913	1718	3633	1959	4140	3463	3371	2180
NKG7|ENSG00000105374|protein_coding	394	228	55	118	6	38	87	46	36	68	87	31	74	220	381	70	284	50	176	222	56	44	73	121	33	124	122	79	255	460	6	266	11	309	79	43	270	82	91	82	158	188	151	42	362	540	808	205	1154
RIMBP3B|ENSG00000274600|protein_coding	0	2	0	1	1	0	0	0	0	0	0	0	0	0	0	0	2	0	1	0	0	0	0	1	0	0	0	0	4	2	0	0	0	1	0	0	0	0	0	0	0	0	1	0	1	0	2	0	1
OR13C9|ENSG00000136839|protein_coding	0	0	0	0	0	0	0	0	0	0	0	0	0	0	0	0	0	0	0	0	0	0	0	0	0	0	0	0	0	0	0	0	0	0	0	0	0	0	0	0	0	0	0	0	0	0	0	0	0
RBM8A|ENSG00000265241|protein_coding	4826	4946	1318	3386	2134	3793	973	4504	1453	1440	2670	1853	3559	4443	4350	1934	841	7095	6446	3892	1384	1740	8919	1297	905	5023	6450	619	8351	3845	1083	6169	1804	5707	1501	2494	4522	5177	6279	3048	6133	4257	2311	6127	5530	4291	5651	5723	5609
DAPP1|ENSG00000070190|protein_coding	420	341	39	187	170	14	39	320	21	11	171	63	61	146	72	103	102	214	261	16	98	6	155	62	40	142	205	42	319	446	7	387	10	288	205	114	196	23	450	250	505	310	132	713	410	406	173	384	598
POLA1|ENSG00000101868|protein_coding	942	1666	795	1625	487	1879	451	1836	765	412	869	376	1471	1466	1195	556	424	3157	5214	1156	1643	652	2790	416	505	4099	1498	220	2460	1956	1099	1398	532	2027	936	545	1592	1550	2581	3233	2212	1402	793	1599	1150	2325	3111	1883	2631
EVC2|ENSG00000173040|protein_coding	175	264	13	108	10	4	6	30	59	19	30	24	53	319	63	19	51	29	228	13	31	23	75	29	8	42	45	30	136	213	5	56	6	107	41	25	142	7	55	52	50	24	45	116	72	173	73	54	79
SLTM|ENSG00000137776|protein_coding	4409	5081	1296	3815	1691	3343	644	4162	1091	1599	1771	1098	3453	6920	2947	1846	734	6186	8168	2287	1581	1415	7153	867	1022	4627	4197	217	6305	3120	1499	6104	2308	4659	1622	2098	3865	3227	7036	2373	4163	3946	2538	7121	3761	6708	7200	5030	3351
LHFPL6|ENSG00000183722|protein_coding	1943	2862	205	943	67	180	57	531	310	110	250	159	634	3125	952	245	538	769	477	264	313	237	998	301	63	412	698	409	2312	3498	91	732	455	1037	368	189	844	251	775	727	523	326	224	1411	1100	1513	1189	865	834
PBXIP1|ENSG00000163346|protein_coding	11616	16599	928	4732	1679	1637	1621	3084	2051	1382	1561	1636	2779	7745	6995	1406	1767	2923	4235	2594	678	3310	2914	1713	543	3217	3101	735	12109	6510	676	4885	1120	3588	1648	1566	7644	3475	4938	2437	5265	2538	1048	4019	6973	3538	5113	4070	4544
OR4L1|ENSG00000176246|protein_coding	1	1	0	0	0	0	0	0	0	0	0	0	0	0	0	0	0	0	0	0	0	0	0	0	0	0	0	0	0	0	0	0	0	0	0	0	0	0	0	0	0	0	0	0	0	0	0	0	0
NAALADL2|ENSG00000177694|protein_coding	724	771	122	2189	471	404	214	189	355	379	689	390	1328	1352	800	305	86	1519	723	1548	319	145	493	116	79	336	437	28	1430	488	60	988	58	788	213	333	1188	1044	2801	476	570	91	185	2359	874	349	852	684	674
GPR68|ENSG00000119714|protein_coding	255	370	105	322	42	33	66	231	261	77	98	235	341	484	266	87	1014	184	174	160	134	72	293	217	55	156	261	435	736	732	77	270	46	398	151	86	442	118	170	137	246	85	260	372	662	813	207	378	389
CDCA3|ENSG00000111665|protein_coding	239	418	823	573	568	3558	573	3092	786	865	837	413	1228	968	1513	708	537	2547	1827	1193	724	565	1340	1326	659	1818	2571	922	1498	539	1610	1406	451	1632	470	460	1005	1167	2559	1240	1711	1207	949	842	967	2821	2045	1519	1199
STXBP1|ENSG00000136854|protein_coding	1646	2447	608	2402	678	1020	750	2921	627	933	973	1142	2244	1971	5315	266	220	1357	2915	2750	196	760	509	465	2616	1475	1506	107	7378	1700	465	1111	3138	1590	708	966	4182	770	303	616	479	2656	364	3650	2558	4217	2040	2125	890
NFKBIB|ENSG00000104825|protein_coding	1388	1568	625	1047	779	1341	738	1536	1447	1144	530	422	1044	1686	1031	689	1603	2794	1854	1701	688	1015	1729	1138	872	2051	18318	1086	2052	1116	1565	2298	993	2148	514	756	1921	2156	2125	959	2903	684	900	2283	1423	1563	2455	2694	1177
EIF6|ENSG00000242372|protein_coding	7229	7324	6300	14531	3944	15039	7885	14191	11463	11323	5572	4025	10123	23513	22129	5082	6318	17522	21204	19987	7568	10586	13123	8491	5672	20243	12760	9107	23831	10405	9151	14515	2727	14700	5532	3593	9692	21310	11273	18694	19428	3246	4740	6847	16851	10046	10460	15074	15713
PARPBP|ENSG00000185480|protein_coding	263	357	335	484	232	1196	132	778	194	189	411	158	1227	743	596	289	52	1573	1092	743	521	205	1777	407	202	1222	823	126	949	554	86	1278	286	1209	153	425	850	519	1340	1967	1343	1181	423	1141	681	1276	1074	1100	719
AC020636.2|ENSG00000260234|protein_coding	0	0	0	0	0	0	0	0	0	0	0	0	0	0	0	0	0	2	0	0	0	0	0	0	0	0	0	0	0	0	0	0	0	0	0	0	0	1	0	0	0	0	0	0	0	0	0	0	1
SULF1|ENSG00000137573|protein_coding	4963	6771	1508	20825	517	162	517	5690	6613	668	3072	2327	14663	35794	5418	1179	4027	5785	8925	3129	4092	2015	5851	2499	258	2815	6407	1602	30301	27265	771	2895	412	12442	3569	2823	10551	494	4882	7703	6447	1733	4596	18618	14530	23967	9546	3894	5158
BRDT|ENSG00000137948|protein_coding	0	2	0	0	0	0	0	2	1	0	0	0	1	0	2	0	0	1	91	3	0	0	1	0	0	0	0	0	0	0	1	1	1	0	0	0	3	4	2	0	0	0	2	5	1	1	11	2	1
SELENOO|ENSG00000073169|protein_coding	924	965	1033	936	492	1255	778	1317	771	916	577	792	606	1431	1806	1027	1788	918	1383	1147	692	889	1777	766	278	1530	1126	830	1626	1558	998	1400	588	928	919	665	1052	1082	1673	935	902	701	833	688	1248	746	1915	1089	962
MGA|ENSG00000174197|protein_coding	1981	2210	672	1988	888	1461	433	1031	739	877	878	495	1663	3020	1889	832	313	2964	3632	1571	587	889	4239	489	463	1549	1663	141	4584	1778	631	2309	1036	2569	698	755	1735	1829	3865	1821	2288	2044	1729	2416	1397	2956	4283	2392	1465
CIART|ENSG00000159208|protein_coding	148	260	7	35	6	41	8	160	102	17	23	8	58	71	51	22	16	57	219	14	20	83	67	6	7	49	121	30	57	49	5	43	50	53	26	25	18	157	9	9	29	33	20	120	70	36	47	58	107
SPATA5|ENSG00000145375|protein_coding	354	738	101	317	233	481	112	471	105	125	275	267	394	457	430	189	76	507	338	587	214	267	596	145	213	358	360	27	758	326	102	539	416	445	170	196	423	627	1133	460	665	854	180	380	250	1105	547	414	206
ARMC2|ENSG00000118690|protein_coding	108	116	69	415	72	119	34	90	152	40	50	40	114	182	127	65	25	200	679	800	118	99	130	31	46	284	78	27	266	116	80	166	70	250	54	129	99	118	85	766	284	90	69	1001	245	153	167	262	356
GRAP2|ENSG00000100351|protein_coding	233	230	46	143	97	28	38	76	28	31	57	43	32	146	147	15	116	81	53	21	41	14	273	47	13	87	95	35	268	219	5	246	4	190	45	36	184	29	85	36	66	83	50	52	163	205	125	175	236
NPY4R2|ENSG00000264717|protein_coding	12	71	1	4	6	0	4	11	0	7	0	10	0	2	8	4	15	12	30	5	0	1	1	1	0	11	3	3	11	1	4	22	0	5	1	24	17	7	17	0	1	6	1	6	24	4	2	2	3
TMEM185A|ENSG00000269556|protein_coding	612	666	304	558	88	207	208	356	214	190	126	145	437	578	502	184	201	608	509	216	336	223	435	390	129	760	486	116	762	667	290	491	69	499	307	267	491	546	591	648	594	243	229	559	500	467	483	364	758
PID1|ENSG00000153823|protein_coding	5314	4097	409	671	158	201	681	337	69	126	105	287	1399	2203	751	340	532	701	916	60	2010	261	1237	2234	61	319	669	228	7242	3452	107	1916	19	1789	830	221	1479	1301	3699	1182	2227	365	1789	190	1203	1313	988	962	675
PILRA|ENSG00000085514|protein_coding	551	278	57	281	7	13	22	144	100	22	39	35	201	372	77	54	219	84	173	78	151	63	165	115	14	177	263	116	339	837	23	310	39	280	36	34	162	156	86	63	146	98	170	349	308	501	249	159	523
NAPRT|ENSG00000147813|protein_coding	3686	3329	3306	3859	1688	2660	3088	6127	2148	2979	1816	3377	5916	9314	7380	3488	3392	2800	6460	4799	977	4467	2727	8497	912	1739	4493	3610	9089	2775	2331	4945	1883	2533	2395	2156	4841	6573	3460	2292	2334	1659	3279	7056	3845	5068	4963	4794	1801
KRT16|ENSG00000186832|protein_coding	2	2	1	36	5	18	0	29	25	6	2	1	0	86	133	29	58	28	25	9	14	13	83	2	0	107	7	5	17	58	161	18	60	11	130	9	8	4	4	16	4	6	69	3159	29	97	19	13	4
CCDC120|ENSG00000147144|protein_coding	980	1051	540	2168	388	1529	912	1794	733	1133	363	621	1298	1320	1100	768	1177	1576	1742	977	613	839	1307	958	160	1729	711	414	1256	1110	1583	1239	422	1076	1059	516	1254	1674	1591	1339	1274	818	716	1598	1089	909	1133	1304	1227
CCDC89|ENSG00000179071|protein_coding	57	58	1	20	2	3	4	7	8	0	5	3	7	30	8	4	2	12	49	4	7	3	42	3	2	8	21	5	33	39	1	13	4	15	5	1	15	69	38	55	20	8	8	24	22	19	18	8	14
NXT2|ENSG00000101888|protein_coding	859	529	370	1501	157	365	194	813	218	224	215	108	1039	815	553	200	92	1534	1904	813	514	204	887	444	165	1342	443	108	857	1089	246	524	170	733	418	397	471	813	1021	1806	1268	532	373	1223	890	962	851	485	1263
MPG|ENSG00000103152|protein_coding	1245	1042	699	1538	776	873	505	1182	967	1308	443	899	693	1334	2782	1473	1525	1870	1240	1584	970	646	1400	1520	440	1274	712	1617	1319	1525	1190	1585	650	1394	794	852	1774	1385	1099	1579	1672	926	1103	2004	2411	1026	1771	1400	1471
ARPC4|ENSG00000241553|protein_coding	9137	7694	2019	7152	2072	8289	3097	6614	3948	3559	3348	2057	8369	10856	5131	2853	2734	9378	8126	9046	2947	3049	7179	2565	2651	5714	8815	3292	6030	7818	2318	8047	1977	7048	2802	2151	6273	8100	10375	9539	10920	3475	2670	6434	9166	5386	8881	6703	9409
MORN4|ENSG00000171160|protein_coding	259	250	115	154	15	134	68	149	60	50	47	46	112	169	367	47	51	358	234	61	91	116	133	92	11	68	73	51	427	284	95	108	184	225	121	80	109	172	70	126	216	134	99	67	302	214	375	169	208
CRHR2|ENSG00000106113|protein_coding	22	18	5	18	2	3	5	10	1	5	15	0	10	19	8	8	14	3	4	9	0	3	22	4	3	8	23	0	55	7	2	5	4	6	2	2	2	16	16	4	5	2	7	4	5	12	15	12	3
DEFB115|ENSG00000215547|protein_coding	0	0	0	0	0	0	0	0	0	0	0	0	0	0	0	0	0	0	0	0	0	0	0	0	0	0	0	0	0	0	0	0	0	0	0	0	0	0	0	0	0	0	0	0	0	0	0	0	0
GRK5|ENSG00000198873|protein_coding	1512	2117	262	1434	202	363	306	946	402	501	270	148	674	945	904	352	255	1551	1636	618	297	691	1687	356	462	2350	411	172	1980	1178	607	1760	1539	1757	667	356	1079	306	1748	855	1320	867	230	1875	1518	1813	625	2045	1089
DYNC2LI1|ENSG00000138036|protein_coding	972	690	208	842	265	323	152	886	283	184	278	210	402	605	769	222	50	1042	836	680	96	309	643	197	151	478	605	36	1370	782	146	1108	528	834	214	292	730	1137	787	1531	1417	472	344	465	775	690	768	854	515
SLC27A2|ENSG00000140284|protein_coding	1443	1566	321	778	399	636	398	1568	562	425	849	465	1099	3552	1668	1185	419	2459	1292	1054	493	392	1111	481	505	1010	853	58	1632	1058	305	1798	280	1790	1304	805	1163	982	3130	1600	2700	2159	996	691	1282	1747	2261	1367	1029
SAA2|ENSG00000134339|protein_coding	25	61	33	43	7	78	35	243	16	4	42	12	18	19	120	8	13	23	284	3	8	11	163	8	19	76	13	35	42	1342	61	17	5	109	27	0	41	43	23	36	374	70	27	1094	181	26	27	235	1341
TSN|ENSG00000211460|protein_coding	4855	5499	1535	6310	1579	4190	1274	5188	1888	1929	2550	1586	7973	6595	6551	2171	627	7658	7951	7078	2469	1783	7831	1704	1618	5047	5329	574	6868	5791	1310	5561	1416	7173	2107	2292	4883	6085	7469	8364	6800	4175	3003	7053	6824	6358	6253	6705	5906
ROR2|ENSG00000169071|protein_coding	1550	3498	88	508	23	40	32	109	631	89	86	78	806	1370	226	68	367	195	173	94	134	330	250	90	482	115	1368	124	580	1040	34	389	9	1630	142	133	1198	17	180	160	102	428	169	459	891	803	241	234	1227
TMEM150C|ENSG00000249242|protein_coding	562	708	123	985	234	919	32	179	56	26	132	277	160	495	2218	107	128	726	827	933	50	263	220	53	8	260	262	29	2205	557	120	383	118	132	153	53	418	333	290	126	167	67	107	777	617	279	677	449	481
TSTD3|ENSG00000279170|protein_coding	15	5	0	4	1	1	0	3	0	0	3	1	3	1	3	3	0	4	1	2	2	2	2	0	8	2	5	0	0	4	5	5	10	1	2	0	4	4	4	1	3	3	2	7	7	2	3	4	2
TTC39A|ENSG00000085831|protein_coding	6206	4209	1896	5778	751	531	1436	5823	1468	1114	361	930	3718	3741	3500	924	2181	3332	2786	1919	513	780	911	1277	1083	2485	970	387	1152	601	544	3996	873	2179	1205	949	4557	1907	2474	1834	2634	3077	380	3545	2863	1393	1069	3083	1719
AL159163.1|ENSG00000249141|protein_coding	35	13	5	20	5	52	13	21	10	2	3	6	3	11	24	7	1	31	34	29	5	0	31	2	5	7	25	3	13	13	5	35	2	19	5	1	18	16	22	32	40	23	2	31	16	22	4	27	22
TYR|ENSG00000077498|protein_coding	0	0	0	0	0	1	0	1	0	0	56	0	1	3	5	0	0	0	2	0	0	0	2	0	0	1	3	0	1	1	0	0	0	0	0	0	1	0	0	0	0	0	0	4	0	0	7	0	1
OR5K1|ENSG00000232382|protein_coding	0	1	0	0	0	0	0	0	0	0	0	0	0	0	0	0	0	0	0	0	0	0	0	0	0	0	0	0	0	0	0	0	0	0	0	0	0	0	0	0	0	0	0	0	0	0	0	0	0
ANXA4|ENSG00000196975|protein_coding	11438	11071	3056	19422	4625	6215	3471	22808	7456	5475	3694	2894	11208	16115	12570	4211	3573	14732	15613	15388	4506	4395	12490	9530	3157	18340	12290	2850	13622	11486	5576	17852	2514	11748	3453	4861	10852	19321	20481	19423	19835	10320	3832	21142	21623	10897	7743	11554	19552
SCFD2|ENSG00000184178|protein_coding	831	1305	529	1200	406	397	304	701	334	427	287	237	531	1190	857	369	555	1670	624	901	358	512	768	488	325	953	443	126	1548	855	714	1292	227	1243	440	495	1043	1187	822	748	1746	453	188	1017	1062	1255	1033	918	931
ISY1-RAB43|ENSG00000261796|protein_coding	2	5	0	0	1	0	0	0	0	1	2	0	1	0	1	1	0	3	1	0	0	0	2	1	0	0	0	1	0	0	0	3	0	0	0	1	2	0	3	1	1	1	0	2	2	0	0	0	2
SCNN1G|ENSG00000166828|protein_coding	313	457	3	189	1	61	50	235	2	35	2	19	0	3	6	16	100	88	5	0	1	41	5	10	2	4	2	6	173	17	0	123	35	170	44	73	155	1	134	3	2	18	8	0	103	16	0	234	13
ZSWIM6|ENSG00000130449|protein_coding	1972	2622	218	1059	284	699	266	786	349	463	314	292	1219	1491	793	467	493	869	1029	552	168	212	869	290	199	954	311	181	912	796	161	1612	230	934	305	560	1044	728	976	515	912	903	213	685	956	1197	800	1098	580
NEK2|ENSG00000117650|protein_coding	307	492	528	762	583	1938	298	3363	366	372	894	128	1833	1017	1182	498	177	2828	2565	1275	747	471	2606	592	518	2067	2372	149	1807	657	442	2513	385	1840	452	638	2131	633	3208	1688	2720	2762	868	2442	1420	1880	2753	1533	1883
PKNOX1|ENSG00000160199|protein_coding	1266	1527	363	944	428	522	511	906	446	473	571	816	1270	1679	1544	475	495	1326	1110	947	410	535	1438	395	392	1087	936	309	1965	935	338	1073	417	1213	572	509	1155	581	938	843	1378	1174	568	1754	932	1329	1488	1244	1002
KLK2|ENSG00000167751|protein_coding	3	0	0	2	0	3	0	14	0	0	3	3	1	4	3	1	2	3	15	3	0	1	1	1	0	27	3	2	6	4	0	0	1	2	0	6	5	1	12	17	3	1	2	1	0	0	11	5	1
CLDN16|ENSG00000113946|protein_coding	11	0	4	99	18	2	4	35	100	5	14	7	89	161	121	2	5	5	150	240	12	12	13	2	10	4	43	21	31	24	9	31	60	23	4	17	132	5	6	188	245	57	18	129	35	106	41	21	114
ZNF385A|ENSG00000161642|protein_coding	1270	1466	242	701	79	596	60	618	261	474	159	166	346	658	378	271	376	621	1172	1163	172	110	567	512	28	560	525	271	902	2066	174	582	907	579	203	189	296	148	331	347	407	179	299	2018	2361	876	754	2314	825
CHID1|ENSG00000177830|protein_coding	3977	4411	2115	3330	1242	2770	1672	4495	3384	1865	2423	1023	3934	3414	7850	2781	3273	8763	5422	5798	2064	2394	6341	3161	1489	2795	3022	2124	4568	4379	2246	5394	1432	5278	2653	1891	4049	5053	4137	4956	7928	2199	1243	5323	5058	4300	5846	5115	4940
ZNF626|ENSG00000188171|protein_coding	280	242	7	70	7	7	9	31	13	7	14	14	37	119	209	7	12	51	44	298	17	9	56	11	3	19	33	0	61	110	9	55	6	61	5	4	74	12	44	54	35	18	9	83	76	136	71	47	57
AP4S1|ENSG00000100478|protein_coding	613	592	67	344	87	274	48	107	55	158	130	75	296	316	145	93	68	208	106	214	107	62	168	147	39	271	208	46	543	293	106	179	69	445	82	74	156	183	217	227	135	207	601	387	444	268	352	253	296
CFAP47|ENSG00000165164|protein_coding	2	1	14	2	1	0	1	0	2	0	1	2	0	0	0	1	3	2	61	2	3	8	1	1	0	2	1	0	6	1	1	3	8	4	0	3	0	4	37	5	0	0	0	24	3	3	470	1	0
OR11G2|ENSG00000196832|protein_coding	0	0	0	0	0	0	0	0	0	0	0	0	0	0	0	0	0	0	0	0	0	0	0	0	0	0	0	0	0	0	0	0	0	0	0	0	0	0	0	0	0	0	0	0	0	0	0	0	0
KCNK7|ENSG00000173338|protein_coding	23	48	5	7	12	69	14	20	31	28	6	4	9	30	16	63	19	20	25	21	8	17	34	8	16	22	8	10	25	18	7	17	2	6	4	10	23	71	31	7	34	11	17	33	11	7	11	28	4
COPS7A|ENSG00000111652|protein_coding	3532	3430	1243	3025	1144	2365	1062	3471	1365	1226	894	1168	2255	3579	3142	1518	1874	4268	3122	2116	1237	1522	1804	1858	1342	2727	2260	1317	4521	3029	4103	3635	1023	2812	1373	1012	2225	1837	2904	2636	2981	1965	1482	2245	4960	5590	2780	3839	2135
CD81|ENSG00000110651|protein_coding	24654	38266	13372	14802	6205	14531	9767	17397	13723	9091	8816	6037	15248	22696	25120	10792	17081	29983	26828	15840	13665	17531	31071	12537	5642	14508	17978	12463	28754	37780	8514	19345	7766	25161	11323	10532	14596	18164	19606	25434	25491	9426	7932	32212	19631	25820	26482	26333	20972
SART1|ENSG00000175467|protein_coding	3412	4685	1334	2855	1332	4412	1491	3659	2475	1927	1979	1705	2582	5939	6075	1895	1907	3732	7204	4853	1615	2121	6319	1979	1459	4357	6113	646	6648	3961	2332	5033	1595	4978	2499	1251	3617	6407	4700	3768	7381	1751	3545	4488	3652	4482	6664	4011	5988
ZNF518A|ENSG00000177853|protein_coding	1870	1866	402	2243	554	1464	321	1137	460	393	749	374	1435	2091	1719	651	169	1934	1483	1144	523	778	2441	576	306	1584	1502	53	2616	1395	373	2820	689	1920	571	631	1386	1779	3741	1541	1608	2409	1890	1979	1604	1401	1822	1896	1396
AC087498.1|ENSG00000180042|protein_coding	1	0	0	0	0	0	0	1	0	0	0	0	0	0	0	0	0	0	0	0	0	0	0	0	0	0	0	0	0	0	0	0	0	0	0	0	0	0	0	0	0	0	0	0	0	0	0	0	0
DUSP5|ENSG00000138166|protein_coding	3100	7404	392	3432	85	604	521	4180	278	457	355	332	560	878	977	402	295	634	794	312	302	242	633	729	142	780	689	367	2904	3151	388	1413	218	1069	1578	1204	769	236	1400	1543	477	631	319	636	1920	1665	708	611	650
KCNK6|ENSG00000099337|protein_coding	2703	3225	567	2134	716	1086	806	2356	1822	1190	438	1004	2104	3265	1607	658	810	1080	2553	2549	472	1190	1914	915	983	1803	7008	234	1015	1151	1106	2694	890	2378	663	1169	2783	2295	3413	1019	3272	3663	1034	1782	1864	996	722	3075	1658
IARS1|ENSG00000196305|protein_coding	5283	7279	4090	7337	2996	3598	2267	10168	3832	3432	7738	3423	8942	7886	11871	4344	2765	12621	14008	9022	5705	3203	18185	6282	3842	7123	10493	1618	14474	7669	3963	14884	6898	12208	4002	4016	8883	6584	15472	10511	15699	8433	7417	12343	8186	10904	11174	9995	9712
USP17L8|ENSG00000237038|protein_coding	0	0	0	0	0	0	0	0	0	0	0	0	0	0	0	0	0	0	0	0	0	0	0	0	0	0	0	0	0	0	0	0	0	0	0	0	0	0	0	0	0	0	0	0	0	0	0	0	0
OR6S1|ENSG00000181803|protein_coding	0	0	0	0	0	0	0	0	0	0	0	0	0	0	0	0	0	0	0	0	0	0	0	0	0	0	0	0	0	0	0	0	0	0	0	0	0	0	1	0	0	0	1	0	0	2	0	0	1
MDM2|ENSG00000135679|protein_coding	2595	2820	485	2802	2196	6498	409	1668	701	642	1025	666	2063	2017	1908	1426	379	2900	2118	1397	537	733	2952	636	628	2377	1229	267	2635	1963	295	1943	1750	2442	1090	1479	1792	1933	3234	1543	2576	2917	1272	2375	1836	2795	2875	2263	1838
ZNF791|ENSG00000173875|protein_coding	1534	1646	303	1591	309	1119	297	760	498	451	451	406	1239	1459	1777	496	223	1179	1817	1063	383	838	1518	344	352	1268	971	95	1311	1332	289	1458	668	1510	417	501	1318	871	1671	996	1279	1044	655	1371	1114	1641	1693	964	988
LIMS4|ENSG00000256671|protein_coding	0	0	0	0	0	0	0	0	0	0	0	0	0	0	0	0	0	0	0	0	0	0	0	0	0	0	1	0	0	0	0	0	0	0	0	0	0	0	0	0	0	0	0	0	0	0	0	0	0
STAT5B|ENSG00000173757|protein_coding	4878	7361	1217	3629	751	2273	1000	2089	1239	1006	1214	1192	2130	5650	3443	1406	1444	4132	3571	1317	1197	1536	3659	1658	602	2844	2530	614	5563	5317	1459	4987	989	4744	1965	1785	3269	4227	4403	2727	5421	2095	3288	3635	3133	5525	4621	5458	3230
CDK20|ENSG00000156345|protein_coding	593	645	217	382	57	124	145	688	92	103	70	152	131	410	715	99	442	256	277	141	107	160	172	331	149	227	327	136	673	283	138	625	213	347	139	104	241	256	284	142	229	200	228	337	337	355	546	256	328
ZBTB10|ENSG00000205189|protein_coding	1974	2184	628	2347	217	1681	903	1333	478	340	950	276	1171	1531	2313	437	200	1382	2337	157	306	926	2256	368	29	277	1513	118	8689	2040	21	1836	408	2527	879	812	1194	1548	1077	2277	2677	192	1586	2382	859	3993	1346	1657	1803
SOD3|ENSG00000109610|protein_coding	6362	4011	813	1491	7043	1109	2005	1536	3434	1904	2011	1150	3068	3507	670	1034	6098	3553	297	365	3372	4580	1428	5390	1135	1951	12814	2884	1182	4308	183	3038	119	1863	2545	1577	1259	1993	1001	982	2772	2582	589	2316	3523	4227	1164	1807	11327
ANKMY2|ENSG00000106524|protein_coding	1975	1937	180	1636	249	234	276	1196	394	231	597	548	1353	1322	1214	375	188	753	2156	1447	293	452	1650	299	234	1165	1334	77	1819	1152	368	862	1242	713	231	356	1393	568	2384	1399	1292	895	595	890	1190	671	1568	1173	856
ZDHHC3|ENSG00000163812|protein_coding	9188	8794	1682	6198	3101	4185	3064	5203	3432	5193	4206	3078	7983	6459	8733	3791	3059	7976	6326	8054	2748	3365	8222	2899	3028	5851	7567	1471	4976	4651	1663	10941	2279	7414	2970	4490	6608	4357	7589	5701	6433	6308	3249	6708	7375	8344	9695	6323	8049
USP17L10|ENSG00000231396|protein_coding	0	0	0	0	0	0	0	0	0	0	0	0	0	0	0	0	0	0	0	0	0	0	0	0	0	0	0	0	0	0	0	0	0	0	0	0	0	0	0	0	0	0	0	0	0	0	0	0	0
ERMP1|ENSG00000099219|protein_coding	4927	4367	1357	3220	1816	1810	1273	2805	1930	1617	2722	1239	9589	4053	3699	1934	1316	3879	4254	3689	1500	1457	6352	1302	2111	2839	4590	180	4320	4229	949	4835	3115	3912	2583	1400	5877	2622	5988	3395	5048	3194	2145	4248	3578	3331	8531	3555	3541
TIMD4|ENSG00000145850|protein_coding	126	36	12	27	0	2	49	1	12	3	11	6	0	3	9	27	11	3	1	46	2	2	5	3	0	2	2	0	5	385	0	22	0	10	82	42	11	4	91	14	1	16	6	6	8	32	72	5	13
LY6G5C|ENSG00000204428|protein_coding	125	70	43	196	93	156	26	195	125	60	124	24	103	71	146	36	52	108	206	93	16	55	126	35	70	135	195	65	96	92	77	109	44	100	48	23	138	187	105	176	241	97	20	194	191	99	68	162	95
RBM15|ENSG00000162775|protein_coding	454	786	236	566	216	617	250	701	244	319	400	231	823	684	784	363	187	1047	823	719	308	343	906	210	272	682	556	104	911	414	256	854	479	713	311	308	538	741	1316	431	674	689	494	708	423	777	1376	830	461
DBT|ENSG00000137992|protein_coding	2192	1914	448	1481	477	826	239	816	378	430	377	316	1235	1528	1211	433	187	1425	1557	1120	363	389	1734	202	299	1218	595	100	1587	864	276	1454	382	1013	323	328	1347	1204	1864	1191	1208	1427	671	1378	742	1351	2534	1406	621
AURKAIP1|ENSG00000175756|protein_coding	4762	5191	2307	2849	1674	3509	2972	4276	3161	3332	1319	3008	2599	2585	6512	3806	2930	6566	4448	4081	2239	2418	6109	2255	2173	4432	4007	2240	3823	2828	3137	4225	2645	3294	1568	1424	4346	6530	4146	2891	5060	1952	1409	4827	3434	3186	8106	5147	3236
KBTBD4|ENSG00000123444|protein_coding	624	748	151	335	105	54	87	268	161	131	128	102	204	476	465	179	252	481	451	271	112	152	527	166	101	424	231	167	729	458	120	516	224	524	105	166	405	161	549	405	503	321	129	497	416	431	551	397	317
SCAMP1|ENSG00000085365|protein_coding	3857	3682	520	3169	632	1790	594	1787	907	639	782	755	4409	3497	3456	775	256	3220	1809	2446	660	868	2180	802	365	1957	992	166	2988	2542	204	2322	650	3948	743	789	2976	2097	3884	3227	3990	3268	834	2358	2622	3589	3026	2834	2588
ALG3|ENSG00000214160|protein_coding	2322	2400	2803	2151	1118	4015	1826	3266	3734	2558	2123	1320	3465	3180	4342	2726	3301	7983	5370	5562	1871	3270	5331	2535	2465	3061	3141	2354	2319	2916	2300	5011	1300	4726	2544	2527	3126	4468	5411	4449	3686	1759	2783	3843	3153	3026	3724	4815	4018
AL136531.2|ENSG00000274322|protein_coding	75	75	13	31	7	3	9	63	17	7	4	5	7	5	2	9	10	14	11	18	9	9	7	15	5	23	10	5	19	16	3	116	16	8	10	27	19	5	62	13	10	20	5	16	12	12	11	25	4
HINT1|ENSG00000169567|protein_coding	17046	12468	3333	9981	4569	9315	3696	9840	5173	4990	4379	3656	9184	12060	15851	5522	4148	15444	6919	12304	4513	2905	9815	4892	2380	11235	9465	6509	8869	6871	3910	10322	2827	11733	6494	4901	8874	6375	6207	11316	13086	4648	2228	6837	15220	9847	12011	11885	10904
ATP2A1|ENSG00000196296|protein_coding	28	31	28	42	20	124	7	67	34	33	36	30	23	79	26	37	39	87	51	12	54	30	65	120	44	30	19	32	68	25	78	91	35	85	48	68	16	196	93	30	40	35	38	160	12	117	82	320	20
DRD4|ENSG00000069696|protein_coding	12	34	13	21	20	110	22	37	28	38	19	8	33	37	22	45	83	41	55	18	40	72	106	24	29	25	43	59	30	28	59	25	1	36	56	42	9	147	135	12	41	22	22	79	21	12	25	23	20
PFKFB3|ENSG00000170525|protein_coding	3275	6722	686	3164	1230	1657	806	2805	1022	789	990	708	1834	2469	2745	1025	1248	2179	2932	1327	950	1287	3891	1093	561	5424	1103	979	7249	5854	920	4716	2026	4854	1591	1626	3612	964	2641	2013	4468	3393	2355	4300	3518	7110	4624	3687	3581
GEMIN6|ENSG00000152147|protein_coding	609	415	150	479	187	1226	164	714	266	246	305	262	341	559	977	271	122	1171	828	836	311	324	839	306	127	590	1050	144	1102	810	287	838	226	1042	275	210	449	1860	1060	1175	976	281	311	743	663	766	1253	738	781
TMA16|ENSG00000198498|protein_coding	942	671	274	1226	364	950	171	1065	212	275	433	470	1084	1169	1201	421	102	1682	1062	1485	428	466	833	366	256	1109	923	101	1943	945	272	1461	284	1018	358	278	981	1530	1490	1377	1704	998	399	971	1012	2478	1346	770	1068
KRTAP4-8|ENSG00000204880|protein_coding	0	0	0	0	0	0	0	0	0	0	0	0	0	0	0	0	0	0	0	0	0	0	0	0	0	0	0	0	0	0	0	0	0	0	0	0	0	0	0	0	0	0	0	0	0	0	0	0	0
KRTAP10-11|ENSG00000243489|protein_coding	0	0	1	0	0	0	0	0	0	0	0	0	0	0	0	2	0	0	0	0	0	0	0	0	0	0	0	2	1	0	0	0	0	0	0	1	0	0	0	0	0	0	0	0	0	0	0	0	0
C4orf3|ENSG00000164096|protein_coding	7940	8133	1051	4891	982	3741	1434	3059	1359	1230	1406	1867	3048	5087	4507	1554	688	2546	2959	5115	1098	1487	2609	1445	837	4605	3785	544	7953	6409	731	3582	1548	3485	1508	977	3411	3106	6126	4939	3758	3912	1093	6425	4985	6602	6686	3922	4201
AGTR2|ENSG00000180772|protein_coding	27	10	0	1	0	0	0	0	0	0	1	0	0	1	0	0	0	0	2	1	0	0	0	0	0	0	0	0	0	2	0	0	0	1	0	0	0	0	0	0	0	0	0	0	0	2	0	0	0
BAG4|ENSG00000156735|protein_coding	1076	686	187	1469	212	898	102	1066	202	273	265	156	1439	1875	1791	444	242	1133	1181	1606	438	260	1189	486	191	821	351	131	703	912	443	1063	583	1027	441	232	1025	833	1237	1188	1782	1136	954	791	1248	1208	1254	1140	1057
ZNF585A|ENSG00000196967|protein_coding	415	293	41	310	102	235	55	225	79	79	85	58	354	467	272	132	60	306	320	300	85	200	313	87	45	317	806	17	742	261	89	456	106	270	100	108	285	265	339	204	259	225	214	455	262	223	326	259	118
HACD1|ENSG00000165996|protein_coding	358	582	51	72	12	68	17	321	108	26	119	129	272	279	61	20	7	92	111	118	54	101	44	92	61	33	619	44	330	199	118	36	306	141	62	7	39	337	164	51	117	175	144	427	103	116	450	95	206
SYNDIG1L|ENSG00000183379|protein_coding	21	29	1	8	0	1	1	1	2	1	3	0	0	8	3	0	3	10	3	0	2	2	4	1	2	4	1	2	2	8	7	1	0	2	0	1	3	16	1	1	2	0	15	1	5	6	0	1	5
MAMDC2|ENSG00000165072|protein_coding	1995	3428	4	87	4	0	4	17	15	0	6	8	8	267	45	2	14	19	4	16	3	112	55	18	5	9	67	1	57	405	0	66	1	24	5	18	68	2	50	14	2	15	6	74	126	118	24	43	6
PHF5A|ENSG00000100410|protein_coding	1418	1557	863	1133	448	724	431	1648	788	329	998	353	1118	1845	1764	689	744	1865	2543	2137	1087	431	2186	632	772	1328	1470	834	1919	1830	543	1390	553	1317	646	495	1300	1104	2389	1820	2252	1062	976	1322	1863	2387	2882	1670	1632
AQP2|ENSG00000167580|protein_coding	0	5	0	1	7	0	0	1	1	3	0	1	4	1	0	1	1	4	2	0	1	2	0	0	0	2	2	0	0	2	0	4	5	0	0	4	1	0	1	0	2	0	2	3	0	4	1	0	0
LILRA4|ENSG00000239961|protein_coding	86	24	4	14	0	0	3	4	3	2	0	4	0	6	8	6	14	2	5	0	9	0	6	5	0	13	15	3	25	95	1	14	0	10	1	6	10	0	9	3	4	4	1	4	9	42	5	5	10
HEMGN|ENSG00000136929|protein_coding	17	0	0	2	0	0	0	0	0	0	20	0	0	0	0	0	0	0	1	1	0	0	0	1	0	0	1	0	0	0	1	0	0	0	0	0	0	0	0	0	1	0	0	1	0	3	0	0	1
PAN2|ENSG00000135473|protein_coding	1725	1510	612	2469	587	2707	437	3487	856	962	1245	465	796	2688	1640	840	623	838	1727	939	789	1080	2522	989	1129	2011	1557	454	4144	1007	531	2079	374	1529	676	1241	1414	4457	3647	1150	1442	1506	1001	1982	1242	1785	1400	2542	1240
P3H4|ENSG00000141696|protein_coding	1086	909	1019	1543	424	1843	423	1520	859	588	655	413	623	1546	813	545	1011	1928	2566	679	455	821	1192	681	219	1120	1927	1280	4651	2108	1722	1355	666	3200	1528	583	765	708	866	1729	2661	1385	1984	5610	1876	2633	1190	2444	1782
GPR182|ENSG00000166856|protein_coding	29	18	3	12	0	17	1	6	2	5	0	0	4	6	1	2	3	4	6	1	3	2	7	2	0	6	8	3	6	23	0	5	0	7	1	3	8	9	8	3	2	5	5	12	5	45	7	10	1
TNK2|ENSG00000061938|protein_coding	1634	2820	705	1822	1158	2099	1011	3131	2337	4238	979	759	3805	3553	2731	1506	1748	2582	2428	1140	1005	2689	5002	1693	1304	1739	2539	1027	2421	1614	1668	3631	644	2256	1389	3097	3448	6012	6128	2825	2609	1514	1515	3626	1586	2254	2195	2044	1697
ANKMY1|ENSG00000144504|protein_coding	635	551	319	714	207	737	253	738	300	410	381	215	658	965	810	610	540	1096	742	455	288	699	763	654	473	490	760	169	1546	579	400	1078	315	860	359	727	762	805	808	448	579	485	498	794	682	1511	745	774	645
FABP9|ENSG00000205186|protein_coding	0	0	0	0	0	0	0	0	0	0	0	0	0	1	0	1	0	0	0	0	0	0	0	0	0	0	0	0	0	0	0	0	0	1	0	0	0	1	3	0	0	0	4	3	1	1	0	1	0
PA2G4|ENSG00000170515|protein_coding	6428	8136	2981	6510	4227	25492	2595	17976	4649	4091	5751	2987	9686	10076	14330	4434	2294	19424	14541	14907	3927	3663	17549	4424	3876	12956	8647	2341	13228	7812	2453	12418	3248	14582	3852	3802	8668	14301	14606	12106	14982	5451	5504	11896	9642	14703	18404	13577	11172
IQGAP1|ENSG00000140575|protein_coding	21093	26812	3768	15858	7774	4547	3006	11151	5271	6171	6324	2938	26221	21307	7928	6072	3541	19017	16819	6049	4699	6767	25969	3453	4101	16822	16191	1062	17805	16494	2783	28828	9504	16137	4978	6790	14801	11391	30939	10924	26266	20367	9057	30120	16028	24391	16962	13720	20866
DDX27|ENSG00000124228|protein_coding	3073	3441	2221	7657	1645	6444	2270	6612	3734	2622	1768	2086	7184	13219	12796	1454	1011	8311	13769	7103	2270	3879	8399	2489	1662	10687	7288	767	17008	7043	3484	7454	1290	8864	1849	1628	5116	9888	7609	9511	15564	1153	4973	5040	7154	7434	7991	7988	13210
OCIAD2|ENSG00000145247|protein_coding	3108	2304	1159	5669	2176	1679	1112	4070	2208	2342	1372	1630	3125	3527	2977	2073	985	5521	2478	4676	1849	2339	2872	1715	1198	5944	3678	1003	3417	2036	1049	4246	1557	4234	1332	3375	3759	9225	4956	5354	4867	3109	1159	7358	3983	4498	4182	2543	4211
ZBED1|ENSG00000214717|protein_coding	6084	5060	1781	6523	1597	1300	1589	2904	2352	1669	1849	1418	2371	3586	4827	1976	3425	7087	5773	2281	1843	2041	3982	1232	847	7695	3504	1250	8158	3973	2086	3846	1600	3320	2721	1164	3273	3631	4946	3453	3851	2397	3193	3325	4916	5051	5943	3706	5175
ABI2|ENSG00000138443|protein_coding	2133	3565	394	2107	364	1449	282	1919	646	549	767	543	2072	2553	1735	808	298	3540	2568	1047	674	656	2178	786	473	1109	2638	287	2993	2011	616	1844	890	3284	799	827	1616	1819	1160	2182	2657	1397	1514	2618	1649	2384	3113	2540	2241
GRID1|ENSG00000182771|protein_coding	102	202	20	64	8	29	5	25	50	26	21	14	21	124	17	25	42	74	20	8	8	7	96	26	6	45	29	50	76	184	11	77	62	33	65	23	96	21	100	20	8	14	23	37	79	74	53	30	61
CDC123|ENSG00000151465|protein_coding	3285	3070	1303	3064	1216	3460	1320	3723	1506	1471	1610	1499	3914	4022	4292	2639	1095	6294	5319	5560	2140	1698	6364	1725	886	3444	3636	1028	6493	3693	2379	4440	1369	4995	1539	1593	3125	3956	6956	5613	4521	2761	2246	5795	4769	7243	7189	4991	3933
TIE1|ENSG00000066056|protein_coding	1216	1287	236	664	64	102	109	934	365	150	260	187	458	1816	459	446	515	936	531	282	366	307	1285	443	71	597	716	435	1572	2053	158	788	307	1148	623	140	611	273	605	571	935	337	255	1093	1145	2565	784	1634	988
PTGIR|ENSG00000160013|protein_coding	107	138	45	82	18	39	12	68	67	14	38	34	36	303	62	58	125	67	60	6	54	39	120	71	10	53	106	120	212	262	24	175	37	145	72	13	107	40	66	40	93	35	56	104	118	182	122	182	99
ETFB|ENSG00000105379|protein_coding	4690	5217	1404	2482	1170	4410	1481	3975	954	1815	816	1182	2532	4041	3483	2701	2836	6476	3757	2282	897	1553	2841	2471	1107	4220	1627	779	7766	2606	2728	4257	1751	3434	1749	1264	3088	5782	6737	2823	5072	1159	525	3306	3918	2914	5638	5841	2316
IL34|ENSG00000157368|protein_coding	392	602	216	468	17	73	97	152	126	50	64	161	159	1339	384	115	281	254	107	100	128	474	298	120	16	145	131	330	322	685	81	242	25	318	201	69	257	320	200	252	294	72	76	95	321	1718	131	289	141
STEAP2|ENSG00000157214|protein_coding	938	1436	108	760	345	441	446	667	439	147	970	100	778	1118	973	432	204	1387	575	1527	571	556	743	706	660	198	469	106	1225	1335	445	816	704	1596	458	387	432	437	3393	1350	2452	723	1099	1278	496	2227	1183	1035	4059
AIG1|ENSG00000146416|protein_coding	1647	1642	531	2155	573	3057	264	1119	785	508	840	196	1597	1545	2496	467	390	2326	1930	4195	435	498	736	488	579	2613	1173	609	2095	1312	355	1003	739	1536	828	351	940	2336	1804	2716	2191	1017	955	2530	3489	2007	1775	2043	3548
SPIC|ENSG00000166211|protein_coding	1	0	1	2	0	0	0	0	1	0	2	0	0	1	1	0	0	0	1	0	0	0	1	0	0	0	0	0	0	3	0	1	0	4	0	0	2	1	0	0	0	2	0	0	2	4	0	0	3
NUP160|ENSG00000030066|protein_coding	2693	3339	1598	2651	823	2124	565	3217	1222	1062	2673	874	2730	3129	2607	1133	732	5039	5857	3001	1474	1136	5708	1329	1459	3384	3001	627	8061	3235	861	5409	949	5325	1218	1587	2718	2710	5499	6931	6116	3295	2918	4567	2649	5100	5166	4788	3471
PLEKHA8|ENSG00000106086|protein_coding	730	533	422	1286	385	455	314	995	502	433	920	313	1628	1270	1421	310	234	1287	2867	1760	468	587	1227	460	293	1129	1141	104	1932	812	466	856	638	1015	367	417	1768	673	2197	1217	1613	939	507	1129	718	1007	1634	1223	1249
HRH4|ENSG00000134489|protein_coding	24	10	4	14	0	1	0	2	0	1	1	0	0	4	1	1	5	2	0	0	2	0	6	5	2	13	1	5	5	6	1	17	11	7	1	4	9	1	2	0	7	14	3	4	22	14	3	9	2
FBXW2|ENSG00000119402|protein_coding	3763	4204	795	2949	1065	1587	891	3858	1319	1651	2061	1333	3681	4573	5288	1424	1099	3152	4145	2573	1225	1114	4990	1540	993	2994	3727	391	4539	2952	847	4142	1693	3835	1466	1486	4587	2285	4682	1930	2295	3031	2264	4162	2770	3878	4856	3520	2830
BLOC1S4|ENSG00000186222|protein_coding	749	695	518	854	274	447	460	699	319	537	357	579	543	863	773	529	738	934	564	815	265	659	447	465	260	719	584	371	1103	576	466	716	284	788	687	363	541	1379	1452	846	567	547	606	1132	798	659	1057	744	757
BYSL|ENSG00000112578|protein_coding	584	1032	959	1218	712	1593	491	1967	971	955	1106	265	1402	1770	1885	1063	774	2474	2067	1775	700	877	2813	1021	733	1680	1718	833	2319	938	944	2164	748	2625	944	566	1326	1868	2087	2505	2657	750	1000	17094	1781	2114	2613	1915	3342
ATP6V1B2|ENSG00000147416|protein_coding	6658	5942	1207	5920	1425	3766	813	2043	1198	1643	1062	1129	2340	4147	3383	1785	1597	2806	3735	2278	2479	1193	6391	1397	567	4812	2288	546	7306	6512	890	5504	1936	5069	916	1952	3382	2699	4872	3527	7318	5055	1907	4471	6586	7115	8018	5467	3756
TBCC|ENSG00000124659|protein_coding	1129	1282	647	1145	411	1653	384	1012	572	655	558	205	1280	1233	1220	574	397	1008	1159	822	549	637	1104	867	361	1107	1539	393	1386	820	336	1555	315	1716	391	351	837	1762	1162	1197	1286	487	942	2747	1661	984	1064	1230	2069
ENTPD5|ENSG00000187097|protein_coding	16132	13527	530	3748	1614	3040	2860	1827	826	2018	1286	2192	5870	4616	2936	2280	1138	2759	1941	3236	534	1441	1211	3192	1083	2065	1273	126	7475	2111	307	9516	614	3927	1374	1623	2925	1894	5074	1990	850	1721	959	1044	2722	3035	5834	2668	2021
NKX6-3|ENSG00000165066|protein_coding	3	0	120	41	0	0	0	0	0	0	0	3	0	76	1	0	0	0	0	0	0	2	1	0	0	0	0	0	3	0	0	5	0	1	0	1	4	0	0	0	0	0	1	0	3	1	0	69	1
RAB39B|ENSG00000155961|protein_coding	86	75	2	35	0	2	2	10	2	2	9	23	7	24	35	2	5	5	28	5	7	3	16	10	4	7	13	2	74	132	0	38	7	31	8	12	37	9	13	8	8	22	26	5	71	49	26	34	206
SLC5A7|ENSG00000115665|protein_coding	115	253	0	6	1	0	0	3	0	0	0	0	4	24	1	0	1	0	0	0	1	18	0	0	0	0	28	0	4	4	0	0	0	2	0	0	8	0	0	0	0	1	0	2	11	9	22	0	0
VASN|ENSG00000168140|protein_coding	411	779	408	521	115	173	156	353	584	154	254	239	459	904	282	502	1335	636	411	163	217	184	738	504	117	431	340	1659	1564	1589	292	773	211	984	805	337	911	229	511	456	624	299	395	647	817	1471	462	697	718
CEACAM4|ENSG00000105352|protein_coding	11	17	3	18	0	3	1	4	5	3	3	3	4	13	9	4	14	8	2	8	16	2	5	9	1	18	3	7	19	54	0	39	3	40	4	1	14	2	7	3	35	14	2	6	31	30	9	80	22
FEN1|ENSG00000168496|protein_coding	1132	2033	947	1208	853	3165	626	2784	1322	1038	2092	911	1559	2706	3239	1676	978	3772	4517	2093	1374	1012	5466	1234	1039	3742	3876	620	2633	2108	1311	3147	1417	4610	1248	1003	2713	2753	5892	2882	5068	2399	2586	3828	2292	3228	6229	3150	3363
NAMPT|ENSG00000105835|protein_coding	5312	9418	2366	8961	1617	2230	1248	3285	1611	752	1450	1197	8964	13014	5327	629	610	8956	6531	5909	2633	1661	4559	1674	946	7294	4726	605	8190	7707	1904	7438	820	11005	1463	2006	4972	4553	2656	7651	31678	5886	3193	8631	6344	11528	6389	7943	28837
LRFN3|ENSG00000126243|protein_coding	755	691	402	397	332	213	465	164	588	377	184	263	521	845	487	641	1850	767	508	473	285	1137	626	335	550	792	1027	606	763	805	1133	688	562	697	660	276	381	195	390	353	579	685	654	875	746	745	807	657	858
GPT2|ENSG00000166123|protein_coding	709	1147	1660	2242	1335	3211	1638	2296	2325	3542	3139	1331	4841	2312	3481	4142	1486	7672	5143	5430	1047	2785	7525	1573	2087	4789	2692	680	4447	2848	2279	9371	13422	4510	2176	1497	4167	3442	9532	2992	5936	3106	2395	2742	1275	3556	9242	2604	7041
ECRG4|ENSG00000119147|protein_coding	588	763	1	41	0	1	5	4	7	2	2	0	2	85	7	1	4	5	10	30	1	28	12	12	1	2	4	0	9	263	1	6	0	3	3	4	7	2	7	6	3	1	1	5	60	30	8	4	3
AC002310.4|ENSG00000261459|protein_coding	1	1	0	1	0	0	0	0	0	0	0	0	0	2	8	0	0	1	1	1	0	0	0	1	0	0	0	0	1	0	0	0	0	0	1	0	0	0	4	0	0	0	0	0	1	2	1	0	0
CBX3|ENSG00000122565|protein_coding	8571	6516	2528	15515	3246	11901	3057	13818	3664	2947	8926	2193	22653	17796	17906	3170	1121	19125	31804	16573	4171	5082	15962	3496	2492	13473	18195	1100	29303	12098	3005	11653	2534	14437	3042	3621	15583	10609	39069	19044	23461	8404	4395	14787	13714	16319	12770	19133	17896
LAMP3|ENSG00000078081|protein_coding	301	667	105	848	70	70	41	817	109	61	285	105	209	252	491	81	103	1233	542	1034	120	21	284	190	25	557	1569	50	798	1127	28	698	104	534	145	104	378	564	273	345	335	275	153	412	466	1112	330	807	1930
BBOX1|ENSG00000129151|protein_coding	5	9	1	7	3	0	1	0	2	3	0	2	10	2	1	0	0	1	3	23	3	2	1	1	1	3	2	0	14	3	0	3	0	2	4	1	0	24	6	1	2	0	1	9	1	11	1	4	4
OR1L4|ENSG00000136939|protein_coding	0	1	0	0	0	0	0	1	0	0	0	0	0	0	0	0	0	0	0	0	0	0	0	0	0	0	0	0	0	0	0	0	0	0	0	1	0	0	0	0	0	0	0	0	0	0	0	0	0
NFATC3|ENSG00000072736|protein_coding	1099	1335	470	1218	913	450	344	561	657	763	932	465	824	837	802	611	381	1565	1651	804	435	673	1783	432	669	1498	613	138	1198	942	827	1226	786	1154	451	767	1143	688	1169	830	1267	1370	807	1336	1185	1249	1183	1089	1200
GOLGA8G|ENSG00000183629|protein_coding	0	0	0	3	0	0	0	1	0	0	1	0	0	0	0	0	0	1	2	0	0	0	0	0	0	0	1	0	1	0	0	0	0	0	0	0	0	18	0	0	5	0	0	0	1	0	0	1	5
DLX2|ENSG00000115844|protein_coding	5	8	0	2	0	2	1	16	0	2	8	2	1	0	4	7	0	5	5	371	4	1	12	3	1	5	3	3	45	2	1	4	3	0	1	0	0	5	4	2	0	0	0	11	38	29	4	94	2
HOXD13|ENSG00000128714|protein_coding	4123	753	52	272	47	862	166	361	20	10	11	90	28	179	136	30	197	310	20	680	19	92	1039	125	4	47	125	14	924	119	1	52	2	275	35	44	312	4	175	20	11	127	104	161	534	1535	491	640	7
TCF20|ENSG00000100207|protein_coding	3348	4162	1771	3639	1764	1779	1269	3246	1940	1345	2593	1871	3652	7388	6052	3022	1595	5327	10750	4339	2137	2368	8877	896	1725	5315	3047	398	8127	3281	2378	6902	1821	4565	2114	1718	4556	3398	8531	2950	6078	4173	4307	3337	3605	7783	6454	5274	5538
SCAP|ENSG00000114650|protein_coding	6224	8116	3264	5207	2425	5441	3738	4743	5584	6301	3361	2445	7138	7659	9448	4511	6282	9129	8086	7632	2677	4535	7616	3020	3237	4301	6040	3089	10774	4845	6166	9232	1898	6505	4092	3377	5267	6962	4061	5494	8638	2619	4603	6385	5475	4635	6392	5867	7201
CHRNA6|ENSG00000147434|protein_coding	1	3	2	10	1	0	1	2	0	0	1	1	0	9	5	0	1	2	0	0	1	0	3	1	3	2	6	0	25	6	0	6	0	3	0	2	3	1	4	2	0	0	2	5	5	7	3	5	6
WDR78|ENSG00000152763|protein_coding	466	436	10	281	40	21	59	89	123	23	19	83	38	99	244	23	21	56	51	188	29	24	49	29	33	83	30	6	224	88	16	186	34	79	10	33	326	120	255	175	241	46	27	217	130	118	74	244	69
MEMO1|ENSG00000162959|protein_coding	166	127	42	129	41	76	19	156	35	75	57	33	120	76	136	58	59	214	195	202	46	54	210	58	25	109	150	63	219	157	53	230	43	180	32	45	125	196	204	288	191	141	66	332	141	205	182	187	114
DOCK9|ENSG00000088387|protein_coding	3113	5280	610	7934	1370	1104	681	5072	1565	3658	1230	454	2396	4864	3203	1477	875	5028	4928	1890	709	1513	5233	816	566	4114	1979	214	5614	2342	1822	3821	1230	3896	1271	1876	6043	2235	2998	2018	7747	2192	1700	4338	2978	4723	4221	4033	4842
ZEB2|ENSG00000169554|protein_coding	4712	6181	204	1633	76	96	91	525	343	126	223	158	871	1768	425	247	333	701	762	236	306	149	1479	322	44	720	555	192	2542	3527	113	1339	155	1542	283	292	1506	137	1222	916	737	682	352	1530	1440	3178	1003	1235	1594
RIPPLY2|ENSG00000203877|protein_coding	15	4	3	0	0	68	2	1	1	0	0	0	0	4	0	0	0	0	0	0	0	0	0	0	0	0	1	2	0	2	0	0	0	0	0	0	1	1	0	0	0	0	15	0	1	0	0	2	0
ATPSCKMT|ENSG00000150756|protein_coding	708	766	222	568	237	523	221	442	229	190	242	170	500	565	1174	219	177	884	854	560	242	340	1043	269	224	729	594	168	808	528	179	654	309	749	143	271	656	391	895	1094	1184	555	279	582	648	858	663	1010	618
COL22A1|ENSG00000169436|protein_coding	26	40	33	150	5	7	12	41	55	14	25	13	47	211	59	21	30	27	47	29	61	13	58	35	4	32	78	14	293	310	9	30	10	93	45	14	139	41	54	98	92	7	60	104	120	121	120	21	236
SLC17A2|ENSG00000112337|protein_coding	0	0	0	0	0	0	0	0	0	0	0	0	0	0	0	0	0	0	0	0	0	0	1	0	0	0	0	0	0	0	0	0	0	0	0	0	1	1	0	0	0	1	0	1	0	0	0	0	0
MAJIN|ENSG00000168070|protein_coding	5	1	4	3	0	0	1	82	0	0	0	0	0	0	1	0	1	2	2	1	0	0	2	1	0	1	0	0	3	2	0	0	0	1	2	0	0	2	0	0	2	0	0	2	1	4	4	3	13
ZBED3|ENSG00000132846|protein_coding	1173	1506	594	635	284	1025	291	667	506	602	1293	904	1172	1352	1016	373	555	3316	1111	1961	482	774	1353	588	485	1141	745	204	926	993	265	1916	394	2912	549	376	636	1265	2079	985	1502	779	547	521	862	1860	2349	2161	1835
PPP1R12B|ENSG00000077157|protein_coding	25726	66033	416	3463	1706	255	655	1973	836	580	995	483	923	10064	1849	893	580	2049	1295	748	750	5444	4890	865	334	1505	4944	154	4918	4766	236	4403	291	3390	1146	2891	5547	451	2753	892	3914	2059	814	2702	2828	3874	3047	3696	819
CERT1|ENSG00000113163|protein_coding	2724	3481	356	1985	556	878	474	1197	794	872	689	686	1991	2837	2485	811	265	2031	1201	1505	454	519	1974	561	389	1662	890	127	2129	1850	409	1951	769	2522	532	653	2120	1073	2957	1379	2793	1894	718	1797	1907	3004	2441	2314	2517
PRR9|ENSG00000203783|protein_coding	2	0	2	5	30	0	0	1	6	1	58	1	0	1	11	2	0	0	7	311	0	9	4	0	0	53	0	4	179	0	4	0	0	0	0	51	1	0	3	5	0	2	0	555	279	389	26	1103	0
C19orf57|ENSG00000132016|protein_coding	226	197	29	62	77	50	27	391	153	123	130	103	203	297	382	531	678	278	266	185	40	115	175	65	145	154	95	62	111	117	34	167	23	246	43	232	163	95	802	110	95	207	31	326	103	180	559	109	143
CMIP|ENSG00000153815|protein_coding	7143	10923	1229	8195	2977	2935	1627	4771	2373	2708	2480	1485	4910	5879	3032	2140	2290	6898	5517	5691	1584	2190	6743	3318	3295	8463	3079	694	6741	3797	3008	7988	2309	5818	2070	2279	6300	5750	8065	3142	7343	9136	1970	5510	10901	7326	4532	6885	7715
ISCU|ENSG00000136003|protein_coding	6285	5391	1596	4182	1754	3490	1259	2549	1440	1387	1340	1738	2653	4623	5656	1467	759	4206	3969	3324	1662	1782	3460	1671	887	2655	3713	701	5082	3968	662	3857	1478	2930	1458	1463	3445	4449	2955	2994	3769	1570	1396	3160	3902	4210	4050	3043	2844
PDZD3|ENSG00000172367|protein_coding	677	420	85	605	87	190	391	951	314	383	100	279	86	1517	276	293	199	72	317	318	109	289	27	963	28	425	149	190	683	235	92	1003	1	144	246	134	951	974	815	271	139	41	258	25	232	300	185	269	166
ZC2HC1A|ENSG00000104427|protein_coding	762	714	149	511	48	318	146	154	89	42	139	86	942	899	738	50	16	396	591	186	116	186	448	203	7	147	414	31	2828	764	44	332	50	595	90	91	384	490	102	699	644	335	559	1343	561	1140	451	355	476
FTSJ1|ENSG00000068438|protein_coding	1222	1382	1654	2450	474	3082	949	2580	1091	1125	748	555	2907	1904	2009	877	1812	3526	4101	1814	2228	1143	2747	1307	587	2990	2752	1911	2882	2637	2389	2367	1769	2477	1395	740	1836	2571	2058	3091	3673	1319	1080	2668	2306	2378	3471	2169	2682
EHF|ENSG00000135373|protein_coding	13501	8211	1543	4776	2362	1618	1084	4304	3342	1730	2249	3995	15189	10214	5569	2050	2534	7653	7861	2385	2756	2217	11157	1633	2103	8678	3783	450	8602	7747	1673	12800	3493	10387	704	3729	10710	1666	6795	5028	10598	14776	2953	7743	5747	7230	9632	3986	4932
RGS16|ENSG00000143333|protein_coding	333	642	373	2470	64	772	156	1065	274	234	811	320	605	1010	1067	303	221	886	1067	432	388	415	647	175	626	507	623	457	4197	2434	104	587	89	1058	1281	925	1162	228	354	1051	562	435	528	1759	770	2243	1344	660	527
AL117350.1|ENSG00000213029|protein_coding	0	0	0	0	0	0	0	0	0	0	0	0	0	0	0	0	0	0	0	0	0	0	0	0	0	0	0	0	0	0	0	0	0	0	0	0	0	0	0	0	0	0	0	0	0	0	0	0	0
COL6A2|ENSG00000142173|protein_coding	30994	77826	7577	14644	2119	1509	2625	10159	25763	3591	5811	6112	15759	46831	12765	10876	58136	20025	13813	6491	7920	11627	18827	9670	2029	12988	15876	29337	47459	43125	4953	20433	3231	27597	18323	10045	22961	3918	13506	9815	19348	7212	12600	30249	25715	45638	13361	11355	28260
PPP1R12A|ENSG00000058272|protein_coding	5481	10047	576	3393	1297	2251	455	2132	912	960	1243	741	2929	4226	2148	931	277	3429	3402	2732	844	1144	3457	948	771	3914	1760	176	5293	2952	422	3383	776	3057	824	1432	2939	2051	4870	2668	3144	3748	1683	5723	2552	4840	3916	3473	2873
STK26|ENSG00000134602|protein_coding	1176	1608	730	1335	476	1135	288	1621	671	581	677	264	2612	1320	1133	663	218	3467	3414	1607	1990	709	3247	558	231	3702	862	185	2401	2167	657	1778	150	2164	623	1302	1856	1459	1378	5760	3916	2034	1348	3147	1378	2613	3457	1738	3106
KRT39|ENSG00000196859|protein_coding	2	1	5	25	0	0	0	3	3	2	0	1	0	8	23	11	0	7	49	3	0	1	1	1	1	18	0	1	80	3	3	0	0	14	1	2	1	67	1	43	0	0	0	270	7	2	1	3	6
ECHDC1|ENSG00000093144|protein_coding	4417	5198	758	4790	1414	1765	861	2254	1246	928	1638	622	3035	3906	1846	1337	390	5289	3387	4650	1083	1121	3273	522	595	4072	3457	248	3966	2522	457	3399	849	4028	1015	1031	3378	4060	2002	6448	5747	2466	1387	5665	2962	3603	5012	5289	3872
SNX15|ENSG00000110025|protein_coding	73	48	28	71	17	40	19	48	54	32	26	16	26	101	57	18	16	38	60	42	29	34	63	34	11	45	116	12	73	49	29	104	15	84	21	34	54	71	43	34	67	42	62	77	37	71	54	107	46
FAM216A|ENSG00000204856|protein_coding	221	196	115	276	47	416	73	272	47	78	114	83	126	240	385	121	43	363	148	196	142	98	227	183	75	201	167	76	667	373	88	247	22	361	88	64	146	233	190	347	425	159	311	334	228	871	406	329	350
WDSUB1|ENSG00000196151|protein_coding	645	458	174	597	133	396	127	686	168	136	206	247	825	788	534	152	117	663	873	481	277	193	536	287	70	471	748	92	1043	696	131	569	272	622	92	125	470	621	721	1216	627	389	314	513	603	604	425	414	587
KCNIP2|ENSG00000120049|protein_coding	222	202	22	52	16	175	25	54	17	24	28	4	17	109	57	14	18	59	34	22	24	55	39	47	23	29	67	18	76	391	39	51	22	73	31	38	41	86	77	68	48	23	41	36	34	24	102	108	26
CFAP53|ENSG00000172361|protein_coding	25	28	4	23	10	33	11	19	13	5	19	4	16	30	21	4	1	12	19	13	8	17	7	9	0	22	10	0	64	23	6	17	35	27	8	12	21	26	22	52	88	34	15	35	14	23	22	24	37
TMEM158|ENSG00000249992|protein_coding	171	514	203	535	104	413	231	266	553	48	276	150	438	254	160	203	1271	485	269	208	334	414	648	164	280	260	290	1356	938	480	103	819	111	1326	305	361	524	893	529	894	725	207	218	1331	740	722	253	377	851
TTLL1|ENSG00000100271|protein_coding	299	412	39	274	90	63	65	112	113	71	54	202	135	398	493	111	232	261	259	178	62	129	170	58	65	133	162	85	245	375	152	287	156	187	114	71	231	384	252	165	302	115	82	143	215	179	184	189	113
RARRES2|ENSG00000106538|protein_coding	6977	8577	1052	1913	411	572	400	638	2472	365	620	1121	1198	3424	3423	928	2960	1245	889	689	1199	966	1639	1330	225	852	3385	5025	2972	4216	521	1417	182	2057	1536	834	3404	526	1233	1921	2376	451	811	2764	2785	3337	907	2071	1775
APBA2|ENSG00000034053|protein_coding	129	272	210	232	32	21	25	73	171	38	76	90	164	241	78	76	268	153	187	33	93	29	171	124	33	140	75	291	1862	269	61	175	54	962	171	118	305	42	147	139	270	107	192	376	309	450	133	187	246
SLC26A4|ENSG00000091137|protein_coding	85	73	8	16	0	2	3	15	7	7	3	0	7	20	9	1	2	34	3	8	6	2	12	4	21	22	22	3	6	30	3	25	7	9	5	6	16	21	10	10	10	37	5	7	35	19	9	179	7
ZNF558|ENSG00000167785|protein_coding	879	725	304	1030	230	835	245	541	387	368	352	267	595	1225	1505	389	257	1082	646	917	296	563	913	375	292	768	835	108	1155	1062	178	1002	420	1030	326	365	791	881	1083	1022	1223	608	676	1050	723	1216	1363	903	724
SH3D21|ENSG00000214193|protein_coding	312	296	131	2139	205	158	496	797	329	468	124	269	158	707	825	265	94	222	194	600	160	294	340	179	143	1079	189	48	1987	122	350	646	74	179	247	225	362	1581	673	355	451	122	133	442	273	336	426	1092	132
SSX4B|ENSG00000269791|protein_coding	0	0	0	0	0	0	0	0	0	0	0	0	0	0	0	0	0	0	3	0	0	0	0	0	0	0	0	0	0	0	0	0	0	0	0	0	0	0	0	0	0	0	0	0	0	0	0	0	0
KXD1|ENSG00000105700|protein_coding	3323	3046	998	2707	663	3358	987	2499	1617	1135	1004	952	2157	3412	5372	1494	2075	4590	1891	3159	1413	1792	4056	2011	784	3745	2573	1142	4358	4147	1576	4919	1126	4503	1455	1155	2895	2719	4019	2274	3901	1467	1768	5184	3592	3209	5371	3644	3683
TPD52L2|ENSG00000101150|protein_coding	5774	6381	3242	11431	1927	5998	4237	8939	5346	4965	2517	2869	8076	16041	16440	2713	3522	11130	13527	8060	5068	6124	10891	6363	2596	12365	9387	3599	19625	11735	4304	8609	2273	10805	3210	2376	7629	4991	8814	9712	13295	3328	5550	7934	12118	13159	9264	12113	12060
LCMT1|ENSG00000205629|protein_coding	2104	1995	629	2456	940	1458	634	1126	973	965	753	747	1812	1701	2637	940	822	2055	1875	1572	622	601	2195	595	562	1832	1613	709	1552	1463	841	1631	548	1572	793	765	1347	2473	1890	2024	2586	705	578	1441	2343	1729	2360	1671	2222
DACH1|ENSG00000276644|protein_coding	552	681	959	7474	1047	1000	211	1998	1115	447	838	690	1143	1397	7888	203	404	2773	5215	6642	77	1216	1461	294	752	3888	962	173	6294	853	989	969	14	3806	368	1665	3262	963	654	2880	1831	4350	698	4539	10030	1060	1657	4705	3232
TRPV1|ENSG00000196689|protein_coding	3	10	5	8	1	3	3	6	3	3	4	5	3	10	1	2	5	6	5	1	4	6	2	10	1	6	14	0	14	7	4	20	10	11	4	4	5	11	20	0	10	6	10	4	2	3	10	14	5
LPAR2|ENSG00000064547|protein_coding	522	649	447	657	251	1325	479	982	811	578	331	805	770	1096	2091	629	2275	1122	384	1015	392	1357	1445	603	623	896	1019	659	1369	1219	635	1099	1256	901	465	678	841	786	1145	661	960	649	571	1160	926	1006	1655	987	1183
CALU|ENSG00000128595|protein_coding	9119	11750	2307	13836	2456	1444	1637	6210	3167	1684	3043	2451	11085	12476	10469	2067	1778	13949	10707	9224	4117	2815	11342	4198	1770	7555	6826	1352	16022	12256	2385	7762	6567	13620	2661	3310	9576	2661	12425	11716	15756	9472	4136	20367	13991	17090	14265	12475	12689
PRAMEF2|ENSG00000120952|protein_coding	0	0	0	0	0	0	0	0	0	0	0	1	0	0	0	0	0	0	0	0	0	0	0	0	0	0	0	0	0	0	0	0	0	0	0	0	0	0	0	0	0	0	0	0	0	0	0	1	0
OR51C1P|ENSG00000197674|protein_coding	4	1	0	0	0	0	0	0	0	0	0	1	0	0	0	0	0	0	1	0	0	1	0	0	0	0	0	0	0	0	0	0	0	1	0	0	0	0	0	0	0	0	0	0	0	0	0	0	0
XPO1|ENSG00000082898|protein_coding	7962	9133	2398	10585	2812	7253	1983	10500	2504	3118	4321	2261	8193	11333	8260	3364	816	12475	16298	6997	4405	3138	15908	2957	2166	9843	11125	573	16532	7355	2927	11148	5246	13378	2643	4189	8369	10522	14528	12500	13514	10689	7494	14083	7695	13649	16263	12938	9075
STAMBP|ENSG00000124356|protein_coding	3095	2524	797	2786	810	1362	692	2468	1091	867	968	904	1409	3232	2479	820	543	3446	3075	2570	684	810	3095	1159	652	2383	2781	532	3178	2489	730	4329	1021	3010	949	1157	2189	3583	2971	3200	3003	1883	1221	3332	3142	2498	2837	2294	2657
TMEM230|ENSG00000089063|protein_coding	6836	5976	3371	3390	1536	1949	568	4142	2998	771	2474	1827	2863	3389	2763	1275	1115	8700	5032	4983	2078	1459	4274	1368	1746	2078	8208	481	14779	8678	840	5695	1390	4993	1511	1171	2100	6884	6714	15287	11287	2502	1262	4552	5188	6638	5322	9268	2389
ATP9A|ENSG00000054793|protein_coding	8195	10940	3138	33364	3890	5424	6025	6936	9818	7962	2476	1502	20821	29579	17887	4062	4774	14931	15938	9052	3225	7095	5713	4300	2643	19367	9279	1345	31799	9020	5775	10658	2018	14665	5226	3498	11074	9642	17254	10406	26749	3303	4006	13404	19128	9105	11117	11897	19843
PYURF|ENSG00000145337|protein_coding	149	95	20	153	7	201	15	97	17	16	29	40	102	99	135	20	6	178	73	209	18	37	69	33	16	94	107	0	119	122	21	140	28	79	23	12	72	239	131	210	140	103	34	194	133	112	123	87	99
FBXL2|ENSG00000153558|protein_coding	169	269	76	133	15	307	10	120	85	28	41	22	139	424	116	24	27	201	59	20	62	168	254	26	9	64	350	69	250	233	37	149	100	234	89	35	139	72	182	174	86	94	215	205	103	313	327	201	72
RMDN1|ENSG00000176623|protein_coding	2685	3004	628	1645	388	1971	788	1599	674	382	1016	852	915	2642	3006	585	241	1928	2534	2115	683	727	1980	891	322	1061	1145	157	6668	2361	519	1701	620	1759	792	726	1457	1419	2184	2099	2487	989	1173	3329	1744	3659	1776	2208	1478
ATP2B4|ENSG00000058668|protein_coding	14016	47957	504	3087	483	1393	543	1936	1539	867	886	676	2171	10751	2569	566	825	2107	2712	1232	1157	2968	2543	761	365	2762	1790	254	8142	6210	484	2538	633	2958	1584	816	4429	1165	2770	1504	2120	1269	1269	8282	2740	5618	2226	3552	3370
MLH3|ENSG00000119684|protein_coding	917	702	135	1392	461	965	296	1100	234	535	475	581	725	1778	1390	452	215	934	659	978	311	437	709	616	468	950	658	111	2880	980	443	814	410	1753	478	451	718	732	1720	768	608	822	1192	1661	983	1016	1162	1025	1190
KCNK13|ENSG00000152315|protein_coding	39	57	12	41	5	5	0	17	9	6	6	12	32	52	28	7	31	21	29	17	15	2	23	20	2	31	26	17	82	146	0	63	72	89	5	10	57	10	44	19	19	34	34	40	60	57	28	37	45
ATP5PO|ENSG00000241837|protein_coding	6829	5487	738	3124	1064	2647	1059	3886	2122	1364	1229	2747	3545	5144	7924	1543	815	4105	4902	2454	1228	1296	5172	1068	674	2322	3352	936	5451	2896	1110	3314	1468	4047	1538	1534	4682	3677	1901	4409	6463	1993	621	5788	3263	4027	7434	4953	2075
AJUBA|ENSG00000129474|protein_coding	246	315	713	1215	469	660	307	956	491	792	779	814	2872	1863	1489	675	614	725	1718	1642	677	456	1189	697	590	1117	1365	287	2763	1425	821	745	600	1804	475	345	734	597	2008	1207	1321	1324	3014	1667	1081	2579	2400	1551	1627
VAV3|ENSG00000134215|protein_coding	8356	3203	2870	11258	1613	1039	2810	1424	2791	739	2289	1648	6651	6666	23310	1212	782	5397	6667	7841	1313	2856	2375	1523	967	4326	3120	393	18221	5606	159	4629	21	5426	999	1610	3711	4580	6305	6107	2910	671	2802	5284	7690	3692	7102	5700	2891
POU3F3|ENSG00000198914|protein_coding	36	110	1	5	7	0	0	0	2	3	1	4	2	13	0	10	4	1	9	0	0	5	6	1	1	11	28	1	0	2	0	0	0	0	2	0	4	4	2	0	1	6	7	0	0	9	64	1	0
CCDC66|ENSG00000180376|protein_coding	530	424	161	415	150	771	81	618	218	183	315	225	719	874	681	169	47	635	817	523	233	224	842	124	165	342	830	29	945	454	117	827	262	806	142	283	512	611	516	740	403	573	319	589	411	745	768	546	387
MOB1B|ENSG00000173542|protein_coding	1159	1793	159	1564	280	910	207	657	203	123	467	110	812	1518	854	377	99	1352	910	973	236	511	590	265	11	690	907	36	2365	1083	177	1228	449	2168	383	296	856	2455	1926	1010	1575	1134	476	1115	783	1509	1761	1343	1133
DIPK1B|ENSG00000165716|protein_coding	245	359	329	102	23	381	38	215	41	42	54	56	32	187	156	78	155	98	79	65	54	358	109	231	11	42	222	142	693	354	72	138	293	319	72	26	104	72	153	60	76	88	299	107	217	133	144	629	91
SLC5A8|ENSG00000256870|protein_coding	108	37	0	4	0	0	0	2	0	1	0	3	0	3	1	0	3	0	2	0	0	0	1	0	0	0	3	0	61	0	0	6	12	102	0	0	0	2	1	0	4	0	3	0	2	3	147	15	0
BDKRB2|ENSG00000168398|protein_coding	2286	3808	247	1091	254	119	728	1303	329	379	271	699	599	1200	462	608	434	885	825	557	385	350	1518	442	215	664	328	524	1996	1164	620	2450	356	2071	625	468	1860	428	2085	1485	1163	1142	395	1102	1169	1921	320	1356	1262
ZBED2|ENSG00000177494|protein_coding	23	16	0	72	4	3	2	11	20	3	14	6	16	45	57	3	22	10	82	9	14	3	11	4	0	18	41	2	65	111	181	17	1	73	10	5	15	4	8	10	20	17	57	486	40	67	62	25	73
RNF123|ENSG00000164068|protein_coding	1946	2265	763	1521	500	794	805	1238	812	1498	881	946	1887	2034	1960	1392	1116	2405	1999	1766	570	1140	2308	656	886	1250	1449	459	2428	1134	856	2809	469	1738	947	867	2073	713	1275	1382	2131	1260	1150	1687	1539	2328	1439	1775	1701
BRPF3|ENSG00000096070|protein_coding	6291	5005	1392	3671	1163	950	983	2581	889	1913	1337	563	3536	4920	1612	1303	1083	4481	5047	2507	765	1664	4910	1181	1105	4008	3246	527	5955	1684	621	6722	1042	4949	1097	826	3452	2691	6362	2717	3741	2706	1808	2794	3163	4178	3507	4455	2590
CCDC61|ENSG00000104983|protein_coding	680	545	398	550	433	591	463	421	552	522	197	224	265	659	531	567	1165	558	473	474	315	716	582	596	409	580	470	393	1160	508	754	806	153	385	453	429	598	1036	618	387	903	332	316	717	648	572	652	757	335
CD46|ENSG00000117335|protein_coding	15775	12945	7658	30023	11371	59002	3849	23238	9764	4646	9319	4182	35271	20662	34902	5407	4196	29187	23369	25705	11427	9978	22978	6419	6698	14921	33570	1773	29729	14055	3093	27765	7604	35437	8703	17525	37899	12669	25913	24957	34023	39821	8686	50440	48835	17010	24302	17839	24357
KCNQ5|ENSG00000185760|protein_coding	67	124	1	16	0	0	4	1	1	0	4	2	3	57	7	2	2	1	4	2	3	8	10	0	0	2	11	2	17	32	0	2	0	3	0	0	8	1	13	2	1	3	2	8	10	19	24	2	20
C9orf153|ENSG00000187753|protein_coding	1	4	0	2	0	5	0	4	0	1	0	1	2	3	0	2	0	2	33	2	0	0	1	0	0	1	8	0	7	6	4	3	2	5	1	0	0	11	1	1	1	0	0	2	1	4	4	2	3
GPR82|ENSG00000171657|protein_coding	88	31	9	41	4	7	5	26	2	3	5	8	25	21	14	4	12	18	12	42	4	4	34	9	1	17	17	7	15	38	7	62	3	56	3	6	56	13	42	14	18	14	3	12	53	36	42	63	45
ARGFX|ENSG00000186103|protein_coding	0	0	0	0	0	0	2	0	0	0	1	0	0	0	0	0	0	0	0	0	0	0	0	0	0	0	0	0	0	0	0	0	0	0	0	0	0	0	0	0	0	0	0	0	0	0	0	0	0
TRIM67|ENSG00000119283|protein_coding	18	44	3	7	2	12	0	66	7	3	5	3	7	28	9	4	1	4	19	18	1	3	12	1	5	13	20	1	27	6	9	13	11	9	6	7	8	9	19	3	6	14	6	14	10	15	6	56	3
CA10|ENSG00000154975|protein_coding	40	34	3	4	5	1	0	1	0	0	0	2	7	7	12	1	6	6	3	0	1	5	1	1	0	2	6	1	1	2	0	7	0	3	1	0	5	0	2	0	2	0	1	3	17	2	1	12	3
TSNAXIP1|ENSG00000102904|protein_coding	26	46	6	44	14	32	5	12	10	6	4	16	6	46	221	1	5	16	23	4	5	12	5	13	4	26	9	3	31	27	30	11	28	25	5	13	11	15	15	23	21	9	8	19	21	28	37	26	13
LNPEP|ENSG00000113441|protein_coding	3053	5520	463	3178	924	1666	767	1831	1176	867	1279	907	4433	3453	3505	842	450	2776	1751	2348	569	1052	2757	799	705	2041	3022	217	2221	2390	565	2413	967	3270	1150	1219	2172	2016	3673	1432	3729	3110	892	2742	2414	3297	2564	2824	2343
PCED1A|ENSG00000132635|protein_coding	680	495	1019	677	267	659	181	2319	954	289	601	647	259	1127	321	386	951	806	822	999	350	492	838	782	426	583	2445	728	5359	1370	327	1944	185	1204	567	403	479	2201	2732	1676	1425	523	619	1582	643	1572	1172	2444	497
RAB40A|ENSG00000172476|protein_coding	16	11	5	20	11	27	2	6	12	6	5	4	15	24	22	1	1	2	11	4	14	8	25	7	12	6	18	1	9	42	15	3	19	35	17	26	15	36	22	13	7	21	16	14	11	52	18	12	4
TBC1D5|ENSG00000131374|protein_coding	3288	4235	695	3950	1183	1078	841	1091	1654	623	1993	847	1846	5412	3371	1207	684	3280	4417	2936	1355	1284	3389	682	1652	1603	3614	182	5407	2766	1069	2527	1924	2568	1293	1005	2961	3879	6102	3166	5024	2742	2581	2189	3073	3302	3977	2769	4383
MRPS17|ENSG00000239789|protein_coding	610	709	279	811	172	1098	253	611	262	267	389	244	698	963	1492	291	104	908	1731	875	390	545	665	269	176	562	937	65	1475	860	249	599	244	938	209	150	674	703	978	990	1075	273	260	601	820	737	1058	863	717
KCNK2|ENSG00000082482|protein_coding	49	146	12	25	0	4	1	3	3	0	7	2	2	16	7	1	1	1	10	40	0	4	10	1	0	1	1	0	18	122	0	8	0	5	1	2	8	0	8	3	1	1	1	6	7	51	10	5	2
MUTYH|ENSG00000132781|protein_coding	811	613	821	880	267	1461	365	1023	458	481	497	632	627	1601	2505	422	651	872	1328	846	501	371	1496	579	528	762	1030	432	1045	593	762	1043	376	605	583	410	882	2343	1631	491	582	491	1025	939	1190	751	996	1083	435
REC114|ENSG00000183324|protein_coding	0	2	1	0	0	1	0	2	0	0	3	1	1	2	1	3	0	0	0	1	1	0	2	0	0	0	0	0	0	1	0	1	0	1	0	1	0	4	6	0	0	0	0	2	1	0	1	1	0
SLC30A3|ENSG00000115194|protein_coding	8	8	3	7	1	9	2	13	1	13	5	3	6	20	10	1	7	4	10	2	5	11	9	97	0	3	5	3	47	30	1	15	8	9	1	3	3	5	7	2	1	28	25	1	10	14	226	8	11
OTOA|ENSG00000155719|protein_coding	42	18	3	10	0	8	0	9	6	2	1	2	7	23	5	1	8	4	10	4	0	1	6	6	1	4	9	3	17	25	1	6	0	13	2	1	3	6	3	9	4	2	2	224	13	7	12	5	14
CASP7|ENSG00000165806|protein_coding	6708	5253	708	3287	959	1063	1273	2713	1037	1134	749	1195	3268	2564	3239	886	1193	3682	4041	2268	856	644	2732	1251	783	3206	2552	471	2378	2581	542	7097	1688	2953	779	1282	4684	3023	6096	2556	2028	5108	889	4699	4483	3319	4499	3534	2906
CHD1L|ENSG00000131778|protein_coding	2354	2354	1109	2199	1278	2938	645	4227	1006	935	1641	793	1812	1982	1558	1138	349	4557	4120	1759	1118	899	3463	973	980	2232	3960	243	5621	2108	954	3164	1740	3532	842	1214	2651	1721	2596	2133	4194	3217	1747	2267	4141	2604	3597	3182	2443
FAM171A1|ENSG00000148468|protein_coding	5705	6207	1076	2452	1096	3077	1180	1960	1950	1606	1370	2736	2696	5116	7594	3190	1776	4917	3396	3173	932	1940	5220	497	1644	4540	2255	320	3476	2974	1664	4700	2134	4160	1767	1592	2098	3465	4426	2450	4029	1758	1622	2534	3780	5216	5079	3760	2829
PMS2|ENSG00000122512|protein_coding	507	482	159	695	150	275	139	364	153	153	298	147	565	796	711	165	102	492	975	458	241	250	1097	257	107	504	478	37	1058	511	206	477	264	575	148	196	677	343	570	643	1221	406	327	541	615	743	776	826	704
LACC1|ENSG00000179630|protein_coding	950	971	107	1789	436	165	101	1782	436	305	226	69	2220	573	738	271	106	871	1142	963	173	268	322	148	89	698	673	32	666	611	243	1135	315	731	131	390	2012	762	665	655	1522	785	286	900	797	865	663	736	1212
EIF3M|ENSG00000149100|protein_coding	6509	6556	3554	7621	3264	10802	1796	10793	3687	2514	4661	2143	13444	9692	13150	2918	1191	11877	13786	9981	3511	2829	11195	2510	1845	8995	7501	1068	12155	7038	2480	7586	3022	13584	3586	3902	7368	8505	8300	13121	15225	4892	4305	9598	8364	8689	12232	8617	8129
AC244197.3|ENSG00000241489|protein_coding	20	31	13	53	4	23	7	18	7	5	8	8	7	109	18	13	15	17	22	3	23	9	26	12	5	16	51	10	57	21	12	36	4	20	26	35	52	214	45	17	9	57	9	33	11	14	19	58	14
FAM86B2|ENSG00000145002|protein_coding	9	6	3	3	4	0	0	2	1	0	0	3	1	7	5	8	2	6	2	0	4	6	25	6	3	2	0	3	26	2	3	10	3	8	7	0	5	16	4	8	6	4	2	6	3	7	3	0	5
MTA2|ENSG00000149480|protein_coding	4859	5943	1924	4202	2162	4591	1724	4936	3524	3605	3864	1658	3736	5982	5347	3768	3302	6463	7416	6160	2476	2554	9823	2770	2223	7580	7370	1752	6894	4316	2098	8565	2682	6537	2594	1892	5487	6661	9649	5782	8072	5131	5197	9246	5191	7652	11503	6510	5590
DELE1|ENSG00000081791|protein_coding	4789	4135	1234	3724	941	2275	825	3042	1822	2400	1046	1283	1679	3835	5478	2237	1588	4572	3381	2205	958	880	2257	1513	744	2826	2749	960	3392	2234	934	3653	1392	2825	1788	1866	2663	1667	1785	2302	3384	2480	1249	1870	5024	3135	3017	3180	2603
CARMIL2|ENSG00000159753|protein_coding	316	223	93	132	18	128	24	55	23	56	109	74	77	190	180	61	164	173	742	23	43	28	84	66	22	62	667	36	1219	330	25	321	21	171	113	107	213	47	69	39	51	82	124	35	178	264	160	734	155
GCNT2|ENSG00000111846|protein_coding	1025	830	12	96	3	19	19	167	11	6	58	28	40	97	48	15	23	62	55	5	14	12	73	46	2	268	49	8	73	136	6	226	211	74	59	16	138	8	76	30	18	21	70	50	119	200	56	144	29
EIF3K|ENSG00000178982|protein_coding	12889	13364	5087	6146	5294	6566	3853	8551	5509	5941	3290	2995	7763	10552	7035	6021	7173	15495	10175	10576	4260	4830	12107	5152	4558	9309	38137	4916	13358	7413	5105	11286	2577	10941	5633	4744	9593	7638	6210	7403	12828	3692	4334	8194	10051	8631	14232	13763	4806
OR2S2|ENSG00000278889|protein_coding	0	0	0	0	0	0	0	0	0	0	0	0	0	0	0	0	0	0	0	0	0	0	0	0	0	0	0	0	0	0	0	0	0	0	0	0	0	0	0	0	1	0	0	0	0	0	0	0	0
DUX4|ENSG00000260596|protein_coding	0	0	0	0	0	0	0	0	0	0	0	0	0	0	0	0	0	0	0	0	0	0	0	0	0	0	0	0	0	0	0	0	0	0	0	0	0	0	0	0	0	0	0	0	0	0	0	0	0
STMN2|ENSG00000104435|protein_coding	1458	2522	9	408	6	18	23	50	34	46	21	27	36	321	10	24	56	77	13	27	38	153	288	36	0	30	683	14	9568	130	25	124	18	167	68	90	450	23	184	110	25	62	64	85	345	180	86	187	32
TNFRSF1B|ENSG00000028137|protein_coding	4708	4302	1695	4536	759	1027	2810	3290	1695	2550	1656	1565	2100	2506	6106	2000	3901	6242	4604	5443	1311	2343	2596	2014	2069	5329	2655	1094	6714	5854	3132	5137	747	5038	1477	1928	4122	2586	7797	2038	5895	2576	1243	1735	5169	7731	6158	7562	6809
HOXC5|ENSG00000172789|protein_coding	5	2	0	0	0	0	0	8	0	0	0	0	0	1	0	0	0	0	1	0	0	1	1	1	0	1	0	0	0	1	0	1	40	0	0	0	0	0	0	0	0	0	1	51	0	0	2	2	0
SLC36A2|ENSG00000186335|protein_coding	1	1	1	2	0	0	0	3	2	0	1	0	0	0	0	1	0	0	1	1	0	0	0	1	0	0	2	0	3	2	0	0	0	2	0	9	0	0	0	7	1	0	1	0	0	0	0	0	0
MPHOSPH10|ENSG00000124383|protein_coding	1904	1623	445	2219	615	3120	315	2488	593	520	802	657	1894	4008	2657	442	147	2824	3340	2655	658	568	3389	595	386	2261	3378	113	4665	2126	373	3141	741	2930	451	609	2071	3586	3440	3271	2916	1471	1009	2451	2097	2911	4693	2722	2046
PARG|ENSG00000227345|protein_coding	1367	1520	326	1099	462	475	288	1127	413	312	531	340	1112	1074	1328	543	214	1827	1855	1341	511	575	2045	429	331	1533	839	113	1759	1126	686	1457	498	1630	512	659	1245	819	2153	1479	1689	1194	855	1811	1263	2112	1742	2111	1203
LRCH2|ENSG00000130224|protein_coding	461	873	25	126	3	12	4	44	21	6	10	13	54	189	43	9	6	36	17	25	32	60	83	13	1	23	74	6	152	189	3	51	9	107	31	20	93	11	41	75	56	36	25	84	122	163	56	76	34
RIMS1|ENSG00000079841|protein_coding	27	45	0	39	1	0	2	4	8	1	2	1	2	23	2	1	1	3	0	26	6	36	11	1	0	1	63	0	61	2	0	10	0	4	1	0	19	0	15	5	0	4	2	21	48	21	2	17	0
PCDH18|ENSG00000189184|protein_coding	1362	1497	321	1474	274	185	116	418	450	165	381	216	1386	1083	244	339	327	1450	664	639	431	158	1361	409	119	1152	388	358	1681	1225	133	2118	334	2162	405	302	2238	283	2060	1024	1185	1188	328	1155	1571	2301	501	1501	1237
RAE1|ENSG00000101146|protein_coding	1171	1531	1999	3538	757	4053	1196	4284	1706	1258	1381	827	2782	5385	5596	972	709	5863	6205	3413	1127	2161	5080	1828	993	5966	3776	869	7912	3421	1465	3508	617	5119	1283	1256	2484	2036	3635	5374	6039	1378	2095	2866	4481	4364	3690	4739	4256
OR52H1|ENSG00000181616|protein_coding	0	0	0	0	0	0	0	0	0	0	0	0	0	0	0	0	0	0	0	0	0	1	0	0	0	0	0	0	0	0	0	0	0	0	0	0	0	0	0	0	0	0	0	0	0	0	0	0	0
CLEC12A|ENSG00000172322|protein_coding	179	26	4	92	0	9	1	33	12	1	7	2	62	61	15	6	13	10	28	16	7	3	18	12	2	26	18	3	104	242	2	52	0	118	5	8	51	3	29	22	12	38	33	22	62	87	72	39	84
LYPD6|ENSG00000187123|protein_coding	361	289	154	216	56	241	174	269	178	217	208	21	617	453	353	31	12	640	149	234	200	111	1269	65	35	296	250	63	61	284	28	333	170	489	119	305	279	462	568	138	657	717	127	596	442	69	336	390	906
LGALS13|ENSG00000105198|protein_coding	0	0	0	0	0	0	0	0	0	0	0	0	0	0	0	0	0	0	0	0	0	0	0	0	0	0	0	0	0	0	0	0	0	0	0	0	0	0	0	0	0	0	0	0	0	0	0	0	0
MTNR1B|ENSG00000134640|protein_coding	0	0	0	0	0	0	0	0	0	0	0	1	0	0	0	0	0	0	0	0	0	0	0	0	0	0	0	0	0	0	0	0	0	1	0	0	0	0	0	0	0	0	0	0	0	0	0	0	0
SPNS3|ENSG00000182557|protein_coding	87	76	73	191	81	206	33	248	66	52	62	160	89	177	212	47	220	290	169	93	109	113	73	62	65	165	37	159	126	217	192	115	38	105	61	59	59	102	131	193	303	104	32	77	115	89	82	82	264
DZANK1|ENSG00000089091|protein_coding	143	122	75	70	49	96	25	78	166	16	23	44	46	383	228	35	37	284	160	44	133	40	80	35	23	58	153	20	758	276	34	213	129	194	71	70	117	130	227	561	395	125	69	124	78	237	163	277	41
RFESD|ENSG00000175449|protein_coding	69	54	6	39	9	19	9	32	12	8	15	6	33	59	51	11	4	54	19	50	17	10	26	20	5	22	26	0	27	42	15	29	10	32	12	13	39	32	48	50	43	29	10	28	52	45	17	29	25
MROH6|ENSG00000204839|protein_coding	225	211	1217	2247	265	643	1669	3051	1072	723	466	1918	1525	1329	2390	1682	1219	1382	1095	407	1615	2895	615	6801	288	800	965	819	2383	475	681	841	496	769	298	1292	1402	953	1023	1196	2666	736	332	7464	701	1074	1788	1595	1251
EPAS1|ENSG00000116016|protein_coding	12746	20182	2488	8515	2860	687	2672	8146	2305	4656	3107	1551	4820	6984	3479	2805	3031	8776	4931	9046	1799	3383	8200	3310	2458	10229	4695	1267	15865	10192	2101	16888	1415	10561	3597	3938	8322	4052	7971	4938	9104	7924	1246	14059	9020	12291	3603	11847	8803
FREM3|ENSG00000183090|protein_coding	3	11	0	1	0	0	0	2	0	0	0	0	1	0	2	0	0	1	0	0	0	0	0	0	0	0	1	0	0	2	0	1	0	1	1	0	1	1	2	0	1	0	3	1	2	13	1	1	0
LYSMD4|ENSG00000183060|protein_coding	408	412	181	199	121	350	65	232	126	146	198	87	446	964	317	292	108	563	466	204	162	133	565	80	163	272	721	76	327	318	126	429	251	346	102	420	244	630	430	310	415	427	120	379	235	473	461	434	320
GRM4|ENSG00000124493|protein_coding	22	11	3	1	91	3	2	5	2	48	0	32	10	1	284	157	77	5	28	1	1	8	3	0	3	8	15	1	136	15	3	5	3	8	9	108	3	2	3	3	1	8	6	4	28	75	11	10	8
AC092042.3|ENSG00000273291|protein_coding	9	6	2	2	0	0	0	1	1	0	0	0	0	7	0	0	7	1	0	12	1	0	3	2	0	1	3	0	38	17	0	3	0	3	0	0	7	0	2	5	0	1	1	6	10	5	1	3	0
ME2|ENSG00000082212|protein_coding	4213	5446	808	2239	1190	2220	543	2671	801	666	786	699	2965	2057	1767	1326	667	2628	2988	1889	1113	1086	1941	873	275	3203	1545	318	3704	2126	799	3364	2694	3398	502	1122	1883	1201	2291	2063	4224	3301	966	4407	2173	3116	5985	2738	3057
TCEAL2|ENSG00000184905|protein_coding	532	773	2	35	0	1	0	1	9	0	3	2	3	150	38	0	0	6	3	2	11	58	18	2	0	0	66	4	35	89	0	0	0	0	2	3	4	4	3	0	0	1	0	25	41	26	33	3	11
SCTR|ENSG00000080293|protein_coding	36	9	9	10	4	1	2	8	5	9	1	2	1	44	23	4	5	10	21	4	4	1	7	9	0	5	3	3	10	6	4	20	0	13	2	2	22	44	16	2	4	2	8	0	6	8	3	28	1
TCERG1|ENSG00000113649|protein_coding	1912	2588	889	2886	1033	4813	587	3463	1205	1347	1491	905	3097	3646	3241	1396	516	4695	3697	2629	1042	973	4251	1035	1006	3212	3092	276	4302	1596	956	4292	1168	4853	1054	1882	2638	2788	3518	2644	4487	3249	1619	3125	2506	3884	5089	4882	2515
PLCB4|ENSG00000101333|protein_coding	2407	3656	5337	4339	6514	669	815	433	8300	286	6936	140	6949	3799	6050	405	924	14746	7173	10118	6473	3220	2918	5187	804	2064	19336	264	45545	4811	228	27182	1149	12442	667	6083	4412	12768	5835	11391	18009	2982	2104	1549	2615	2315	19268	1579	5059
PSMG3|ENSG00000157778|protein_coding	1003	1066	1044	1585	705	3016	697	3483	905	1325	1244	573	1556	2053	2128	1183	1002	2191	2738	2517	1279	1198	2284	1590	1312	1420	2274	1502	2206	1388	1345	1508	667	1470	764	746	1680	1980	1467	1705	2330	816	625	1663	1512	1564	2777	2141	1708
DDRGK1|ENSG00000198171|protein_coding	3460	2594	2702	1304	1605	1004	923	3883	3786	923	1802	3071	1310	2078	2847	1277	2473	5930	3497	3924	688	1081	2683	2069	2009	2546	5738	581	15405	4619	1319	5357	2069	3285	2385	1121	1891	2461	4018	4378	6645	2156	935	3765	2670	4029	6108	4866	2216
RBMY1D|ENSG00000244395|protein_coding	0	0	0	0	0	0	0	0	0	0	0	0	0	0	0	0	0	0	0	0	0	0	0	0	0	0	0	0	0	0	0	0	0	0	0	0	0	0	0	0	0	0	0	0	0	0	0	0	0
ASL|ENSG00000126522|protein_coding	5093	4214	1377	4731	1368	1075	2447	5368	1531	2132	1148	1116	2348	6735	5636	1932	2763	3789	2182	4464	945	1779	1635	4494	1204	2720	2629	1875	3148	1294	1967	5263	777	7832	1665	1533	4291	1930	3421	2302	7682	2253	974	3159	5812	2120	1353	3202	7159
PHKA2|ENSG00000044446|protein_coding	1362	1646	936	2707	381	3517	774	1934	501	716	560	533	900	1694	1426	689	803	2272	2942	755	979	1045	1607	584	322	3340	844	720	2770	1707	1716	1377	346	1698	836	506	1445	1294	1188	1925	1423	1475	744	1190	1276	1062	3518	1628	2028
NOTCH4|ENSG00000204301|protein_coding	497	623	234	564	136	291	143	1210	439	297	331	236	539	1820	445	466	464	786	573	395	348	278	1341	470	173	470	909	398	1097	1097	205	1418	455	1188	746	189	984	722	635	606	745	551	255	1334	910	1601	1123	1655	1200
TCP1|ENSG00000120438|protein_coding	8529	12417	3941	11083	4492	8265	3959	7115	5765	4939	7942	2069	16494	12124	12269	5285	2667	20896	18794	13568	6271	4810	26412	2820	4427	16366	10677	3557	14251	6938	3756	14007	5623	16176	4680	4494	10852	8754	17298	26566	25800	8787	8036	15833	13751	15531	21099	18438	19658
SNX19|ENSG00000120451|protein_coding	4690	6410	1216	3262	1260	1141	496	2507	1618	1131	1779	1069	1938	5168	2062	1395	1246	3478	5030	3485	921	1627	5221	1444	1397	3655	1945	450	5330	3663	1168	4874	1261	4709	1359	1417	3994	2595	4533	3088	5553	2576	1772	6076	3954	4391	4642	3952	3488
BCL7C|ENSG00000099385|protein_coding	2651	2444	1047	2562	1337	4494	1016	1421	1202	1531	845	1508	1527	2293	2947	1428	906	3259	2613	1344	1722	1122	3178	2299	505	2040	2552	1071	2381	2286	1322	2285	724	1738	1140	733	1610	4553	2092	2158	2283	1069	1181	2538	3123	2374	3501	1993	1778
APOBEC3F|ENSG00000128394|protein_coding	394	225	95	176	24	237	55	155	45	34	58	96	33	140	278	73	110	168	293	131	45	59	52	71	9	146	112	57	378	279	22	156	118	237	81	54	135	126	62	112	97	164	173	54	285	321	223	219	338
APBA1|ENSG00000107282|protein_coding	950	1422	77	304	114	24	140	345	162	131	106	116	307	416	952	84	151	394	266	128	104	96	296	231	308	233	334	48	872	230	21	529	41	653	120	150	395	107	400	158	162	1552	117	415	278	407	211	249	430
TPMT|ENSG00000137364|protein_coding	5702	5011	602	4654	1453	1665	1458	2682	1538	1908	1910	812	3147	2882	2470	985	645	3452	2621	3752	1022	1231	2150	1104	1282	5128	3980	383	2928	2141	813	5091	913	3181	799	719	3201	3429	4635	4322	6479	2803	1658	2203	3136	3890	7397	3348	2284
EEF1A2|ENSG00000101210|protein_coding	342	792	9	94	11	344	415	16	4	1	92	285	14	74	2361	21	11	29	124	42	35	174	35	548	1	14	75	10	695	58	244	35	512	71	6	1	33	13	11	9	89	8	8	28	227	335	41	1215	50
UHRF2|ENSG00000147854|protein_coding	1799	1611	676	1780	481	2184	442	1987	680	641	1234	553	2946	2685	2109	670	432	1294	1838	897	769	729	2685	805	526	1547	2805	242	2926	2370	608	2913	675	2561	1147	1347	2537	980	2775	1746	1642	1883	2530	1206	1647	2071	2527	1878	1098
TP53AIP1|ENSG00000120471|protein_coding	4	6	2	1	0	9	4	7	2	5	8	7	0	5	35	1	2	3	6	1	1	5	1	4	3	3	6	0	9	0	0	8	23	5	3	1	1	12	13	2	2	6	0	4	2	4	21	2	0
ARFGAP1|ENSG00000101199|protein_coding	3001	3665	2789	10407	1517	7066	3938	6623	3954	4044	1618	2576	4584	10399	11373	3745	4254	11145	6902	4264	3175	8197	5876	5787	2659	11119	5768	3275	11491	5770	4510	11645	2140	10164	3940	2826	4902	3342	8475	4478	8997	2452	3410	3963	7275	7424	6089	13031	6760
TRIM14|ENSG00000106785|protein_coding	3610	2551	1335	3013	1140	1269	1712	6607	1804	2147	2433	1500	3640	2750	5010	1219	2184	3329	4135	2655	1614	841	4459	4058	2098	4805	7742	608	2601	2578	1501	4876	984	4176	2056	755	3962	2285	3957	1919	2332	3908	1773	4422	3807	3610	3399	2852	3919
MRPL42|ENSG00000198015|protein_coding	2786	2883	1030	2922	1409	3514	637	1993	1272	859	1494	815	2738	2790	1517	1098	336	5443	3453	3383	1180	1140	4370	906	1005	3271	1439	549	3542	2357	504	3259	1341	3629	977	1340	2357	3544	4225	4269	4316	2724	1715	3309	2467	3731	3995	4277	2184
DSCAML1|ENSG00000177103|protein_coding	521	361	12	27	6	1	27	20	2	0	1	12	0	26	44	18	45	23	4	1	1	50	31	15	3	9	2	9	116	20	0	47	6	42	38	25	35	15	15	24	9	0	111	4	65	60	5	84	8
TXNRD2|ENSG00000184470|protein_coding	1378	1266	676	921	434	1854	602	1078	564	597	468	623	568	1559	1388	1029	989	1330	1231	847	529	796	1450	836	1583	1294	1401	630	4480	1342	549	1527	358	1099	659	348	1111	1247	1497	1180	1983	743	1059	787	806	1487	931	1186	1186
ADAMTS10|ENSG00000142303|protein_coding	292	392	99	198	31	36	45	139	159	48	81	79	69	496	120	148	433	93	61	28	121	120	174	157	22	56	125	322	385	329	63	146	27	148	165	87	201	57	119	48	61	51	95	190	167	284	145	206	140
PCDHGB7|ENSG00000254122|protein_coding	279	728	36	74	459	44	8	74	86	32	18	19	75	170	24	32	74	83	48	25	29	41	120	32	5	81	41	23	2186	204	12	126	19	97	50	18	102	12	70	38	48	56	37	122	104	297	99	97	164
CDH22|ENSG00000149654|protein_coding	57	28	1	2	1	36	0	0	0	1	1	94	0	2	4939	0	10	11	7	58	0	1	3	0	0	2	2	1	12	8	13	6	0	0	6	0	6	2	4	0	0	7	0	2	7	3	2	0	1
POR|ENSG00000127948|protein_coding	4654	5654	3059	10490	2642	5198	4958	9480	4420	5746	2017	3289	4082	6524	10089	3205	7529	8771	7836	15257	2952	5139	5786	7075	2977	10246	2648	3989	9184	4353	11992	6708	3285	5093	2567	2546	4167	4685	8444	5290	8512	2470	2547	5825	9155	5402	8301	8191	16990
ZMYND19|ENSG00000165724|protein_coding	679	868	600	997	375	2146	493	2143	832	576	1039	603	1338	1358	2605	865	955	1488	1849	1375	848	491	2031	1154	547	1142	2673	640	1492	913	642	2038	611	1406	676	552	1609	2264	2213	1182	1065	940	1024	1694	1225	1242	2310	1213	1202
ITGB3BP|ENSG00000142856|protein_coding	441	530	301	790	233	831	114	698	266	207	347	273	593	672	951	286	79	1434	1242	712	342	155	1363	155	238	499	607	135	409	633	179	638	116	497	255	329	562	1053	1349	1145	1005	390	378	896	444	572	1213	935	400
TYSND1|ENSG00000156521|protein_coding	1437	847	1343	1442	405	1991	1405	2231	1051	897	812	653	1250	2011	3314	1646	1499	2198	2245	1969	870	1824	2144	2521	718	1276	1984	738	3194	1988	2369	1833	761	2317	1566	519	1220	2670	2442	2096	2104	890	2064	2134	2013	1585	2521	1615	2341
AC002996.1|ENSG00000257767|protein_coding	0	1	0	0	0	0	0	0	3	0	1	0	0	1	0	2	2	2	0	1	0	1	0	0	0	1	1	2	1	1	0	0	0	0	0	0	1	1	2	0	0	2	1	0	1	0	3	0	1
HNRNPL|ENSG00000104824|protein_coding	11763	10928	3739	10649	3664	10032	2570	11789	4370	4278	5210	2037	12121	12417	8625	4417	4348	15407	15298	12768	4075	3979	16601	4153	3936	13226	19156	2299	16698	10866	3329	16306	3612	14711	3412	4306	9285	11214	15816	13478	17435	8405	8013	15924	11477	12938	18503	15392	10233
BTBD10|ENSG00000148925|protein_coding	2333	2085	515	1444	558	653	425	1454	600	452	756	277	2205	1513	1508	575	592	1774	1598	1464	458	645	1663	693	344	1447	1227	421	1701	1814	353	1944	861	2000	488	1007	1666	1172	2220	1774	2157	1445	670	2776	1464	1670	1835	1507	1491
SMARCAD1|ENSG00000163104|protein_coding	1990	1691	701	2199	634	1159	354	1249	391	453	681	394	948	1710	1682	629	179	2582	1395	2191	506	775	1581	586	470	2196	871	109	2799	1297	326	2257	951	2019	542	677	1624	2018	3278	2668	2539	2120	716	1277	1975	2914	2163	2557	1680
SLC22A8|ENSG00000149452|protein_coding	0	0	0	0	0	0	0	0	0	0	0	2	0	0	0	0	0	0	0	0	1	0	0	0	1	0	0	0	0	0	0	0	0	0	0	0	0	0	0	0	0	0	0	0	0	1	0	0	0
P2RY11|ENSG00000244165|protein_coding	245	381	98	209	53	624	94	329	142	140	111	271	292	584	771	264	320	257	339	333	91	273	685	113	98	173	218	67	194	215	197	444	153	391	186	90	266	413	309	103	284	155	348	652	144	556	856	311	441
INTS9|ENSG00000104299|protein_coding	1061	1165	193	1018	329	941	185	502	343	384	270	213	272	776	794	632	345	589	732	574	546	361	1637	344	158	993	329	168	1556	970	300	1170	336	780	279	381	709	1071	1424	837	2371	623	295	561	1115	1479	1449	1860	2453
MRPL3|ENSG00000114686|protein_coding	5171	4784	2224	4705	1841	4860	1413	4405	2211	2402	4012	1894	9729	5483	5075	2521	1337	10697	8205	7640	3087	2418	8996	2340	2278	5458	5797	1031	9514	4794	2136	6874	2410	7749	2088	2482	4368	5865	9128	11926	9666	4553	3746	7509	5100	6495	8485	5532	5617
GPHN|ENSG00000171723|protein_coding	1480	1805	343	1057	680	1184	424	1193	348	719	861	1037	1312	1013	1652	1588	1507	1542	804	1587	789	580	1225	833	648	1430	1784	148	2290	2556	686	929	441	1924	989	607	613	949	4942	763	1254	1091	1367	1425	1508	1844	4257	1111	1255
PIM3|ENSG00000198355|protein_coding	8034	9265	3371	3911	1723	3109	2914	5749	1554	2126	1209	1725	3600	4457	6360	3498	4440	4886	4469	3910	2476	2899	5417	3320	2538	4381	3157	2569	5931	4278	3175	5286	3280	3654	6373	2214	4673	3528	4106	3154	4010	5484	3310	2581	5715	3280	4817	4055	4426
PCK1|ENSG00000124253|protein_coding	90213	7701	258	3952	64	1014	2458	3747	915	2543	777	3051	4930	9955	1145	706	1180	1003	572	915	26	1575	448	1255	1894	1795	555	206	668	3138	116	4690	3	632	3129	3778	8288	9507	4751	588	487	499	358	33	1552	3595	170	651	536
NEDD4L|ENSG00000049759|protein_coding	8828	11405	811	3594	1544	2625	1336	2860	1021	1083	1065	1944	3069	3339	3130	2331	1704	2610	2917	1359	420	1807	2238	1196	1457	2371	2405	345	6318	1704	892	5751	2091	4637	1270	1640	3353	1589	3346	1541	4491	3549	1465	2248	3051	3208	6459	4424	2349
UBXN7|ENSG00000163960|protein_coding	1998	2552	412	1839	499	1049	439	1309	791	732	1320	671	2916	2800	2019	787	248	2764	2699	1037	530	1026	2924	543	462	1832	1999	76	2473	1828	477	2446	799	2691	720	819	2553	1981	3928	1609	2966	1916	1710	2394	1199	2415	2426	2213	1959
SNAPIN|ENSG00000143553|protein_coding	1493	1473	475	861	389	687	251	866	427	274	604	419	648	1044	690	356	321	1283	1175	771	560	446	1294	586	237	723	1701	361	1183	1288	234	923	361	1293	324	572	809	901	1204	1500	1456	878	537	1742	1391	803	810	928	1138
CCDC74A|ENSG00000163040|protein_coding	198	211	98	140	37	714	81	364	111	42	85	96	112	324	331	119	119	312	222	26	136	166	136	241	81	159	145	68	157	415	71	259	188	386	122	65	196	253	197	145	402	158	207	240	198	719	350	103	402
ACKR4|ENSG00000129048|protein_coding	90	99	1	13	9	3	2	15	4	1	8	4	17	18	5	0	6	17	4	188	1	1	11	0	6	65	9	2	30	66	0	58	6	29	3	5	14	9	9	15	19	15	3	25	55	57	7	38	11
TCEAL7|ENSG00000182916|protein_coding	637	611	20	116	9	4	5	61	24	11	18	5	72	156	15	14	5	56	36	38	34	36	98	26	8	31	63	11	75	222	3	57	13	95	24	9	123	7	85	116	43	33	12	91	176	146	36	85	52
IL11RA|ENSG00000137070|protein_coding	977	1484	144	288	51	422	71	251	161	146	169	99	175	458	257	166	228	200	198	119	113	161	215	190	33	121	557	215	325	536	85	404	75	176	314	223	325	551	313	96	84	140	204	402	236	262	195	229	126
PPM1N|ENSG00000213889|protein_coding	42	59	22	83	17	118	12	241	108	21	35	14	60	177	73	48	17	49	157	17	25	78	181	39	77	60	87	23	188	132	76	25	63	38	32	39	65	157	67	94	106	54	34	481	29	55	62	169	54
SIN3A|ENSG00000169375|protein_coding	4228	4765	1192	2918	1036	1909	683	2285	964	1212	1497	797	1978	4638	2398	1677	1021	3932	5579	1971	1213	1567	5073	1027	740	3654	3299	439	4273	3294	1141	3538	1673	3100	1482	1241	2313	2424	5452	2348	3572	2906	3477	4516	2786	4949	3518	3463	2876
TGFBI|ENSG00000120708|protein_coding	6130	9525	12037	109756	35007	21162	8736	19164	57013	47301	14345	13252	62604	13300	53569	7896	15938	77572	15034	108038	19993	30300	32965	3439	12403	17888	45646	10289	77711	21904	7297	27841	2693	90936	9297	70997	32300	7717	9966	36386	31666	51276	4971	64889	85127	42303	17292	17574	22213
CDCA2|ENSG00000184661|protein_coding	133	134	119	395	196	592	68	376	134	235	208	122	392	311	325	280	74	417	698	282	462	125	1887	159	85	1005	413	34	347	208	141	964	534	620	97	186	364	389	1534	611	1929	1259	283	775	453	1161	1137	1005	404
CMTM2|ENSG00000140932|protein_coding	12	40	6	21	3	5	1	10	1	7	6	4	4	12	9	3	9	13	20	4	38	8	23	6	2	17	5	3	41	46	19	24	10	44	3	7	16	35	11	1	73	14	6	46	38	26	12	34	14
C8orf58|ENSG00000241852|protein_coding	253	277	42	246	74	315	63	134	99	102	59	54	105	282	97	182	74	130	168	107	56	89	217	73	25	133	162	50	206	222	36	197	101	171	80	77	202	216	280	196	305	124	167	270	265	256	394	383	293
OR8K5|ENSG00000181752|protein_coding	0	0	0	0	0	0	0	0	0	0	0	0	0	0	0	0	0	0	0	0	0	0	0	0	0	0	0	0	0	0	0	0	0	0	0	0	0	0	0	0	0	0	0	0	0	0	0	0	0
DGAT2|ENSG00000062282|protein_coding	749	618	915	1416	411	550	1081	1076	1212	906	901	869	922	1753	3063	864	796	1496	3040	4053	1041	2223	674	1478	343	1365	529	599	4038	4206	1110	1504	366	1910	696	492	747	3070	3224	2443	2773	876	960	2510	945	2611	1224	1430	3409
WDR61|ENSG00000140395|protein_coding	2530	2746	1138	2131	671	1522	423	1745	703	973	1040	309	1396	2632	1265	1116	910	3669	2424	1537	1546	1027	3181	759	704	1902	2169	1385	2178	2488	550	2445	798	2146	1023	1208	1252	1568	3089	2735	2267	1331	1433	2853	2829	3049	3018	1952	1361
PLA2G10|ENSG00000069764|protein_coding	623	307	30	237	48	109	239	246	45	133	19	91	100	152	93	49	226	97	48	24	25	14	35	196	83	108	110	49	63	55	71	480	41	178	77	86	193	227	127	37	66	145	23	136	232	107	15	229	68
SHOX2|ENSG00000168779|protein_coding	19	9	5	10	5	13	2	58	8	1	17	3	11	44	8	3	6	2	71	1	6	8	6	2	2	4	27	0	12	91	1	4	18	13	6	5	22	0	2	9	5	412	26	26	8	23	19	5	37
HOXB1|ENSG00000120094|protein_coding	0	0	0	0	1	1	0	0	2	0	0	0	0	0	0	0	0	0	0	0	0	0	0	0	0	0	2	1	1	1	1	1	0	0	0	1	0	0	0	0	6	0	1	2	0	0	0	0	0
MXRA7|ENSG00000182534|protein_coding	5879	9426	599	2949	192	380	371	983	592	130	499	255	1077	3770	1297	378	711	1333	1896	489	403	1309	2037	829	193	1233	1910	561	3331	6085	337	1439	916	1789	522	400	1179	751	1330	3700	1173	1801	735	1853	2378	2932	1896	1575	1827
XAGE1B|ENSG00000204382|protein_coding	0	0	0	4	0	2	0	0	0	0	0	0	0	0	0	0	0	0	1	0	0	0	0	0	0	0	0	0	0	0	2	0	0	0	0	0	0	0	1	0	0	0	0	0	2	0	0	0	0
GRXCR2|ENSG00000204928|protein_coding	3	0	0	1	0	0	0	1	0	0	1	0	2	0	0	0	0	1	0	0	0	0	1	0	0	0	1	0	2	1	0	2	0	0	0	0	0	0	1	1	0	0	0	1	0	0	0	0	1
SLC27A1|ENSG00000130304|protein_coding	931	954	181	740	205	1330	299	731	496	311	161	325	575	1203	2741	307	641	678	563	259	205	616	369	352	86	433	415	175	1670	1359	594	451	1163	762	545	389	1254	238	248	245	837	631	397	845	806	636	747	629	662
ARHGAP32|ENSG00000134909|protein_coding	4217	4111	752	3021	1366	2208	1689	4287	2359	2156	3916	1805	2859	4724	8423	2168	1216	2512	4269	5290	981	2729	6975	1501	2058	4334	2453	308	7909	1887	1028	5779	1870	3636	2100	1755	4082	2753	12916	2060	5400	6832	3181	8863	2958	3778	5010	4283	7219
FAM241A|ENSG00000174749|protein_coding	827	613	129	688	107	227	143	364	38	175	194	38	745	438	298	204	161	556	416	864	124	148	481	164	113	222	480	56	472	714	28	465	75	411	153	80	610	864	936	522	577	434	120	356	389	448	618	538	1186
PSMA8|ENSG00000154611|protein_coding	7	4	1	2	0	0	0	1	0	0	0	0	1	0	0	0	0	1	0	2	0	0	3	0	0	2	1	0	0	4	2	2	0	2	0	0	1	0	1	0	0	1	0	0	2	0	0	1	1
SMIM36|ENSG00000261873|protein_coding	0	2	1	2	1	0	0	1	0	0	1	1	3	2	0	0	0	1	5	1	1	0	1	0	0	1	0	0	9	2	1	0	0	2	0	2	0	3	0	0	0	0	0	0	0	1	0	0	1
CXCL2|ENSG00000081041|protein_coding	824	1076	457	1236	223	1734	779	965	126	103	565	93	212	747	497	600	1758	873	643	123	822	1781	505	193	620	565	961	1203	3833	1989	572	1241	791	4885	953	440	538	1149	1087	1022	3582	3678	703	455	900	2288	849	1187	2551
NRF1|ENSG00000106459|protein_coding	1050	1160	268	929	323	991	361	839	438	460	585	204	770	1386	1033	399	577	1278	1216	708	407	516	1226	438	429	1152	1108	277	1396	842	404	1139	273	1378	396	427	934	995	1410	870	1353	604	650	1087	987	1083	1295	1181	1059
AC104532.1|ENSG00000267314|protein_coding	2	2	0	1	0	0	1	0	1	2	0	0	1	1	5	3	0	0	0	2	0	0	0	1	0	1	0	4	0	2	0	0	0	1	0	0	1	1	1	1	0	0	0	0	2	0	1	0	0
ZNF442|ENSG00000198342|protein_coding	74	100	17	96	40	80	24	57	29	21	34	10	149	108	122	34	12	86	52	38	14	26	49	21	26	72	60	6	42	77	53	87	26	113	28	22	66	78	46	35	85	92	35	72	98	35	170	58	51
CD207|ENSG00000116031|protein_coding	85	168	2	23	14	8	13	9	12	19	2	6	1	30	13	7	11	24	3	3	1	3	57	26	0	17	16	12	42	37	0	46	0	7	27	34	78	15	48	60	4	2	69	17	31	13	3	38	8
FLNA|ENSG00000196924|protein_coding	134144	584019	13631	30095	7351	5250	7119	19473	24991	14017	6534	5893	19317	78645	19354	8832	38643	22485	38311	6875	27635	72030	34415	15074	11536	23450	29909	24730	83747	60505	22033	27050	7391	29155	18296	15906	25598	4388	21390	29167	21952	14386	33034	48782	26292	62726	59474	34140	22508
NALCN|ENSG00000102452|protein_coding	32	114	5	83	1	1	2	1	5	8	11	3	14	345	45	2	9	12	36	10	4	10	5	11	0	3	14	1	263	210	2	2	0	17	12	1	47	3	22	60	5	2	7	62	30	38	23	9	58
PSMB8|ENSG00000204264|protein_coding	7475	4654	4084	9364	2732	4056	1949	7543	3905	4214	4992	1656	5567	7545	7471	3469	4903	9566	7660	8989	4271	1977	5389	2230	3244	9093	10688	5034	4405	5363	2331	8692	413	11154	2276	2428	6506	15353	3956	8536	15909	5102	3995	3830	11133	6411	11030	4048	7946
BTLA|ENSG00000186265|protein_coding	111	52	2	50	3	7	1	6	1	10	12	77	9	19	14	8	11	14	19	3	12	1	13	3	3	16	15	1	36	135	0	43	2	27	5	6	34	7	24	20	12	15	7	5	70	78	41	31	56
AASS|ENSG00000008311|protein_coding	216	293	19	469	33	20	13	78	37	15	115	19	87	353	220	17	16	225	228	34	12	47	99	55	11	149	91	20	173	175	36	177	14	183	92	44	313	206	161	56	282	209	58	271	187	191	180	178	164
TSTD1|ENSG00000215845|protein_coding	2426	1688	248	1784	717	1702	721	1737	662	745	674	1485	463	1128	3044	859	645	1342	1239	1369	605	601	1410	1176	579	650	2446	679	2132	944	668	1697	192	871	857	879	2507	2655	1150	813	2013	1365	688	2858	3267	842	1874	1382	1132
TPRG1|ENSG00000188001|protein_coding	85	86	17	35	11	21	9	54	12	17	39	9	20	125	36	3	3	80	50	88	24	13	94	8	2	39	31	3	63	114	7	97	7	69	22	13	97	195	89	42	52	28	28	129	70	54	48	50	54
TUBB2A|ENSG00000137267|protein_coding	911	2379	134	461	82	198	154	816	151	243	201	72	243	334	162	63	226	511	332	191	84	286	605	107	158	874	519	310	640	557	102	885	113	380	181	95	416	364	766	639	322	467	47	987	576	633	527	693	329
PGAP6|ENSG00000129925|protein_coding	7737	7954	3411	7179	3741	3875	3498	5413	5226	6250	2591	4068	4374	5175	3223	4795	10388	10190	6734	10906	2084	3427	6562	5758	2966	7494	6377	3635	5884	3978	7782	11610	5041	6020	3441	4336	7692	7150	9048	5183	6212	3555	2806	10266	8654	5443	8771	7871	7066
TSC2|ENSG00000103197|protein_coding	4963	6693	1943	5376	2936	2861	2125	3424	2876	4593	2275	2758	3039	5184	3814	4045	3726	6262	4420	3593	2000	3644	5697	2477	3008	5140	3060	1733	6623	2778	3548	7768	1314	4176	2542	3424	6246	4203	5474	2714	4758	2883	4147	3988	3983	5280	4565	4262	3956
CD200R1L|ENSG00000206531|protein_coding	2	0	0	10	1	0	0	0	0	0	6	1	0	0	0	0	0	4	5	2	0	0	15	0	0	0	2	0	2	1	0	7	0	0	1	0	0	13	9	10	1	0	1	28	15	1	2	7	3
SMIM6|ENSG00000259120|protein_coding	448	367	43	137	16	220	74	119	49	33	19	79	45	86	73	47	88	142	111	64	14	91	33	66	34	206	57	36	100	72	31	281	190	107	61	48	194	122	97	59	42	74	11	59	207	125	110	163	177
CDKN1A|ENSG00000124762|protein_coding	12102	18833	1119	11516	6200	4836	4291	9016	2373	5847	2011	1181	3501	2563	2215	4923	5902	3465	2388	5376	1363	6880	2738	3305	1169	10349	1458	2897	7573	7271	887	13144	3022	6852	4093	4592	4540	2585	8517	4548	2272	3901	1226	5171	11504	8406	3693	7476	4617
GNB1|ENSG00000078369|protein_coding	23861	27134	6882	20829	6388	6167	6642	15353	6285	8825	6386	7047	14080	12567	16606	10841	12584	27036	22735	15266	5883	10345	27914	5257	7114	22961	12021	5034	24815	15981	7253	19012	9280	14085	5438	6714	17944	15663	24347	12051	20753	15706	5828	30013	16130	21274	21714	21878	11738
ZC3H12D|ENSG00000178199|protein_coding	474	243	131	387	241	274	192	644	232	828	248	125	276	450	163	312	213	301	265	124	94	138	361	105	172	383	247	133	220	219	127	624	5	268	138	89	309	221	174	493	378	321	128	79	344	454	133	299	617
SUGCT|ENSG00000175600|protein_coding	282	386	36	209	15	14	72	62	70	14	36	40	97	292	158	43	66	88	148	20	59	158	38	32	4	43	83	63	249	541	34	134	4	206	71	34	83	10	53	104	77	7	51	314	175	134	91	38	108
DIP2A|ENSG00000160305|protein_coding	2323	2867	435	1781	584	1167	624	1601	975	957	694	1326	1634	2667	2406	1435	1237	1607	1285	1368	560	1076	2231	729	471	1305	1191	413	3724	1092	848	2846	965	2110	1098	1116	2050	964	1751	986	2202	1721	876	3092	1258	2648	2667	2345	1060
LAMA5|ENSG00000130702|protein_coding	3914	13906	2864	6718	2084	7865	3024	8476	3101	3899	781	1215	2633	12008	8581	2878	3467	7740	5357	2706	3287	10408	3450	7722	399	3329	4863	2181	29721	2731	2347	3986	5113	8455	1308	5845	4122	3287	13169	4733	8717	2677	7886	3965	5724	8005	4334	19702	5971
CCDC88B|ENSG00000168071|protein_coding	2202	867	425	1406	1249	3281	528	872	4958	897	600	11858	1271	2344	2069	1129	787	811	5122	503	2312	7442	455	918	277	604	9059	300	2764	1158	442	2158	189	1961	689	1240	1809	1629	2329	634	2366	1309	772	3522	1297	2314	1325	1410	1107
POLR1A|ENSG00000068654|protein_coding	2575	3850	1921	3577	1757	3106	1489	4590	2048	2428	2399	3364	4515	5743	6153	2371	1939	6665	8806	3964	1922	2617	8713	1979	1367	5261	4211	644	9029	3616	2631	4809	2798	7380	2229	1986	4667	2207	6873	2967	6294	3594	3657	4519	4197	8005	6651	6417	5737
PAX1|ENSG00000125813|protein_coding	1	0	0	0	0	0	0	0	0	0	0	0	0	1	0	2	1	0	0	0	0	0	0	0	0	0	0	0	0	0	0	0	0	6	0	0	0	1	0	0	0	0	0	2	1	1	3	0	1
CCDC43|ENSG00000180329|protein_coding	1209	998	409	1162	389	1534	257	1116	392	232	471	360	1259	1811	1378	525	156	2223	1696	568	479	390	1353	350	239	1137	1517	77	1993	1262	452	1312	571	2169	671	479	1208	2324	1403	1281	2260	1119	1077	1786	1107	1550	2066	1703	1085
DDX20|ENSG00000064703|protein_coding	694	1020	409	906	334	1032	201	626	333	345	448	363	1086	1157	981	462	166	1657	1364	714	458	286	1351	248	384	1133	926	115	1016	674	318	1107	404	993	292	311	798	793	1288	1153	840	948	670	745	985	1217	1599	1399	612
COL21A1|ENSG00000124749|protein_coding	393	806	27	52	10	5	8	95	54	10	8	7	53	116	26	32	16	78	42	46	18	20	29	23	1	38	26	23	50	203	5	59	42	54	98	65	89	13	367	56	8	38	12	74	24	237	32	42	62
DNTTIP2|ENSG00000067334|protein_coding	2878	3669	1044	3037	1003	3109	560	2436	938	849	1105	884	3691	4929	4167	1021	290	4573	4130	3369	994	801	3773	648	926	3360	2156	323	3070	2333	682	2740	1409	2650	1111	1064	2938	3010	4725	3728	3143	2240	1559	2459	3715	3945	6128	3860	2073
SEC61A1|ENSG00000058262|protein_coding	15292	19224	6421	18013	6353	12264	6325	15623	9791	12479	8865	8760	22571	20451	27919	9304	9257	28817	26781	21196	5674	8930	22110	10506	7431	21074	13127	4546	27411	19616	8071	23333	7949	23310	10423	10289	21442	12297	18866	13503	31308	18091	9099	21768	23217	17536	32074	18145	23888
SLC25A14|ENSG00000102078|protein_coding	301	314	312	427	86	519	152	418	203	146	178	86	248	332	313	130	114	567	626	241	453	148	410	237	123	523	242	158	428	426	170	278	152	404	217	327	248	537	492	882	697	165	151	324	259	334	705	362	499
SAAL1|ENSG00000166788|protein_coding	642	619	323	538	211	932	169	727	424	218	500	319	768	781	1097	368	196	1328	1161	613	388	237	1415	399	203	870	859	124	826	731	333	973	254	1801	306	631	659	668	829	1468	1348	704	444	875	656	1063	1652	935	583
RAG2|ENSG00000175097|protein_coding	0	1	0	0	0	2	0	0	0	0	2	0	0	2	1	0	0	0	0	0	0	1	0	2	0	0	2	0	2	0	0	2	0	0	0	0	0	4	1	0	1	0	2	1	0	0	0	0	0
WASHC1|ENSG00000181404|protein_coding	186	112	45	74	36	829	56	778	127	15	106	27	180	197	297	85	182	301	324	232	79	106	405	22	114	279	226	149	515	249	71	612	72	297	165	41	208	208	409	242	424	128	28	147	293	252	389	455	194
TMEM117|ENSG00000139173|protein_coding	555	640	302	620	197	380	108	729	196	206	264	79	453	534	420	105	110	645	609	913	264	278	354	206	145	1109	315	80	655	411	107	586	246	534	183	211	465	597	937	549	461	289	222	595	495	542	622	590	567
LCE1E|ENSG00000186226|protein_coding	0	0	0	0	2	3	0	1	2	0	13	1	0	0	6	0	0	0	0	0	0	0	0	0	0	1	0	0	0	0	0	0	0	0	3	0	1	0	0	0	0	1	0	0	0	2	0	0	0
CSF1R|ENSG00000182578|protein_coding	7299	5604	522	2064	200	164	160	785	312	334	351	240	804	2161	902	364	1755	526	940	556	404	220	1331	1313	127	1521	913	790	4178	7913	132	3002	135	2358	331	575	2827	267	1526	576	709	918	766	1606	2831	5131	2038	1759	2968
C2CD5|ENSG00000111731|protein_coding	3813	3237	628	2625	1351	2512	532	3654	798	789	956	911	2316	3568	3722	772	289	3310	3194	2470	686	1011	5267	801	960	3125	1935	104	5017	2274	1549	3483	646	2971	779	1138	3280	1218	3150	2312	3718	3346	1487	2093	3241	7523	2555	2457	3048
ECE1|ENSG00000117298|protein_coding	10603	19138	2087	7645	2120	1290	3089	6836	5454	5089	1757	3307	4864	6891	9813	6105	5508	11325	8029	5458	2169	2856	12814	2881	1936	6785	4468	1569	17056	6789	3313	13282	5712	7758	3298	2527	11143	6454	14458	5156	10153	3893	1859	9764	6086	9355	8648	10750	6390
REG3G|ENSG00000143954|protein_coding	1	0	0	1	0	1	0	4	0	0	0	1	0	2	3	0	0	0	1	1	0	0	0	0	0	0	0	0	0	0	0	1	0	0	4	0	1	2	0	6	0	1	0	1	0	8	0	2	0
FAM83D|ENSG00000101447|protein_coding	846	3936	932	1003	380	1172	736	1990	1125	982	1893	582	2619	3112	2086	714	846	3137	3167	554	2101	2212	3063	1678	816	3654	3109	650	4163	1866	1058	2350	376	3022	431	604	985	749	2740	2479	4383	1872	1575	2737	1778	2558	3141	1946	2718
EFNB1|ENSG00000090776|protein_coding	5652	6825	2460	8193	2708	2573	5239	5474	3611	5179	1474	2181	6226	4348	4292	3914	6934	10277	7876	4415	5456	5837	5111	4007	1813	13618	1160	3392	3667	5347	6434	8062	1929	4547	5816	6261	4389	8792	6669	10292	7233	3072	962	6248	4324	3794	3377	4706	7356
PROCR|ENSG00000101000|protein_coding	1159	1390	1105	3748	324	451	783	2038	1234	780	514	439	506	4182	1509	494	419	3114	2312	2467	3430	1203	1450	768	176	1785	288	1164	1473	3373	357	1965	218	1116	971	503	963	6409	1514	4070	2863	682	802	1134	2229	1861	2443	2938	2424
BEX4|ENSG00000102409|protein_coding	2148	2640	153	489	113	39	44	211	92	27	84	86	295	660	200	64	66	1375	703	112	109	104	286	65	16	120	609	55	560	1084	18	482	35	928	158	403	353	1627	266	223	144	81	70	323	495	519	302	388	524
CBLIF|ENSG00000134812|protein_coding	14	7	13	5	58	1	6	11	18	2	29	25	4	4	114	17	78	45	16	217	16	12	8	7	49	179	9	3	273	13	0	6	1	108	12	16	6	28	44	40	137	211	1	36	45	19	340	24	242
NPVF|ENSG00000105954|protein_coding	0	0	0	0	0	0	0	0	0	0	0	0	0	0	0	0	0	0	0	0	0	0	0	0	0	0	0	0	0	0	0	0	0	0	0	0	0	0	0	0	0	0	0	0	0	864	0	0	0
JMJD8|ENSG00000161999|protein_coding	2058	2791	927	1621	669	1896	594	1659	1087	1241	1139	848	1101	2064	1158	1383	1850	3082	2197	2106	828	997	2630	1331	963	1808	2301	996	2361	1783	1013	2585	615	1733	697	605	1628	2244	2894	1453	2235	1362	1045	2433	2056	1999	3250	2170	1967
FABP2|ENSG00000145384|protein_coding	3720	1257	1	1179	105	11	53	735	31	189	119	263	269	896	140	16	47	601	113	738	0	12	110	253	361	1469	81	12	17	5	312	707	2	300	106	61	143	95	231	156	23	937	10	631	1073	473	12	894	595
CEACAM18|ENSG00000213822|protein_coding	42	0	3	118	3	18	39	26	7	42	1	3	0	0	0	0	1	1	10	31	0	13	0	64	54	126	1	0	1	2	54	0	0	1	3	2	2	0	13	136	10	81	1	2	11	63	1	53	2
MYO6|ENSG00000196586|protein_coding	5013	4658	1113	7436	3542	2364	1584	4911	2088	1742	3219	1135	5280	6930	3450	1511	901	5930	6786	5591	1158	2279	4826	1579	1887	11171	3208	421	8993	1816	1328	7166	1370	5259	1911	1747	6405	5058	10023	5695	7484	3336	2492	13096	4843	7851	5714	7271	8018
ANKHD1-EIF4EBP3|ENSG00000254996|protein_coding	184	139	26	172	53	295	65	186	67	53	52	79	171	197	317	89	31	150	287	100	28	27	119	55	30	99	197	19	161	82	62	145	120	165	59	76	180	105	100	35	193	186	45	82	133	152	304	256	115
FCGR1A|ENSG00000150337|protein_coding	75	31	19	85	7	19	5	51	11	8	19	17	102	245	74	9	51	19	87	50	42	12	39	35	0	36	98	28	181	378	9	56	4	102	8	16	95	15	42	39	60	50	76	176	139	290	152	68	237
OR5M1|ENSG00000255012|protein_coding	0	0	0	0	0	0	0	0	0	0	0	0	0	0	0	0	0	0	0	0	0	0	0	0	0	0	0	0	0	0	0	0	0	0	0	0	0	0	0	0	0	0	0	0	0	0	0	0	0
KIAA0586|ENSG00000100578|protein_coding	827	995	127	694	322	432	190	656	182	349	502	290	710	1079	925	421	174	787	590	835	295	218	795	419	355	930	532	58	1380	786	165	931	229	1035	362	364	631	538	907	759	1025	1233	672	992	799	1413	1328	861	740
ZNF787|ENSG00000142409|protein_coding	2028	2379	1118	845	1125	1932	825	1841	852	1420	639	689	2094	1473	1395	1439	1925	4099	2395	1039	700	1408	2628	1158	1573	1831	1517	844	2806	1614	1410	2586	1321	2107	1077	669	1276	2772	2397	1309	2040	784	1072	1627	1700	3200	1849	2679	970
IGIP|ENSG00000182700|protein_coding	591	888	89	616	134	188	124	362	203	281	242	174	650	978	901	103	82	408	333	303	79	237	390	154	44	277	674	33	564	533	108	314	85	605	181	201	442	354	421	181	446	378	130	541	320	347	770	357	338
CLEC7A|ENSG00000172243|protein_coding	515	328	63	452	12	23	21	232	40	20	39	31	224	290	120	41	79	106	177	87	194	16	179	97	19	200	218	73	638	903	23	360	34	484	29	73	293	26	187	160	208	258	195	347	402	740	281	316	341
TMEM87A|ENSG00000103978|protein_coding	6106	5590	1009	5575	1666	3357	825	3842	1255	1507	1477	1244	4999	8190	3716	1798	730	6747	5762	3057	1957	1546	6653	1035	961	3226	3868	513	6416	5823	817	7532	1836	3713	1541	2140	4308	4020	6169	4857	3867	3094	2079	13431	4158	5609	9024	3400	3085
TOX3|ENSG00000103460|protein_coding	2420	1446	872	2546	816	1020	663	1751	1403	828	1817	1069	3846	1518	4556	736	900	3015	3529	2583	500	896	2878	733	634	3357	2635	216	2025	1712	626	2517	1611	2813	1086	1220	2076	2233	3813	2291	3852	2557	1197	1557	2288	746	5081	2423	2037
CWH43|ENSG00000109182|protein_coding	2347	2291	3	185	15	11	103	115	3	85	185	53	66	87	98	500	44	30	36	10	73	16	1034	33	5	20	108	11	11	258	0	254	2	78	28	68	160	0	121	7	16	133	9	3937	147	1443	28	117	86
VCX2|ENSG00000177504|protein_coding	0	1	0	0	1	1	0	0	0	0	0	0	0	0	0	1	0	1	2	0	0	0	0	0	0	0	0	0	0	0	0	0	0	0	0	1	0	0	0	0	0	0	1	3	0	0	0	0	0
PPAN|ENSG00000130810|protein_coding	213	315	130	202	129	694	140	386	226	257	133	225	319	485	1312	208	178	600	573	471	219	308	699	204	201	451	394	76	395	481	331	495	222	614	203	92	413	457	574	281	502	213	378	464	347	545	502	441	451
NDRG2|ENSG00000165795|protein_coding	12773	12829	2179	2587	1140	2688	1080	3044	1195	2091	1891	3830	4022	6797	8247	1910	2586	3104	3412	3760	686	1591	2204	1386	1658	2184	2060	1023	4757	5196	421	3304	1466	3067	1135	1626	3001	2345	1871	2105	1816	2593	1212	3318	4456	2688	1965	2688	3684
PRDX5|ENSG00000126432|protein_coding	24401	22817	12898	17682	6835	26686	12250	14917	15833	10987	10368	28028	19024	45638	61858	16944	9113	21749	39081	20147	13695	15026	13037	10116	3024	7426	54071	14390	35803	28227	3401	16399	4395	28146	10086	6801	21396	27056	22606	23484	23562	5821	6282	22508	23445	14133	17801	7996	37491
LRRC74A|ENSG00000100565|protein_coding	5	3	1	22	0	12	0	10	1	0	11	7	0	2	11	4	0	9	16	62	0	2	1	0	0	0	1	0	28	2	10	4	0	8	2	0	4	0	8	5	7	0	1	25	7	3	1	10	9
AL929554.2|ENSG00000261793|protein_coding	0	0	0	0	0	0	0	0	0	0	0	0	0	0	0	0	0	0	0	0	0	0	0	0	0	0	0	0	0	0	0	0	0	0	0	0	0	0	0	0	0	0	0	0	0	0	0	0	1
ZNF248|ENSG00000198105|protein_coding	860	1036	303	667	175	953	127	543	211	148	243	259	366	794	552	239	71	435	679	432	239	264	711	199	121	376	561	71	830	391	201	490	259	511	219	337	521	585	586	518	496	439	388	606	477	729	928	638	324
ADRB3|ENSG00000188778|protein_coding	26	56	0	3	1	0	1	2	2	1	0	0	1	44	4	0	6	0	6	0	1	13	3	1	0	0	6	0	3	16	0	1	0	3	0	2	2	0	2	0	0	0	1	0	3	1	4	1	1
UGT1A10|ENSG00000242515|protein_coding	1273	1501	0	119	56	3	40	288	78	60	16	131	80	648	40	19	42	419	125	28	63	28	46	47	130	75	13	5	11	85	54	457	1	63	8	67	124	144	86	189	33	29	5	7	145	108	96	110	9
AL359922.1|ENSG00000264545|protein_coding	0	0	0	0	0	0	0	0	0	0	0	0	0	0	0	0	0	0	0	0	0	0	0	0	0	0	0	0	0	0	0	0	0	0	0	0	0	0	0	0	0	0	0	0	0	0	0	0	0
AC093423.3|ENSG00000271949|protein_coding	0	0	0	0	0	0	0	0	0	0	0	0	0	0	0	0	0	0	0	0	0	0	1	0	0	1	0	0	0	0	0	0	0	1	0	0	0	1	1	0	0	2	0	1	0	0	0	0	0
NFXL1|ENSG00000170448|protein_coding	603	460	326	910	283	280	167	860	180	297	523	284	903	1337	1001	400	193	1293	839	1003	268	421	764	327	304	909	627	60	2516	625	261	1049	528	1404	361	426	862	946	1414	798	1221	811	836	930	1044	1787	1680	838	731
MT-CO3|ENSG00000198938|protein_coding	298576	395524	83050	174674	187876	866441	272106	386815	249877	161754	166439	283035	227682	184892	303731	271829	151523	638367	407576	223642	194021	261293	351890	191904	56155	244428	238319	113531	149533	340792	133931	349078	134322	325099	197561	156840	109462	603341	327078	83362	402995	78207	119946	260302	270055	209102	201114	508264	272113
PPP1R14D|ENSG00000166143|protein_coding	4000	2098	704	2297	753	2003	938	2118	798	770	453	472	2666	3423	1113	1414	402	2565	2300	1092	684	1052	1869	478	244	2479	2209	676	1992	1193	842	2975	31	1310	1476	496	1575	1583	2395	1188	2428	240	476	3878	2117	1154	230	1122	2450
LANCL3|ENSG00000147036|protein_coding	168	401	47	69	17	6	50	69	20	52	6	29	223	127	61	28	24	49	218	30	12	74	207	51	3	118	112	1	28	133	17	130	23	70	31	26	108	61	126	25	28	77	96	372	34	36	128	62	67
A1BG|ENSG00000121410|protein_coding	13	11	1	7	1	10	2	1	4	1	1	3	1	9	4	1	3	2	8	1	4	1	5	1	1	3	5	13	19	4	0	6	2	4	0	1	9	0	4	1	2	3	3	5	3	11	7	11	3
PDGFC|ENSG00000145431|protein_coding	943	1554	204	1432	108	166	41	267	402	72	246	82	1044	1525	241	130	184	534	477	217	249	106	348	193	32	685	530	139	1303	1613	57	332	36	754	298	203	714	127	403	898	462	291	468	1240	1086	1061	1361	465	756
SYT3|ENSG00000213023|protein_coding	38	27	5	13	0	1	1	4	14	0	2	4	5	14	4	5	22	77	92	1	0	7	4	5	1	4	10	6	17	17	3	15	1	71	4	3	11	0	3	7	18	4	4	10	5	20	14	9	9
METTL7B|ENSG00000170439|protein_coding	1323	1365	517	1117	401	4471	638	4451	1115	598	951	589	1286	1661	1544	689	401	1879	3539	3764	370	903	778	1179	534	2973	1280	445	3723	1452	660	1243	32	1797	822	480	720	1317	1005	1282	1157	766	533	324	1472	1029	614	1070	1414
RNF145|ENSG00000145860|protein_coding	4340	5444	765	3963	2275	1383	1026	3109	1195	2084	1490	2048	2248	5641	5035	2934	1000	6095	3055	3203	866	973	3541	1287	846	3356	4047	550	6746	3103	627	5702	2106	8100	1547	1793	3319	949	2432	2298	4479	3657	1093	5680	5885	7225	6091	6208	4183
OR14A16|ENSG00000196772|protein_coding	0	0	0	0	0	0	0	0	0	0	0	0	0	0	0	0	0	0	0	0	0	0	0	0	0	0	0	0	0	0	0	0	0	0	0	0	0	0	0	0	0	0	0	0	0	0	0	0	0
DHX8|ENSG00000067596|protein_coding	3194	3596	1457	3171	1039	1466	1016	2483	1360	915	1520	915	2203	4696	4406	1527	1275	4466	5351	1647	1034	1184	5065	1367	962	4074	2257	443	5381	3514	1378	4853	1239	4234	2046	1694	4112	2687	4529	2308	5648	2640	2951	3748	3414	4290	3986	3683	4386
EML5|ENSG00000165521|protein_coding	66	97	1	4	0	1	3	4	2	1	0	5	7	20	8	2	1	8	6	5	2	8	7	3	2	41	3	0	3	3	4	9	26	5	1	2	2	16	80	4	1	11	4	10	1	14	41	4	3
LTBR|ENSG00000111321|protein_coding	6451	7611	4852	7496	2663	13052	3004	11986	3592	4951	1967	2440	7369	8810	8330	5271	3177	10917	6394	9031	2030	4596	5551	6495	4334	8160	5846	2595	10064	7028	8999	11575	3651	7867	3635	1968	7166	6616	7295	3932	7028	4289	4479	4501	11227	17620	6664	8321	7597
CSPG5|ENSG00000114646|protein_coding	57	75	8	26	7	23	19	38	13	11	32	8	19	79	74	10	15	16	73	19	7	9	25	6	16	22	91	2	189	40	2	54	60	32	14	7	27	30	136	14	41	73	67	34	18	15	100	32	32
MSMP|ENSG00000215183|protein_coding	0	0	0	0	0	0	0	0	0	0	0	0	0	0	0	0	0	0	0	0	0	0	0	0	0	0	0	0	0	0	0	0	0	0	0	0	0	0	0	0	0	0	0	0	0	0	0	0	0
SUMO2|ENSG00000188612|protein_coding	7472	6494	1530	6568	1325	8046	1101	7252	1338	943	1537	1411	6348	6715	6553	1877	821	9723	7280	6804	1709	1574	8127	1358	924	6184	7050	880	6393	7326	1279	6487	1282	7878	1978	1517	4652	10170	4954	8280	7701	4103	2658	9485	7831	7033	9366	7987	6254
LPGAT1|ENSG00000123684|protein_coding	3070	3809	979	4915	2965	3688	927	4153	1412	1590	1554	514	6115	3400	3340	1064	576	6226	3768	2778	1172	2363	4013	1118	1412	3662	4934	156	5837	2955	780	6333	1913	5379	2128	2127	5362	2390	3678	2594	6493	7922	1086	4748	4809	3251	5208	3319	3610
EXOC3|ENSG00000180104|protein_coding	3733	5520	2479	2917	1525	1950	1115	3039	2125	2576	1219	1220	3802	3934	5210	1960	2173	3009	3595	2905	1162	1947	2468	1979	2854	2847	2742	1556	2807	2816	1785	3650	1120	2699	1836	2008	3536	2818	4009	3165	4294	1624	1929	2049	4170	2919	3526	2858	3075
PPAN-P2RY11|ENSG00000243207|protein_coding	1	2	1	0	0	0	0	0	0	0	0	4	0	1	2	0	0	0	1	0	1	0	1	1	0	1	0	0	0	2	0	1	0	0	0	1	2	1	0	0	1	0	0	0	2	1	2	0	1
TAX1BP3|ENSG00000213977|protein_coding	2116	2173	328	2212	462	1982	455	1541	562	311	516	328	1500	1342	1025	351	462	1417	1090	1203	269	443	881	381	329	2550	1568	206	1363	1689	178	2164	299	1376	282	281	1257	1437	2107	2548	2194	1120	348	1165	1912	1361	1746	1696	2221
ZNF385D|ENSG00000151789|protein_coding	165	182	3	44	1	3	3	55	10	1	12	4	7	57	10	6	3	32	38	13	15	13	65	13	0	30	26	5	95	200	3	27	5	50	8	6	24	1	12	21	84	14	8	52	83	151	13	104	23
NOL11|ENSG00000130935|protein_coding	2121	2213	1089	2441	811	1964	604	2564	854	499	1343	783	3770	3508	3107	1073	336	4596	4718	3076	1255	1129	4749	1032	621	2348	3801	224	4327	2740	1024	3358	902	4427	1189	1470	2656	2949	2196	3931	4227	2380	1779	3574	2578	4140	4433	4067	2921
AMELX|ENSG00000125363|protein_coding	2	2	0	49	1	12	17	0	1	1	0	0	7	0	12	9	9	9	3	5	29	13	41	11	1	48	25	41	18	16	0	16	1	17	2	0	3	109	3	9	31	0	3	32	38	0	23	5	28
PXK|ENSG00000168297|protein_coding	1559	1872	306	1087	146	411	206	640	347	367	446	190	1519	881	768	144	308	1203	939	1203	415	475	967	297	259	664	1203	127	1023	1131	189	1346	293	1045	238	362	781	684	722	1186	1088	698	382	1117	1072	1010	802	714	1525
RGS6|ENSG00000182732|protein_coding	53	70	7	49	34	6	17	7	0	61	12	35	42	7	87	40	20	7	2	5	11	2	12	19	3	13	73	5	16	36	2	57	6	33	54	26	74	91	6	5	2	37	67	65	17	42	21	27	1
SHARPIN|ENSG00000179526|protein_coding	2927	2852	2242	3084	871	4829	4409	3559	2275	2305	1689	2550	4363	4885	6076	2477	2491	3604	3581	4278	1397	3260	2213	5104	866	1917	5777	2338	11981	3140	2585	3174	898	2977	2317	1100	2714	3712	2733	1971	3171	1130	3346	5098	3105	3206	3162	3950	3581
IFIT1|ENSG00000185745|protein_coding	1075	1164	1294	507	6	29	95	2991	422	27	97	68	291	348	300	36	71	198	342	127	371	154	111	581	15	263	3923	120	491	3826	68	1678	112	276	97	43	259	64	211	199	86	182	231	410	418	1894	761	127	370
LRRC19|ENSG00000184434|protein_coding	6592	3470	66	1703	460	64	465	891	330	237	168	659	3251	2030	929	355	131	750	384	919	591	155	150	1262	115	407	676	74	211	477	37	3198	4	963	532	382	2108	790	2501	814	663	574	341	552	1147	671	543	938	1166
TCF3|ENSG00000071564|protein_coding	3930	3831	4083	3140	2705	6889	2515	4762	4272	4669	2881	3001	6420	6157	11596	5188	8040	9201	5185	6227	3238	5644	10501	5305	4012	7934	4335	3023	5352	5365	3026	9891	2669	7357	3195	3768	5721	4481	11601	3978	7648	4205	5173	6961	6217	7958	10184	7779	5549
CSMD2|ENSG00000121904|protein_coding	26	90	20	184	2	10	12	57	71	11	22	28	80	195	53	27	82	47	170	47	31	66	65	24	12	124	27	44	181	123	54	24	4	73	50	32	70	13	41	17	34	72	50	198	104	255	31	44	201
BDH2|ENSG00000164039|protein_coding	1592	1378	123	1731	327	497	60	271	256	166	247	401	305	1547	937	208	96	768	313	1256	142	264	258	229	88	424	243	106	1328	944	418	563	138	567	151	194	635	2624	959	1211	1604	372	157	347	954	715	752	690	333
ANKDD1A|ENSG00000166839|protein_coding	313	260	80	329	32	165	15	164	39	40	61	39	68	189	77	53	89	196	250	50	64	88	170	54	17	82	137	60	192	177	31	164	85	244	56	49	98	121	96	87	84	88	162	156	113	243	130	318	76
CCDC86|ENSG00000110104|protein_coding	702	1258	987	1645	455	1253	628	2123	1153	834	944	683	1357	2309	2885	1145	612	3152	3150	2671	1011	822	5205	1097	763	1895	2887	494	3299	1525	1257	2436	1085	2917	902	404	2642	2067	4043	3180	4311	896	1930	2202	1750	2695	4978	2706	2245
ACADM|ENSG00000117054|protein_coding	6148	4946	527	2473	857	320	246	1389	428	401	652	782	2781	3185	2622	776	199	2736	3289	1631	421	275	2374	299	456	1160	1810	141	1821	2011	321	1631	630	1687	410	677	3156	612	3464	2917	1645	2376	640	1340	1507	2331	6761	2988	1461
SERPINF1|ENSG00000132386|protein_coding	8056	6478	881	4012	293	1238	231	1237	2369	476	1121	864	2296	6949	1844	884	2495	3571	1489	1281	939	474	2396	1467	132	1404	1110	1861	3822	15049	393	1612	178	3224	1662	1035	3490	541	1757	2433	2763	898	1271	3766	3596	7817	1514	1805	3883
STK33|ENSG00000130413|protein_coding	265	342	120	36	7	194	2	12	4	0	8	4	3	120	19	3	1	258	189	6	71	86	273	2	0	47	34	2	95	44	83	96	12	418	37	4	27	4	6	109	16	3	129	13	36	35	17	24	22
FLG2|ENSG00000143520|protein_coding	1	0	0	0	0	1	0	0	0	0	2	0	0	0	0	0	0	0	0	0	0	1	0	0	0	0	0	0	0	1	0	0	0	1	0	0	0	1	0	0	0	0	2	2	0	1	0	1	0
ABCD2|ENSG00000173208|protein_coding	119	166	6	34	2	10	5	7	0	4	2	3	16	41	20	6	2	13	14	11	4	7	14	3	1	13	5	0	41	141	0	32	1	26	3	7	46	5	16	15	5	22	8	9	72	47	33	30	107
PRSS22|ENSG00000005001|protein_coding	416	296	390	1503	486	671	952	2349	717	446	107	2354	613	1749	3391	352	368	608	1824	2687	186	1587	531	778	147	1261	3098	401	3432	728	2184	954	2073	1124	391	412	1582	138	600	728	424	1071	568	3255	2025	359	506	2748	564
NKX1-1|ENSG00000235608|protein_coding	0	0	0	0	0	0	0	0	0	0	0	0	0	0	0	0	0	0	0	0	0	0	0	0	0	0	0	0	0	0	0	0	0	0	0	0	0	0	0	0	0	0	0	0	0	0	0	0	0
SLCO2B1|ENSG00000137491|protein_coding	5561	5386	1357	3377	560	817	1168	3963	1766	1646	818	468	2494	4163	2209	1706	2905	1891	3670	3404	1331	994	2504	1472	453	4924	1432	1015	3867	8984	1059	3716	177	4562	1892	902	3454	908	4476	1800	2994	1243	1570	3998	2796	5820	2530	2250	7526
PDE5A|ENSG00000138735|protein_coding	5819	13952	122	1505	119	354	132	886	342	168	370	891	1429	3490	839	225	119	515	796	814	202	432	1693	198	332	844	978	112	1181	1993	116	757	382	767	393	238	1539	335	1273	955	696	1785	182	1977	1322	1487	928	867	751
L3MBTL1|ENSG00000185513|protein_coding	221	243	228	1490	94	380	90	308	242	172	227	174	108	831	1077	144	120	314	750	111	448	93	503	44	9	126	610	213	101	284	430	603	109	462	265	174	263	985	659	52	234	153	573	220	231	411	404	664	100
LDOC1|ENSG00000182195|protein_coding	635	695	56	194	15	14	36	77	119	25	74	36	101	274	56	59	290	130	144	42	45	128	126	116	15	76	125	199	200	609	27	81	23	186	88	47	155	51	106	118	116	23	79	177	275	307	81	107	164
HOMEZ|ENSG00000215271|protein_coding	1140	658	384	985	418	462	304	647	305	534	513	376	1519	1939	1577	529	461	832	708	1274	194	352	709	425	274	1012	787	117	1311	1073	304	855	449	1189	412	257	692	1011	773	654	1146	820	589	1537	1644	1338	1638	1039	1194
PLEKHA4|ENSG00000105559|protein_coding	1291	1688	901	1148	679	1450	533	581	725	492	186	212	783	4424	1617	382	280	2332	2319	542	340	423	1128	611	33	682	571	391	5184	2654	1336	1361	27	3470	453	308	2017	1692	1090	1337	4491	365	404	2349	590	3671	507	7551	1365
KRTAP15-1|ENSG00000186970|protein_coding	0	0	0	0	0	0	0	0	0	0	0	0	0	0	0	0	0	0	0	0	0	0	0	0	0	0	0	0	0	0	0	0	0	0	0	0	0	0	0	0	0	0	0	0	0	0	0	0	0
HEBP2|ENSG00000051620|protein_coding	5110	4362	1343	4470	2607	6109	1929	3921	2764	2886	2464	871	6385	4683	3644	1901	1425	3752	5202	4703	1440	1908	5746	1498	1887	4501	5926	1898	3560	3012	1427	4619	2309	3486	1903	1719	4550	8124	3868	4915	4518	3652	1623	8644	5580	3543	4582	4290	4879
SLC23A3|ENSG00000213901|protein_coding	35	43	34	66	9	164	27	159	35	82	24	13	67	279	79	48	18	45	112	58	29	96	69	46	15	32	66	13	75	48	31	112	29	59	34	94	71	144	118	18	42	33	26	188	18	76	98	93	26
PRMT7|ENSG00000132600|protein_coding	1578	1557	835	1873	753	1862	695	1446	1071	1083	914	759	1106	1757	2776	1482	1524	2161	1827	1523	779	1325	2168	1402	877	1834	1850	940	2163	1486	1607	2331	1017	1949	977	1025	1731	2754	2233	1726	1960	988	1237	1733	1999	1865	2150	2181	1362
SPDYE3|ENSG00000214300|protein_coding	316	311	68	382	76	144	67	171	83	93	100	58	222	485	455	125	62	363	369	348	101	89	325	103	79	181	292	27	291	251	119	204	100	294	91	90	234	363	294	251	524	194	243	210	381	331	504	393	293
KCNQ1|ENSG00000053918|protein_coding	6010	4295	3460	12243	2923	1764	4697	12620	4308	5989	5952	1084	11718	5391	16945	7633	9451	18139	11465	12733	1220	7351	2087	1342	3879	5117	7591	1649	7182	5059	4263	6628	1579	3396	7787	2830	9306	4761	11323	4255	19985	4446	1287	4729	9099	3440	2325	2528	10869
CYP3A4|ENSG00000160868|protein_coding	39	25	0	81	3	10	27	32	4	6	4	34	6	20	107	3	2	5	24	28	2	4	10	8	4	55	3	0	6	4	10	22	5	4	4	12	37	6	10	7	0	9	2	7	18	3	4	3	13
U2AF1L4|ENSG00000161265|protein_coding	346	296	139	230	82	593	111	374	142	137	49	52	91	276	113	76	170	233	151	224	80	170	191	163	190	194	752	88	329	256	94	379	109	298	88	203	241	203	314	114	142	77	183	272	274	198	323	280	211
SLC25A23|ENSG00000125648|protein_coding	12636	12104	1120	4051	847	2350	1982	3294	1300	2738	850	2237	4002	4965	9184	1687	3138	3305	2029	2599	958	2502	3023	3308	1473	2861	3259	714	2725	3550	876	5270	1143	3683	1909	1035	4342	2480	5064	1935	3414	2948	1262	5884	3897	3755	2636	3146	5071
LUZP4|ENSG00000102021|protein_coding	0	0	0	0	0	0	0	0	0	0	0	0	0	0	0	0	0	0	4	0	0	0	0	0	0	0	0	0	0	0	0	0	0	0	0	0	0	0	0	0	0	0	0	1	1	0	1	0	1
SERTAD1|ENSG00000197019|protein_coding	1572	4156	552	1059	300	457	511	599	473	599	210	231	565	849	658	326	781	766	749	623	481	652	633	948	157	1257	3891	1253	1647	1188	428	1608	374	1024	471	572	739	657	647	803	550	359	378	1201	1049	819	855	1130	494
PYCARD|ENSG00000103490|protein_coding	2152	1490	362	1407	781	1990	354	1606	2133	1329	904	486	1765	1855	1959	834	1481	1444	2536	830	673	808	3123	919	526	1437	3134	1086	575	1717	1060	1120	54	880	695	1610	1855	4907	382	1024	2525	517	215	1712	2369	972	543	1001	2245
IFNB1|ENSG00000171855|protein_coding	0	2	1	0	0	0	1	1	0	0	0	0	0	0	0	0	0	1	0	0	0	0	0	0	0	1	2	0	0	5	0	0	0	0	0	0	0	0	0	0	0	1	0	0	0	2	0	0	1
SMIM28|ENSG00000262543|protein_coding	49	74	0	0	0	0	0	1	0	0	0	1	1	19	0	1	0	1	0	1	0	3	0	1	0	1	13	0	1	1	0	0	0	1	0	0	5	0	0	0	0	0	1	0	3	3	2	1	0
GSG1L|ENSG00000169181|protein_coding	24	48	0	2	0	0	0	3	1	0	1	1	0	9	1	1	1	1	0	3	1	4	0	2	1	4	3	2	1	2	3	2	1	0	1	0	2	4	1	2	1	1	4	2	0	1	0	0	0
OR4C46|ENSG00000185926|protein_coding	0	0	0	0	0	0	0	0	0	0	0	0	0	0	0	0	0	0	0	0	0	0	0	0	0	0	0	0	0	0	0	0	0	0	0	0	0	0	0	0	0	0	0	0	0	0	0	0	0
SHC4|ENSG00000185634|protein_coding	100	240	14	40	3	8	5	21	9	6	12	7	18	65	16	9	13	38	33	23	26	22	46	12	1	98	38	15	72	76	7	19	14	33	20	12	39	2	34	63	24	8	6	95	31	62	17	22	21
ARSA|ENSG00000100299|protein_coding	3997	3178	679	2243	157	622	2051	2229	1052	560	709	831	839	1684	1674	845	2153	1293	1592	2060	959	706	1567	1602	364	1940	1260	963	2451	3270	652	3797	351	1450	1044	561	2695	1597	1291	976	1443	1811	1458	1660	1781	1691	1758	2034	2547
AL359736.1|ENSG00000273167|protein_coding	1	0	0	2	0	0	0	1	2	0	0	0	1	0	0	0	1	1	0	0	0	0	0	0	0	1	0	0	6	0	0	2	2	3	0	0	1	0	0	0	0	1	0	0	2	1	11	0	11
LMX1B|ENSG00000136944|protein_coding	10	40	28	2	0	55	0	2	2	2	4	7	9	2	0	10	0	0	7	1	1	2	0	27	0	8	9	0	15	11	13	7	317	9	19	1	2	0	3	1	0	0	13	2	1	1	16	5	2
KLHL2|ENSG00000109466|protein_coding	1127	1221	256	690	322	388	171	541	167	158	296	213	432	827	801	312	172	1117	749	951	239	316	750	259	245	628	440	102	1096	683	112	1042	1351	817	318	260	1364	882	1006	661	748	885	245	912	848	1864	1271	725	487
SEMA6D|ENSG00000137872|protein_coding	2040	1626	78	674	24	34	328	433	150	120	151	220	254	718	361	28	142	356	688	98	195	113	245	437	11	649	135	49	238	282	48	1785	18	906	88	150	564	213	457	97	348	310	91	175	694	431	164	693	844
SLC17A6|ENSG00000091664|protein_coding	0	0	0	0	0	0	0	0	0	0	0	0	0	0	0	0	0	0	0	0	0	0	0	0	0	0	0	0	0	0	0	0	0	0	0	0	0	0	0	0	1	0	0	0	0	1	0	0	0
CACNA2D2|ENSG00000007402|protein_coding	719	831	129	143	136	54	53	100	45	163	57	32	174	305	546	490	208	156	247	131	50	514	145	49	157	323	145	41	165	152	29	78	58	247	235	611	126	79	191	129	132	224	148	155	314	125	80	275	107
YLPM1|ENSG00000119596|protein_coding	3891	5415	701	3281	1634	2070	941	2927	1035	1692	1861	1408	3027	4787	5087	1626	1141	4595	3971	2450	1294	1600	4829	1819	1422	5921	2717	280	8449	3515	1665	4079	1552	5757	1638	1495	2527	1964	7495	1465	4310	3926	3489	5297	3678	5269	6791	4562	3949
NETO1|ENSG00000166342|protein_coding	17	9	1	117	0	0	1	3	3	1	2	0	0	2	1	0	6	0	4	6	0	0	5	0	0	0	0	0	2	1	1	2	1	9	1	0	6	1	2	1	0	0	0	4	186	2	0	0	1
ITGAD|ENSG00000156886|protein_coding	46	46	2	23	0	2	1	3	1	3	0	3	2	28	6	1	8	5	5	11	4	0	10	10	0	3	5	0	16	62	0	3	0	5	3	1	5	6	8	1	0	31	8	8	10	11	17	2	14
SRGAP2B|ENSG00000196369|protein_coding	65	81	9	38	8	19	2	87	10	7	16	6	54	87	35	5	4	47	32	31	13	9	58	7	8	41	41	5	106	49	5	32	22	71	7	26	85	26	72	34	58	78	17	63	47	59	52	57	58
ZNF90|ENSG00000213988|protein_coding	126	90	13	70	37	209	36	175	123	1	11	7	84	208	11	7	6	112	86	17	1	28	34	33	6	10	83	6	21	68	46	121	8	36	4	5	111	363	171	216	313	91	8	25	91	30	16	36	98
LONRF1|ENSG00000154359|protein_coding	1033	1548	234	1615	321	788	197	378	229	339	327	299	486	721	607	303	241	725	882	465	470	465	1080	263	131	659	343	100	1210	726	174	1285	337	1074	253	506	577	1154	755	1208	3188	866	378	1247	1184	1422	2113	1471	767
PSME2|ENSG00000100911|protein_coding	6712	6461	3665	7648	2349	10999	3180	8732	2690	4014	4120	3994	6699	11008	22973	2939	2365	8942	6726	12041	4144	1867	3388	7306	2826	12181	8481	1423	8597	9174	3634	7190	1757	12748	2627	2179	6123	7326	3340	4620	8114	5392	6504	6235	13251	9727	26336	7258	16725
IL4R|ENSG00000077238|protein_coding	6070	10077	1250	4687	1960	2773	1649	3412	2206	2238	1495	1415	3727	5969	3842	1613	2589	4240	3743	3241	1165	2276	3915	2559	1763	5224	3820	1763	4066	4042	2778	7338	1712	5247	1813	2192	4211	2925	5001	2179	4205	3365	1815	5816	5225	4905	3649	4908	4757
TRIM32|ENSG00000119401|protein_coding	955	1008	384	758	266	599	187	962	378	398	587	487	1018	1598	1230	511	617	827	1052	517	450	394	1178	668	335	997	844	214	1396	973	330	1067	354	1063	526	345	1127	631	1299	650	593	936	612	1411	1331	1297	972	745	934
SPTY2D1OS|ENSG00000247595|protein_coding	38	26	10	43	4	55	15	75	21	13	23	16	23	58	68	30	17	54	96	25	16	12	43	29	13	12	64	13	78	23	16	46	13	57	11	24	29	127	58	63	78	35	37	69	29	43	59	56	15
BTBD8|ENSG00000189195|protein_coding	56	43	4	33	10	20	1	25	7	8	3	3	23	39	19	4	7	15	55	6	3	7	29	5	3	20	11	3	65	9	9	29	41	10	1	4	45	22	73	15	28	40	19	15	23	23	13	22	13
IFIT1B|ENSG00000204010|protein_coding	1	0	1	4	0	0	0	2	0	0	0	0	0	1	1	0	0	0	0	1	1	0	0	1	0	0	1	0	0	1	0	2	0	0	0	0	1	0	0	0	0	0	0	0	0	3	0	0	0
TAOK2|ENSG00000149930|protein_coding	3365	4668	1111	2881	1136	1994	1057	2381	1673	1797	1181	1226	2640	3782	3529	1641	1891	3747	3226	2030	1201	1643	4772	2064	1312	4442	2438	800	3573	2470	1583	4142	1561	3612	1206	1384	2841	3976	4309	1479	2913	2071	2083	4507	2850	3871	5305	4156	1906
RPS6KB2|ENSG00000175634|protein_coding	2451	2437	1883	2124	874	2214	1148	2098	1431	1643	920	1136	1223	2110	2945	1710	2256	3547	3289	2623	1478	1210	3405	2166	1049	2425	2096	2701	2513	1703	1320	4062	837	2319	1414	1048	2086	2585	3408	3179	3371	1269	1619	2331	3179	2516	2940	2659	2472
GSC2|ENSG00000063515|protein_coding	0	1	0	0	0	0	0	0	0	0	0	0	0	0	0	0	0	0	0	0	0	0	0	0	0	0	1	0	0	0	0	0	0	1	0	0	0	0	1	0	0	0	0	0	1	0	0	0	0
LRRC74B|ENSG00000187905|protein_coding	1	4	0	1	0	0	0	11	0	0	1	0	0	0	1	0	0	0	0	0	0	0	0	0	0	2	0	0	3	0	0	3	0	1	0	3	2	0	0	1	2	0	0	1	1	0	1	4	0
RCOR2|ENSG00000167771|protein_coding	172	82	188	105	115	323	25	434	132	52	161	143	64	135	200	172	115	174	566	280	107	275	287	168	145	267	116	41	109	190	185	110	303	167	150	101	91	147	307	290	324	350	888	1008	156	341	929	254	482
MT-ATP8|ENSG00000228253|protein_coding	29552	34799	5951	36283	20241	67769	18395	33380	18448	9614	11981	23146	30829	14443	9919	23142	6150	50747	42660	23810	22954	39710	32452	15735	10928	30013	20517	1927	11600	22321	15890	44795	27223	35223	17313	10986	3782	55554	27493	4602	36892	5140	15854	31697	27899	26877	18588	41506	27095
ITGBL1|ENSG00000198542|protein_coding	191	238	112	726	16	10	15	21	101	36	166	74	415	1797	146	26	276	154	549	116	73	43	44	67	1	77	103	58	1513	2943	21	14	5	274	89	56	292	13	236	720	132	7	58	790	394	1062	279	66	556
XPO5|ENSG00000124571|protein_coding	1779	2381	2090	3475	1539	3173	1136	4631	2097	1789	3178	565	3727	4735	4371	1766	1030	5938	6750	4184	1858	1763	7176	2619	1960	4360	5395	730	7694	2488	1773	5602	907	8628	1937	1142	3734	4656	6041	5239	8406	2794	4630	17463	4407	5388	5764	7578	12875
OLFML3|ENSG00000116774|protein_coding	3781	5369	297	1218	79	227	74	243	533	176	434	246	414	1330	1116	423	743	1304	708	921	260	426	586	375	59	314	369	479	1242	3163	117	662	58	1605	807	311	1190	201	1325	874	574	302	823	956	4565	1714	1283	5508	1730
ZNF174|ENSG00000103343|protein_coding	475	497	184	543	245	275	138	351	195	199	204	226	296	809	825	212	167	628	551	568	187	297	466	223	187	668	635	124	862	538	241	536	279	516	168	110	435	404	498	443	560	321	314	518	683	535	672	506	486
KLHL31|ENSG00000124743|protein_coding	41	24	35	176	31	94	14	117	58	32	55	21	68	140	55	24	52	46	209	54	51	37	138	81	35	43	327	8	159	113	58	106	39	89	23	25	56	451	91	83	91	26	140	126	209	43	84	158	48
SLC5A9|ENSG00000117834|protein_coding	78	127	500	1065	81	403	72	139	209	94	79	40	49	239	143	168	22	137	148	348	10	105	15	11	15	272	16	59	64	28	19	216	11	75	433	68	190	27	418	588	102	66	14	48	166	96	165	1069	35
ALPP|ENSG00000163283|protein_coding	3	4	0	1	1	0	3	9	2	5	0	2	0	1	0	5	1	5	546	13	4	3	51	0	0	15	0	5	41	3	139	7	0	4	0	1	6	33	0	30	11	1	25	406	7	7	0	68	0
ZNF678|ENSG00000181450|protein_coding	586	479	91	484	180	413	56	388	124	118	206	49	446	414	236	159	19	590	625	274	113	186	731	67	103	365	434	30	571	263	54	491	108	442	179	202	512	321	615	589	757	870	280	687	426	441	670	463	317
ZNF730|ENSG00000183850|protein_coding	15	11	0	10	0	31	2	5	26	0	1	0	2	3	2	39	5	47	14	11	1	1	5	15	0	0	61	4	44	1	12	22	0	36	10	2	2	37	2	19	43	3	30	1	1	4	2	16	2
FCRL3|ENSG00000160856|protein_coding	354	220	2	79	2	5	7	17	1	12	6	12	21	60	46	8	18	21	27	9	3	1	71	19	3	8	16	7	16	177	1	41	4	61	52	15	52	4	21	8	3	32	28	3	63	225	57	74	132
AL603832.3|ENSG00000271810|protein_coding	1	0	0	0	0	1	1	3	2	0	0	0	2	1	2	0	0	0	0	0	0	0	1	0	0	3	2	0	1	0	0	0	1	1	0	0	4	0	0	0	1	4	0	1	1	1	1	3	1
ZXDA|ENSG00000198205|protein_coding	235	298	87	352	54	52	62	126	64	94	45	17	319	199	130	97	130	250	374	104	139	77	185	48	50	463	96	64	343	159	118	200	75	156	197	43	242	169	113	206	259	212	135	209	189	221	258	148	271
TUBG2|ENSG00000037042|protein_coding	534	873	154	568	82	730	130	440	188	303	108	189	189	803	422	124	261	272	321	58	136	195	178	358	12	138	409	252	621	496	272	254	171	515	202	170	392	603	449	227	268	137	331	867	386	436	305	539	302
PPP1R15A|ENSG00000087074|protein_coding	8377	12457	1936	6322	1790	4092	1669	5529	1145	1673	1183	748	4146	3856	2354	1407	1400	3780	4286	1591	1454	3781	3082	2767	1907	3839	2574	1375	23692	6229	1852	10833	882	4777	2745	4660	4130	4370	5341	3829	3958	1741	3059	3729	2882	12169	3919	4387	2344
RHOT2|ENSG00000140983|protein_coding	3609	3674	2234	3739	1751	5230	1704	3559	2319	4076	2073	2420	1531	4408	2599	3072	4215	4349	4302	3456	1894	2375	5059	3695	2348	3544	4264	2563	5164	2381	3203	5776	1669	3402	1694	2052	4095	4431	4850	2302	3777	2070	2888	4238	4272	3523	6081	5128	2288
MS4A14|ENSG00000166928|protein_coding	28	28	6	61	1	14	2	19	13	5	8	18	26	138	23	14	13	11	24	4	18	9	44	21	4	9	47	10	81	74	5	71	2	47	7	8	25	14	47	4	5	24	26	56	36	24	73	33	12
ACADVL|ENSG00000072778|protein_coding	18456	24805	6284	16671	6290	27005	4131	15297	4538	6678	3504	3577	8106	11714	6603	9347	9969	11799	9013	7549	4040	8214	6729	5792	3382	11217	6119	4011	25474	7743	5385	19757	13203	7985	3323	9011	12379	14974	11254	9561	11663	5011	3655	8869	10460	8952	20144	15332	10452
ZNF777|ENSG00000196453|protein_coding	1104	1274	829	1061	634	709	583	643	634	754	691	506	905	1550	1769	863	1145	1504	1900	1505	554	1039	1527	714	615	1793	1117	442	1880	995	987	1408	559	1188	715	396	943	1255	1518	872	1403	928	1018	1111	1554	1500	1967	1214	2017
FGF18|ENSG00000156427|protein_coding	26	43	24	224	34	262	28	78	56	99	17	9	40	252	413	89	21	65	509	129	14	103	42	9	18	93	78	10	2298	220	55	14	139	61	61	83	119	209	54	99	293	12	38	120	357	57	64	247	85
HYAL4|ENSG00000106302|protein_coding	7	8	1	1	0	0	0	2	1	0	0	0	3	7	3	1	0	1	0	1	2	0	1	1	0	156	0	0	0	1	1	1	0	1	1	6	6	0	0	2	8	86	2	0	0	9	1	1	3
TET2|ENSG00000168769|protein_coding	1908	1806	240	1135	336	446	246	795	157	352	354	298	624	1409	747	505	159	918	392	714	189	355	896	333	241	1101	653	26	1937	744	201	1267	475	996	344	471	1039	599	2111	462	729	1534	589	1241	1118	1748	2084	993	810
NHS|ENSG00000188158|protein_coding	382	667	176	1170	300	189	364	1459	65	290	209	32	103	319	456	366	113	1324	1377	455	354	348	439	173	31	2485	121	20	1100	306	224	233	160	373	512	148	122	59	2573	509	341	415	1041	787	487	1035	1641	1043	662
CDH6|ENSG00000113361|protein_coding	129	306	66	299	45	76	27	226	129	47	226	45	203	614	173	106	95	239	269	78	77	66	405	92	21	136	240	62	475	355	32	287	113	470	172	64	211	143	357	142	270	130	84	246	169	451	329	292	275
BNIP1|ENSG00000113734|protein_coding	495	589	298	340	102	480	102	463	278	182	153	177	310	488	504	254	192	819	512	653	135	128	444	308	152	309	572	194	457	329	165	369	257	814	188	319	397	369	425	397	677	355	100	459	635	338	594	499	522
AC010132.3|ENSG00000256646|protein_coding	0	1	1	0	0	2	3	0	0	0	0	1	1	4	1	2	0	2	0	2	0	0	2	0	1	3	3	0	3	1	0	1	0	0	3	0	2	1	6	3	5	2	0	1	2	2	0	2	3
RAB3GAP1|ENSG00000115839|protein_coding	5166	6658	795	3660	1047	1587	891	3325	1140	1247	1373	997	3858	5228	3654	1400	669	4395	3865	3097	1206	1471	4201	1303	784	3126	3046	256	5668	3922	735	4190	1418	3992	1313	1545	3889	3290	4845	3082	3737	3179	1632	4564	3584	4841	3271	3950	3466
TMEM25|ENSG00000149582|protein_coding	667	1203	158	204	27	35	27	108	83	25	56	439	36	327	65	41	87	128	1089	171	28	83	405	46	6	69	184	80	132	333	56	68	60	74	44	49	133	502	244	80	114	167	213	617	171	396	472	773	73
SOST|ENSG00000167941|protein_coding	1	1	0	1	0	0	0	1	0	0	0	0	0	1	3	0	0	0	6	1	0	0	0	0	0	0	0	0	6	2	0	0	0	2	0	0	0	0	1	0	0	0	1	3	1	1	0	0	2
DCUN1D3|ENSG00000188215|protein_coding	674	1407	178	1250	359	556	143	444	260	214	372	339	524	631	558	248	235	612	897	923	271	432	825	239	169	976	538	126	935	1041	630	612	412	621	349	554	503	411	638	502	494	432	300	1811	751	694	895	919	466
ACSL1|ENSG00000151726|protein_coding	2622	4185	153	1086	711	1087	493	2764	1195	964	653	3624	1727	6040	2055	1033	242	2826	1254	1593	1107	967	2135	547	729	2049	3206	172	7741	4930	622	2125	5552	1700	708	1013	2010	2218	1154	2092	3262	2082	606	5991	1606	2937	2241	1234	2389
IQCF6|ENSG00000214686|protein_coding	1	0	1	1	0	0	0	0	1	1	1	0	1	1	0	0	0	1	0	2	0	0	0	0	1	0	0	0	0	0	0	1	0	0	2	0	1	1	0	0	1	2	0	6	1	0	0	1	0
DCUN1D1|ENSG00000043093|protein_coding	2024	1741	292	1499	452	859	264	911	220	401	782	347	2898	1736	962	489	140	2751	1871	1461	466	509	1645	525	351	1501	1448	80	1192	1379	264	1612	686	1774	411	601	1932	1261	2182	2303	1185	2067	870	2783	1221	1631	1906	1199	1370
CDK2|ENSG00000123374|protein_coding	1190	1699	710	1476	815	2331	475	3229	906	742	1711	476	1929	1871	2191	653	399	3714	3103	1847	737	747	2989	1054	1010	2534	2560	472	2571	1928	401	2199	600	2529	641	1019	2009	2339	3480	1926	2382	2049	1597	2725	1530	2054	3022	2336	2159
CTAGE4|ENSG00000225932|protein_coding	8	8	6	11	0	34	2	10	4	10	2	1	7	3	14	11	1	15	12	38	3	17	10	4	7	8	7	1	11	1	2	11	10	12	0	13	8	20	29	2	25	9	8	49	12	3	6	3	15
VAT1|ENSG00000108828|protein_coding	7866	11478	2797	4307	657	2412	1344	4577	3661	1013	1226	4269	4714	8828	3810	2167	5349	3136	6434	2966	1233	2191	4321	1901	443	1439	5281	2303	3176	9594	3054	3878	3994	3843	2286	1199	4400	7234	2258	4125	6507	2163	4264	6834	3900	4701	6382	7742	3399
SLC26A5|ENSG00000170615|protein_coding	9	7	1	23	0	3	0	6	0	6	4	0	1	5	4	0	1	5	3	5	3	2	2	0	0	4	4	2	11	2	2	5	1	10	1	3	4	2	8	0	2	9	8	3	6	4	4	6	1
TAF1C|ENSG00000103168|protein_coding	1325	1311	854	1827	789	3642	647	1829	993	1242	1008	654	1019	3147	1054	1178	1231	1652	2375	1008	830	1258	2394	1323	644	1573	1831	827	2950	1173	965	3418	822	1819	1084	1238	1805	3841	1999	1164	1423	917	1608	2194	1975	1916	2653	2651	918
OR4M1|ENSG00000176299|protein_coding	0	0	0	0	0	0	0	0	0	0	0	0	0	0	0	0	0	0	0	0	0	0	0	0	0	0	0	0	0	0	0	0	0	0	0	0	0	0	0	0	1	0	0	0	0	0	0	0	0
CXorf49|ENSG00000215115|protein_coding	0	0	0	0	0	0	0	0	0	0	0	0	0	0	0	0	0	0	0	0	0	0	0	0	0	0	0	0	0	0	0	0	0	0	0	0	0	0	0	0	0	0	0	1	0	0	0	0	0
ENAM|ENSG00000132464|protein_coding	81	54	1	5	0	1	0	3	0	3	0	1	0	1	1	0	13	1	8	5	0	0	8	12	2	2	0	1	7	4	0	29	0	8	4	4	27	4	6	2	4	23	0	34	80	21	0	9	12
ACOT8|ENSG00000101473|protein_coding	1861	1407	860	2248	537	1757	1192	1806	1450	1345	397	566	2399	2833	4070	740	1289	1708	2348	1692	552	1461	1900	1671	642	2557	1761	1645	2715	1415	807	2144	185	1448	762	567	1426	2440	1867	2171	4384	383	552	1355	2082	1309	1275	1444	2849
TSC22D1|ENSG00000102804|protein_coding	23543	33072	3665	42761	8739	8632	5520	17997	8249	12102	5811	3060	20782	12963	17066	5897	6904	16814	28194	28913	5912	10009	5069	5576	3694	17381	8632	5492	19092	15485	7916	19980	5823	10818	8500	10721	26446	14268	13436	18146	13715	8302	6766	18757	46704	10766	16677	14592	15820
SERPIND1|ENSG00000099937|protein_coding	10	13	6	34	20	14	33	494	1	72	373	3	2	2	40	6	721	47	24	16	2	36	4	14	7	295	36	30	226	48	3	6	1	14	2	12	3	0	35	4	12	2	0	62	637	24	33	79	84
H2AC6|ENSG00000180573|protein_coding	2906	1500	681	1340	235	1034	661	2637	1025	670	642	628	2784	2886	3017	234	342	490	3319	1527	245	669	747	368	478	928	2449	229	2069	1932	133	1408	974	650	482	234	2417	1502	584	1309	491	335	551	1607	2741	1375	1810	938	862
CNP|ENSG00000173786|protein_coding	4535	5987	1656	3306	1295	3850	1214	3394	2082	930	1540	1174	2596	5127	5391	2373	2148	4826	5174	2482	1408	1316	4758	2009	845	4098	4548	1015	5285	5363	1949	3934	1858	5660	2700	1166	3418	3817	5006	3236	5223	2706	3242	5620	4525	5270	4784	5854	5414
TEX26|ENSG00000175664|protein_coding	2	3	0	0	0	0	0	2	0	0	0	0	1	3	1	0	0	0	0	0	0	0	1	0	0	1	0	0	0	4	0	2	0	0	0	0	3	0	0	1	0	0	0	0	1	3	0	1	0
INHBB|ENSG00000163083|protein_coding	137	255	59	356	112	1487	5	214	77	104	38	41	118	397	593	27	1304	953	628	1154	139	1159	197	33	16	976	158	32	672	1158	168	550	463	680	120	203	198	185	201	387	153	65	95	588	803	354	428	467	312
OPCML|ENSG00000183715|protein_coding	27	72	1	40	5	6	6	11	19	3	0	2	14	18	9	7	7	40	11	11	4	0	33	17	2	2	10	2	89	23	11	14	1	18	20	13	56	5	19	4	8	0	2	29	15	13	5	29	7
CFAP69|ENSG00000105792|protein_coding	165	187	45	180	38	243	49	137	100	45	59	32	125	227	201	46	26	90	156	122	62	55	152	82	50	41	106	33	264	131	24	89	81	202	38	49	85	121	389	303	339	116	93	99	139	549	197	355	97
MBD6|ENSG00000166987|protein_coding	3846	3754	1178	4227	1685	4283	1451	6933	2099	2296	2531	1405	4094	5404	4028	2034	2636	5151	4760	3319	947	2429	4098	4322	1434	5241	3777	1446	4974	2360	718	6669	1134	3447	1869	1911	3851	3969	5590	1844	2980	2657	1773	4982	4335	4228	4323	3519	4369
GRM5|ENSG00000168959|protein_coding	0	2	0	0	0	0	0	0	0	0	0	0	0	1	0	1	7	0	0	0	0	0	0	0	0	0	0	1	1	2	0	0	0	1	1	0	0	0	0	0	0	0	1	0	0	0	0	2	0
PKD1L1|ENSG00000158683|protein_coding	63	101	12	230	36	11	24	76	84	29	24	15	38	88	45	28	19	101	101	17	22	14	482	20	17	87	345	20	109	32	37	89	14	73	44	83	101	47	279	136	117	58	16	40	72	50	21	109	38
OR8I2|ENSG00000172154|protein_coding	0	0	0	0	0	0	0	0	0	0	0	0	0	0	0	0	0	0	0	0	0	0	0	0	0	0	0	0	0	0	0	0	0	0	0	0	0	0	0	0	0	0	0	0	0	0	0	0	0
USP17L19|ENSG00000248920|protein_coding	0	0	0	0	0	0	0	0	0	0	0	0	0	0	0	0	0	0	0	0	0	0	0	0	0	0	0	0	0	0	0	0	0	0	0	0	0	0	0	0	0	0	0	0	0	0	0	0	0
TNFSF12-TNFSF13|ENSG00000248871|protein_coding	5	8	0	1	0	0	0	0	0	0	0	0	0	2	1	0	0	3	2	0	0	0	0	0	0	0	0	0	5	6	0	3	0	3	0	0	1	0	1	2	1	3	0	2	0	3	3	4	0
NUDT17|ENSG00000186364|protein_coding	90	118	31	44	20	58	10	43	23	20	30	25	32	93	35	30	39	42	33	40	32	60	77	50	13	30	88	26	129	110	19	114	29	101	30	60	44	54	49	49	33	50	58	100	75	42	98	66	26
TC2N|ENSG00000165929|protein_coding	4570	3861	257	2894	1049	1430	924	3199	397	933	945	370	5015	1872	2419	660	517	2522	1648	2824	681	615	1983	1051	1768	4784	1514	77	2456	1309	449	5796	2320	4311	750	806	2753	1490	3431	2374	2482	7348	1362	5208	4371	2358	4297	3840	3759
ALDH1B1|ENSG00000137124|protein_coding	4893	10896	2961	7656	2899	2620	959	5813	3757	1540	4604	9924	23932	33133	30654	4031	3138	12377	7243	5021	2997	4152	6587	3617	1109	4971	19668	1591	5322	11889	2258	4662	2570	9080	5731	2989	8154	4936	6053	14237	9967	3493	2440	8744	4793	6227	10308	3288	10408
SUPT6H|ENSG00000109111|protein_coding	5942	9344	2594	4670	1895	3431	1875	4400	2463	1827	2389	2654	3828	10269	6910	3179	3161	6752	8171	2809	2160	3519	8269	3499	1572	6183	5765	1540	12195	5820	2813	8038	1873	8176	4130	2325	6159	7005	9253	2868	8251	4196	5939	6603	4909	6157	8707	8928	7564
LPXN|ENSG00000110031|protein_coding	1438	907	137	839	740	316	125	382	310	172	300	172	390	596	681	250	267	296	458	499	145	112	428	274	53	383	739	138	1526	1426	72	662	1675	738	305	187	428	363	637	377	444	381	340	608	964	3803	1052	594	1166
IMPAD1|ENSG00000104331|protein_coding	4857	7556	1233	5534	1358	3188	2408	3826	1884	1076	2946	1619	5092	7241	7726	1427	885	6336	7753	6163	1510	2322	6365	2179	1178	4438	3039	723	17730	6081	1589	5131	2248	7502	2330	1195	3779	2876	5625	5719	7641	5162	4328	9775	4782	9274	8018	7057	5234
CT45A10|ENSG00000269586|protein_coding	0	0	2	0	0	0	0	0	1	0	1	0	0	0	0	0	0	0	598	0	0	0	0	0	0	0	0	0	0	1	0	0	0	0	1	0	0	0	0	0	0	0	0	0	0	1	0	0	0
MAT1A|ENSG00000151224|protein_coding	12	17	17	97	13	72	1	781	129	1	25	165	111	8	99	1	369	302	200	119	26	58	92	16	179	42	126	168	127	79	88	42	2	193	27	34	8	8	0	8	111	54	6	446	14	489	44	24	181
SPEM2|ENSG00000184560|protein_coding	0	0	1	0	0	1	0	0	0	0	1	0	0	1	0	0	0	1	0	0	0	0	0	0	0	1	0	0	0	0	0	1	0	1	0	1	0	0	1	0	1	2	0	0	0	0	0	0	1
APOD|ENSG00000189058|protein_coding	2260	1888	74	609	399	64	597	127	104	67	748	128	115	3536	403	123	93	264	3235	2626	286	75	337	193	13	98	654	44	847	10936	40	241	7	429	2811	293	372	271	755	711	294	280	759	4938	1130	390	388	1036	172
ARHGEF19|ENSG00000142632|protein_coding	568	511	416	636	377	1366	271	1299	377	343	447	503	265	1008	1030	659	444	2371	1728	1734	310	631	1069	326	118	1121	649	303	3315	1012	427	657	337	649	342	496	604	957	1683	798	782	265	306	1334	697	977	4058	1627	632
CTXN3|ENSG00000205279|protein_coding	1	2	0	0	0	0	0	0	0	0	0	0	0	1	0	0	0	1	0	0	0	0	0	0	0	0	1	0	1	0	0	0	0	1	0	0	0	0	0	0	0	0	0	0	0	0	0	0	0
GNG11|ENSG00000127920|protein_coding	2033	2435	175	698	71	129	75	830	185	79	228	166	381	1081	334	163	140	733	355	254	362	148	953	200	47	328	545	279	768	1800	81	698	265	1226	240	155	703	246	448	989	780	261	149	752	1445	1590	575	1113	491
DDX39B|ENSG00000198563|protein_coding	2647	2382	1786	5447	1553	5399	888	6693	1396	2935	3030	747	2245	6999	2912	2109	1163	3000	4175	1629	1854	2006	4917	1415	1532	4012	6181	988	6451	2228	1247	6855	1451	7273	1781	2719	3201	7622	5411	2191	3151	2516	3439	2812	2971	3937	5547	5699	1203
RC3H1|ENSG00000135870|protein_coding	1679	2727	389	1737	761	2048	482	1242	574	499	806	678	2025	2165	1403	556	250	1555	1597	986	487	929	1843	451	473	1450	1911	104	1914	1378	423	1853	571	2169	642	726	1093	1654	2120	1137	2618	1662	1261	2078	1213	1434	2065	2022	1644
KIAA0319|ENSG00000137261|protein_coding	129	211	23	15	20	22	110	39	115	228	7	6	17	101	11	10	14	15	110	62	142	32	50	76	153	24	41	8	1551	118	0	85	3	114	17	132	195	408	333	163	249	250	63	1307	31	273	337	45	119
LRTM2|ENSG00000166159|protein_coding	10	7	1	2	0	0	0	6	0	0	0	0	1	1	0	0	0	2	1	0	0	0	0	1	0	4	1	3	7	3	4	1	2	3	1	0	0	0	1	0	1	1	0	0	3	1	3	1	0
PREX1|ENSG00000124126|protein_coding	2928	3768	1162	1178	180	561	265	1067	596	838	353	341	732	1688	1106	799	1437	2373	3749	412	738	505	1890	688	134	1066	585	547	3548	3302	232	2553	345	2060	1496	890	2060	1538	1173	1056	2539	977	2222	1063	1687	3499	1755	2210	2867
ABCF3|ENSG00000161204|protein_coding	2836	2523	912	2326	831	2363	1019	1875	1453	1637	1369	1254	2870	3589	3464	1310	1525	4420	3246	3069	1277	1610	3466	1458	1066	2527	3037	741	2716	2459	1272	4006	1357	2786	1101	1165	3949	2555	3565	2854	2052	1710	1513	3069	2505	2820	4218	2751	2773
RPL9|ENSG00000163682|protein_coding	31685	29303	9987	31027	8993	35515	6257	21858	6901	6696	9622	10492	12885	29439	34330	12778	2808	25981	18896	28203	12634	7971	10795	10373	5550	18870	16621	2509	30136	20313	6654	18871	6035	28823	16781	9191	23183	52674	16912	43372	22533	9553	12395	26939	38621	13907	34108	14832	17895
EXOSC1|ENSG00000171311|protein_coding	1095	920	512	1024	397	2110	348	1386	681	427	454	265	858	1183	1305	499	374	1920	1023	937	579	529	1224	723	347	854	1107	386	1358	1129	509	1148	337	1320	528	549	958	1954	1059	1207	1895	577	702	815	1790	1339	1546	1690	1446
GABRA1|ENSG00000022355|protein_coding	2	5	0	0	0	0	0	0	0	0	0	0	0	1	1	0	0	0	2	0	0	0	0	0	0	0	0	0	0	0	0	0	1	0	0	0	0	0	2	0	0	0	0	0	0	0	0	4	0
KRTAP21-3|ENSG00000231068|protein_coding	0	0	0	0	0	0	0	0	0	0	0	0	0	0	0	0	0	0	0	0	0	0	0	0	0	0	0	0	0	0	0	0	0	0	0	0	0	0	0	0	0	0	0	0	0	0	3	0	0
KCNN4|ENSG00000104783|protein_coding	2247	2441	1622	3068	5017	6376	1438	1047	3720	4732	1331	818	7339	5577	2455	1846	6270	11705	2113	387	2535	4633	2866	636	1142	6701	5353	1117	8291	2450	1258	10146	1457	5886	955	3157	3777	5917	275	1385	5713	2443	463	2153	2078	1106	9490	1453	1197
MCMDC2|ENSG00000178460|protein_coding	92	65	41	255	9	37	58	230	62	14	126	31	7	70	274	37	15	18	261	215	30	61	44	116	0	39	53	5	983	124	64	54	50	149	94	37	144	242	200	235	302	52	86	235	65	154	63	270	247
CCKAR|ENSG00000163394|protein_coding	13	3	0	0	0	0	0	0	0	0	0	0	0	5	3	0	0	0	1	0	2	2	0	0	0	1	0	1	11	1	0	0	0	0	0	0	0	0	2	0	0	0	0	0	0	0	1	0	0
CLPX|ENSG00000166855|protein_coding	3165	2683	945	2711	1006	1609	361	2208	672	1048	1065	532	1799	3055	1513	1353	445	4260	4260	1419	948	1189	3259	465	533	3327	1989	292	1870	2064	930	3792	2009	2399	917	801	1682	1632	3524	2722	2682	2616	1739	3031	2159	3753	3571	2453	1519
ZFHX3|ENSG00000140836|protein_coding	2029	3607	387	1416	542	1067	278	1145	594	617	943	592	1310	2124	698	466	375	1509	1162	1059	283	592	2666	348	329	1610	2466	53	4441	1045	629	1146	1373	2147	671	395	909	643	1736	1005	1826	1076	966	2029	1420	1717	2525	2200	1122
AL136454.1|ENSG00000231767|protein_coding	46	39	29	55	28	33	17	58	28	15	60	17	31	49	90	36	45	54	45	72	48	26	30	28	17	30	63	30	81	61	13	69	30	54	89	14	38	73	38	56	85	27	26	32	64	35	63	45	37
NDUFB9|ENSG00000147684|protein_coding	9441	8443	4971	5189	1595	11561	3952	9964	2780	1886	3204	6914	6341	9985	11993	2192	1412	10465	13051	11029	3347	3364	7289	5528	1079	4629	6196	2570	21220	7634	3364	5976	3295	8193	2411	2205	5545	5691	5226	8191	8769	2210	3431	13041	6482	6816	11745	11375	6065
TATDN1|ENSG00000147687|protein_coding	1006	746	423	1240	319	1182	434	1519	463	268	677	547	1500	1928	1913	337	64	1581	1573	2521	366	417	1091	622	174	597	1193	88	4470	1235	347	1000	344	1369	446	359	870	1211	1076	1881	2088	472	749	1519	1209	1142	1641	2042	1315
C2CD2|ENSG00000157617|protein_coding	1599	1942	383	1610	279	677	710	1294	940	638	834	797	2218	2048	2041	660	753	1586	1541	787	548	771	1653	362	181	863	898	482	2419	1463	658	1405	809	2361	807	643	1660	455	1090	1554	3087	1613	701	1941	948	3460	2179	1759	945
PRODH|ENSG00000100033|protein_coding	77	61	65	81	31	79	14	759	31	34	18	51	0	35	69	23	22	1	145	35	104	13	323	20	460	51	202	63	2634	15	9	50	36	106	104	18	65	105	184	39	59	701	15	13	26	611	33	93	34
ANGPTL1|ENSG00000116194|protein_coding	2442	2843	4	125	2	7	8	25	6	1	20	12	19	417	41	6	6	7	15	10	11	152	21	21	0	5	81	1	68	585	2	13	1	20	13	8	44	2	28	14	7	9	12	51	118	135	41	16	64
TRIB2|ENSG00000071575|protein_coding	927	1684	225	650	228	613	85	739	277	164	327	237	446	1791	488	239	247	720	1097	606	259	226	3390	215	416	2140	697	134	1301	1570	372	928	2462	1213	389	226	867	120	528	355	661	1567	461	1904	1250	1810	4581	1368	773
BCL2L13|ENSG00000099968|protein_coding	4170	4250	864	2716	902	1413	937	2138	1268	594	1127	1162	1778	3639	3730	1306	801	2234	4027	2621	1130	1038	3631	1462	889	2101	3066	293	5541	3283	870	2472	1303	2909	1234	791	3124	2174	4321	2505	3480	1618	1622	2099	2865	3553	2669	2278	3493
CENPE|ENSG00000138778|protein_coding	226	421	198	569	333	924	225	1336	232	270	486	446	1145	1009	1136	561	73	1676	939	853	396	262	1955	343	304	1459	1134	35	1096	252	298	1563	593	965	285	267	1218	1603	3372	772	1434	2167	535	1250	460	2307	2161	976	1070
RHCG|ENSG00000140519|protein_coding	17	44	49	294	13	33	119	89	164	40	15	5	17	61	5	4	108	19	72	6	436	162	1247	69	2	63	178	210	59	106	222	28	0	18	35	14	6	148	16	62	132	58	42	1066	37	182	111	6	205
KDM6A|ENSG00000147050|protein_coding	1877	2918	542	2662	637	768	599	1067	283	458	401	315	1088	1101	871	686	448	2560	1760	788	578	562	2256	441	203	2630	1767	165	2732	1616	411	2415	896	1217	783	908	890	625	2492	2196	927	876	645	1506	1181	1397	2227	1082	1539
NFE2|ENSG00000123405|protein_coding	21	26	40	31	60	814	4	14	8	2	26	2	4	13	10	2	22	81	193	364	15	24	28	5	0	89	32	10	66	54	7	44	23	161	0	45	5	17	2	143	78	7	41	20	172	53	21	1069	63
CDH9|ENSG00000113100|protein_coding	1	5	9	185	0	0	0	0	0	0	1	0	0	0	3	0	0	8	45	0	0	0	0	0	0	0	0	0	101	0	0	0	0	1	0	0	0	40	0	20	1	0	0	0	7	0	0	0	0
ZNF35|ENSG00000169981|protein_coding	294	439	138	279	109	271	57	230	150	138	233	106	524	482	364	124	81	454	451	529	123	166	489	85	131	205	441	69	468	240	57	478	194	389	92	96	336	225	288	581	341	283	209	513	356	399	593	350	223
NFKBIA|ENSG00000100906|protein_coding	8757	13491	1786	5877	1009	1655	2131	3935	1279	1437	1805	1520	1921	4552	4652	1821	1856	2260	2444	3212	2446	1487	1854	2878	2445	3154	2191	1951	10721	10046	1898	3451	1138	4104	3975	1658	2952	2069	2869	4155	3189	1935	3432	3912	4959	11453	5163	3270	7311
EFCAB1|ENSG00000034239|protein_coding	18	24	3	2	0	3	0	3	3	1	8	0	4	8	3	0	4	1	2	1	1	3	2	2	1	0	0	6	14	8	0	2	2	7	0	6	8	0	5	6	2	2	0	1	0	8	2	4	7
LCE3B|ENSG00000187238|protein_coding	0	0	0	0	0	0	0	0	0	0	0	0	0	0	0	0	0	0	0	0	0	0	0	0	0	0	0	0	0	0	0	0	0	0	0	0	0	0	0	0	0	0	0	0	0	0	0	0	0
ETV5|ENSG00000244405|protein_coding	429	514	174	1234	195	908	114	1001	139	483	364	193	417	630	525	163	167	1430	924	1173	101	86	793	267	94	1042	493	169	1380	987	242	348	2522	522	305	187	443	425	449	270	242	698	98	595	1390	975	676	375	490
CCDC163|ENSG00000280670|protein_coding	138	82	125	115	30	237	38	146	71	42	52	66	67	202	150	29	38	256	127	118	21	78	124	60	36	144	142	49	142	218	38	121	166	107	71	33	120	244	267	50	122	91	58	151	148	137	312	134	104
ITPRID1|ENSG00000180347|protein_coding	53	42	1	3	16	0	1	4	0	0	0	10	3	6	10	0	1	0	13	0	17	0	42	0	3	22	0	0	23	5	0	11	0	6	0	5	7	0	4	4	1	9	7	296	19	15	7	51	0
SERINC5|ENSG00000164300|protein_coding	10225	10091	2972	12554	3205	2853	4495	5171	4795	4013	3807	4327	12159	15630	26982	5668	1777	10113	7987	5778	2447	4180	8387	4796	1592	11644	2565	762	14497	5463	4249	7308	3528	13049	4341	5116	11592	6028	11900	4932	9597	7861	6070	11504	10450	7084	10720	8290	7086
TAB1|ENSG00000100324|protein_coding	2247	2085	855	1352	337	1583	664	1168	756	448	641	681	746	2496	2742	800	1145	1532	2303	1401	708	867	2896	618	631	1549	1660	524	3178	2490	836	1616	630	1307	892	417	1735	1531	2165	1243	2024	876	1270	1037	1898	1738	2427	1625	1727
KLRD1|ENSG00000134539|protein_coding	239	55	10	199	0	3	16	46	44	12	43	29	188	130	117	20	73	41	53	82	35	15	35	20	5	34	84	5	145	205	10	61	1	111	18	17	79	22	45	47	54	72	102	146	208	547	318	75	119
DEFB121|ENSG00000204548|protein_coding	0	0	0	0	0	0	0	0	0	0	0	0	0	0	0	0	0	0	0	0	0	0	0	0	0	0	0	0	0	0	0	0	0	0	0	0	0	0	0	0	0	0	0	0	0	0	0	0	0
RGP1|ENSG00000107185|protein_coding	4549	5229	744	1784	686	847	921	1823	926	1085	1386	970	3793	3155	3254	1048	1291	2542	3075	1816	645	615	4684	1034	1068	2532	2929	414	3152	2145	444	5241	1069	2913	1384	734	3911	970	4635	1462	2688	2262	1186	3703	1928	3101	2434	2723	2051
KYNU|ENSG00000115919|protein_coding	219	177	30	200	61	18	15	162	51	14	107	25	124	126	75	24	39	162	199	165	81	23	121	63	93	116	99	39	484	518	17	235	46	311	30	28	159	362	161	134	267	154	97	176	230	417	120	407	379
ANKRD9|ENSG00000156381|protein_coding	2750	4618	1277	762	1215	1437	3354	1179	1465	4079	898	2042	2764	5516	1729	2188	3173	1695	1777	1698	1097	2606	1158	3078	1314	2135	1509	1175	2081	807	1746	2033	943	1540	1071	1345	1569	2490	4239	747	1172	1608	1015	2196	1223	1573	2607	1108	1455
PLBD2|ENSG00000151176|protein_coding	3947	4252	1822	4192	1155	4965	1266	2794	1872	991	953	1035	5361	3676	2608	1402	3343	5809	5835	3009	1254	1737	4609	2014	1379	3368	2712	1709	5529	6317	929	3818	1660	4591	1463	951	2171	3078	2851	2659	5215	3832	2587	6437	4807	6659	6071	5566	6302
CCDC140|ENSG00000163081|protein_coding	1	0	0	0	0	1	0	0	0	0	0	0	0	0	0	0	0	0	0	0	0	0	0	0	0	0	0	0	0	0	0	0	0	0	0	0	0	0	0	0	0	0	0	3	0	0	0	0	0
TMEM225B|ENSG00000244219|protein_coding	19	18	6	20	1	10	0	8	6	2	0	2	3	4	2	9	3	12	34	13	2	0	3	15	1	4	4	4	3	13	9	11	0	5	2	3	2	7	3	5	5	2	9	30	10	7	0	3	11
TCF12|ENSG00000140262|protein_coding	4004	4523	1801	4115	2088	2786	407	2729	887	1327	1488	873	2686	2959	2227	1476	1395	6738	5348	2307	1038	2091	4632	777	2554	6960	2282	398	4534	4014	1060	4610	1440	3313	1867	1532	2444	1915	12286	2819	2957	4512	2518	5264	3449	9931	3448	3368	3090
SLC22A10|ENSG00000184999|protein_coding	0	0	0	0	0	0	0	3	0	0	0	0	0	2	1	0	0	1	0	0	0	0	1	1	0	1	1	0	1	0	0	1	0	0	0	0	1	0	0	2	2	0	0	0	0	1	1	2	0
UGT1A9|ENSG00000241119|protein_coding	12	0	0	2	0	0	1	5	0	1	0	0	1	1	0	0	0	2	2	1	0	0	0	1	0	0	0	0	1	0	0	1	0	1	0	0	0	16	0	0	0	0	0	0	0	2	0	0	0
C1GALT1C1|ENSG00000171155|protein_coding	2224	1891	763	3080	566	1092	765	2279	742	547	591	379	2283	1672	2948	718	581	3020	2769	1746	1584	779	1420	1395	338	3172	1227	515	2884	1937	809	2088	412	2456	1048	1329	1789	2278	1987	4466	3460	1127	551	2431	2481	1595	2520	1873	3882
HYLS1|ENSG00000198331|protein_coding	300	202	66	253	69	128	80	186	128	92	164	98	390	465	275	78	38	277	373	163	189	146	416	52	83	296	473	28	106	349	78	446	211	379	98	79	251	372	318	267	402	262	261	533	328	275	388	111	374
CD27|ENSG00000139193|protein_coding	938	478	34	174	7	9	30	70	12	25	40	42	82	207	121	36	211	67	101	26	29	24	125	85	12	68	87	58	182	606	17	379	2	176	76	34	301	26	119	65	74	111	175	42	848	378	242	141	737
PRB3|ENSG00000197870|protein_coding	1	4	9	5	4	20	3	15	1	1	1	8	6	1	6	1	0	14	9	7	1	2	2	11	0	5	13	0	31	12	2	5	4	8	4	3	5	10	1	6	4	0	8	11	6	8	7	3	4
CDH2|ENSG00000170558|protein_coding	169	679	22	179	6	12	10	47	85	16	53	11	118	254	73	19	43	51	136	32	57	81	74	22	0	17	119	34	236	212	8	37	4	65	64	70	75	6	110	110	17	20	40	236	123	169	226	40	155
SMC2|ENSG00000136824|protein_coding	1337	2399	582	1738	715	931	404	3509	751	687	1455	542	3289	2549	2395	1152	288	3426	4463	1614	1109	383	5700	1199	1170	3634	2912	115	2558	1586	572	3613	539	3473	653	991	3027	1790	6666	3611	3428	4422	1705	6745	2204	3675	4672	2383	3261
PATZ1|ENSG00000100105|protein_coding	1779	1995	1375	2009	854	4552	780	2244	1116	878	1305	1319	2000	3592	4579	1922	1410	2803	3606	2787	723	1265	2801	1619	940	2387	2407	386	4485	3474	1092	1823	1154	5185	1537	678	2161	1751	3369	1896	3112	1111	3446	1523	3272	2538	4285	2641	2802
TPSB2|ENSG00000197253|protein_coding	1552	1820	95	454	50	5	85	844	50	177	87	0	88	431	54	143	836	178	69	220	49	6	419	218	10	331	174	348	378	3112	41	1127	22	625	144	88	719	14	162	121	263	143	92	94	744	722	109	1270	218
PLCXD3|ENSG00000182836|protein_coding	345	230	0	6	0	0	1	0	2	1	2	7	1	25	2	0	0	2	1	0	1	12	9	1	0	5	7	0	2	170	0	2	0	0	0	1	2	0	4	0	1	0	0	1	3	20	15	3	2
SLIT2|ENSG00000145147|protein_coding	985	3364	26	402	38	15	22	30	91	29	116	60	79	1929	191	105	88	61	145	26	78	96	161	35	6	67	238	16	314	1568	8	131	7	163	50	64	252	19	114	175	64	114	71	563	300	1181	706	68	416
CYB561D1|ENSG00000174151|protein_coding	1328	1271	445	528	275	310	604	347	417	383	301	389	750	1174	1146	332	531	922	1515	849	352	226	1338	266	323	917	638	244	1092	540	418	1052	250	1165	244	267	1065	278	1252	498	955	851	492	859	498	629	1142	1161	392
SDHB|ENSG00000117118|protein_coding	8076	6820	1917	4979	1387	1254	1671	4717	1943	2022	1812	2333	4063	2817	5275	2441	1349	8851	7211	5114	1966	1423	6899	1733	1597	4476	3334	1156	5660	3032	1763	4600	2119	3502	966	1559	4065	4691	4943	4534	7159	2782	1038	6322	3960	4005	8282	5253	3280
AC087289.3|ENSG00000267426|protein_coding	1	0	0	5	0	4	1	2	0	0	1	7	0	3	4	3	1	2	5	2	2	2	5	5	1	2	5	0	15	3	2	4	12	1	0	1	3	3	4	1	8	0	6	6	2	7	4	14	1
CD274|ENSG00000120217|protein_coding	148	202	61	237	20	102	28	101	29	18	55	35	94	119	190	33	62	68	192	51	111	13	72	56	17	261	180	40	466	498	16	449	44	444	33	67	106	50	87	77	87	248	173	152	320	480	2112	331	573
PEMT|ENSG00000133027|protein_coding	772	789	1158	815	377	703	226	854	565	575	464	286	578	423	813	1056	1098	1360	855	770	370	551	780	537	499	701	638	718	1320	1078	677	1247	562	686	507	436	412	1378	770	1107	1964	766	581	607	1118	823	845	1064	734
ARRDC4|ENSG00000140450|protein_coding	4606	6726	446	2141	200	1202	219	644	327	415	428	153	1026	2453	861	559	182	927	1795	611	544	731	2083	204	51	1349	1720	121	1442	1934	51	1555	424	1688	618	877	817	1587	1311	1029	1490	603	707	2267	892	1300	2120	813	1640
TCHP|ENSG00000139437|protein_coding	951	1191	517	755	477	926	263	1145	538	422	495	256	865	1392	1193	469	304	1705	2022	776	443	396	1646	534	466	1499	1096	161	1843	742	275	1777	303	1504	372	620	1550	982	1669	729	1544	1168	628	1221	922	1601	1527	1655	1514
ANKRD40|ENSG00000154945|protein_coding	2889	4357	728	2243	466	1334	416	2177	615	427	984	699	2606	2433	1898	828	453	2651	2679	910	835	896	3214	973	412	1525	2092	312	3387	2467	675	2421	1103	2667	1049	740	1745	1908	2862	1910	1840	1748	2376	2745	2084	3490	2787	2538	2247
PTCHD1|ENSG00000165186|protein_coding	539	1526	0	25	1	1	2	8	2	1	1	3	8	158	18	2	4	6	3	0	9	62	22	6	2	15	35	0	7	108	3	10	3	10	7	4	12	3	4	4	2	3	26	30	15	24	342	14	2
CASC1|ENSG00000118307|protein_coding	26	30	0	7	2	9	0	7	4	0	0	3	0	8	11	1	0	1	18	3	1	4	0	3	4	1	3	0	28	10	3	1	7	5	3	4	5	6	3	7	36	3	4	8	2	17	5	9	8
SLC39A1|ENSG00000143570|protein_coding	6097	6257	3333	5848	2270	3129	2093	10884	2553	2341	2812	3078	4551	6706	10071	2518	3788	9225	8227	5652	2068	3219	6039	4114	2002	5385	7864	2518	11418	7803	2624	6560	3080	8255	2193	2463	8836	6439	6816	4348	10131	5393	4247	10070	9446	5328	10099	10106	7495
ZNF232|ENSG00000167840|protein_coding	357	347	166	283	74	624	73	671	83	85	293	93	383	385	256	454	53	661	336	248	80	143	182	96	139	555	414	116	854	238	104	597	128	398	82	66	347	429	415	542	486	393	159	293	451	505	661	574	395
GJA3|ENSG00000121743|protein_coding	4	6	3	10	3	58	1	197	2	1	2	3	32	14	19	3	3	5	21	3	3	1	13	18	0	6	31	6	165	10	8	13	4	33	2	4	26	17	5	5	5	18	4	209	14	407	35	50	21
EBNA1BP2|ENSG00000117395|protein_coding	2501	3172	3452	2787	952	3368	1306	3743	1619	1286	1587	1285	3943	4293	6752	1497	901	6872	7685	3951	2421	1103	6639	1121	1648	3404	3221	1099	6388	2761	1709	3802	1976	4059	1421	1016	4738	4189	4857	5121	6458	2083	2485	5464	4034	3931	10747	5555	2713
TAF5L|ENSG00000135801|protein_coding	2037	2511	826	1278	785	908	411	1174	564	430	790	1032	2112	2139	1649	678	708	2723	2162	1090	810	1083	2237	840	556	1646	2013	348	2566	1342	528	3344	639	2497	934	841	2129	1474	2616	1470	2725	1810	979	2266	1462	1972	2471	1905	1683
PCDHB3|ENSG00000113205|protein_coding	43	125	9	32	4	0	3	9	11	3	12	3	27	76	18	7	31	523	670	24	3	8	47	4	1	12	20	10	83	58	4	23	3	75	15	7	33	2	17	20	17	11	9	26	27	36	28	41	20
IP6K1|ENSG00000176095|protein_coding	3780	4291	1503	2045	836	1508	1150	1661	1444	1950	1719	1555	3084	3814	3784	1427	1518	3576	4039	1984	1161	1720	3958	1274	1226	1917	3472	901	4404	3177	1209	3785	1204	3233	1340	998	3536	1206	2288	2477	3488	2338	2357	2965	2836	3017	3444	2746	3006
MFSD6|ENSG00000151690|protein_coding	7364	5885	781	5023	1540	1474	779	3362	1314	1446	1642	1713	7316	5820	3631	959	1024	6031	3578	4606	1149	1369	4769	904	1666	3765	5338	271	6266	2606	514	4707	1221	4955	900	1976	4955	3975	7082	3390	5570	5455	562	8002	4956	6423	3235	3666	4399
NHLRC3|ENSG00000188811|protein_coding	2385	1544	468	8758	887	1099	300	2610	929	900	659	525	3749	4610	4394	811	249	3319	2480	2900	430	1241	1386	541	480	2143	2853	112	2515	1851	700	2673	524	1848	679	1303	4240	1710	3023	2112	4525	1761	693	2174	3039	1910	2145	2306	2708
HSD17B12|ENSG00000149084|protein_coding	5648	6034	1918	6161	2804	7022	1576	8329	3885	1727	4202	3003	10732	5425	4503	2047	916	9441	3702	9320	2621	2245	4679	2894	2334	6752	12671	554	10040	7730	1293	7387	2770	7717	3444	3286	5621	7112	9290	15774	12373	10514	3464	15242	9216	6535	10029	9268	7415
DOC2A|ENSG00000149927|protein_coding	127	91	71	127	0	149	76	44	7	83	20	809	158	543	485	26	26	63	72	9	37	437	19	773	6	9	166	57	87	233	41	80	8	297	40	88	26	320	10	65	69	88	553	145	128	242	79	82	107
HTR4|ENSG00000164270|protein_coding	207	249	3	37	0	3	16	14	6	2	19	201	6	27	388	3	13	89	2	14	0	3	5	6	0	10	1	2	9	11	0	50	0	83	12	25	48	1	92	3	18	12	2	8	114	26	26	57	31
NUP37|ENSG00000075188|protein_coding	1122	963	790	1017	701	1594	411	1212	840	581	1112	357	1338	1412	1935	658	360	2924	2213	2067	692	597	2495	701	795	2026	1399	537	2387	1181	354	1499	619	1852	503	920	1492	1302	2678	2746	2445	1152	881	1934	1634	2310	2621	2355	1519
TRIM63|ENSG00000158022|protein_coding	7	5	0	2	0	1	10	5	0	0	1	1	0	11	12	0	2	15	19	1	0	0	5	3	0	0	0	0	14	15	12	9	11	6	0	0	2	0	1	1	3	0	4	100	2	1	3	3	1
MYC|ENSG00000136997|protein_coding	6503	9832	9768	12939	3349	6387	8686	13523	5476	4517	8477	3153	8895	15195	26066	13864	7879	13901	19152	9575	12074	14288	16880	9898	8643	7420	8810	5314	105131	22141	9247	15986	1452	22468	17543	4683	12899	8718	21364	28054	19512	6479	27362	8818	9524	22457	14271	13153	13418
OXLD1|ENSG00000204237|protein_coding	794	522	655	658	266	1408	486	1060	685	326	430	601	487	1457	1390	745	801	1029	1043	1513	819	627	932	1067	541	585	1553	878	1084	1131	829	1039	322	867	792	397	886	2859	594	845	851	406	700	1081	1207	627	689	1132	949
MRPL55|ENSG00000162910|protein_coding	1043	1270	1106	826	503	2229	795	1155	802	814	430	361	794	1136	1615	1094	2118	1799	1215	952	846	1076	1287	1125	871	906	1450	1713	1299	1148	1180	1766	633	1348	1265	743	1251	1943	1075	889	1676	744	804	973	1347	928	1685	1289	1112
OR5B3|ENSG00000172769|protein_coding	0	0	0	0	0	0	0	0	0	0	0	0	0	0	0	0	0	0	0	0	0	0	0	0	0	0	0	0	0	0	0	0	0	0	0	0	0	0	0	0	0	0	0	0	0	0	0	0	0
POLL|ENSG00000166169|protein_coding	1444	1286	644	1211	446	2199	473	1426	690	833	514	337	531	1529	2274	1085	992	1605	621	636	554	789	1348	979	453	1300	1083	529	1776	1317	584	1569	366	1425	956	549	1232	1380	1932	1065	1399	738	909	733	1925	1091	1336	1489	1119
GPBP1|ENSG00000062194|protein_coding	4814	4605	832	4344	1143	3558	1102	3691	1531	1436	1590	1581	4630	6381	6886	1224	447	5271	5265	3773	901	1348	3813	1680	663	3853	2074	305	4806	3199	945	4056	1613	3944	1413	1746	4139	2975	5494	3361	4971	3054	1317	3404	3787	4450	6883	4094	4177
RTCA|ENSG00000137996|protein_coding	1972	1805	667	2486	828	1359	530	1845	766	664	714	545	2665	1871	1624	785	400	2581	2867	2224	603	532	2766	358	584	2069	1692	289	1640	1260	529	1948	933	1512	574	566	1998	1651	2612	1913	1969	1428	1059	2048	1584	2140	3090	2431	1368
TNS1|ENSG00000079308|protein_coding	38160	98127	1117	4816	412	540	515	2098	2492	845	1006	704	2627	20428	2941	1302	2377	3679	4610	827	1409	9836	5910	1565	218	1874	4922	881	11255	15851	578	3550	485	4405	2023	1261	4236	660	3311	2023	2149	1360	1901	7076	4749	10260	5027	4137	3323
GPR18|ENSG00000125245|protein_coding	84	25	9	54	5	25	8	22	4	7	6	8	8	25	19	10	11	15	13	5	4	9	35	12	3	19	10	1	13	46	2	44	2	27	8	8	28	8	26	15	17	10	11	16	40	29	28	30	85
ITIH5|ENSG00000123243|protein_coding	4579	11853	428	1294	98	134	174	759	460	367	347	197	624	1336	508	562	652	1380	377	313	333	727	1147	649	73	1639	615	601	1219	2767	199	730	178	3228	852	519	1812	189	1252	1531	1468	642	221	668	1206	1773	297	960	745
FBH1|ENSG00000134452|protein_coding	4002	4559	993	2649	917	1488	875	2385	1231	1191	1131	1244	2621	4303	3487	1485	1463	3586	3629	2392	1026	1411	3852	1530	684	3071	1995	591	4688	2606	1675	4022	928	3541	1303	1285	4140	2762	2897	2291	2931	2304	1859	3766	3202	3933	4055	3365	2983
NRIP2|ENSG00000053702|protein_coding	426	497	62	317	62	190	43	293	101	94	79	62	109	487	209	86	48	300	159	124	52	96	220	155	63	176	197	62	267	368	90	245	52	201	101	75	225	45	208	90	242	120	112	127	234	436	157	256	155
CNPY3|ENSG00000137161|protein_coding	3058	2834	1667	3447	1337	4269	1097	3965	1983	1550	1416	743	2759	4445	5489	1369	1489	4391	4122	3442	1521	1693	4244	3272	1061	3800	5599	1362	4270	3833	1283	3788	1062	5128	1767	798	3534	11591	4162	4856	4679	2051	2041	17234	6163	2831	4532	3074	13608
POLI|ENSG00000101751|protein_coding	773	809	129	466	66	1427	66	368	215	45	173	121	426	646	463	248	89	217	330	188	141	253	278	99	113	319	339	35	882	704	93	495	344	672	99	232	282	419	649	420	538	449	392	427	404	869	1139	547	190
TRAPPC2|ENSG00000196459|protein_coding	611	621	302	1615	399	1782	344	755	251	235	222	192	555	751	1023	389	228	1116	808	534	538	388	1034	323	74	1109	1044	218	837	802	333	704	172	652	466	197	426	1468	1371	1338	600	578	746	1507	577	527	895	571	821
GPR83|ENSG00000123901|protein_coding	6	42	2	10	5	32	1	5	3	1	4	4	6	5	12	2	1	7	8	1	6	6	15	3	1	3	10	2	12	14	4	6	21	1038	9	4	6	8	1	2	4	1	11	9	4252	6	5	29	5
B9D1|ENSG00000108641|protein_coding	400	351	197	389	81	843	351	474	143	193	184	128	148	249	458	470	482	571	338	263	158	128	295	341	247	276	88	284	657	348	241	514	164	297	190	87	198	866	316	885	1018	336	186	199	803	454	317	505	396
ZNF92|ENSG00000146757|protein_coding	423	411	132	1102	202	361	88	756	129	147	611	159	977	1222	601	163	33	984	1767	687	275	172	761	325	82	854	587	22	594	485	133	593	167	741	136	172	622	480	621	838	1627	496	359	890	665	576	1039	494	1094
SPANXA2|ENSG00000203926|protein_coding	0	0	0	0	0	0	0	0	0	0	0	0	0	0	0	0	0	0	0	0	0	0	0	0	0	0	0	0	0	0	0	0	0	0	0	0	0	0	0	0	0	0	0	0	0	0	0	0	0
CCZ1B|ENSG00000146574|protein_coding	365	305	113	610	179	260	117	362	122	132	196	45	547	408	343	128	71	620	1344	265	266	308	545	129	92	501	811	38	537	487	148	427	196	518	115	129	621	177	570	266	775	240	152	687	502	414	431	726	395
PKD2|ENSG00000118762|protein_coding	1903	3438	228	1252	94	455	137	770	285	118	304	156	821	2262	503	144	185	684	617	389	288	444	762	369	74	640	815	139	2905	2128	125	661	460	1178	361	283	734	467	842	715	692	549	494	1748	929	1681	1382	1069	769
AC243967.1|ENSG00000267881|protein_coding	13	14	4	7	1	0	4	2	3	3	2	0	34	8	3	7	9	29	5	2	2	3	17	14	3	16	1	0	32	7	1	29	1	20	2	9	14	4	36	15	18	16	1	15	9	10	4	7	10
LURAP1L|ENSG00000153714|protein_coding	1427	2083	668	1523	421	1396	119	1548	624	401	651	308	4487	1281	1168	215	640	1081	901	1252	1158	747	2273	222	424	690	1951	544	884	1900	284	2807	600	1204	425	499	1478	1236	1011	1873	1517	815	321	811	1056	1250	1163	555	717
CPT1B|ENSG00000205560|protein_coding	61	38	45	36	11	159	18	159	26	26	24	51	40	190	33	54	52	33	40	52	52	37	96	41	15	30	54	32	222	40	28	195	61	59	26	93	81	156	51	51	24	99	49	203	33	58	238	60	19
ARL3|ENSG00000138175|protein_coding	1261	1329	286	1111	269	304	256	713	347	288	264	247	648	951	913	368	418	1557	840	529	410	358	612	420	310	1144	627	293	1079	1090	393	900	250	1211	342	333	1012	1132	1277	1441	1671	627	174	925	1148	540	1767	942	1157
C17orf58|ENSG00000186665|protein_coding	746	815	242	626	93	134	192	423	192	121	265	244	618	370	490	154	189	880	696	816	206	176	589	222	59	455	446	159	704	766	177	640	282	489	193	150	333	1394	348	680	552	344	298	706	461	441	638	416	469
PRKAR2A|ENSG00000114302|protein_coding	6098	6925	1676	5760	1632	1937	1546	2443	2747	2390	2653	1798	7680	5312	5292	2767	1414	8465	8763	4660	1859	2097	6351	1059	1571	3195	4224	574	4921	3153	1317	6502	1664	5623	1768	2700	4556	2186	5059	6149	8340	4792	2617	5681	4818	5560	5625	4409	5344
GRM2|ENSG00000164082|protein_coding	14	15	3	18	1	10	4	24	10	4	9	5	16	41	10	11	13	7	34	1	9	5	15	9	3	8	14	16	17	26	18	8	9	17	14	3	6	7	12	18	16	9	17	36	12	49	13	12	20
FBXO7|ENSG00000100225|protein_coding	5676	6082	1763	5240	1436	2917	1563	3474	2705	1509	2146	1752	3367	5442	5705	2319	1820	4758	6974	4945	1833	1764	7041	2074	1817	4480	5396	625	5028	5832	1883	4905	2316	7350	1843	2101	4508	3350	5712	4448	8559	3299	3087	4040	4941	4954	7120	4454	5866
PNPO|ENSG00000108439|protein_coding	1028	987	579	1783	495	419	637	1086	660	364	667	786	1006	1659	2112	649	485	2285	1779	831	1207	988	2165	1654	347	1569	1541	320	1909	1735	1197	1591	628	2313	1011	583	1215	2404	1937	1368	3428	1184	1383	1949	1268	2110	1224	1536	2744
DNAI2|ENSG00000171595|protein_coding	5	5	1	2	0	1	0	2	0	1	0	127	1	1	3	2	0	5	2	0	1	0	1	1	0	4	0	4	4	1	0	3	0	2	0	0	4	0	3	0	0	0	1	3	3	3	1	7	2
ZNF432|ENSG00000256087|protein_coding	520	480	247	851	335	1017	136	511	157	410	227	177	495	615	368	565	41	622	579	191	267	488	490	213	130	616	453	100	1524	236	168	711	249	554	181	375	613	472	768	583	328	593	386	600	478	354	1685	582	180
MBP|ENSG00000197971|protein_coding	4511	4778	530	1780	751	744	649	2200	608	724	619	728	1940	1602	1539	928	1434	1652	1707	935	484	647	1789	1022	636	1997	1205	294	2690	1813	556	2429	1227	3859	634	1011	2003	630	1743	1188	2376	2971	867	1277	2380	3434	2849	2560	1672
TMEM125|ENSG00000179178|protein_coding	2624	2093	1263	1731	598	972	1310	1742	936	1034	522	1354	1442	1813	2692	1828	1354	1549	1721	1255	498	561	1242	782	611	970	1017	1231	3006	830	692	1699	580	768	1140	639	1862	2125	2026	1081	1081	1278	892	2392	1955	925	1408	1325	828
ZNF329|ENSG00000181894|protein_coding	570	654	114	348	152	226	103	139	126	121	175	33	343	841	537	209	67	493	608	276	53	150	340	100	122	201	426	40	1128	336	114	560	194	431	162	109	569	289	313	461	187	233	309	572	423	355	737	238	142
PLCD3|ENSG00000161714|protein_coding	11806	14172	1167	4353	2634	3449	3098	3848	2465	4982	411	922	4183	5509	1406	2287	4566	3200	6575	936	2738	2996	7562	1657	377	3233	2164	1401	2104	3552	3842	8889	1362	3854	1865	1595	5602	10735	3945	4708	11329	2764	1760	1321	3086	2244	2141	7091	1337
TMX1|ENSG00000139921|protein_coding	4224	3224	634	3500	680	1711	600	2123	516	820	838	757	3355	4672	3048	1063	396	3826	2755	3646	1229	569	2527	921	764	3495	1949	236	5366	4423	833	2360	743	4956	803	630	2401	1695	1943	4184	4044	3786	3065	6260	3779	5064	5152	2945	3207
PDIK1L|ENSG00000175087|protein_coding	1106	679	151	1025	231	291	297	964	241	227	509	412	931	798	1227	416	102	1231	1349	939	173	243	1218	247	274	738	845	32	1482	722	213	950	299	720	205	237	983	886	1533	680	1269	978	367	1588	659	912	1555	584	665
ADAD2|ENSG00000140955|protein_coding	7	7	0	1	0	0	1	2	1	0	1	0	0	13	1	1	0	1	3	0	0	1	5	1	0	1	3	3	3	1	1	4	1	0	0	2	2	0	0	0	1	3	0	3	3	8	10	1	1
ZNF518B|ENSG00000178163|protein_coding	788	1646	225	280	13	16	210	111	45	23	156	185	393	1118	570	38	48	123	177	395	287	46	965	297	8	128	112	29	748	747	90	1463	160	433	186	313	673	1103	1567	910	1035	603	69	191	930	373	1278	1016	807
WNT10B|ENSG00000169884|protein_coding	56	75	34	21	4	14	6	268	3	4	9	18	14	28	98	33	12	3	24	52	16	43	11	35	16	1	25	3	609	151	1	33	2	118	18	8	20	6	17	12	37	18	42	25	23	32	19	68	10
S100PBP|ENSG00000116497|protein_coding	934	783	317	999	237	690	173	970	374	272	472	313	830	791	1013	359	242	1033	1060	415	303	289	1254	272	328	684	909	131	1381	913	314	865	340	1008	255	542	1061	835	1451	759	732	977	467	1631	826	1178	1326	1180	526
TRADD|ENSG00000102871|protein_coding	1104	970	400	881	720	751	538	906	803	935	481	697	723	1156	1765	916	836	928	784	616	367	800	773	514	1141	803	1156	444	877	1180	632	811	537	815	575	603	1228	1638	794	618	939	1022	530	962	1416	684	779	771	1223
AAAS|ENSG00000094914|protein_coding	1980	2199	1445	1724	1013	3727	839	3001	1511	1412	1347	824	1415	2251	2516	1801	1402	3784	3520	2902	903	1236	3753	1427	1628	2314	2446	1259	3550	2083	834	2307	997	2405	1267	1290	1671	2302	3272	2532	2479	1546	1971	2469	2152	2637	2917	2723	2025
LECT2|ENSG00000145826|protein_coding	0	0	0	0	1	0	0	0	1	0	0	0	0	1	0	0	0	0	0	12	0	0	2	0	1	2	0	0	1	0	0	0	0	1	0	0	0	0	0	3	0	0	0	1	7	0	0	3	0
ARIH2|ENSG00000177479|protein_coding	3318	4633	1385	2873	1065	4109	968	2809	1491	1888	2249	1153	4624	4797	3578	1773	1420	5771	4933	3187	1672	1846	4624	990	1561	2195	4265	987	5183	3052	1716	5328	1775	4626	1354	1813	3793	1764	2746	3843	4564	2841	2478	3941	2805	4149	5072	3882	3081
OTULINL|ENSG00000145569|protein_coding	4776	2933	1246	4079	1079	1390	1076	3245	1915	1451	1167	786	9168	5337	11868	2158	778	5183	4704	6118	296	1402	1805	1214	1799	3031	3247	308	8223	2413	212	4282	140	5135	3581	2054	6403	4121	7127	4544	5073	3565	882	588	3734	6007	3334	2903	7271
ERAP2|ENSG00000164308|protein_coding	372	2904	1023	6336	125	457	835	273	143	1657	1673	851	1691	307	8157	79	490	6865	172	5638	1388	50	149	822	799	5309	401	239	1550	4458	464	2937	147	518	627	1535	3037	371	1940	2609	260	320	158	117	4730	461	7466	3974	5504
ART5|ENSG00000167311|protein_coding	5	14	0	26	1	15	11	14	8	1	5	1	9	5	38	10	0	57	45	5	4	4	2	14	0	11	2	10	24	89	12	6	0	2	12	2	1	66	50	10	16	7	0	117	2	18	49	5	61
SHISAL1|ENSG00000138944|protein_coding	841	4239	17	115	6	0	12	40	70	13	61	18	84	336	47	30	80	70	61	13	46	221	121	54	4	97	112	104	373	322	35	180	9	222	55	53	139	12	43	31	74	64	61	212	159	244	52	101	53
CYC1|ENSG00000179091|protein_coding	14242	11963	15382	7981	3402	7002	10098	13854	6863	8792	6353	12432	11512	13394	18797	9323	11520	14183	15806	16369	8366	7202	12854	21467	3638	6870	15816	13745	33670	8235	8113	9827	5348	10832	6121	4654	8770	7350	7859	12104	15357	4986	7241	14902	10626	14364	15637	14879	10496
CAPN15|ENSG00000103326|protein_coding	3713	4746	3190	3540	3914	5732	3158	4656	3967	7255	2888	2902	2455	5231	2910	4104	5820	6762	6209	4604	3088	4002	7609	6849	4665	6948	5098	2538	5390	2255	6007	8889	1834	4732	3366	4519	5746	5213	9401	3038	4912	4898	3987	4286	4886	5195	5064	6112	3450
SFXN5|ENSG00000144040|protein_coding	1031	1256	427	776	205	472	352	988	468	773	336	614	476	1709	856	936	441	1281	1098	631	232	399	567	672	177	908	784	254	1296	802	322	1348	194	1216	320	325	701	1472	2118	748	760	301	338	562	677	1008	1235	1021	869
HNRNPUL2|ENSG00000214753|protein_coding	3358	5241	460	3334	1448	4878	902	3243	2118	1421	2027	1148	2903	4653	3344	1170	529	4779	5491	4173	988	1645	5059	947	821	5222	5764	223	4169	3387	918	4631	1298	5432	1059	835	2756	4202	4494	2879	7591	2130	2863	4907	2848	5096	6025	5134	4546
MPV17L2|ENSG00000254858|protein_coding	595	670	463	412	226	831	279	605	745	520	346	220	884	736	1037	540	622	1148	483	1317	343	384	1225	637	656	936	754	433	619	754	631	721	571	706	346	390	653	587	1111	606	856	358	586	1208	755	853	1435	676	689
MTRNR2L10|ENSG00000256045|protein_coding	11	11	0	4	2	11	3	3	0	1	4	6	12	3	5	1	2	6	7	4	2	3	3	0	0	3	1	1	3	5	0	7	0	4	9	2	2	3	9	3	27	5	1	1	6	0	4	3	4
UTP11|ENSG00000183520|protein_coding	1401	1637	485	1296	488	1763	278	1763	593	427	613	398	1503	1071	1623	618	148	2367	2713	1727	615	397	2250	213	479	1606	1258	116	1683	1272	423	1298	985	1399	456	386	1144	1689	1705	1874	1416	1124	956	2468	1492	1707	2476	1897	893
TMOD2|ENSG00000128872|protein_coding	1653	3193	184	497	21	182	67	643	207	61	166	37	236	615	374	55	51	607	1423	36	168	321	350	95	25	238	654	66	719	1009	35	391	115	714	237	116	626	285	204	168	891	337	349	542	351	723	280	383	644
FAM229A|ENSG00000225828|protein_coding	72	57	109	61	42	77	71	153	45	87	63	111	46	58	100	132	92	79	118	41	51	82	125	49	57	44	151	40	73	30	64	71	51	57	42	98	81	327	169	13	27	123	60	121	47	89	102	126	19
ZBTB47|ENSG00000114853|protein_coding	1791	3726	206	487	75	409	56	345	339	126	188	242	797	1187	464	230	1009	492	682	125	192	549	720	219	20	296	512	386	1283	1296	222	642	254	824	290	208	554	219	414	365	394	444	395	808	617	1065	582	557	455
ROS1|ENSG00000047936|protein_coding	38	32	0	16	6	0	4	1	5	2	10	5	2	3	0	243	6	12	3	1	10	5	26	8	0	7	12	1	211	11	2	96	0	11	30	0	13	16	31	1	56	1	1	15	8	12	0	8	18
AXIN1|ENSG00000103126|protein_coding	2625	4157	1347	4025	1988	3736	2041	3003	2685	3192	2162	2128	3122	5631	3247	2583	2561	6186	4950	3643	1495	3122	5255	3069	2046	4672	5749	1284	5418	2736	4443	5873	2116	3375	1960	1636	3707	5826	6535	3002	4969	1731	2620	4166	4721	3980	4330	3547	3792
GUCY2F|ENSG00000101890|protein_coding	0	1	1	0	0	0	0	1	0	0	0	1	0	0	0	0	0	1	1	0	1	0	0	0	0	0	0	0	0	0	0	0	0	1	0	0	1	0	0	0	0	0	0	0	0	0	0	0	0
RPL28|ENSG00000108107|protein_coding	35713	28904	41694	37412	26686	85539	18004	34379	15548	41134	12234	12486	31662	39561	43908	31055	63368	64481	38264	24882	23730	34588	33302	28809	27212	38500	28159	35600	47566	39668	36897	56385	6567	38342	39536	18377	24523	74774	22987	37638	55316	11325	23818	33673	58918	28710	43751	71790	22740
MISP3|ENSG00000141854|protein_coding	1573	783	305	573	849	2274	512	794	1039	891	508	1474	1826	1364	3762	1526	1988	961	1194	1767	367	977	873	254	1282	1121	1459	206	249	478	351	1858	608	1045	340	1002	1237	1402	2162	472	618	1380	72	2920	1304	420	1224	757	1064
TPH1|ENSG00000129167|protein_coding	2136	637	22	117	13	51	21	56	4	5	11	21	10	10	10	12	26	121	49	3	18	4	123	45	21	38	29	3	12	15	4	263	3	75	13	26	70	9	73	11	35	213	10	17	153	263	19	284	1
CD44|ENSG00000026508|protein_coding	7922	12185	3987	18824	9030	4933	3370	10333	5915	5951	11208	5299	19035	8912	19348	4148	6966	20828	21731	13020	4191	7983	15491	5617	5969	26913	13882	2374	19311	19053	2314	14236	5550	17711	6463	9802	14447	4938	8224	4753	20786	27306	5541	19080	20622	12142	29763	5206	28148
ZNF584|ENSG00000171574|protein_coding	380	564	209	266	110	273	110	233	104	176	149	112	303	456	454	227	360	694	376	158	163	208	362	175	159	335	198	148	971	504	251	575	185	620	121	133	306	260	311	223	365	171	228	212	435	610	544	524	168
CALHM6|ENSG00000188820|protein_coding	396	108	210	115	18	19	13	41	73	27	51	28	55	167	93	29	116	99	279	263	188	31	58	93	11	126	99	88	333	745	75	236	23	498	29	12	219	62	65	94	66	204	111	70	359	621	124	169	550
HEBP1|ENSG00000013583|protein_coding	1668	1454	341	1946	645	866	388	2224	841	230	585	827	2052	2026	2632	346	671	1553	1744	2658	585	348	1425	809	215	760	1227	508	3314	2368	769	650	544	1300	490	251	1375	841	939	3174	2396	779	813	2306	1217	923	1767	1183	2003
KLHL34|ENSG00000185915|protein_coding	84	78	23	119	41	15	5	4	8	29	44	6	0	89	19	1	11	65	23	7	33	8	91	4	0	8	1	11	12	4	75	34	0	47	38	11	23	8	5	44	29	5	1	84	70	41	5	22	3
SPTBN1|ENSG00000115306|protein_coding	30491	64427	8151	23378	13111	6745	9052	26840	13431	25097	18807	9085	22354	15098	15337	17715	9400	23441	20140	12313	15075	12996	50312	10670	7639	25498	26073	2528	50594	20392	6790	59247	17414	30788	16131	18867	24173	22752	71668	19621	50212	29846	25958	27257	19342	42198	31850	29275	25005
FLCN|ENSG00000154803|protein_coding	1860	1468	694	1693	301	951	318	2010	465	363	505	376	816	2019	1158	417	579	1039	1038	719	508	453	817	653	300	1437	1363	342	3378	1557	471	1802	780	1320	270	470	1036	899	1024	850	1553	1043	776	1383	1133	1696	2195	1759	1007
SCAPER|ENSG00000140386|protein_coding	896	1314	184	891	178	193	101	553	178	197	246	114	509	746	400	431	201	673	529	418	141	244	732	151	141	689	594	73	1432	584	140	735	203	449	276	374	454	247	1028	390	572	468	196	566	649	675	228	470	473
GK5|ENSG00000175066|protein_coding	2617	2261	403	2016	635	878	482	1677	428	709	1070	775	3181	2460	1522	548	241	2286	2701	976	696	399	2900	446	932	1588	3765	95	2094	1574	460	2633	882	1650	807	650	3494	1316	2596	1490	1995	1961	2147	1939	1378	1774	3197	1960	1173
ZMYM4|ENSG00000146463|protein_coding	2804	2654	883	2473	1146	2147	446	1398	760	742	1225	792	2830	2286	2298	984	421	3518	4068	1629	627	935	3145	466	597	2372	1530	165	4223	1875	826	1968	1491	2735	905	906	2158	1907	3639	1753	2197	2250	1989	3105	1966	3449	4161	3469	1505
ABCB7|ENSG00000131269|protein_coding	1698	1625	684	1671	425	467	442	1796	621	615	491	430	1495	1189	964	651	467	1825	2269	1366	1113	529	1735	363	300	2551	673	255	1967	1251	1049	1178	520	1245	968	863	1010	822	1160	2455	2122	681	656	1454	1131	1645	1608	1292	1254
SPRED3|ENSG00000188766|protein_coding	62	46	20	71	4	20	12	120	24	9	21	8	47	117	17	23	38	87	63	16	35	29	57	27	13	63	148	28	204	93	27	65	156	120	30	27	60	20	66	27	56	43	89	306	83	164	61	99	53
KCNF1|ENSG00000162975|protein_coding	123	221	60	23	3	17	66	14	18	3	3	14	5	10	4	10	13	95	6	5	13	31	19	316	0	12	21	18	167	56	4	50	10	50	57	12	15	11	7	33	3	1	6	13	52	27	2	9	47
ZBTB7B|ENSG00000160685|protein_coding	8061	8430	1456	3616	2093	2412	2371	4520	1303	2643	2059	1799	3323	4382	3484	2417	3436	4353	6568	2946	1412	2566	3615	2942	2345	5585	3524	1326	7060	2320	1934	7861	1853	4223	1659	1185	5365	3992	5677	1391	3091	2582	1378	5918	5679	2995	3679	4081	3134
LMF2|ENSG00000100258|protein_coding	3365	3819	1463	2883	856	1311	1856	2563	1561	1011	1003	2029	1920	2783	4390	1938	4499	3118	3090	1892	1615	1093	3871	2185	741	3161	2265	2017	3619	3947	1666	3491	1134	2248	1405	822	3015	1837	2515	1583	2519	1855	2095	2468	3564	2169	5330	3080	3467
CNKSR2|ENSG00000149970|protein_coding	63	190	5	87	17	7	0	3	2	9	19	4	4	84	12	0	3	10	5	7	6	3	22	0	0	3	6	1	19	37	8	10	0	12	9	1	8	5	3	24	16	7	6	28	23	20	8	6	10
DHX37|ENSG00000150990|protein_coding	1152	1317	1617	1656	1059	2018	872	1492	1913	1566	941	731	2369	2591	1549	1330	1238	3628	3484	2308	891	1390	4132	1018	1160	2976	1793	860	4659	1670	1130	2668	1114	2740	844	948	2548	2055	2785	1615	3613	1073	1328	2698	1724	2730	4658	3334	2636
SFSWAP|ENSG00000061936|protein_coding	1711	1974	938	1587	928	4039	609	1848	1115	1174	726	828	1710	2830	1623	928	850	2656	2805	1535	806	1094	2979	1174	914	2537	2875	461	3938	1594	678	2903	922	2409	961	1159	1920	3314	3246	1261	1969	1284	1545	2496	1799	2807	3626	2929	1310
MYO15B|ENSG00000266714|protein_coding	8469	9689	3559	8235	1732	12609	5353	14728	2526	3960	2581	5665	4647	9785	7970	3690	10332	5593	6411	3618	1436	4631	6915	7878	2329	11894	12320	4431	20194	7986	4801	17192	515	6374	5480	3049	11880	6233	4841	2857	2360	3408	4730	7998	8936	12427	2393	5517	10017
IFI44|ENSG00000137965|protein_coding	433	391	820	547	77	33	46	2759	457	28	172	84	223	446	407	39	80	307	678	531	226	75	96	273	48	345	4867	100	573	942	22	1146	101	362	76	52	249	138	181	245	122	612	111	266	370	1406	2461	238	271
TRAM1L1|ENSG00000174599|protein_coding	85	112	14	50	3	24	3	9	9	4	10	13	12	74	32	9	14	40	169	10	6	54	25	23	0	21	20	6	34	70	4	24	93	24	18	6	53	51	62	22	18	33	17	22	48	45	33	21	37
TEX51|ENSG00000237524|protein_coding	0	0	1	0	0	0	0	0	0	0	0	0	0	0	0	0	0	0	0	0	0	1	0	0	0	0	0	0	0	0	0	0	0	0	0	0	0	0	0	0	0	0	0	0	0	0	0	0	0
ZNF622|ENSG00000173545|protein_coding	2834	2229	1399	1499	1295	1021	726	1504	1232	1025	720	810	3174	2150	4069	937	881	2133	2643	1896	807	1196	1876	1170	1754	1887	2740	792	1859	2136	608	2408	980	2126	1025	1429	2030	1225	2495	3056	2568	1144	740	1327	2764	1906	2945	1740	2030
SPEN|ENSG00000065526|protein_coding	3953	6039	1337	4109	1755	1946	1596	4227	2037	2730	2354	1883	3560	4430	5095	2398	2409	5463	7336	3022	1293	2043	10279	1500	2018	6034	3141	562	8911	2052	1948	7572	2399	5053	1464	1679	5170	3211	9572	1734	5620	4497	2502	5156	2638	7912	9217	6565	3232
NKX2-3|ENSG00000119919|protein_coding	1286	2962	44	220	43	37	29	137	93	78	44	46	179	256	64	70	154	268	21	91	55	141	343	132	24	156	119	86	194	70	49	405	25	245	119	71	410	62	263	149	154	113	33	104	424	239	65	339	7
AGAP3|ENSG00000133612|protein_coding	2601	2877	1773	5228	1335	3832	2624	3225	2474	3493	2245	2329	2870	6577	8769	2685	3367	4085	4353	4684	1840	2914	4976	3122	2501	3272	3133	2015	6057	3387	3871	4165	1726	3886	2153	1448	3918	2555	5237	2830	5043	2699	2827	4321	3784	4498	5341	4631	4386
SCRG1|ENSG00000164106|protein_coding	269	339	0	35	2	6	5	4	6	2	16	11	2	78	8	0	0	3	1	2	0	51	3	9	1	4	26	0	13	189	0	3	0	0	2	5	3	1	4	7	0	0	1	8	14	16	10	1	0
TTC1|ENSG00000113312|protein_coding	3258	2840	766	2390	947	1713	726	1806	1601	1213	875	1053	2467	2940	4192	971	556	3355	3899	3562	934	739	2167	1039	617	2409	2320	636	3476	1918	607	2343	1435	4390	766	1069	2514	1496	1991	2671	3192	1910	506	1606	3532	2605	3300	2732	2340
OR51G1|ENSG00000278870|protein_coding	0	0	0	0	0	0	0	0	0	0	0	0	0	0	0	0	0	0	0	0	0	0	0	0	0	0	0	0	0	0	0	0	0	0	0	0	0	0	0	0	0	0	0	0	0	0	0	0	0
NPFFR1|ENSG00000148734|protein_coding	41	45	142	528	112	147	126	180	68	118	54	4	365	162	384	28	58	203	854	256	85	283	71	111	67	442	202	41	1300	204	118	328	33	391	28	71	57	358	44	140	204	73	247	262	626	113	154	102	941
CNTN6|ENSG00000134115|protein_coding	5	10	0	1	0	0	0	1	1	0	0	0	1	4	1	0	0	0	5	12	1	0	2	0	0	0	9	0	4	7	0	0	0	1	0	0	0	2	1	2	0	0	0	3	2	0	4	2	10
SLC41A3|ENSG00000114544|protein_coding	3120	2241	796	2701	681	1673	749	1366	1558	1808	1400	995	2010	2677	2854	1586	1454	4096	3386	2637	1032	1707	3981	1172	805	2107	2268	791	5050	3193	1917	2851	313	1847	1697	822	3062	3044	2628	2082	3913	1375	1055	3984	3090	2134	3163	2649	1825
DYRK3|ENSG00000143479|protein_coding	256	370	54	409	20	218	21	94	38	34	43	23	79	141	127	23	47	186	137	29	42	122	105	19	26	204	53	33	385	216	49	145	102	192	40	95	176	56	63	152	202	213	27	172	264	274	124	140	86
GTPBP3|ENSG00000130299|protein_coding	683	677	539	1022	311	1407	519	927	608	861	556	852	903	1291	2643	791	920	1563	686	536	630	1060	1748	853	1003	954	816	502	2418	1334	950	1252	442	1587	693	680	730	709	1501	732	1088	647	1425	1441	651	1577	1490	1046	932
AGPS|ENSG00000018510|protein_coding	4060	4852	890	3742	1206	1615	794	3016	927	1455	1706	625	5099	2975	2057	1749	465	7402	4722	3536	1318	1238	6416	962	972	3635	2407	301	3823	3388	955	4560	1874	4732	1054	1374	2941	2496	3510	4760	4244	5097	2135	3784	3240	4707	3476	4151	3178
MEPCE|ENSG00000146834|protein_coding	2939	3969	1000	3589	1325	2162	1533	2370	1661	2291	1751	1646	2841	4621	6365	1617	1820	4359	4362	4030	1659	2144	4895	2934	1276	4291	3075	912	3834	2475	1577	4651	896	3601	1400	1190	2861	3176	4423	2663	4833	1686	2321	3801	3617	3486	4453	4523	5385
PARP12|ENSG00000059378|protein_coding	2482	1878	1190	3552	769	1978	1237	4881	1372	1084	1229	911	2061	2563	2854	1042	2188	2084	2939	2753	801	546	1573	1571	657	2989	4051	682	2392	2705	986	3455	169	2748	633	673	2133	992	1769	1716	3040	1814	1528	1573	3610	3453	4131	4018	6673
SPANXA1|ENSG00000198021|protein_coding	0	0	0	0	0	0	0	0	0	0	0	0	0	0	0	0	0	0	0	0	0	0	0	0	0	0	0	0	0	0	0	0	0	0	0	0	0	0	0	0	0	0	0	0	0	0	0	0	0
IL12RB1|ENSG00000096996|protein_coding	340	252	82	251	31	53	29	107	43	22	66	56	105	208	451	54	242	68	131	96	69	13	123	201	34	238	95	129	257	374	43	336	16	354	109	42	273	50	112	88	147	173	194	85	362	691	209	208	1096
PRKCA|ENSG00000154229|protein_coding	3597	7621	355	1731	666	1162	535	2065	970	334	954	821	2421	2377	1764	1315	566	2472	2616	1623	521	1097	2910	596	670	1735	942	154	1697	1455	856	2217	3670	1974	943	1779	3878	2072	1619	1414	1994	1495	1059	1669	1892	1166	1091	1954	2238
TACR2|ENSG00000075073|protein_coding	3563	6840	7	233	30	16	16	229	101	36	54	59	48	368	64	51	51	68	37	61	42	782	51	86	26	109	327	23	390	130	22	39	16	15	41	21	18	267	9	53	31	54	42	109	125	56	34	11	60
LRP1B|ENSG00000168702|protein_coding	15	214	3	5	2	0	1	0	1	1	4	1	1	5	7	0	0	2	4	7	2	0	1	2	0	6	4	0	10	8	1	3	0	2	2	3	6	2	1	1	0	0	0	2	1	7	2	2	5
HTR1F|ENSG00000179097|protein_coding	6	10	1	7	3	0	0	6	1	4	5	1	11	9	2	3	0	20	7	2	4	1	1	0	1	2	8	0	7	8	1	9	0	4	14	1	4	4	1	3	16	3	2	29	5	23	7	5	16
OR5A1|ENSG00000172320|protein_coding	0	0	0	0	0	0	0	0	0	0	0	0	0	0	0	0	0	0	0	0	0	0	1	0	0	0	0	0	0	0	0	0	0	0	0	0	0	0	0	0	0	0	0	0	0	0	0	0	0
SPC25|ENSG00000152253|protein_coding	162	359	158	446	141	678	135	790	172	182	258	66	1116	605	522	225	85	1139	1148	601	393	143	1161	348	128	765	1059	77	637	479	126	579	334	955	123	210	561	641	1381	1196	1063	722	203	842	570	563	1072	646	1150
TRPM2|ENSG00000142185|protein_coding	508	467	362	1332	464	739	300	256	90	1431	656	1687	1517	3234	1823	1748	384	1662	1737	2805	774	858	2238	138	29	1123	628	1247	2130	1303	858	665	27	415	1159	333	1483	712	1454	1367	158	975	373	3530	963	2736	4967	577	1586
[truncated: 17,817 more rows]
[truncated: 37 more columns]
