# Supplementary material for: Development and Validation of a Nomogram and a Comprehensive Prognostic Analysis of an LncRNA-Associated Competitive Endogenous RNA Network Based on Immune-Related Genes for Locally Advanced Rectal Cancer With Neoadjuvant Therapy
Source: Front Oncol. 2021 Jul 19;11:697948. doi: 10.3389/fonc.2021.697948 (PMC8327778; doi:10.3389/fonc.2021.697948)
Supplement: Supplementary file 11 [file Table_3.xlsx]

## Sheet: Sheet1
id	TCGA-AF-2692-11A-01R-1757-13	TCGA-AG-A01L-01A-21R-A076-13	TCGA-AG-3890-01A-01T-1120-13	TCGA-AG-4005-01A-01T-1120-13	TCGA-AF-2692-01A-01T-0822-13	TCGA-AG-A01N-01A-21R-A076-13	TCGA-EI-6514-01A-11H-1735-13	TCGA-BM-6198-01A-11H-1735-13	TCGA-CI-6624-01C-11H-1829-13	TCGA-CI-6622-01A-11H-1829-13	TCGA-AG-3587-01A-01T-0822-13	TCGA-EF-5830-01A-01T-1659-13	TCGA-CI-6621-01A-11H-1829-13	TCGA-AG-3885-01A-01T-0906-13	TCGA-AG-3892-01A-01T-1120-13	TCGA-CL-4957-01A-01T-1735-13	TCGA-EI-6883-01A-31H-1927-13	TCGA-EI-6506-01A-11H-1735-13	TCGA-AG-A01W-01A-21R-A082-13	TCGA-EI-6881-01A-11H-1927-13	TCGA-F5-6571-01A-12H-1829-13	TCGA-EI-6509-01A-11H-1735-13	TCGA-AG-A011-01A-21R-A076-13	TCGA-CL-5918-01A-11H-1659-13	TCGA-EI-6884-01A-11H-1927-13	TCGA-AG-A00C-01A-21R-A076-13	TCGA-DY-A1H8-01A-21H-A154-13	TCGA-EI-6917-01A-11H-1927-13	TCGA-EI-6882-01A-11H-1927-13	TCGA-AG-3608-01A-01T-0827-13	TCGA-F5-6864-01A-11H-1927-13	TCGA-EI-6510-01A-11H-1735-13	TCGA-AF-4110-01A-02T-1735-13	TCGA-CI-6623-01B-11H-1829-13	TCGA-AG-A01Y-01A-41R-A082-13	TCGA-AG-3728-01A-01T-0906-13	TCGA-AG-A015-01A-21R-A076-13	TCGA-EF-5831-01A-01T-1659-13	TCGA-AG-A02X-01A-21R-A076-13	TCGA-AG-3612-01A-01T-0827-13	TCGA-AG-4022-01A-01T-1735-13	TCGA-EI-6511-01A-11H-1735-13	TCGA-AF-2690-01A-02T-1735-13	TCGA-EI-6885-01A-11H-1927-13	TCGA-DC-5869-01A-01T-1659-13	TCGA-AG-3883-01A-02T-0906-13	TCGA-CI-6620-01A-11H-1829-13	TCGA-DY-A1DG-01A-11H-A154-13	TCGA-AF-3911-01A-01T-1735-13
hsa-mir-4437	0	0	0	0	0	0	0	0	0	0	0	0	0	0	0	0	0	0	0	0	0	0	0	0	1	0	0	0	0	0	0	0	0	0	0	0	0	0	0	0	0	2	0	0	0	0	0	0	0
hsa-mir-224	2	176	298	84	157	307	783	303	340	850	338	318	579	166	107	253	391	296	309	517	1265	421	130	1667	209	110	799	123	171	100	590	263	483	536	87	196	101	163	364	259	809	932	282	525	524	119	338	823	620
hsa-mir-34a	5	135	179	115	107	280	1747	631	598	1119	189	150	599	125	318	300	1201	316	161	414	2241	1186	158	1159	462	121	2042	323	143	68	556	671	331	459	53	267	433	59	118	276	558	540	220	406	175	111	400	457	381
hsa-mir-630	0	0	0	0	0	0	0	0	0	0	0	0	0	0	0	0	0	0	0	0	0	0	0	0	0	0	0	0	0	0	1	0	0	0	0	0	0	0	0	0	0	0	0	0	0	0	0	0	0
hsa-mir-6730	3	1	1	0	0	0	2	0	0	2	0	3	0	0	1	1	1	2	0	0	1	0	0	1	0	0	1	0	0	0	0	0	0	0	0	0	1	0	0	0	0	0	0	1	0	0	0	2	0
hsa-mir-6847	0	0	0	0	0	0	0	1	0	0	0	0	0	1	0	1	0	0	0	0	1	0	0	0	1	0	0	0	1	0	3	0	0	0	0	0	0	0	0	0	0	0	0	2	1	0	0	0	0
hsa-mir-920	0	0	0	0	0	0	0	0	0	0	0	0	0	0	0	0	0	0	0	0	0	0	0	0	0	0	0	0	0	0	0	0	0	0	0	0	0	0	0	0	0	0	0	0	0	0	0	0	0
hsa-mir-8073	0	0	0	0	0	0	0	0	0	0	0	0	0	0	0	0	0	0	0	0	0	0	0	0	0	0	0	0	0	0	0	0	0	0	0	0	0	0	0	0	0	0	0	0	0	0	0	0	0
hsa-mir-1267	0	0	0	0	0	0	0	0	0	0	0	0	0	0	0	0	0	0	0	0	0	0	0	0	0	0	0	0	0	0	0	0	0	0	0	0	0	0	0	0	0	0	0	0	0	0	0	0	0
hsa-mir-665	0	1	0	0	2	1	1	1	0	0	2	0	2	0	1	1	2	0	0	0	3	8	0	3	4	0	4	2	1	1	2	1	4	1	0	2	0	1	1	2	1	1	1	1	3	0	4	0	2
hsa-mir-154	3	10	12	14	12	14	25	18	36	40	14	11	33	15	9	17	32	21	14	8	32	52	9	21	22	8	24	18	9	19	61	5	25	49	9	35	21	5	7	32	38	10	19	25	38	23	55	13	55
hsa-mir-1266	18	27	9	10	10	47	67	70	90	76	21	20	101	2	42	123	5	255	72	11	57	101	1	86	28	22	293	41	58	4	8	40	25	86	28	9	29	29	16	14	32	18	28	54	129	4	404	123	42
hsa-mir-1304	0	1	1	0	0	0	29	6	17	12	0	53	15	0	1	7	27	31	1	16	20	4	0	38	9	58	7	33	38	1	18	8	15	12	1	0	0	6	2	1	15	11	15	69	455	0	32	18	20
hsa-mir-454	0	9	31	9	28	34	89	59	72	60	12	28	89	9	32	49	27	50	32	19	126	62	6	82	24	12	121	23	15	17	42	28	49	66	22	19	16	11	10	30	58	42	35	34	49	7	104	166	57
hsa-mir-3670-3	0	0	0	0	0	0	0	0	0	0	0	0	0	0	0	0	0	0	0	0	0	0	0	0	0	0	0	0	0	0	0	0	0	0	0	0	0	0	0	0	0	0	0	0	0	0	0	0	0
hsa-mir-2278	0	0	0	0	0	0	0	0	0	0	1	0	0	0	0	0	0	1	0	1	0	0	0	0	0	0	0	2	0	0	0	0	0	0	0	0	0	0	0	0	0	1	0	2	1	0	2	0	0
hsa-mir-4691	0	0	1	0	0	0	0	1	0	0	1	0	0	0	1	0	0	0	1	0	0	0	0	0	1	0	0	1	2	0	0	0	0	0	0	0	0	0	0	0	0	0	1	2	0	1	3	0	0
hsa-mir-6086	0	0	0	0	0	0	0	0	0	0	0	0	0	0	0	0	0	0	0	0	0	0	0	0	0	0	0	0	0	0	0	0	0	0	0	0	0	0	0	0	0	0	0	0	0	0	0	0	0
hsa-mir-548w	0	0	0	0	0	0	0	0	0	0	0	0	0	0	0	0	0	0	0	0	0	0	0	0	0	0	0	0	0	0	0	0	0	0	0	0	0	0	0	0	0	0	0	0	0	0	0	0	0
hsa-mir-589	289	46	97	45	31	190	347	298	300	204	105	253	325	113	148	120	389	261	114	146	438	191	25	393	267	57	504	332	213	82	390	90	157	268	116	80	136	56	43	209	143	209	148	390	233	33	430	225	178
hsa-mir-6794	0	0	0	0	0	0	0	0	0	0	0	0	0	0	0	0	0	0	0	0	0	0	0	0	0	0	0	0	0	0	0	0	0	0	0	0	0	0	0	0	0	0	0	0	0	0	0	0	0
hsa-mir-4487	0	0	0	0	0	0	0	0	0	0	0	0	0	0	0	0	2	0	0	0	0	0	0	0	0	0	0	0	0	0	0	0	0	0	0	1	0	0	0	0	0	0	0	0	0	0	0	0	0
hsa-mir-4682	0	0	0	0	0	0	0	0	0	0	0	0	3	0	0	0	0	0	0	0	0	0	0	0	0	0	0	0	0	0	0	0	0	0	0	0	0	0	0	0	0	0	0	0	0	0	0	0	0
hsa-mir-135b	0	907	192	548	273	891	466	1384	612	590	292	348	726	278	310	317	37	304	351	233	1682	1976	44	597	153	195	11643	91	34	36	29	375	984	426	217	166	1254	5	163	306	725	263	83	285	232	69	382	930	463
hsa-mir-6131	0	0	0	0	0	0	0	0	0	0	0	0	0	0	0	0	0	0	0	0	0	0	0	0	0	0	0	0	0	0	0	0	0	0	0	0	0	0	0	0	0	0	0	0	0	0	0	0	0
hsa-mir-3176	0	3	0	1	1	0	0	5	0	1	0	1	4	1	5	1	0	10	2	2	0	0	0	1	0	0	16	2	5	1	1	0	0	1	0	1	4	0	0	0	2	0	1	1	6	0	9	14	0
hsa-mir-4640	2	2	0	0	1	1	1	2	1	0	0	0	3	0	1	0	1	1	0	0	2	4	0	2	1	0	3	0	1	0	0	0	2	2	0	0	1	0	0	0	0	0	0	1	2	0	0	5	0
hsa-mir-1227	3	1	0	1	0	1	1	0	0	0	2	3	1	0	0	0	0	1	0	0	0	0	0	0	0	0	0	1	1	0	1	1	1	0	0	0	0	0	0	0	1	0	0	0	1	0	1	0	0
hsa-mir-4720	0	0	0	0	0	0	0	2	0	0	0	0	0	0	0	0	0	0	0	0	0	0	0	0	0	0	0	1	0	0	0	0	0	0	0	0	0	0	0	0	0	0	0	0	0	0	0	0	0
hsa-mir-1273h	0	0	0	0	0	0	0	2	0	1	0	0	1	0	0	0	0	0	0	0	0	0	0	0	0	0	0	0	0	0	0	0	0	0	1	0	0	0	0	0	0	0	0	0	0	0	1	0	0
hsa-mir-4270	0	0	0	0	0	0	0	0	0	0	0	0	0	0	0	0	0	0	0	0	0	0	0	0	0	0	0	0	0	0	0	0	0	0	0	0	0	0	0	0	0	0	0	0	0	0	0	0	0
hsa-mir-1224	40	0	0	0	5	4	29	2	6	3	2	8	1	0	2	7	1	7	1	0	0	35	8	2	4	0	58	7	1	0	0	0	0	0	1	1	1	0	0	0	1	0	0	1	1	0	9	0	0
hsa-mir-1268b	0	0	0	0	0	0	0	0	0	0	0	0	0	0	0	0	0	0	0	0	0	0	0	0	0	0	0	0	0	0	0	0	0	0	0	0	0	0	0	0	0	0	0	0	0	0	0	0	0
hsa-mir-3654	0	0	0	0	2	0	2	7	1	1	1	0	2	2	0	0	1	4	4	0	1	1	1	2	1	1	5	3	0	0	1	1	2	0	1	1	0	1	0	0	2	0	0	0	2	1	1	4	2
hsa-mir-125b-1	1217	188	179	128	103	161	3869	467	716	478	95	612	430	72	45	290	1121	90	141	86	3490	2277	94	621	383	147	936	951	50	65	2732	80	885	844	98	329	362	190	63	305	1228	349	1685	793	865	69	1204	336	1201
hsa-mir-7641-1	12	0	0	0	0	0	2	0	3	0	0	0	0	0	1	0	9	1	0	1	1	1	0	1	0	0	0	19	2	0	0	0	1	0	0	0	1	0	0	1	1	0	0	0	1	0	0	0	1
hsa-mir-520c	0	0	0	0	0	0	0	0	0	1	0	0	0	0	0	0	0	0	0	0	0	0	0	0	0	0	0	0	0	0	0	0	1	0	1	0	0	0	0	0	0	0	0	0	0	0	0	0	0
hsa-mir-601	0	0	0	0	0	0	0	0	0	0	0	0	0	0	0	0	0	0	0	0	0	0	0	0	0	0	0	0	0	0	0	0	0	0	0	0	0	0	0	0	0	0	0	0	0	0	0	0	0
hsa-mir-520a	0	1	0	0	0	0	0	1	0	0	0	0	0	1	0	0	0	0	0	1	0	0	0	0	2	0	0	0	0	0	0	0	1	0	0	0	1	0	0	0	2	0	0	1	0	0	0	1	1
hsa-mir-517b	0	0	0	0	0	0	0	3	0	0	0	0	0	0	0	2	0	0	0	2	1	1	0	0	0	0	4	0	0	0	1	0	1	0	0	0	0	0	0	0	0	1	2	4	0	1	0	0	0
hsa-mir-144	1	36	218	137	223	214	177	819	2368	610	103	70	723	335	2235	165	304	397	579	327	309	261	31	332	2488	56	224	323	505	94	386	167	693	304	88	95	134	34	494	319	558	271	1685	450	505	219	480	605	1269
hsa-mir-4706	0	0	0	0	0	0	0	0	0	0	0	0	0	0	0	0	0	0	0	0	0	0	0	0	0	0	0	0	0	0	0	0	0	0	0	0	0	0	0	0	0	0	0	0	0	0	0	0	0
hsa-mir-3179-1	0	0	0	0	0	0	0	0	0	0	0	0	0	0	0	0	0	0	0	0	0	0	0	0	0	0	0	0	0	0	0	0	0	0	0	0	0	0	0	0	0	0	0	0	0	0	0	0	0
hsa-mir-1972-1	0	0	0	0	0	0	0	0	0	0	0	0	0	0	0	0	0	0	0	0	0	0	0	0	0	0	0	0	0	0	0	0	0	0	0	0	0	0	0	0	0	0	0	0	0	0	0	0	0
hsa-mir-4712	0	0	0	0	0	0	0	0	0	0	0	0	0	0	0	0	0	0	0	0	0	0	0	0	0	0	0	0	0	0	0	0	0	0	0	0	0	0	0	0	0	0	0	0	0	0	0	0	0
hsa-mir-4770	0	0	0	0	0	0	1	0	0	0	0	0	0	0	0	2	0	0	0	0	1	0	0	1	0	0	2	0	0	0	2	0	0	0	0	0	0	0	0	0	0	0	2	0	2	0	0	1	1
hsa-mir-6879	5	0	0	0	0	0	1	0	0	0	0	3	2	0	0	1	2	0	0	0	2	0	0	0	0	0	0	1	0	0	0	0	0	0	3	1	1	0	0	0	1	0	0	0	0	0	0	1	0
hsa-mir-4435-2	0	0	0	0	0	0	0	0	0	0	0	0	0	1	0	0	0	2	0	0	0	0	0	1	0	0	1	0	0	0	0	0	0	0	0	0	0	0	0	0	0	0	0	0	0	0	1	0	0
hsa-mir-6849	1	0	0	0	0	0	1	0	0	0	0	0	0	0	0	0	0	0	0	0	0	0	0	0	0	0	0	0	0	0	0	0	0	0	0	0	0	0	0	0	0	0	0	1	1	0	1	0	0
hsa-mir-4482	0	0	0	0	0	0	0	0	0	0	0	0	1	0	0	3	0	0	0	0	0	0	0	0	0	1	1	0	0	0	0	0	0	0	0	0	0	0	0	0	0	0	0	0	5	0	0	0	2
hsa-mir-4427	0	0	0	0	0	0	0	0	0	0	0	0	0	0	0	0	0	0	0	0	0	0	0	0	0	0	0	0	0	0	1	0	0	0	0	0	0	0	0	0	0	0	0	0	0	0	2	0	0
hsa-mir-499a	0	0	2	3	3	2	8	5	2	4	1	81	5	5	0	1	2	2	0	2	13	48	0	9	1	0	17	0	1	2	9	0	391	1	0	4	56	0	2	2	40	1	2	3	5	0	1	12	8
hsa-mir-892b	0	0	0	0	0	0	0	0	0	0	0	0	0	0	0	0	0	0	0	0	0	0	0	0	0	0	0	0	0	0	0	0	0	0	0	0	0	0	0	0	0	0	0	0	0	0	0	0	0
hsa-mir-1286	0	0	0	0	0	0	0	1	0	0	0	0	0	0	0	1	0	0	0	0	1	0	0	0	0	0	0	0	1	0	1	0	0	0	0	0	2	0	1	0	0	0	0	2	0	0	0	0	0
hsa-mir-4307	0	0	0	0	0	0	0	0	0	0	0	0	0	0	0	0	0	0	0	0	0	0	0	0	0	0	0	0	0	0	0	0	0	0	0	0	0	0	0	0	0	0	0	0	0	0	0	0	0
hsa-mir-640	0	0	0	0	0	0	0	0	0	0	0	0	0	0	0	0	0	0	0	0	0	0	0	0	0	0	0	0	0	0	0	0	0	0	0	0	0	0	0	0	0	0	0	0	0	0	0	0	0
hsa-mir-548am	0	0	0	0	0	0	0	0	0	0	0	0	0	0	0	0	0	0	0	0	1	0	0	0	0	0	0	0	0	0	0	0	0	0	0	0	0	0	0	0	0	0	0	0	0	0	0	0	0
hsa-mir-762	0	0	0	0	0	0	0	0	0	0	0	0	0	0	0	0	0	0	0	0	0	0	0	0	0	0	0	0	0	0	0	0	0	0	0	0	0	0	0	0	0	0	0	0	0	0	0	0	0
hsa-mir-3614	2	2	3	3	3	12	4	38	16	25	3	5	35	2	6	14	6	65	17	4	12	2	5	14	7	1	17	12	15	3	12	4	19	16	4	6	1	5	1	4	7	32	19	10	18	5	19	8	18
hsa-mir-320c-2	1	0	2	1	0	0	9	2	1	1	1	1	2	0	1	0	0	6	0	0	5	9	0	15	0	1	3	0	0	0	1	1	4	5	0	0	0	0	0	1	4	8	0	4	1	0	7	1	1
hsa-mir-6124	0	0	0	0	0	0	0	0	0	0	0	0	0	0	0	0	0	0	0	0	0	0	0	0	0	0	0	0	0	0	0	0	0	0	0	0	0	0	0	1	0	0	0	0	0	0	0	0	0
hsa-mir-6833	1	0	0	0	0	2	2	2	0	1	1	0	0	0	0	0	0	0	2	0	1	0	0	0	0	0	0	1	0	0	1	0	0	1	1	0	0	0	0	0	0	0	0	2	1	0	0	4	0
hsa-mir-6748	0	0	0	0	0	0	0	0	0	0	1	0	1	0	1	0	0	2	0	0	1	0	0	0	1	0	2	0	0	0	0	0	2	0	1	0	0	0	0	0	0	0	0	1	1	0	0	3	0
hsa-mir-548h-2	0	0	0	0	0	0	0	0	0	0	0	0	0	0	0	0	0	0	0	0	0	0	0	0	0	0	0	0	0	0	0	0	0	0	0	0	0	0	0	0	0	0	0	0	0	0	0	0	0
hsa-mir-6790	0	0	0	0	1	0	0	1	0	0	0	0	0	0	0	0	0	0	0	0	0	0	0	0	0	1	0	0	0	0	0	0	0	0	0	0	0	0	1	0	1	0	0	0	0	0	0	0	0
hsa-mir-8087	0	0	0	0	0	0	0	0	0	0	0	0	0	0	0	0	0	0	0	0	0	0	0	0	0	0	0	0	0	0	0	0	0	0	0	0	0	0	0	0	0	0	0	0	0	0	0	0	0
hsa-mir-27b	603	1977	2254	1663	3653	2752	9078	4341	7659	10009	1669	5505	6674	1504	2865	2714	8186	5165	2352	4810	14290	8205	718	5975	4389	1516	10621	5521	2418	1811	11656	6315	6348	4783	660	3833	3524	1893	1651	2166	8303	2961	3137	14667	6514	1225	16878	5214	6598
hsa-mir-4311	0	0	0	0	0	0	0	0	0	0	0	0	0	0	0	0	0	0	0	0	0	0	0	0	0	0	0	0	0	0	0	0	0	0	0	0	0	0	0	0	0	0	0	0	0	0	0	0	0
hsa-mir-24-2	143	2711	1609	1338	2472	2080	8846	6884	6043	6397	2191	3807	7715	914	2766	3453	3693	5616	1106	3848	10523	9429	452	6676	2953	911	13048	5804	1706	821	7555	2831	4980	4585	756	2268	2010	2612	1037	1944	6970	3104	2721	7522	8292	1824	9600	5462	5971
hsa-mir-3926-1	0	0	0	0	1	0	11	0	0	0	0	0	1	0	0	0	1	0	0	0	4	0	0	0	0	0	1	3	0	0	1	0	1	2	0	1	0	0	0	1	4	0	0	0	1	0	1	0	1
hsa-mir-1973	0	0	0	0	0	0	0	0	0	0	0	0	0	0	0	0	0	0	0	0	0	0	0	0	0	0	0	0	0	0	0	0	0	0	0	0	0	0	0	0	0	0	0	0	0	0	0	0	0
hsa-mir-4433b	0	1	0	0	0	0	0	0	0	1	0	0	1	0	1	0	0	0	0	1	0	0	0	1	0	0	0	0	0	0	0	3	0	0	0	0	0	0	2	0	0	0	0	0	0	0	0	0	0
hsa-mir-519a-2	0	0	0	0	0	1	0	1	0	0	2	0	0	1	0	0	0	0	0	0	0	1	0	1	0	0	0	1	0	0	0	0	2	0	0	0	0	1	0	0	0	1	2	2	0	0	1	0	1
hsa-mir-4534	0	0	0	0	0	0	0	0	0	0	0	0	0	0	0	0	0	0	0	0	0	0	0	0	0	0	0	0	0	0	0	0	0	0	0	0	0	0	0	0	0	0	0	0	0	0	0	0	0
hsa-mir-4262	0	0	0	0	0	0	0	0	0	0	0	0	0	0	0	0	0	0	0	0	0	0	0	0	0	0	0	0	0	0	0	0	0	0	0	0	0	0	0	0	0	0	0	0	0	0	0	0	0
hsa-mir-6511b-1	68	1	0	4	0	0	16	2	4	2	1	4	2	1	0	7	2	8	2	2	7	6	1	8	0	1	8	3	1	0	3	2	5	2	2	1	1	1	1	2	5	2	5	12	8	0	10	7	4
hsa-mir-6835	0	0	1	0	0	0	0	0	0	0	0	0	0	0	0	0	0	0	0	0	0	0	0	0	0	0	0	0	0	0	2	0	0	0	0	0	0	0	0	0	0	0	0	0	1	0	0	0	0
hsa-mir-3613	0	62	62	49	71	66	61	113	171	80	60	40	104	113	50	118	28	85	37	116	276	134	7	178	76	32	152	41	16	39	48	55	87	161	18	48	57	15	48	80	148	163	28	22	49	15	115	388	81
hsa-mir-4480	0	0	0	0	1	0	0	0	0	0	0	0	0	0	0	0	0	0	0	0	0	0	0	0	0	0	1	0	0	1	0	0	0	0	0	0	0	0	0	0	0	0	0	0	0	0	0	0	0
hsa-mir-3656	0	0	0	0	0	0	0	0	0	0	0	0	0	0	0	0	0	1	1	0	0	0	0	0	0	0	0	0	0	0	0	0	0	0	0	0	0	0	0	0	0	0	0	0	0	0	0	0	0
hsa-mir-3910-1	0	0	0	0	0	0	0	0	0	0	0	0	0	0	0	0	0	0	0	0	1	0	0	0	0	0	1	0	0	0	0	0	0	0	0	0	0	0	0	0	1	0	1	0	0	0	1	0	0
hsa-mir-3978	0	0	0	0	0	0	0	0	0	0	0	0	0	0	0	0	0	0	0	0	0	0	0	0	0	0	0	0	0	0	0	0	0	0	0	0	0	0	0	0	0	0	0	0	0	0	0	0	0
hsa-mir-216b	0	0	0	0	1	0	1	0	0	0	0	2	1	0	0	0	0	0	0	0	4	0	0	0	0	0	2	0	0	0	2	0	0	0	0	1	0	0	0	0	1	0	3	0	1	0	4	0	2
hsa-mir-802	0	0	1	0	0	0	0	0	0	0	0	0	0	1	0	0	0	0	0	0	0	32	0	0	0	0	0	0	0	0	0	0	0	0	0	0	0	0	0	0	0	0	0	0	0	0	0	0	0
hsa-mir-595	0	0	0	0	0	0	0	0	0	0	0	0	0	0	0	0	0	0	0	0	0	0	0	0	0	0	0	0	0	0	0	0	0	0	0	0	0	0	0	0	0	0	0	0	0	0	0	0	0
hsa-mir-5699	0	2	2	1	2	0	3	2	3	4	1	2	3	0	2	6	3	5	4	0	7	0	0	6	2	0	19	1	1	0	6	1	1	0	0	1	0	0	0	2	4	2	1	4	1	0	9	5	3
hsa-mir-379	24	1154	945	957	1413	838	2217	3789	4558	4395	1176	2319	5589	754	851	2571	4449	3453	612	1478	5277	8190	346	3704	2424	469	2731	3314	1596	1039	7931	960	5005	4965	602	2274	1260	1247	580	1475	5861	3455	3241	2582	8945	1203	9618	1361	6841
hsa-let-7i	286	504	618	409	265	623	3319	3004	4295	1927	352	1336	2729	347	634	1420	1279	1970	599	659	4610	2586	403	2304	1190	268	3399	2570	652	251	3047	1105	2563	2798	493	836	494	579	359	958	2933	2407	3654	2245	3172	406	3960	1551	2133
hsa-mir-3690-2	0	0	0	0	0	0	0	0	0	0	0	0	0	0	0	0	0	0	0	0	0	0	0	0	0	0	0	0	0	0	0	0	0	0	0	0	0	0	0	0	0	0	0	0	0	0	0	0	0
hsa-mir-676	0	1	3	0	4	3	11	4	1	0	2	4	12	0	1	11	0	1	4	0	1	2	0	7	0	1	9	2	0	3	2	1	0	8	2	6	0	1	0	6	10	28	3	5	39	1	3	14	1
hsa-mir-1911	0	0	0	0	0	0	1	0	6	0	1	85	0	0	0	0	0	0	1	0	2	0	0	1	0	0	0	0	0	0	0	0	0	0	0	0	0	0	0	0	0	0	0	0	0	0	0	48	0
hsa-mir-1470	0	0	0	0	0	0	0	0	0	0	0	0	0	0	0	0	0	0	0	0	0	0	0	0	0	0	0	0	0	0	0	0	0	0	0	0	0	0	0	0	0	0	0	0	0	0	0	0	0
hsa-mir-4315-2	0	0	0	0	0	0	0	0	0	0	0	0	0	0	0	0	0	0	0	0	0	0	0	0	0	0	0	0	0	0	0	0	0	0	0	0	0	0	0	0	0	0	0	0	0	0	0	0	1
hsa-mir-4505	0	0	0	0	0	0	0	0	0	0	0	0	0	0	0	0	0	1	1	0	0	0	0	0	0	0	0	0	1	0	0	0	0	0	0	0	0	0	0	0	0	0	0	0	0	0	0	0	0
hsa-mir-211	0	0	0	0	0	0	0	0	0	1	0	0	0	0	0	0	0	0	0	0	0	0	0	0	0	0	0	1	0	0	0	0	0	0	0	0	0	0	0	0	0	0	0	0	0	0	1	0	0
hsa-mir-3691	0	0	0	0	0	1	2	4	1	5	1	1	1	0	0	4	0	6	2	0	2	1	0	2	1	0	4	1	0	0	0	1	0	5	1	0	0	1	0	1	1	2	0	2	3	1	9	1	1
hsa-mir-6724-3	0	0	0	0	0	0	0	0	0	0	0	0	0	0	0	0	0	0	0	0	0	0	0	0	0	0	0	0	0	0	0	0	0	0	0	0	0	0	0	0	0	0	0	0	0	0	0	0	0
hsa-mir-646	0	0	0	0	0	0	0	0	0	0	0	0	0	0	0	0	0	0	0	0	0	0	0	0	0	0	0	0	0	0	0	0	0	0	0	0	0	0	0	0	0	0	0	0	0	0	0	0	0
hsa-mir-6876	0	0	0	0	0	0	0	0	0	0	0	0	0	0	0	0	0	0	0	0	0	0	0	0	0	0	0	0	0	0	0	0	0	0	0	0	0	0	0	0	0	0	0	0	0	0	0	0	0
hsa-mir-548g	0	0	0	0	0	0	0	0	0	0	0	0	0	0	0	0	0	0	0	0	0	0	0	0	0	0	0	0	0	0	0	0	0	0	0	0	0	0	0	0	0	0	0	0	0	0	0	0	0
hsa-mir-4461	0	1	2	1	2	2	10	4	3	4	0	0	6	0	1	3	7	7	22	4	6	5	4	16	11	3	5	1	3	0	2	4	1	10	0	0	1	4	3	2	7	5	1	1	22	0	2	15	0
hsa-mir-612	0	0	0	0	0	0	0	1	0	1	0	0	0	0	1	0	2	0	1	1	1	0	0	4	4	0	1	1	1	0	0	0	0	0	0	0	0	2	0	1	2	0	1	0	1	1	0	0	3
hsa-mir-320d-1	0	2	1	1	2	1	3	1	0	0	1	0	2	0	2	0	1	4	0	0	7	8	0	23	1	0	3	2	2	2	0	0	1	1	0	0	0	1	0	0	5	4	0	4	0	0	0	1	0
hsa-mir-4773-1	0	0	0	0	0	0	1	0	0	0	0	0	0	0	0	0	0	0	0	0	1	0	0	1	0	0	0	1	0	0	0	0	0	0	0	0	0	0	0	0	0	3	0	0	0	0	0	0	0
hsa-mir-8067	0	0	0	0	0	0	0	0	0	0	0	0	0	0	0	0	0	0	0	0	0	0	0	0	0	0	0	0	0	0	0	0	0	0	0	0	0	0	0	0	0	0	0	0	0	0	0	0	0
hsa-mir-4474	0	0	0	0	0	1	0	0	0	1	0	0	1	0	2	0	1	2	0	1	2	0	0	2	0	0	3	3	1	0	2	0	2	0	0	0	0	1	1	1	0	1	0	2	0	0	3	0	2
hsa-mir-4291	0	0	0	0	0	0	0	0	0	0	0	0	0	0	0	0	0	0	0	0	0	0	0	0	0	0	0	0	0	0	0	0	0	0	0	0	0	0	0	0	0	0	0	0	0	0	0	0	0
hsa-mir-98	1	120	59	60	76	120	547	381	535	288	69	562	763	41	66	385	135	286	132	153	410	418	31	465	101	40	1288	170	74	88	331	120	351	258	29	156	54	130	27	147	707	312	276	426	995	62	480	523	572
hsa-mir-5186	0	0	0	0	0	0	0	0	0	0	0	0	0	0	0	0	0	0	0	0	0	0	0	0	0	0	0	0	0	0	0	0	0	0	0	0	0	0	0	0	0	0	0	0	0	0	0	0	0
hsa-mir-8071-2	0	0	0	0	0	0	0	0	0	0	0	0	0	0	0	0	0	0	0	0	0	0	0	0	0	0	0	0	0	0	0	0	0	0	0	0	0	0	0	0	0	0	0	0	0	0	0	0	0
hsa-mir-7973-2	0	0	0	0	0	0	0	0	0	0	0	0	0	0	0	0	0	0	0	0	0	0	0	0	0	0	0	0	0	0	0	0	0	0	0	0	0	0	0	0	0	0	0	0	0	0	0	0	0
hsa-mir-3682	0	1	1	0	1	6	6	18	5	5	4	7	8	1	3	6	1	20	1	4	5	2	0	11	4	3	8	3	2	1	3	0	3	8	3	0	1	2	0	0	4	8	3	7	9	0	25	9	3
hsa-mir-20a	8	2084	993	2379	666	1501	8791	1687	4692	7287	838	2377	6543	1106	641	3329	2746	3528	1881	3710	13541	9525	214	3601	1470	499	21634	887	1040	393	3702	2542	5460	6532	2567	1097	1401	268	1166	3472	5469	4032	1958	3127	2270	361	7064	12100	6596
hsa-mir-3160-2	0	0	0	0	0	0	0	0	0	0	0	0	0	0	0	0	0	0	0	0	0	0	0	0	0	0	0	0	0	0	0	0	0	0	0	0	0	0	0	0	0	0	0	0	1	0	0	0	0
hsa-mir-4678	0	0	0	0	0	0	1	0	0	0	0	0	0	1	1	0	0	0	0	0	1	0	0	0	0	0	0	0	0	0	0	0	0	0	0	0	0	0	1	0	0	0	0	0	0	0	0	0	0
hsa-mir-6845	0	2	0	0	0	0	0	0	0	0	0	0	0	0	0	0	0	0	0	0	0	0	0	1	0	0	0	0	0	0	0	0	0	0	0	0	0	0	0	0	0	0	0	0	0	0	0	0	0
hsa-mir-590	0	75	71	36	35	140	122	196	158	102	132	87	208	75	85	104	48	102	94	54	179	126	15	116	72	50	357	66	41	84	112	65	135	189	58	77	58	14	55	131	188	149	59	105	79	54	266	213	141
hsa-mir-524	0	0	0	0	0	0	0	2	0	0	0	0	0	0	0	0	0	0	0	0	0	0	0	0	0	0	0	0	0	0	0	0	0	0	0	1	0	0	0	0	0	1	0	0	0	0	0	0	0
hsa-mir-3151	1	0	0	0	0	0	0	0	0	0	0	0	0	0	0	0	0	0	0	0	0	0	0	0	0	0	0	0	0	0	0	0	0	0	0	0	0	0	0	0	0	0	0	0	0	0	0	0	0
hsa-mir-4715	0	0	0	0	0	0	2	0	0	0	0	0	0	0	0	0	0	0	0	0	1	1	0	0	0	0	0	0	0	0	0	0	1	0	0	0	0	0	0	0	2	1	0	0	1	0	0	0	0
hsa-mir-550b-1	0	0	0	0	1	0	0	0	1	1	1	0	0	1	0	0	0	3	0	0	0	2	0	0	0	0	0	0	0	0	0	0	0	0	0	0	0	0	0	0	0	1	4	0	0	0	0	0	0
hsa-mir-4418	0	0	0	0	0	0	0	0	0	0	0	0	0	0	0	0	0	0	0	0	0	0	0	0	0	0	0	0	0	0	0	0	0	0	0	0	0	0	0	0	0	0	0	0	0	0	0	0	0
hsa-mir-509-2	0	3	9	0	0	5	8	9	6	7	5	35	1	4	87	3	12	12	2	4	19	2	1	17	2	11	1	10	0	2	12	2	1	5	1	3	8	1	2	4	18	18	5	1	6	1	24	19	12
hsa-mir-4289	0	0	0	0	0	0	0	0	0	0	0	0	0	0	0	0	0	0	0	0	0	0	0	0	0	0	0	0	0	0	0	0	0	0	0	0	0	0	0	0	0	0	0	0	0	0	0	0	0
hsa-mir-4456	0	0	0	0	0	0	0	0	0	0	0	0	0	0	0	0	0	0	0	0	0	0	0	0	0	0	0	0	0	0	0	0	0	0	0	0	0	0	0	0	0	0	0	0	0	0	0	0	0
hsa-mir-4459	0	0	0	0	0	0	0	0	0	0	0	0	0	0	0	0	0	0	0	0	0	0	0	0	0	0	0	0	0	0	0	0	0	0	0	0	0	0	0	0	0	0	0	0	0	0	0	0	0
hsa-mir-4521	7	1	2	0	2	1	4	0	8	13	1	5	14	1	8	1	0	3	0	5	4	5	0	3	3	0	4	2	1	1	5	1	1	24	0	0	0	2	2	2	2	1	5	1	5	0	14	2	0
hsa-mir-3658	0	0	0	0	0	0	0	1	0	0	0	0	0	0	0	0	1	0	0	0	0	0	0	2	0	0	0	1	0	0	0	0	1	0	0	0	0	0	0	0	0	0	0	1	0	0	0	0	0
hsa-mir-6754	0	0	0	0	0	0	0	0	0	0	1	1	0	0	0	1	0	1	0	1	0	0	0	0	1	0	2	0	1	0	0	0	0	1	0	0	0	0	0	0	0	1	0	0	0	0	0	2	3
hsa-mir-191	468	2524	1941	983	1319	3278	7679	5299	6958	8869	1334	2215	8034	720	1945	3867	1880	6164	2076	1440	9015	6238	1364	4693	1897	947	17419	1071	913	977	1866	8474	3761	7611	2306	1206	1869	1442	1803	2204	4164	5851	1686	1347	3651	671	12899	7146	3997
hsa-mir-4467	0	0	0	0	0	0	0	0	0	0	0	0	0	0	0	0	0	0	0	0	0	0	0	0	0	0	0	0	0	0	0	0	0	0	0	0	0	0	0	0	0	0	0	0	0	0	0	0	0
hsa-mir-4446	3	1	0	0	3	0	0	2	3	1	0	0	1	0	0	1	0	0	2	0	2	0	0	0	0	1	0	3	3	0	0	1	0	0	1	0	3	0	3	0	0	0	1	3	1	0	1	2	0
hsa-mir-4306	0	0	0	0	0	0	0	1	1	0	0	0	0	0	0	0	0	0	0	0	0	0	0	0	0	0	0	0	0	0	0	0	0	0	0	0	0	0	0	0	0	0	0	0	0	0	0	0	0
hsa-mir-3138	1	0	0	0	0	0	0	0	0	0	0	3	1	0	0	0	2	1	0	1	1	0	0	0	0	0	0	0	0	0	2	0	0	0	0	1	0	0	0	0	1	0	0	1	1	0	3	2	0
hsa-mir-3199-2	4	0	0	0	0	0	11	0	1	1	0	2	1	0	0	3	2	1	1	1	4	0	0	3	2	0	2	2	1	0	4	2	4	2	1	2	1	0	0	0	0	0	4	1	1	0	7	0	3
hsa-mir-4778	0	0	0	0	0	0	0	0	0	0	0	0	0	0	0	0	0	0	0	0	0	0	0	0	0	0	0	0	0	0	0	0	0	0	0	0	0	0	0	0	0	0	0	0	0	0	1	0	0
hsa-mir-3670-4	0	0	0	0	0	0	0	0	0	0	0	0	0	0	0	0	0	0	0	0	0	0	0	0	0	0	0	0	0	0	0	0	0	0	0	0	0	0	0	0	0	0	0	0	0	0	0	0	0
hsa-mir-6511a-1	0	0	0	0	0	0	0	0	0	0	0	0	0	0	0	0	0	0	0	0	0	0	0	0	0	0	0	0	0	0	0	0	0	0	0	0	0	0	0	0	0	0	0	0	0	0	0	0	0
hsa-mir-1289-1	0	0	0	0	0	0	0	0	0	1	0	2	0	0	0	0	0	1	0	0	1	0	0	0	0	0	1	1	0	0	0	0	0	0	0	0	0	0	0	0	0	0	0	1	0	0	0	0	0
hsa-mir-3162	0	0	0	0	0	0	0	0	0	0	0	0	0	0	0	0	0	0	0	0	0	0	0	0	0	0	0	0	0	0	0	0	0	0	0	0	0	0	0	0	0	0	0	0	0	0	0	0	0
hsa-mir-1277	0	5	8	3	2	4	6	11	14	10	3	3	22	5	2	11	3	10	6	3	28	13	1	3	1	2	20	3	3	4	11	6	15	14	4	3	4	0	5	5	31	19	1	3	5	3	22	13	18
hsa-mir-520d	0	0	0	0	0	0	0	1	1	0	0	0	0	0	0	0	0	0	0	0	0	0	0	0	0	0	0	0	0	0	0	0	0	0	0	0	0	0	0	0	0	2	0	0	0	0	0	0	0
hsa-mir-614	0	0	0	1	1	0	0	2	1	1	0	0	2	0	0	0	0	2	0	0	1	0	0	0	0	0	0	1	1	0	0	0	1	0	0	0	0	1	0	0	0	0	0	0	2	1	0	0	1
hsa-mir-6862-1	0	0	0	0	0	0	0	0	0	0	0	0	0	0	1	0	0	0	0	0	0	0	0	0	1	0	0	0	0	0	0	0	0	0	0	0	1	0	0	0	0	0	1	0	0	0	0	0	0
hsa-mir-4751	0	0	0	0	0	0	1	1	0	0	0	0	0	0	0	0	0	0	0	0	0	1	0	1	0	0	0	0	0	0	0	0	0	0	0	0	0	0	0	0	0	0	0	0	0	0	0	0	0
hsa-mir-4800	1	0	0	0	0	0	0	0	0	0	0	0	0	0	0	0	0	0	0	0	0	1	0	0	0	0	0	2	0	0	0	0	0	0	0	0	0	0	0	0	0	0	0	0	0	0	1	5	0
hsa-mir-4686	0	0	0	0	0	0	0	0	0	0	0	0	0	0	0	0	0	0	0	0	0	0	0	0	0	0	0	0	0	0	0	0	0	0	0	0	0	0	0	0	0	0	0	0	0	0	0	0	0
hsa-mir-5571	0	0	3	0	0	1	0	0	2	1	0	1	2	0	1	0	0	2	1	1	1	0	0	2	5	0	0	1	1	1	2	1	4	0	0	1	0	0	0	0	0	2	2	0	0	0	0	0	0
hsa-mir-6737	0	0	0	0	0	0	0	0	0	0	0	1	1	0	0	0	1	0	0	0	0	3	1	1	0	0	0	0	0	0	0	0	0	3	0	0	0	0	0	0	0	1	0	1	0	1	0	0	0
hsa-mir-5702	0	0	0	0	0	0	0	0	0	0	0	0	0	0	0	0	0	0	0	0	0	0	0	0	0	0	0	0	0	0	0	0	0	0	0	0	0	0	0	0	0	0	0	0	0	0	0	0	0
hsa-mir-664a	20	28	38	22	17	41	337	77	126	83	17	48	54	21	38	68	73	82	24	29	232	164	14	172	51	12	108	17	14	11	76	80	142	89	10	56	52	21	16	33	125	62	105	83	61	11	120	129	52
hsa-mir-140	1512	887	868	385	327	1176	10343	6261	5112	4204	484	2342	5608	585	770	2386	2442	6563	1029	1939	11021	6938	195	3375	2058	275	4274	3657	2019	368	7111	2401	4806	4135	519	1185	1168	475	671	936	5498	4910	6006	3038	4290	291	8690	5265	5253
hsa-mir-3150a	1	1	0	0	0	0	1	1	1	0	0	1	0	0	0	1	0	3	0	1	0	0	0	0	1	0	1	1	1	0	0	0	0	0	0	0	0	0	0	1	1	3	0	0	1	0	0	4	1
hsa-mir-3180-3	0	0	0	0	0	0	0	0	0	0	0	0	0	0	0	0	0	0	0	0	0	0	0	0	0	0	0	0	0	0	0	0	0	0	0	0	0	0	0	0	0	0	0	1	0	0	0	0	0
hsa-mir-3929	0	0	0	0	0	0	0	0	0	0	0	0	0	0	0	0	0	0	0	0	0	0	0	0	0	0	0	0	0	0	0	0	0	0	0	0	0	0	0	0	0	0	0	0	0	0	0	0	0
hsa-mir-938	0	0	0	0	0	0	0	1	0	1	0	1	0	0	0	0	0	1	0	0	0	0	0	0	0	0	0	0	0	0	0	0	0	0	0	0	0	0	0	0	0	0	0	0	0	0	0	0	0
hsa-mir-563	0	0	0	0	0	0	0	0	0	0	0	0	0	0	0	0	0	0	0	0	0	0	0	0	0	0	0	0	0	0	0	0	0	0	0	0	0	0	0	0	0	0	0	0	0	0	0	0	0
hsa-mir-3141	0	0	0	0	0	0	0	0	0	0	0	0	0	0	0	0	0	0	0	0	0	0	0	0	0	0	0	0	0	0	0	0	0	0	0	0	0	0	0	0	0	0	0	0	0	0	0	0	0
hsa-mir-4524a	0	0	0	0	0	0	0	1	0	0	0	0	0	0	0	0	0	0	0	0	2	0	1	0	0	0	0	0	0	0	0	0	0	0	0	0	0	0	0	0	0	1	0	0	0	0	0	0	1
hsa-mir-4676	3	2	1	1	1	0	8	4	1	2	0	4	12	0	1	7	3	8	5	0	5	3	0	5	1	4	2	6	8	5	2	4	7	1	1	2	1	1	3	2	4	5	1	3	3	0	12	14	2
hsa-mir-3147	0	0	0	0	0	0	0	0	0	0	0	0	0	0	0	0	0	0	0	0	0	0	0	0	0	0	0	0	0	0	0	0	0	0	0	0	0	0	0	0	0	0	0	0	0	0	0	0	0
hsa-mir-649	0	0	0	0	0	0	0	0	0	0	0	0	0	0	0	0	0	0	0	0	0	0	0	0	0	0	0	0	0	0	0	0	0	0	0	0	0	0	0	0	0	0	0	0	0	0	0	0	0
hsa-mir-5091	7	1	0	0	2	0	6	0	2	1	2	3	0	3	0	1	7	2	0	5	5	3	0	3	3	0	6	3	3	0	5	0	3	0	0	4	1	2	1	0	1	5	1	1	6	0	0	1	3
hsa-mir-3648-2	0	0	0	0	0	0	0	0	0	0	0	0	0	0	0	0	0	0	0	0	0	0	0	0	0	0	0	0	0	0	0	0	0	0	0	0	0	0	0	0	0	0	0	0	0	0	0	0	0
hsa-mir-126	36	5359	9320	4786	2490	7687	22148	15427	14564	16493	4136	3332	25424	5074	7424	8090	5396	15293	10155	3391	24920	14031	1621	7156	4234	2155	25750	4467	2702	4395	9731	5750	17860	27580	3652	9917	5689	1161	3178	11794	12517	15857	9593	5477	7380	3728	53477	14254	17865
hsa-mir-602	0	0	0	0	0	0	0	0	0	0	0	0	0	0	0	0	0	0	0	0	3	0	0	0	0	0	0	0	0	0	0	0	0	0	0	0	0	0	0	0	0	0	0	0	0	0	0	0	0
hsa-mir-1257	0	0	0	0	0	0	0	0	0	0	0	0	0	0	0	0	0	0	0	0	0	2	0	0	0	0	0	0	0	0	0	0	0	4	0	0	0	0	0	0	0	0	0	3	2	1	0	0	0
hsa-mir-1271	7	4	7	8	8	11	31	8	7	4	25	7	25	2	2	7	12	4	5	3	25	11	1	8	5	1	30	12	0	4	17	0	11	13	14	10	6	0	4	9	7	5	12	14	9	7	15	10	8
hsa-mir-564	0	0	0	0	0	0	0	0	0	0	0	0	1	0	0	0	0	0	0	0	0	1	0	2	0	0	0	0	0	0	0	0	0	0	0	0	0	0	0	0	0	0	0	0	1	0	0	1	0
hsa-mir-215	3	652	599	557	1659	5189	851	4874	16862	7345	1018	3539	6474	4775	3274	2457	670	32991	1480	1271	1500	9129	804	1352	5858	771	618	1707	12563	2503	2048	302	7118	327	226	2361	768	226	2228	374	7370	3650	235	1380	1740	445	731	559	2141
hsa-mir-4436b-1	1	0	0	0	0	0	0	1	0	0	1	0	0	1	0	0	0	0	0	0	0	0	0	1	0	0	1	0	0	0	0	0	0	1	0	0	0	0	0	0	0	1	0	0	0	0	0	0	0
hsa-mir-302e	0	0	0	0	0	0	0	0	0	0	0	0	0	0	0	0	0	0	0	0	0	0	0	0	0	0	0	0	0	0	0	0	0	0	0	0	0	0	0	0	0	0	0	0	0	0	0	0	0
hsa-mir-5591	0	0	0	0	0	0	0	0	0	0	0	0	0	0	0	0	0	0	0	0	0	0	0	0	0	0	0	0	0	0	0	0	0	0	0	0	0	0	0	0	0	0	0	0	0	0	0	0	0
hsa-mir-1225	0	0	0	0	2	0	1	1	0	0	0	0	0	0	0	0	0	0	0	0	0	0	0	0	0	0	0	0	0	0	0	0	0	0	0	0	0	0	0	0	0	0	0	1	0	0	0	2	0
hsa-mir-4677	1	14	15	8	2	21	47	71	45	44	18	20	74	7	17	34	18	60	17	14	72	69	3	30	9	4	41	32	21	15	32	6	51	45	9	12	16	5	16	23	65	47	42	37	28	9	131	41	65
hsa-mir-1199	0	0	0	0	0	0	0	1	0	0	0	0	0	0	0	2	0	0	0	0	0	0	0	0	0	0	0	0	0	0	0	0	0	0	0	0	0	1	0	0	0	0	0	0	0	0	0	0	0
hsa-mir-30a	3280	9200	13549	7720	3700	12007	97869	12462	37638	22483	5982	12252	23154	7730	7239	12435	20543	24074	9347	6899	57083	34595	3613	17974	17160	3856	23188	13122	3324	3929	33581	8722	25963	19837	6479	27013	17144	8312	3979	15310	32896	13960	38016	13007	37970	6678	63080	15477	42981
hsa-mir-3142	0	0	0	0	0	0	0	0	0	0	0	0	0	0	0	0	0	0	0	0	0	0	0	0	0	0	0	0	0	0	0	0	0	0	0	0	0	0	0	0	0	0	0	0	0	0	0	0	0
hsa-mir-3140	0	1	0	1	1	1	0	0	1	1	2	1	3	0	1	0	0	0	1	1	0	0	0	5	0	0	2	0	3	1	2	1	0	0	0	0	0	0	0	1	1	2	0	0	2	0	2	0	0
hsa-mir-523	0	0	0	0	0	0	0	0	0	0	0	0	0	0	0	0	0	0	0	0	0	0	0	0	0	0	0	0	0	0	0	0	0	0	0	0	0	0	0	0	0	0	0	0	0	0	0	0	0
hsa-mir-2052	0	0	0	0	0	0	0	0	0	0	0	0	0	0	0	0	0	0	0	0	0	0	0	0	0	0	0	0	0	0	0	0	0	0	0	0	0	0	0	0	0	0	0	0	0	0	0	0	0
hsa-mir-5590	0	0	0	0	0	0	0	0	0	0	0	0	0	0	0	0	0	0	0	0	0	0	0	0	0	0	0	0	0	0	0	0	0	0	0	0	0	0	0	0	0	0	0	0	0	0	0	0	0
hsa-mir-4539	0	0	0	0	0	0	0	0	0	0	0	0	0	0	0	0	0	0	0	0	0	0	0	0	0	0	0	0	0	0	1	0	0	0	0	0	0	0	0	0	0	0	0	0	0	0	0	0	0
hsa-mir-4786	1	2	1	3	0	1	4	11	4	1	3	1	9	0	1	8	4	16	2	0	4	11	0	7	3	1	4	7	3	1	2	1	1	1	1	1	1	1	2	3	3	2	2	10	6	0	12	3	6
hsa-mir-663b	0	0	0	0	0	0	0	1	0	0	0	0	0	0	0	0	0	0	0	0	0	0	0	0	0	0	0	0	0	0	0	0	0	0	0	0	0	0	0	0	0	0	0	0	0	0	0	0	0
hsa-mir-3918	0	0	0	0	0	0	0	0	0	0	0	0	0	0	0	0	0	0	0	0	0	1	0	0	0	0	1	0	0	1	0	0	0	0	0	0	0	0	0	0	0	0	0	0	0	0	0	0	0
hsa-mir-4491	0	0	1	0	0	1	1	0	0	2	0	0	5	0	0	1	3	1	0	2	4	0	1	1	5	2	0	0	5	0	0	3	3	1	0	1	3	1	1	0	0	4	1	2	0	0	5	0	1
hsa-mir-149	468	7	23	11	32	69	229	77	45	49	9	33	96	4	49	22	78	32	20	7	72	31	10	32	42	13	172	22	16	8	45	8	21	24	34	21	13	8	19	18	50	35	47	115	65	16	85	15	28
hsa-mir-8054	0	0	0	0	0	0	0	0	0	0	0	0	0	0	0	0	0	0	0	0	0	0	0	0	0	0	0	0	0	0	0	0	0	0	0	0	0	0	0	0	0	0	0	0	0	0	0	0	0
hsa-mir-4723	0	0	1	0	0	0	0	0	0	0	0	0	0	0	0	0	0	0	0	0	0	1	0	0	0	0	0	0	0	0	0	3	0	1	0	0	1	0	0	0	0	0	0	0	0	0	0	0	0
hsa-mir-378d-1	0	2	1	0	1	1	0	1	2	3	0	0	1	3	1	1	5	1	2	1	6	1	0	4	2	2	3	0	2	1	16	0	4	0	1	1	0	1	0	3	3	0	0	6	0	0	0	1	1
hsa-mir-212	4	0	3	10	21	11	52	21	52	23	6	41	67	5	4	26	20	34	4	28	36	21	5	41	43	5	28	65	23	5	76	7	29	39	5	11	6	13	8	7	21	28	20	66	76	7	104	7	42
hsa-mir-3653	15	10	30	9	39	40	107	46	49	68	6	16	67	49	15	70	23	46	35	18	98	74	14	22	14	49	125	15	10	88	20	33	35	59	1	88	26	7	16	15	59	25	79	19	28	25	57	65	65
hsa-mir-1285-1	0	0	0	0	0	0	0	0	0	0	0	0	0	0	1	0	0	0	0	0	0	0	0	0	0	0	0	0	0	0	0	0	0	0	0	0	1	0	0	0	0	0	0	0	1	0	0	0	0
hsa-mir-5010	2	1	0	1	0	0	23	1	5	5	0	2	11	0	2	2	1	9	3	0	12	7	2	8	3	0	4	2	0	0	3	7	4	2	1	0	3	0	0	4	8	1	3	6	2	0	3	11	5
hsa-mir-5692a-2	0	0	0	0	0	0	0	0	0	0	0	0	0	0	0	0	0	0	0	0	0	0	0	0	0	0	0	0	0	0	0	0	0	0	0	0	0	0	0	0	0	0	0	0	0	0	0	0	0
hsa-mir-182	336	54771	24553	23583	11752	14610	151699	65179	66106	70884	4083	338093	66228	22562	44887	32986	20292	63026	12506	24028	123362	158018	12293	118239	30335	13290	175233	8706	17119	6093	32150	51317	92172	54499	15328	18474	106005	65655	23793	29566	121722	75874	25187	41689	122917	7764	100426	129862	79607
hsa-mir-26b	93	994	2057	1483	922	3198	5738	7520	6915	6087	691	1976	5785	966	2356	2517	1997	4740	2079	1238	8858	8389	579	3951	2283	528	12108	1184	540	686	2354	3119	5660	5527	590	1711	1414	902	1308	1365	6492	3953	2246	1473	3092	532	5796	6908	4129
hsa-mir-518d	0	0	0	0	0	0	0	0	0	0	0	0	0	0	0	0	0	0	0	0	0	0	0	1	0	0	0	0	0	0	0	0	0	0	0	0	0	0	0	0	0	0	0	0	0	0	0	0	0
hsa-mir-566	0	0	0	0	0	0	0	0	0	0	0	0	0	0	0	0	0	0	0	0	0	0	0	0	0	0	0	0	0	0	0	0	0	0	0	0	0	0	0	0	0	0	0	0	0	0	0	0	0
hsa-mir-6756	3	0	0	0	0	0	0	0	0	2	0	0	2	0	0	0	0	1	0	0	0	0	0	0	0	0	0	0	0	0	0	0	0	0	0	0	0	0	0	0	0	0	1	0	0	0	0	0	0
hsa-mir-515-2	0	0	0	0	0	0	0	0	0	0	0	0	0	0	0	0	0	0	0	0	0	0	0	0	0	0	0	0	0	0	0	0	0	0	0	0	0	0	0	0	1	0	0	0	0	0	0	0	1
hsa-mir-559	0	3	0	0	0	1	4	4	3	10	0	4	3	2	0	2	0	5	3	2	8	5	0	9	2	3	5	3	1	2	2	3	3	2	4	3	0	2	2	4	2	4	0	5	3	1	17	28	0
hsa-mir-4290	0	0	0	0	0	0	0	0	0	0	0	0	0	0	0	0	0	0	0	0	0	0	0	0	0	0	0	0	0	0	0	0	0	0	0	0	0	0	0	0	0	0	0	0	0	0	0	0	0
hsa-mir-548ba	0	0	0	0	0	0	0	0	0	0	0	0	0	0	0	0	0	0	0	0	1	0	0	0	0	0	0	0	0	1	3	0	0	0	0	3	0	0	0	0	0	0	1	0	0	0	2	0	6
hsa-mir-452	2	178	254	69	110	320	1142	808	889	881	502	423	1240	133	102	530	361	826	242	509	2448	742	26	2543	246	70	1546	303	200	159	544	300	1055	1032	98	218	131	171	221	228	2099	2054	500	393	1643	195	940	1399	1245
hsa-mir-3148	0	0	0	0	0	0	0	0	0	0	0	0	0	0	0	0	0	0	0	0	0	0	0	0	0	0	0	0	0	0	0	0	0	0	0	0	0	0	0	0	0	0	0	0	0	0	0	0	0
hsa-mir-1825	0	0	0	0	0	0	3	0	0	0	0	1	0	0	0	0	0	1	0	0	0	0	0	0	0	0	0	0	0	0	0	0	0	0	0	0	0	2	0	0	0	0	0	0	0	0	0	0	0
hsa-mir-935	11	64	25	35	5	2	29	29	4	12	8	6	12	1	13	13	1	5	5	57	21	93	7	29	0	5	19	120	57	6	34	17	10	30	0	31	4	5	1	9	3	2	9	27	36	4	460	116	10
hsa-mir-15b	487	564	545	371	247	654	1164	1324	1513	1364	265	204	1416	449	512	516	630	731	625	559	2409	1871	143	1866	842	213	3647	504	517	278	815	1064	700	1476	338	392	434	302	414	784	619	1518	388	459	614	186	2366	1786	734
hsa-mir-6766	0	0	0	0	0	0	0	0	0	3	0	0	0	0	0	1	1	0	1	1	0	0	0	0	0	0	0	0	0	1	2	0	1	0	0	0	0	0	0	0	0	0	1	1	0	0	0	1	0
hsa-mir-6759	0	0	0	0	0	0	0	0	0	0	0	0	0	0	0	0	0	0	0	0	0	0	0	0	0	0	0	0	0	0	0	0	0	0	0	0	0	0	0	0	0	0	0	0	0	0	0	0	0
hsa-mir-5697	0	0	0	0	0	0	0	0	0	0	0	0	0	0	0	0	0	1	0	0	0	0	0	0	0	0	0	1	0	0	0	0	0	0	0	0	0	0	0	1	0	0	0	0	0	0	0	1	0
hsa-mir-23a	1129	15474	9111	6849	8283	5708	38196	10160	10599	20571	6322	13590	13214	4249	9004	6992	23749	12760	3182	12484	36881	29506	1431	17742	9223	2802	21101	22542	9382	4570	34040	8408	17186	10294	5159	7693	9194	4184	4187	9071	16892	10798	11701	18041	12249	4423	21819	13915	14987
hsa-mir-4651	0	1	0	0	0	0	0	0	0	1	0	0	0	0	0	1	1	0	0	0	0	0	0	0	1	0	1	0	0	0	1	1	0	0	0	0	0	0	0	0	0	0	0	1	0	0	0	1	0
hsa-mir-670	0	0	0	0	0	0	0	0	0	0	0	0	1	0	0	0	0	0	0	0	0	0	0	0	0	0	0	0	0	0	0	0	0	0	0	0	0	0	0	0	0	0	0	0	0	0	1	0	0
hsa-mir-1302-6	0	0	0	0	0	0	0	0	0	0	0	0	0	0	0	0	0	0	0	0	0	0	0	0	0	0	0	0	0	0	0	0	0	0	0	0	0	0	0	0	0	0	0	0	0	0	0	0	0
hsa-mir-450a-2	0	5	8	8	5	5	7	60	31	20	5	28	17	3	4	9	16	11	7	8	32	18	0	33	5	5	47	6	6	3	16	5	9	34	7	12	5	3	6	8	34	14	3	9	23	3	40	5	11
hsa-mir-3945	0	0	0	0	0	0	0	0	0	0	0	0	0	0	0	0	0	0	0	0	0	0	0	0	0	0	0	0	0	0	0	0	0	0	0	0	0	0	0	0	0	0	0	0	0	0	0	0	0
hsa-mir-609	0	0	0	0	0	0	0	0	0	0	0	1	0	0	0	0	0	0	0	0	0	1	0	0	0	0	0	0	0	0	0	0	0	0	0	0	0	0	0	0	0	0	0	0	0	0	0	0	0
hsa-mir-3129	0	1	0	0	1	0	0	3	1	2	0	1	5	1	0	3	2	0	0	1	2	4	1	5	1	0	0	1	2	2	3	1	0	3	1	4	1	0	3	0	6	6	0	0	0	0	0	0	4
hsa-mir-4422	0	0	0	0	0	0	0	0	0	0	0	0	0	0	0	0	0	0	1	0	0	0	0	0	0	0	0	0	0	0	0	0	0	0	0	0	0	0	0	0	0	0	0	0	0	0	0	0	0
hsa-mir-1184-1	0	0	0	0	0	0	0	0	0	0	0	0	0	0	0	0	0	0	0	0	0	0	0	0	0	0	0	0	0	0	0	0	0	0	0	0	0	0	0	0	0	0	0	0	0	0	0	0	0
hsa-mir-1231	0	1	0	0	0	0	0	0	0	0	0	0	0	0	0	0	0	0	0	0	0	0	0	0	0	0	0	0	0	0	0	0	0	0	0	0	0	0	0	0	0	1	0	0	1	0	1	0	0
hsa-mir-6738	0	0	0	0	0	0	0	0	0	0	0	0	1	0	0	0	1	0	0	0	1	1	0	0	0	0	0	0	0	0	0	0	1	0	0	0	0	1	0	0	0	0	0	0	0	0	0	0	0
hsa-mir-6807	3	1	0	0	0	0	2	0	0	0	0	0	0	0	1	2	0	0	2	0	0	1	0	0	0	0	2	1	1	0	0	0	0	1	2	0	0	0	0	0	2	0	0	3	1	0	2	0	0
hsa-mir-4328	0	0	0	0	0	0	0	0	0	0	0	0	0	0	0	0	0	0	0	0	0	0	0	0	0	0	0	0	0	0	0	0	0	0	0	0	0	0	0	0	0	0	0	0	0	0	0	0	0
hsa-mir-2681	0	0	0	0	0	0	0	0	0	0	0	0	0	0	0	0	0	0	0	0	0	2	0	0	0	0	0	0	0	0	0	0	0	0	0	0	0	0	0	0	0	0	0	0	0	0	0	0	0
hsa-mir-7703	0	0	0	0	0	1	0	0	0	0	0	0	0	0	0	0	0	0	0	0	0	0	0	0	0	0	0	2	0	0	0	0	0	0	0	0	1	0	0	0	0	0	0	0	0	0	0	0	0
hsa-mir-1273c	0	0	0	0	0	0	0	0	0	0	0	0	0	0	0	0	0	0	0	0	0	0	0	0	0	0	0	0	0	0	0	0	0	0	0	0	0	0	0	0	0	0	0	0	0	0	0	0	0
hsa-mir-6128	0	0	0	0	0	0	0	0	0	0	0	0	0	0	0	0	0	0	0	0	0	0	0	0	0	0	0	0	0	0	0	0	0	0	0	0	0	0	0	0	0	0	0	0	0	0	0	0	0
hsa-mir-7157	0	0	0	0	0	0	0	0	0	0	0	0	0	0	1	0	0	0	0	0	0	0	0	0	0	0	0	0	0	0	0	0	0	0	0	0	0	0	0	0	0	0	0	0	0	0	0	0	0
hsa-mir-572	0	1	0	0	0	0	0	1	1	0	0	0	1	0	0	0	0	0	0	0	0	0	0	0	0	0	1	0	0	0	0	0	0	1	0	0	0	0	0	0	1	0	0	0	0	0	0	1	0
hsa-mir-4454	0	0	0	1	0	1	1	0	1	1	1	2	0	2	5	0	3	2	0	0	0	2	0	0	2	0	1	1	1	0	1	0	0	0	0	4	0	0	0	0	0	3	1	1	2	1	4	0	0
hsa-mir-4659a	0	1	1	0	0	1	0	0	0	1	0	0	1	0	0	0	2	4	0	0	0	3	0	2	0	0	2	0	0	0	0	0	0	2	0	0	1	0	0	0	0	0	2	1	0	0	0	2	0
hsa-mir-6805	0	1	0	0	0	0	1	1	0	0	0	0	3	0	0	4	1	1	1	0	1	1	0	0	0	0	0	0	0	0	0	0	0	0	0	0	0	0	0	0	0	0	1	2	0	0	0	0	0
hsa-let-7a-1	6976	8540	7026	4793	3039	8409	114458	33579	49445	73936	4744	41958	75084	5577	5882	44786	35699	52862	6073	27127	132980	146449	3358	35537	23360	3773	49332	38442	23943	3716	108719	33163	116484	36713	7341	10212	8324	7673	4442	9882	106617	50898	87260	67005	47313	3107	106896	57681	89004
hsa-mir-551a	0	0	0	3	1	0	1	6	2	0	0	1	2	1	2	1	0	0	1	1	1	2	2	0	0	1	0	9	0	1	2	0	0	3	1	0	1	1	0	0	1	1	0	4	2	0	4	0	0
hsa-mir-4769	1	0	0	0	0	0	0	0	0	0	0	0	1	0	0	0	0	0	0	0	0	0	0	0	0	0	0	0	0	0	0	0	0	0	0	0	0	0	0	0	0	0	0	0	0	0	0	0	0
hsa-mir-494	1	1	2	3	5	3	10	15	27	26	0	1	18	1	3	6	4	9	6	3	20	21	0	8	3	2	28	3	2	2	11	1	7	27	2	4	2	5	4	2	12	11	7	8	6	1	22	12	8
hsa-mir-4272	0	0	0	0	0	0	0	0	0	0	0	0	0	0	0	0	0	0	0	0	0	0	0	0	0	0	0	0	0	0	0	0	0	0	0	0	0	0	0	0	0	0	0	0	0	0	0	0	0
hsa-mir-486-2	1141	11	47	44	41	56	136	415	617	220	12	83	205	64	532	84	167	211	132	207	111	87	16	208	1093	30	90	197	324	16	235	66	234	135	15	24	34	7	104	76	233	121	1512	304	229	46	152	169	354
hsa-mir-5688	0	0	0	0	0	0	0	0	0	0	0	0	0	0	0	0	0	0	0	0	0	0	0	0	0	0	0	0	0	0	0	0	0	0	0	0	0	0	0	0	0	0	0	0	0	0	0	0	0
hsa-mir-548a-1	0	0	0	0	0	0	0	0	0	0	0	0	0	0	0	0	0	0	0	0	0	0	0	0	0	0	0	0	0	0	0	0	0	0	0	0	0	0	0	0	0	0	0	0	0	0	0	0	0
hsa-mir-4801	0	0	0	0	0	0	0	0	0	0	0	0	0	0	0	0	0	0	0	0	0	0	0	0	0	0	0	0	0	0	0	0	0	0	0	0	0	0	0	0	0	0	0	0	0	0	0	0	0
hsa-mir-7846	3	3	0	0	0	1	1	2	0	1	3	0	0	2	1	4	2	5	0	2	2	4	0	1	2	0	0	0	0	0	0	1	1	2	1	2	0	0	1	0	0	0	0	2	0	0	1	1	1
hsa-mir-133a-1	479	22	18	27	11	17	693	19	62	61	5	21	30	10	7	16	113	50	9	15	195	22	4	15	29	6	17	9	5	3	259	9	67	32	18	59	42	21	8	12	110	6	123	74	17	3	201	32	227
hsa-mir-5739	0	0	0	0	0	0	0	0	0	0	0	0	0	0	0	0	0	0	0	0	0	0	0	0	0	0	0	0	0	0	0	0	0	0	0	0	0	0	0	0	0	0	0	0	0	0	0	0	0
hsa-mir-3119-2	0	0	0	0	0	0	0	0	0	0	0	0	0	0	0	0	0	0	0	0	0	0	0	0	0	0	0	0	0	0	0	0	0	0	0	0	0	0	0	0	0	0	0	0	0	0	0	0	0
hsa-mir-5698	1	2	0	1	0	1	5	2	0	3	0	4	2	1	1	4	3	7	1	2	12	9	0	1	3	1	4	3	1	0	2	0	1	2	1	0	3	0	1	1	2	3	1	0	1	0	9	5	4
hsa-mir-325	0	0	0	0	0	0	0	0	0	0	0	0	0	0	0	0	0	0	0	0	0	0	0	0	0	0	0	0	0	0	0	0	0	0	0	0	0	0	0	0	0	0	0	0	0	0	0	0	0
hsa-mir-6070	0	0	0	0	0	0	0	0	0	0	0	0	0	0	0	0	0	0	0	0	0	0	0	0	0	0	0	0	0	0	0	0	0	0	0	0	0	0	0	0	0	0	0	0	0	0	0	0	0
hsa-mir-4522	0	3	3	0	1	0	2	0	1	0	1	0	2	1	0	4	0	1	0	4	1	0	0	1	2	0	3	0	1	2	1	0	0	2	2	2	1	1	0	0	1	1	2	3	0	0	2	0	1
hsa-mir-16-1	9	2128	1267	1169	317	1599	2776	2230	2459	2200	393	253	1942	1124	1767	833	975	1280	1335	1207	3877	2810	396	1664	1311	452	6321	669	571	757	818	1360	1878	2321	608	935	1297	364	1072	1171	2302	2070	1028	559	671	517	2386	3887	2115
hsa-mir-7156	0	0	0	1	0	0	4	4	2	2	0	2	3	0	0	0	0	0	0	0	7	6	0	1	1	0	3	1	0	0	5	0	0	2	0	0	0	2	0	0	2	1	3	2	2	0	7	3	3
hsa-mir-633	0	0	0	0	0	0	0	0	0	0	0	0	0	0	0	0	0	0	0	0	0	0	0	0	0	0	0	0	0	0	0	0	0	0	0	0	0	0	0	0	0	0	0	0	0	0	0	0	0
hsa-mir-520f	0	0	0	0	0	0	0	0	2	0	0	0	0	0	0	0	0	0	0	0	1	0	0	0	0	0	0	0	0	0	0	0	1	0	0	1	0	0	0	0	0	0	0	1	0	0	0	0	0
hsa-mir-5092	0	0	0	0	1	0	2	2	3	2	2	2	2	0	0	2	1	0	3	0	1	1	0	1	1	1	5	1	3	0	0	0	0	4	0	1	0	1	0	1	1	1	0	6	2	0	1	1	1
hsa-mir-1233-2	0	0	0	0	0	0	0	0	0	0	0	0	0	0	0	0	0	0	0	0	0	0	0	0	0	0	0	0	0	0	0	0	0	0	0	0	0	0	0	0	0	0	0	0	0	0	0	0	0
hsa-mir-548ao	0	0	0	0	0	0	0	0	0	0	0	0	0	0	0	0	0	0	0	0	0	0	0	0	0	0	0	0	0	0	0	0	0	0	0	0	0	0	0	0	0	0	0	0	0	0	0	0	0
hsa-mir-320a	701	2037	988	538	162	1055	12238	1711	2799	3870	127	1649	2418	99	1053	794	887	8550	1156	1206	6433	7550	235	10342	1073	409	17338	1290	1483	162	1490	1705	1953	6624	487	316	1369	320	345	1644	2583	10564	1188	2133	2870	130	6361	8134	934
hsa-mir-548ae-2	0	0	0	0	0	0	0	0	0	0	0	0	0	0	0	0	0	0	0	0	0	0	0	0	0	0	0	0	0	0	0	0	0	0	0	0	0	0	0	0	0	0	0	0	0	0	0	0	0
hsa-mir-4638	1	5	0	2	3	4	9	8	2	8	3	3	3	3	2	4	1	3	0	1	7	10	1	0	2	0	10	4	3	2	3	2	1	2	7	0	1	4	3	3	10	3	3	8	0	0	17	2	3
hsa-mir-4498	0	0	0	0	0	0	0	0	0	0	0	0	0	0	0	0	0	1	0	0	0	0	0	0	0	0	0	0	0	0	0	0	1	0	0	0	0	0	0	0	0	0	0	1	0	0	0	2	0
hsa-mir-128-1	35	209	93	72	78	140	463	531	236	340	82	368	738	66	162	323	289	588	167	442	433	385	46	621	218	38	664	746	568	54	837	152	298	271	164	92	133	100	67	108	351	274	356	580	536	54	1064	312	483
hsa-mir-4711	0	0	0	0	0	0	0	0	0	0	0	0	0	0	0	0	0	0	0	0	0	0	0	0	0	0	0	0	0	0	0	0	0	0	0	0	0	0	0	0	0	0	1	0	0	0	0	0	0
hsa-mir-525	0	0	0	0	0	0	0	2	1	0	0	1	0	0	0	0	0	0	0	0	0	1	0	0	0	0	1	0	0	0	1	0	3	0	0	0	0	0	0	0	0	1	0	0	0	0	0	0	0
hsa-mir-1306	226	13	14	5	8	26	99	46	24	34	21	26	68	3	7	36	22	46	14	17	53	46	7	34	25	18	59	36	42	7	40	21	22	51	19	2	13	10	8	27	22	26	24	76	42	10	66	31	46
hsa-mir-4724	0	4	0	3	0	9	25	3	2	5	4	1	12	0	2	10	0	4	8	1	6	0	3	2	2	0	1	1	0	3	0	1	0	0	1	1	0	0	0	1	8	3	2	0	8	1	1	35	7
hsa-mir-181b-2	81	153	100	42	139	271	926	474	640	904	76	1299	518	76	161	644	756	660	108	407	705	3088	21	343	192	82	3301	597	126	24	552	311	1625	286	125	125	530	93	55	127	690	427	536	5696	703	93	825	305	387
hsa-mir-4727	0	0	0	0	1	0	3	1	0	1	0	2	0	0	0	0	0	2	0	1	2	0	0	0	0	0	0	10	2	0	0	1	0	1	0	0	0	0	0	0	1	0	0	0	0	0	0	1	0
hsa-mir-6742	0	0	0	0	0	0	0	1	0	2	1	1	0	0	0	0	0	0	0	0	0	0	0	1	0	0	0	0	2	0	1	0	0	0	0	0	0	0	0	0	0	0	0	1	0	0	0	0	0
hsa-mir-4658	0	0	0	0	0	0	0	0	0	0	0	1	3	0	0	0	0	0	0	0	0	0	0	0	0	0	0	0	0	0	0	0	1	1	1	0	0	0	0	0	1	0	1	0	0	0	0	0	1
hsa-mir-378g	0	0	0	0	0	0	0	0	0	0	0	0	0	0	0	0	0	0	0	0	0	0	0	0	0	0	0	0	0	0	0	0	0	0	0	0	0	0	0	0	0	0	0	0	0	0	0	0	0
hsa-mir-6125	2	3	0	0	1	1	0	0	2	0	0	2	4	0	1	2	0	3	0	3	3	2	0	3	0	0	9	0	4	0	1	0	2	0	0	0	1	0	0	0	0	2	0	1	1	0	0	1	2
hsa-mir-3180-2	0	0	0	0	0	0	0	0	0	0	0	0	0	0	0	0	0	0	0	0	0	0	0	0	0	0	0	0	0	0	0	0	0	0	0	0	0	0	0	0	0	0	0	0	0	0	0	0	0
hsa-mir-4473	2	8	1	3	0	10	16	1	6	5	9	2	5	3	9	2	4	13	10	5	8	2	3	3	4	1	15	1	4	2	9	1	5	2	5	2	2	4	2	5	5	3	6	27	3	7	42	10	10
hsa-mir-6762	0	0	0	1	0	0	0	0	0	0	0	0	0	0	0	0	0	0	0	0	0	0	0	0	1	0	0	0	0	0	0	0	0	0	0	0	0	1	0	0	0	0	0	0	0	0	0	0	0
hsa-mir-635	0	0	0	0	0	0	0	0	1	0	0	0	0	0	0	0	0	0	0	0	0	0	0	0	0	0	0	0	0	0	0	0	0	0	0	0	0	0	0	0	0	0	0	0	0	0	0	0	0
hsa-mir-4440	0	0	0	0	0	0	0	0	0	0	0	0	0	0	0	0	0	0	0	0	0	0	0	0	0	0	0	0	0	0	0	0	0	0	0	0	0	0	0	0	0	0	0	0	0	0	0	0	0
hsa-mir-3680-1	0	0	0	0	0	0	3	1	4	3	0	7	2	0	0	3	1	2	0	1	3	2	0	1	0	0	3	0	0	0	4	0	0	2	1	0	0	2	0	1	2	3	0	4	3	0	9	3	0
hsa-mir-764	0	0	0	0	0	0	0	0	0	0	0	0	0	0	0	0	0	0	0	0	0	0	0	0	0	0	0	0	0	0	0	0	0	0	0	0	0	0	0	0	0	0	0	0	0	0	0	0	0
hsa-mir-30c-1	226	1231	1204	465	201	967	3547	884	1678	2234	482	365	1301	436	634	801	598	1065	436	344	3242	1989	356	990	392	231	3555	305	105	167	704	1166	1026	1325	486	556	1074	136	563	789	1260	793	821	468	512	181	1874	3936	1056
hsa-mir-29a	1662	12357	13191	10623	6045	23234	95791	62066	49907	54564	2990	33783	51060	11042	11598	23365	43559	29864	22620	25147	136069	92341	7677	130375	39560	9325	89348	24619	8483	9702	52462	47061	52390	55085	6210	19742	16474	6917	4601	24684	75777	51355	23733	30203	32123	5304	46501	51615	34200
hsa-mir-6761	3	11	2	2	11	6	15	5	4	9	9	15	10	1	4	6	9	15	1	6	9	11	0	15	4	3	22	4	6	2	6	3	4	13	0	2	5	8	1	5	6	4	4	12	13	3	1	21	10
hsa-mir-301a	0	31	26	17	134	54	50	53	89	41	159	16	127	15	56	72	17	33	51	28	63	23	11	22	16	15	150	38	20	36	27	17	32	59	63	45	14	3	23	65	44	24	26	84	45	27	94	104	60
hsa-mir-509-3	1	3	2	1	3	4	7	5	6	9	7	41	0	0	92	2	12	12	1	4	21	3	3	20	2	11	5	5	0	0	26	2	4	7	3	0	3	4	4	4	15	18	5	4	11	2	34	29	16
hsa-mir-4423	0	0	0	0	0	0	0	0	0	0	0	0	0	0	0	0	2	0	0	0	1	0	1	0	2	0	0	0	0	0	1	0	0	0	0	0	0	0	0	0	1	0	1	0	1	0	0	0	0
hsa-mir-4728	11	1	0	1	0	1	20	0	11	6	1	4	13	0	0	7	2	10	1	2	11	998	0	6	3	0	12	3	4	0	6	1	4	3	0	1	1	2	0	0	3	2	1	6	5	30	8	14	2
hsa-mir-6841	0	0	0	0	0	0	0	0	0	0	0	0	0	0	0	0	0	0	0	0	0	0	0	0	0	0	0	0	0	0	0	0	0	0	0	0	0	0	0	0	0	0	0	0	0	0	0	0	0
hsa-mir-6511a-4	0	0	0	0	0	0	0	0	0	0	0	0	0	0	0	0	0	0	0	0	0	0	0	0	0	0	0	0	0	0	0	0	0	0	0	0	0	0	0	0	0	0	0	0	0	0	0	0	0
hsa-mir-4428	0	0	0	0	0	0	0	0	0	0	0	0	0	0	0	0	0	0	0	0	0	0	0	0	0	0	0	0	0	0	0	0	0	0	0	0	0	0	0	0	0	0	0	0	0	0	0	0	0
hsa-mir-6776	0	0	0	0	0	0	0	0	1	0	0	0	1	0	0	1	0	2	0	0	0	0	0	0	0	0	0	0	0	0	0	0	0	0	1	0	1	1	0	0	0	0	0	0	0	0	1	0	0
hsa-mir-582	22	968	661	803	472	954	1831	1157	1355	1201	464	2114	1167	663	694	745	736	1244	1373	527	3407	647	125	1051	811	317	1299	333	711	324	1073	389	2243	1734	316	668	1086	263	745	972	1704	1089	538	591	1223	220	1887	750	2475
hsa-mir-373	0	0	0	0	0	1	0	0	0	0	0	0	1	0	0	0	0	0	0	0	0	0	0	0	0	0	0	0	0	0	0	0	0	0	0	0	0	0	0	0	0	0	0	2	0	0	0	0	0
hsa-mir-3182	0	0	0	0	1	1	0	0	0	0	1	0	1	0	0	0	0	0	1	1	0	0	0	0	0	0	0	0	1	1	1	0	0	0	0	1	1	0	0	0	0	0	0	0	0	1	0	0	0
hsa-mir-1261	0	0	0	0	0	0	0	0	0	0	0	0	0	0	0	0	0	0	0	0	0	0	0	0	0	0	0	0	0	0	0	0	0	0	0	0	0	0	0	0	0	0	0	0	0	0	0	0	0
hsa-mir-1908	1	0	0	0	0	0	0	0	0	0	0	0	0	0	0	0	0	0	0	0	0	0	0	0	0	0	3	0	0	0	0	0	0	1	0	1	0	0	0	0	0	0	0	0	0	0	1	0	0
hsa-mir-7978	0	0	0	0	0	0	0	0	0	0	0	0	0	0	0	0	0	0	0	0	0	0	0	0	0	0	0	0	0	0	0	0	0	1	0	0	0	0	0	0	0	2	0	0	0	0	0	0	0
hsa-mir-4296	0	0	0	0	0	0	0	0	0	0	0	0	0	0	0	0	0	0	0	0	0	0	0	0	0	0	0	0	0	0	0	0	0	0	0	0	0	0	0	0	0	0	0	0	0	0	0	0	0
hsa-mir-4308	0	0	0	0	0	0	0	0	0	0	0	0	0	0	0	0	0	0	0	0	0	0	0	0	0	0	0	0	0	0	0	0	0	0	0	0	0	0	0	0	0	0	0	0	0	0	0	0	0
hsa-mir-130a	4	72	118	53	96	114	514	191	380	245	70	67	358	39	71	96	216	112	99	47	435	304	38	161	125	79	565	161	27	50	369	57	161	338	35	156	112	20	61	144	313	121	215	100	236	97	458	198	223
hsa-mir-4431	0	0	0	0	0	0	3	0	0	0	0	0	0	0	0	0	0	0	0	0	0	0	0	0	0	0	0	0	0	0	0	0	0	0	0	0	0	0	0	0	5	0	0	0	1	0	0	0	0
hsa-mir-653	0	18	14	2	1	17	34	13	48	35	4	10	8	9	20	25	19	23	9	0	64	141	1	14	11	4	9	24	8	20	23	39	65	10	26	40	64	4	11	41	48	66	60	24	15	1	22	20	39
hsa-mir-365a	68	34	42	61	11	55	252	193	132	111	28	96	262	14	32	113	81	67	82	51	325	193	16	217	65	17	283	39	12	6	141	59	167	139	51	12	69	106	22	81	148	106	253	133	90	11	123	107	209
hsa-mir-4775	0	0	0	0	0	1	1	4	1	1	0	0	3	2	0	0	0	0	0	0	0	0	0	0	0	0	1	0	0	0	1	0	0	1	0	1	2	0	1	0	0	1	0	4	3	1	4	0	1
hsa-mir-4533	3	0	0	0	0	0	0	0	0	1	2	0	0	0	0	2	0	0	0	1	0	0	0	0	0	0	0	0	0	0	0	0	0	0	0	0	0	0	0	0	0	0	0	0	0	0	0	1	1
hsa-mir-145	51309	2718	5402	6201	3644	6142	80437	11279	18924	15787	2285	4279	13528	2347	2185	5477	17537	8100	4056	3693	45464	11915	1371	5691	7657	3451	17675	7240	1212	1600	36882	2883	15499	13589	3899	11117	8614	4136	2702	4668	18360	4837	18496	7097	6366	2375	29855	7765	29189
hsa-mir-432	52	9	9	6	12	7	35	20	46	50	1	50	49	4	7	67	34	69	4	19	36	80	4	27	20	2	45	34	15	1	113	15	52	42	6	10	6	12	3	14	59	22	138	33	62	8	114	24	68
hsa-mir-6132	4	0	0	0	1	0	0	0	0	0	0	0	0	0	0	0	0	0	0	0	0	0	0	0	2	0	1	0	0	0	2	0	0	2	0	0	0	0	0	0	0	0	0	1	0	0	2	0	0
hsa-mir-19b-2	2	574	287	599	95	547	567	237	640	838	285	222	729	483	239	224	626	329	578	530	1758	1125	65	686	344	153	2857	273	125	148	539	203	517	876	521	380	414	73	292	1227	555	523	142	497	288	199	649	1018	450
hsa-mir-626	0	0	0	0	0	0	0	0	0	0	0	0	0	0	0	0	0	0	0	0	0	0	0	0	0	0	0	0	0	0	0	0	0	0	0	0	0	0	0	0	0	0	0	0	0	0	0	0	0
hsa-mir-183	388	33301	8010	11125	9424	6659	66083	32605	31153	28004	4096	187697	51270	7495	25242	24800	9004	26835	5039	13649	35709	56019	7024	42631	13464	7481	83054	6363	14236	2920	14756	24505	36685	21601	9440	6763	39776	30889	12694	15734	54654	29521	7324	32937	77263	5222	55130	57834	46669
hsa-mir-4295	0	0	0	0	0	0	0	0	0	0	0	0	0	0	0	0	0	0	0	0	0	0	0	0	0	0	0	0	0	0	0	0	0	0	0	0	0	0	0	0	0	0	0	0	0	0	0	0	0
hsa-mir-4693	0	0	0	0	0	0	0	0	0	0	0	0	0	0	0	0	0	0	0	0	0	0	0	0	0	0	0	0	0	0	0	0	0	0	0	0	0	0	0	0	0	0	0	0	0	0	0	0	0
hsa-mir-548au	0	4	1	1	0	2	0	2	0	1	4	2	6	0	1	1	0	1	2	0	1	0	1	2	0	0	1	2	0	2	0	0	1	0	2	1	1	0	1	1	0	0	0	2	0	1	8	7	3
hsa-mir-4679-1	0	0	0	0	0	0	0	0	0	0	0	0	0	0	0	0	0	0	0	0	0	0	0	0	0	0	0	0	0	0	0	0	0	0	0	0	0	0	0	0	0	0	0	0	0	0	0	0	0
hsa-mir-5583-2	0	0	0	0	0	0	0	0	0	0	0	0	0	0	0	0	0	0	0	0	0	0	0	0	0	0	0	0	0	0	0	0	0	0	0	0	0	0	0	0	0	0	0	0	0	0	0	0	0
hsa-mir-500b	4	14	9	11	3	34	73	59	74	37	22	23	55	4	12	45	13	61	85	14	81	78	4	89	16	10	154	16	13	7	32	17	29	73	10	11	18	4	6	35	37	59	19	25	52	4	43	179	32
hsa-mir-6884	0	0	0	0	0	1	0	0	0	0	0	0	2	0	0	0	0	1	0	0	0	0	0	0	1	1	3	0	1	0	0	0	2	0	0	0	0	0	0	0	0	0	0	0	0	0	0	0	1
hsa-mir-8069-1	0	0	0	0	0	0	0	0	0	0	0	0	0	0	0	0	0	0	0	0	0	0	0	0	0	0	0	0	0	0	0	0	0	0	0	0	0	0	0	0	0	0	0	0	0	0	0	0	0
hsa-mir-8066	0	0	0	0	0	0	0	0	0	0	0	0	0	0	0	0	0	0	0	0	0	0	0	0	0	0	0	0	0	0	0	0	0	0	0	0	0	0	0	0	0	0	0	0	0	0	0	0	0
hsa-mir-4310	0	0	0	0	0	0	0	0	0	0	0	0	0	0	0	0	0	0	0	0	0	0	0	0	0	0	0	0	0	0	0	0	0	0	0	0	0	0	0	0	0	0	0	0	0	0	0	0	0
hsa-mir-10b	1670	29904	46633	17790	10207	66147	303563	92567	111127	81394	42763	284409	106346	15499	38751	150746	67513	265748	48195	25479	223262	81458	18946	96830	64888	22382	686136	86089	48797	10151	75253	58820	151634	90682	25688	36901	93963	23138	16861	39098	127299	83170	144416	43249	133694	15158	294430	63604	157325
hsa-mir-3936	0	0	0	0	0	1	1	0	0	0	0	1	0	0	0	0	0	0	0	0	0	0	0	0	0	0	3	2	0	0	0	1	0	0	0	0	0	1	0	0	0	0	0	0	1	0	0	0	1
hsa-mir-6749	0	0	0	0	0	0	0	0	0	0	0	1	0	0	0	0	0	1	0	0	2	1	0	0	0	0	0	0	0	0	0	0	0	0	0	0	0	0	0	0	2	0	2	1	0	0	0	1	0
hsa-mir-4699	0	0	0	0	0	0	0	0	1	0	0	0	0	0	0	0	0	0	0	1	0	1	0	0	0	0	0	0	0	0	0	0	0	0	0	0	0	0	0	0	0	0	0	6	0	0	0	0	0
hsa-mir-29c	110	486	2435	774	1109	3379	3842	9694	6948	4615	376	1308	3962	972	1645	2376	5337	7237	1682	3674	11789	2971	839	4700	9010	633	11842	3226	1899	748	10014	7227	9858	2396	895	3162	2251	995	809	1173	5394	6475	4954	2854	3194	225	6301	1319	3933
hsa-mir-3713	0	0	0	0	0	0	0	0	0	0	0	0	0	0	0	0	0	0	0	0	0	0	0	0	0	0	0	0	0	0	0	0	0	0	0	0	0	0	0	0	0	0	0	0	0	0	0	0	0
hsa-mir-558	0	0	0	0	0	0	0	0	0	0	0	0	0	0	0	0	0	0	0	0	0	0	0	0	0	0	0	0	0	0	0	0	0	0	0	0	0	1	0	0	0	0	0	0	0	0	0	0	0
hsa-mir-5701-1	0	0	0	0	0	0	0	0	0	0	0	0	0	0	0	0	0	0	0	0	0	0	0	0	0	0	0	0	0	0	0	0	0	0	0	0	0	0	0	0	0	0	0	0	0	0	0	0	0
hsa-mir-6834	0	0	0	0	0	0	3	0	0	0	0	0	0	0	0	1	0	0	0	0	0	0	0	0	0	0	0	1	0	0	0	0	0	0	0	0	0	0	0	0	0	0	0	1	0	0	0	1	0
hsa-mir-195	31	49	56	28	25	147	326	134	386	219	19	73	239	23	44	91	65	173	41	70	393	206	13	209	108	23	361	100	18	26	220	81	224	159	12	72	141	19	27	48	324	90	192	53	217	21	646	179	227
hsa-mir-1322	0	0	0	0	1	0	0	0	0	0	0	0	0	1	0	0	0	0	0	0	0	0	0	0	0	0	0	0	0	0	0	0	0	0	0	0	0	0	0	0	0	0	0	2	0	0	0	0	0
hsa-mir-3920	0	0	1	4	0	1	1	0	1	0	0	0	0	1	2	1	0	5	1	0	1	0	1	0	0	0	0	1	0	0	0	0	0	0	1	0	0	0	0	1	0	1	0	0	1	0	0	0	0
hsa-mir-3160-1	0	0	0	0	0	0	0	0	0	0	0	0	0	0	0	0	0	0	0	0	0	0	0	0	0	0	0	1	0	0	1	0	0	0	0	0	0	0	0	0	2	0	0	0	0	0	0	0	0
hsa-mir-515-1	0	0	0	0	0	1	0	1	0	0	0	0	0	0	0	0	1	0	0	1	0	0	0	0	0	0	0	0	0	0	0	0	0	0	0	0	0	0	0	0	0	0	0	0	0	0	0	0	0
hsa-mir-548f-3	0	0	0	0	0	0	0	0	0	0	0	0	0	0	0	0	0	0	0	0	0	0	0	0	0	0	0	0	0	0	0	0	0	0	0	0	0	0	0	0	0	0	0	0	0	0	0	0	0
hsa-mir-4260	0	0	0	0	0	0	0	0	0	0	0	0	0	0	0	0	0	0	0	0	0	0	0	0	0	0	0	0	0	0	0	0	0	0	0	0	0	0	0	0	0	0	0	0	0	0	0	0	0
hsa-mir-4436a	0	0	0	0	0	0	0	0	0	0	0	0	0	0	0	0	1	0	0	0	0	0	0	0	0	0	0	0	0	0	0	0	0	0	0	0	0	0	0	0	0	0	0	0	0	0	0	0	0
hsa-mir-3143	0	0	1	0	0	0	1	0	0	0	1	0	2	1	0	1	0	1	0	2	0	1	0	1	0	0	3	0	0	1	0	1	3	0	0	2	0	0	0	0	0	1	1	0	3	0	0	4	1
hsa-mir-3139	0	0	0	0	0	0	0	0	0	0	0	0	0	0	0	2	0	1	0	0	0	0	0	0	0	0	1	1	0	0	0	0	0	2	0	0	0	0	0	0	1	1	0	0	1	0	0	0	1
hsa-mir-941-1	0	0	0	0	0	0	1	0	0	0	0	0	0	0	0	0	0	0	0	0	0	0	0	0	0	0	0	0	0	0	0	0	0	0	0	0	0	0	0	0	0	0	0	0	0	0	0	0	0
hsa-mir-1269b	0	0	0	2	26	0	591	203	62	0	0	1	80	1	0	1	0	0	0	0	0	4341	1	48	5	0	0	0	0	3	0	13	1816	0	0	0	0	0	1	0	2483	0	30	0	29	0	0	0	2
hsa-mir-6838	0	0	0	0	0	0	0	0	0	0	0	0	0	0	0	0	0	0	0	0	0	2	0	0	0	0	2	0	0	0	0	0	0	0	0	0	0	0	0	0	1	0	0	0	0	0	1	0	0
hsa-mir-6736	0	0	0	1	0	0	0	0	0	0	0	0	1	0	0	0	0	0	0	0	0	0	0	0	0	0	0	0	0	0	0	0	0	1	0	0	0	0	0	0	0	1	0	0	0	0	0	0	0
hsa-mir-4285	0	0	0	0	0	0	0	0	0	0	0	0	0	0	0	0	0	0	0	0	0	0	0	0	0	0	0	0	0	0	0	0	0	0	0	0	0	0	0	0	0	0	0	0	0	0	0	0	0
hsa-mir-3202-1	0	0	0	0	0	0	0	0	0	0	1	0	0	1	0	0	0	0	0	0	1	0	0	1	0	0	0	0	0	0	1	0	0	1	1	0	0	0	0	0	0	0	0	0	0	0	0	0	0
hsa-mir-495	1	13	19	23	12	11	23	31	53	45	11	11	60	5	15	32	21	34	16	18	67	56	9	33	22	6	52	23	12	3	53	10	38	50	8	22	22	8	16	22	42	19	32	20	37	9	96	19	28
hsa-mir-194-1	296	30938	28783	11257	5079	40406	132114	32281	51614	93573	12979	73331	59244	17818	16421	22420	30068	93511	17889	29602	163702	60862	6112	70357	36399	8751	57515	21918	29271	10863	93621	46220	64564	32743	17482	26261	22353	9745	13565	21070	74107	54201	16159	52783	43800	4846	52884	136846	68599
hsa-mir-3913-1	0	3	1	2	0	0	12	4	12	9	1	8	5	0	2	2	4	5	1	3	10	13	1	5	4	1	7	8	3	1	4	7	10	7	0	6	7	1	0	1	17	1	1	12	6	0	7	4	13
hsa-mir-3202-2	0	0	0	0	0	0	0	0	0	0	0	0	0	0	1	0	0	0	0	0	0	0	0	1	0	0	0	0	0	0	1	0	0	1	0	0	0	0	0	0	0	0	3	0	0	0	0	0	0
hsa-mir-892c	0	0	0	0	0	0	0	0	0	0	0	0	0	0	0	0	0	0	0	0	0	0	0	0	0	0	0	0	0	0	0	0	0	0	0	0	0	0	0	0	0	0	0	0	0	0	0	0	0
hsa-mir-4297	0	0	0	0	0	0	0	0	0	0	0	0	0	0	0	0	0	0	0	0	0	0	0	0	0	0	0	0	0	0	0	0	0	0	0	0	0	0	0	0	0	0	0	0	0	0	0	0	0
hsa-mir-580	0	4	1	0	0	1	6	4	0	4	3	2	2	0	2	0	2	6	0	2	7	5	0	1	2	1	0	3	0	1	3	0	4	4	0	2	4	0	6	5	10	6	4	1	3	0	9	14	12
hsa-mir-513a-1	0	0	0	0	0	1	0	0	0	0	1	0	0	0	1	0	2	0	0	0	0	0	0	0	0	0	0	0	0	0	0	0	0	0	0	0	0	0	0	0	1	0	0	0	0	0	0	0	0
hsa-mir-377	7	6	6	6	13	11	13	20	15	20	1	4	23	3	6	12	19	10	10	4	21	15	1	10	13	3	11	17	13	5	43	2	21	28	4	17	7	2	3	17	17	11	10	8	20	9	37	11	20
hsa-mir-4771-1	0	0	0	1	0	0	0	0	0	2	1	0	0	0	0	1	0	1	0	0	0	0	0	0	0	0	1	0	0	0	0	0	0	0	0	0	0	0	0	0	0	0	0	0	1	0	1	0	0
hsa-mir-5187	3	1	0	1	0	1	3	2	2	1	1	2	2	1	1	5	0	4	0	0	4	2	0	2	2	0	5	4	0	1	0	4	1	4	0	0	1	2	1	0	2	1	3	3	3	0	6	2	1
hsa-mir-4771-2	0	0	0	0	0	0	0	1	0	0	0	0	1	0	0	1	0	0	0	2	0	0	0	0	0	0	0	0	1	1	0	0	0	0	0	0	0	0	0	0	0	0	2	0	1	0	0	0	0
hsa-mir-1237	3	0	0	0	0	0	1	0	0	0	0	1	2	0	0	0	0	0	0	1	0	1	0	0	0	0	2	0	0	0	0	0	0	0	0	0	0	1	0	0	0	0	0	0	0	0	0	0	0
hsa-mir-4657	0	0	0	0	0	0	1	0	0	0	0	0	3	0	0	0	1	1	0	0	0	0	0	0	0	0	0	0	0	0	0	0	0	2	0	0	0	0	0	0	1	0	0	0	0	0	0	0	0
hsa-mir-219a-2	0	0	2	1	0	0	0	1	1	3	1	0	0	0	0	1	0	0	0	0	1	3	0	1	0	2	1	0	0	0	0	0	4	0	0	0	0	0	0	0	0	0	0	0	0	0	0	0	0
hsa-mir-7702	12	0	2	0	0	1	5	14	11	1	0	1	10	1	0	2	1	0	5	3	12	1	1	6	4	1	2	12	1	0	4	1	4	4	1	1	2	6	2	0	1	21	14	4	1	0	5	2	3
hsa-mir-9500	0	0	0	0	0	0	0	0	0	0	0	0	0	0	0	0	0	0	0	0	0	0	0	0	0	0	0	0	0	0	0	0	0	0	0	0	0	0	0	0	0	0	0	0	0	0	0	0	0
hsa-mir-2467	0	0	0	0	0	0	0	0	0	0	0	2	0	0	0	0	0	2	0	0	0	1	0	0	0	0	0	0	0	0	0	0	0	0	0	0	0	0	0	0	1	0	0	0	0	0	0	1	0
hsa-mir-503	2	229	43	26	14	230	88	133	215	159	69	59	113	7	35	26	32	43	10	6	128	38	4	47	20	5	78	25	22	4	121	6	34	89	32	25	17	4	5	30	109	114	38	169	34	14	151	17	58
hsa-mir-8057	0	0	0	0	0	0	0	0	0	0	0	0	0	0	0	0	0	0	0	0	0	0	0	0	0	0	0	0	0	0	0	0	0	0	0	0	0	0	0	0	0	0	0	0	0	0	0	0	0
hsa-mir-664b	14	9	6	2	4	8	31	11	19	13	5	6	15	6	2	11	15	12	0	5	22	25	1	19	8	2	38	8	2	1	15	10	10	17	3	15	5	4	3	2	25	10	11	12	14	1	13	28	11
hsa-mir-96	0	50	46	29	13	32	114	104	129	128	6	244	139	32	68	48	38	75	15	36	201	233	9	138	28	12	574	13	28	13	53	81	143	141	18	29	108	22	26	39	158	176	19	69	95	17	181	263	93
hsa-mir-338	66	419	2977	745	123	628	13140	3764	5379	9978	384	2225	2858	1868	2555	3666	362	1718	506	1090	18554	12286	323	590	2854	782	3741	2634	215	205	3058	3750	5309	2297	400	316	730	133	280	819	8383	1146	917	556	2451	92	2512	1218	7543
hsa-mir-514a-2	0	2	2	0	0	0	3	0	2	2	2	47	1	3	102	3	11	7	1	5	14	2	3	39	0	6	6	3	0	0	2	1	0	3	1	0	5	6	0	5	8	3	1	2	4	0	39	4	1
hsa-mir-4504	0	0	0	0	0	0	0	0	0	0	0	0	1	0	0	0	0	0	0	0	0	0	0	0	0	0	0	0	0	0	0	0	0	0	0	0	0	0	1	0	1	0	0	0	0	0	1	0	0
hsa-mir-1294	0	0	0	0	0	1	5	4	0	5	0	2	1	1	0	2	0	3	1	3	6	1	0	2	0	0	1	0	1	0	3	0	4	4	1	0	0	1	0	1	0	2	1	3	2	0	0	0	0
hsa-mir-1254-1	0	1	0	0	2	1	11	2	2	4	1	3	1	1	1	5	0	4	4	0	6	3	0	4	0	1	12	1	1	0	0	4	1	6	1	0	1	3	1	0	4	4	1	2	4	0	6	14	0
hsa-mir-4292	0	0	0	0	0	0	0	0	0	0	0	0	0	0	0	0	0	0	0	0	0	0	0	0	0	0	0	0	0	0	0	0	0	0	0	0	0	0	0	0	0	0	0	0	0	0	0	0	0
hsa-mir-4756	0	0	0	0	0	2	2	0	3	0	0	0	3	0	0	0	0	4	0	2	1	0	0	0	4	0	0	0	3	0	0	1	2	0	0	0	2	0	1	0	2	0	3	3	2	0	0	0	0
hsa-mir-2113	0	0	0	0	0	0	0	0	0	0	0	0	0	0	0	0	0	0	0	0	0	0	0	0	0	0	0	0	0	0	0	0	0	0	0	0	0	0	0	0	0	0	0	0	3	0	0	0	0
hsa-mir-296	39	12	4	5	13	40	30	24	14	16	58	37	43	2	12	4	12	11	80	13	32	114	7	2	19	1	167	10	2	126	105	3	0	9	59	79	21	5	2	2	14	7	83	27	5	4	111	24	3
hsa-mir-6872	0	0	0	0	0	0	0	0	0	0	0	0	0	0	0	0	0	0	0	0	0	0	0	0	0	0	0	0	0	0	0	0	0	0	0	0	0	0	0	0	0	0	0	0	0	0	0	0	0
hsa-mir-4299	0	0	0	0	0	0	0	0	0	0	0	0	0	0	0	0	0	0	0	0	0	0	0	0	0	0	0	0	0	0	0	0	0	0	0	0	0	0	0	0	0	0	0	0	0	0	0	0	0
hsa-mir-5683	0	0	1	1	0	0	7	25	5	6	0	8	3	0	0	2	5	6	0	0	10	15	0	5	4	0	1	3	5	0	25	0	35	0	4	3	3	0	0	3	16	1	89	3	0	0	1275	1	20
hsa-mir-542	2	458	233	157	324	226	308	1922	2475	813	540	1527	1017	228	162	481	608	589	187	289	1881	762	57	1472	385	123	1117	482	261	156	2102	167	583	826	202	383	232	292	107	437	1529	504	269	1245	2240	171	2006	349	981
hsa-mir-133a-2	451	12	24	42	14	17	695	16	58	56	4	17	42	9	4	11	93	40	8	15	202	16	4	6	32	3	24	8	5	3	215	10	65	37	19	44	43	21	6	10	81	3	117	43	17	2	189	43	181
hsa-mir-1238	0	0	0	0	0	0	2	0	0	0	0	0	0	0	0	0	0	0	0	1	1	0	0	0	0	0	0	0	0	0	1	0	0	0	0	0	0	0	0	0	0	0	0	0	0	0	0	0	0
hsa-mir-4530	0	0	0	0	0	0	0	0	0	0	0	0	0	0	0	1	0	0	0	1	0	0	0	0	0	0	0	0	0	1	0	0	0	0	0	0	0	0	0	0	0	0	0	0	0	0	0	0	0
hsa-mir-6727	1	0	0	0	0	2	1	0	0	0	0	0	0	0	0	1	1	1	1	1	1	0	0	0	1	0	0	1	0	0	0	0	0	0	0	0	0	0	0	0	0	0	0	0	0	1	1	0	0
hsa-mir-1197	0	0	0	0	0	0	0	1	0	1	0	0	2	1	0	1	0	0	0	1	0	1	0	0	0	0	0	0	0	0	0	1	0	0	0	0	0	0	0	0	2	0	0	0	2	0	0	0	2
hsa-mir-4319	0	0	0	0	0	0	0	0	0	0	0	0	0	0	0	0	0	0	0	0	0	0	0	0	0	0	0	0	0	0	0	0	0	0	0	0	0	0	0	0	0	0	0	0	0	0	0	0	0
hsa-mir-4509-2	0	0	0	0	0	0	0	0	0	0	0	0	0	0	0	0	0	0	0	0	0	0	0	0	0	0	0	0	0	0	0	0	0	0	0	0	0	0	0	0	0	0	0	0	0	0	0	0	0
hsa-mir-4275	0	0	0	0	0	0	0	0	0	0	0	0	0	0	0	0	0	0	0	0	0	0	0	0	0	0	0	0	0	0	0	0	0	0	0	0	0	0	0	0	0	0	0	0	0	0	0	0	0
hsa-mir-4455	0	0	0	0	0	0	0	0	0	0	0	0	0	0	0	0	0	0	0	0	0	0	0	0	0	0	0	0	0	0	0	0	0	0	0	0	0	0	0	0	0	0	0	0	0	0	0	0	0
hsa-mir-6079	0	0	0	0	0	0	0	0	0	0	0	0	0	0	0	0	0	0	0	0	0	0	0	0	0	0	0	0	0	0	0	0	0	0	0	0	0	0	0	0	0	0	0	0	0	0	0	0	0
hsa-mir-8080	0	0	0	0	0	0	0	0	0	0	0	0	0	0	0	0	0	0	0	0	0	0	0	0	0	0	0	0	0	0	0	0	0	0	0	0	0	0	0	0	0	0	0	0	0	0	0	0	0
hsa-mir-4489	0	0	0	0	0	0	0	0	0	0	0	0	1	0	0	0	0	0	0	0	0	0	0	0	0	0	0	0	0	0	0	0	0	0	0	0	0	0	0	0	0	0	0	1	0	0	0	0	0
hsa-mir-6808	3	0	0	1	0	0	1	5	0	0	2	1	2	1	1	2	0	2	0	3	3	0	0	4	1	1	0	1	2	1	1	0	0	0	1	1	1	1	1	1	3	0	0	1	0	0	2	3	1
hsa-mir-4496	0	0	0	0	0	0	0	0	0	0	0	0	0	0	0	0	0	1	0	0	1	0	0	0	0	0	0	0	0	0	0	0	0	0	0	1	0	0	0	0	0	2	0	0	0	0	0	0	0
hsa-mir-548aa-1	0	0	0	0	0	0	0	0	0	0	0	0	0	0	0	0	0	0	0	0	0	0	0	0	0	0	0	0	0	0	0	0	0	0	0	0	0	0	0	0	0	0	0	0	0	0	0	0	0
hsa-mir-8059	0	0	0	0	0	0	0	0	0	0	0	0	0	0	0	0	0	1	0	0	0	0	0	0	0	0	0	0	0	1	0	0	0	0	0	0	0	0	0	1	0	1	0	0	0	1	0	0	0
hsa-mir-4662a	0	6	14	7	3	34	31	132	81	57	5	95	37	11	11	35	137	31	13	15	24	52	10	36	39	0	36	9	30	6	25	65	71	15	16	13	42	10	57	7	30	13	46	102	15	3	18	11	38
hsa-mir-1179	0	0	0	0	0	0	0	0	0	0	0	0	0	0	3	1	1	0	0	0	0	0	0	2	0	0	0	1	0	0	0	0	0	0	0	1	0	0	0	0	2	0	4	0	0	0	0	1	0
hsa-mir-599	0	0	0	0	0	0	0	0	1	0	0	2	1	0	0	0	0	0	0	0	1	0	0	1	0	0	0	0	0	0	0	1	8	0	4	0	0	0	0	0	3	3	3	2	0	0	0	0	0
hsa-mir-5581	0	0	0	1	0	2	0	0	1	1	0	2	1	0	0	3	0	2	0	1	4	1	0	1	0	0	1	0	0	0	1	2	3	0	0	0	1	0	0	0	1	1	1	1	0	0	5	3	3
hsa-mir-9-3	50	31	128	125	28	2570	278	970	433	173	528	494	456	59	246	139	195	279	116	88	554	133	55	384	404	223	130	1920	2408	45	506	305	544	115	2752	199	96	157	53	133	674	552	1062	500	1003	24	1436	959	790
hsa-mir-770	0	0	0	0	0	0	0	0	0	0	0	0	0	1	0	0	0	0	0	0	0	0	0	1	0	0	2	0	0	0	0	0	0	0	0	0	0	0	0	0	0	1	1	0	0	0	0	0	0
hsa-mir-4426	0	0	0	0	0	0	0	0	0	1	0	0	0	0	0	0	0	0	0	0	0	0	0	0	0	0	1	1	1	0	0	0	0	0	0	0	0	1	0	0	0	0	0	0	0	0	0	0	0
hsa-mir-329-2	0	0	0	1	3	2	1	2	0	0	1	0	5	2	0	1	2	3	0	0	2	2	0	0	3	0	3	0	0	0	5	0	2	1	0	0	1	2	0	0	4	1	6	0	3	1	4	0	1
hsa-mir-7977	0	0	0	0	0	0	0	0	0	0	0	0	0	0	0	0	0	0	0	0	0	0	0	0	0	0	0	0	0	0	0	0	0	0	0	0	0	0	0	0	0	0	0	0	0	0	0	0	0
hsa-mir-4803	0	0	1	0	0	0	1	0	0	0	0	0	0	0	0	0	0	0	0	0	0	0	0	0	0	0	0	0	0	0	0	0	0	0	0	0	0	0	0	0	0	0	0	1	0	0	0	0	0
hsa-mir-4746	4	6	4	4	1	2	11	44	18	22	3	12	43	2	7	33	13	34	6	8	31	34	0	7	6	2	36	14	8	1	14	11	12	25	11	2	6	7	4	6	6	21	10	5	13	2	64	23	29
hsa-mir-2277	4	3	1	1	0	6	3	0	8	6	3	7	1	4	5	6	6	14	1	3	8	5	0	2	2	1	13	3	4	3	1	5	7	4	2	3	3	0	1	5	5	4	3	2	4	1	6	10	0
hsa-mir-3660	0	4	0	0	0	0	0	0	0	0	0	2	0	0	0	0	0	1	0	0	0	0	0	0	0	0	0	0	0	0	1	0	0	0	0	0	0	0	0	0	0	0	0	2	0	0	0	7	0
hsa-mir-6076	0	0	0	0	0	0	0	0	0	0	0	0	0	0	0	0	0	0	0	0	0	0	0	0	0	0	1	0	0	0	0	0	0	0	0	0	0	0	0	0	0	0	0	0	0	0	0	0	0
hsa-mir-6811	0	0	0	0	0	0	0	0	0	0	0	0	0	0	0	0	0	0	0	0	0	0	0	0	0	0	0	0	0	0	1	0	0	0	0	0	0	1	0	0	0	0	0	0	0	0	0	0	0
hsa-mir-6873	0	0	0	0	0	0	0	0	0	1	0	0	0	0	0	0	0	0	0	0	1	0	0	1	0	0	0	0	0	0	0	0	0	1	0	1	0	0	0	0	0	0	0	1	0	0	0	0	0
hsa-mir-328	2870	34	20	15	15	51	635	72	92	53	24	45	73	40	19	89	75	68	27	38	183	200	16	44	42	14	115	111	29	16	133	71	87	89	46	33	31	34	9	53	127	52	225	190	55	18	133	285	93
hsa-mir-876	0	0	0	0	0	0	0	0	1	0	1	1	1	0	0	0	0	0	0	0	0	1	0	0	0	0	0	0	0	0	1	0	0	0	0	0	0	0	0	0	1	0	0	0	0	0	0	0	0
hsa-mir-7155	3	0	2	0	0	1	3	0	1	1	2	0	0	0	0	0	1	2	0	1	2	0	0	2	0	0	2	0	0	0	3	1	0	2	1	0	0	0	0	0	0	0	2	0	4	0	0	1	1
hsa-mir-3689e	0	0	0	0	0	0	0	0	1	0	0	0	0	0	0	0	0	0	0	0	0	0	0	0	0	0	0	0	0	0	0	1	0	0	0	0	0	0	0	0	0	0	0	0	0	1	0	0	0
hsa-mir-345	11	45	16	19	33	56	79	120	68	136	63	44	161	17	100	97	57	110	19	37	70	171	20	70	50	25	413	23	89	34	42	64	69	112	37	86	52	22	14	58	101	70	37	109	63	22	73	101	69
hsa-mir-651	0	13	8	6	4	22	13	8	18	16	12	11	19	6	6	20	8	17	4	5	19	19	1	33	8	3	25	20	1	4	16	16	5	6	12	6	4	2	2	10	23	7	8	28	31	3	58	28	15
hsa-mir-1263	0	0	0	0	0	0	0	0	0	0	0	0	0	0	0	0	0	0	0	0	0	0	0	0	0	0	0	0	0	0	0	0	0	0	0	0	0	0	0	0	0	0	0	0	0	0	0	0	0
hsa-mir-4664	1	0	1	1	0	4	2	7	3	4	4	0	5	0	0	11	1	4	0	4	3	7	0	1	3	1	16	2	13	1	10	1	1	4	3	1	1	1	2	7	2	2	0	17	12	3	2	2	12
hsa-mir-624	0	2	3	1	7	2	3	7	4	4	3	5	5	2	2	2	3	4	2	2	11	4	0	7	4	0	9	6	4	1	11	5	5	0	3	3	1	2	3	5	5	3	2	12	1	1	8	8	5
hsa-mir-3616	0	0	0	0	0	0	0	0	0	0	0	0	0	0	0	0	0	0	0	0	0	3	0	0	0	0	0	0	0	0	0	0	2	0	1	0	0	0	1	0	0	0	0	0	0	0	1	1	0
hsa-mir-4509-3	0	0	0	0	0	0	0	0	0	0	0	0	0	0	0	0	0	0	0	0	0	0	0	0	0	0	0	0	0	0	0	0	0	0	0	0	0	0	0	0	0	0	0	0	0	0	0	0	0
hsa-mir-643	0	0	2	0	1	2	7	8	0	10	1	1	3	4	1	1	1	2	2	2	3	2	0	9	2	1	6	2	4	2	4	2	1	3	1	1	0	0	0	4	13	2	2	6	7	1	8	15	3
hsa-mir-1302-5	0	0	0	0	0	0	0	0	0	0	0	0	0	0	0	0	0	0	0	0	0	0	0	0	0	0	0	0	0	0	0	0	0	0	0	0	0	0	0	0	0	0	0	0	0	0	0	0	0
hsa-mir-6771	0	0	0	0	0	0	0	1	0	0	0	0	0	0	0	0	0	0	0	0	0	0	0	0	0	0	0	1	0	0	0	0	0	0	0	0	0	0	0	0	0	0	0	0	0	0	0	0	0
hsa-mir-3179-4	0	0	0	0	0	0	0	0	0	0	0	0	0	0	0	0	0	0	0	0	0	0	0	0	0	0	0	0	0	0	0	0	0	0	0	0	0	0	0	0	0	0	0	0	0	0	0	0	0
hsa-mir-4453	0	2	2	0	2	1	0	0	1	2	1	0	2	1	1	3	0	1	0	3	0	2	0	1	0	0	2	0	0	1	0	2	0	3	0	0	0	0	2	1	0	3	1	1	1	0	1	0	0
hsa-mir-1255b-1	0	0	0	0	0	0	0	0	0	0	0	0	0	0	0	0	0	0	0	0	0	0	0	0	0	0	0	0	0	0	0	0	0	0	0	0	0	0	0	0	0	0	0	0	0	0	0	0	0
hsa-mir-625	537	1329	750	585	336	694	1045	893	1105	1702	351	1275	1762	935	1503	852	717	1246	1078	707	1465	1884	244	2141	923	420	875	2823	2369	771	2019	1567	1223	1238	1652	1037	953	270	971	511	1190	2596	861	1868	1722	175	2851	1353	1296
hsa-mir-3130-2	3	8	4	0	26	14	25	9	7	10	8	28	12	8	7	6	16	15	7	11	33	11	3	62	33	3	3	21	21	10	22	7	15	3	12	15	7	4	3	4	27	6	9	34	15	4	29	17	17
hsa-mir-7848	0	0	0	0	0	0	0	0	0	0	0	0	0	0	0	0	0	0	0	0	0	0	0	0	0	0	0	0	1	0	0	0	0	0	0	0	0	0	0	0	0	0	0	0	0	0	0	0	0
hsa-mir-6818	0	0	0	1	1	0	2	0	0	0	0	0	4	0	0	1	0	2	0	0	0	1	0	0	0	0	1	2	0	0	0	0	0	1	0	0	0	0	0	0	1	0	0	0	2	0	3	0	0
hsa-mir-4503	0	0	0	0	0	0	0	0	0	0	0	0	0	0	0	0	0	0	0	0	0	0	0	0	0	0	0	0	0	0	0	0	0	0	0	0	0	0	0	0	0	0	0	0	0	0	0	0	0
hsa-mir-561	0	1	1	0	0	1	3	0	1	0	0	1	0	1	1	2	0	0	1	1	10	4	0	0	2	0	0	0	0	2	7	0	2	4	1	1	0	0	0	0	8	2	0	1	4	1	6	16	4
hsa-mir-521-2	0	0	0	0	0	0	0	0	0	0	0	0	0	0	0	0	0	0	0	0	0	0	0	0	0	0	0	0	0	0	0	0	0	0	0	0	0	0	0	0	0	0	0	0	0	0	0	0	0
hsa-mir-1184-2	0	0	0	0	0	0	0	0	0	0	0	0	0	0	0	0	0	0	0	0	0	0	0	0	0	0	0	0	0	0	0	0	0	0	0	0	0	0	0	0	0	0	0	0	0	0	0	0	0
hsa-mir-4298	0	0	0	0	0	0	0	0	0	0	0	0	0	0	0	0	0	0	0	0	0	0	0	0	0	0	0	0	0	0	0	0	0	0	0	0	0	0	0	0	0	0	0	0	0	0	0	0	0
hsa-mir-8076	0	0	0	0	0	0	0	0	0	0	0	0	0	0	0	0	0	0	0	0	0	0	0	0	0	0	0	0	0	0	0	0	0	0	0	0	0	0	0	0	0	0	0	0	0	0	0	0	0
hsa-mir-92a-1	43280	34121	16561	28828	4538	22980	152217	29222	76214	95075	7728	57510	89765	17647	10408	48636	67407	68703	23764	61635	152116	159892	4952	114269	41615	11976	271894	31809	19128	4672	49547	39426	86445	106293	40522	18699	24692	14144	14210	40508	107915	63945	47961	58655	63247	7024	87100	158199	97725
hsa-mir-6801	1	0	1	0	0	0	0	0	0	0	0	0	2	0	0	0	0	0	0	1	0	0	0	0	0	0	0	0	0	0	1	0	0	0	1	0	0	0	0	0	0	0	0	0	0	0	0	0	0
hsa-mir-6877	0	1	0	0	3	1	4	0	2	1	1	0	2	0	0	1	0	3	0	1	4	1	0	3	2	0	2	1	0	0	1	1	0	2	0	1	1	0	0	0	3	0	0	2	0	0	0	1	0
hsa-mir-6894	2	0	0	0	0	0	3	2	1	0	0	0	0	0	0	0	0	0	0	0	1	1	0	0	1	0	1	0	1	0	0	0	0	0	2	0	0	1	0	0	2	0	0	0	0	0	0	3	0
hsa-mir-1180	262	10	4	8	3	11	87	62	42	30	24	44	114	6	11	135	27	133	17	36	34	30	4	31	24	8	342	100	146	2	56	43	48	64	16	12	5	16	8	17	67	64	34	171	193	7	64	163	60
hsa-mir-6865	0	0	0	0	0	0	0	0	0	0	0	0	0	0	0	1	0	0	0	1	0	1	0	0	0	0	0	0	0	0	0	0	0	0	0	0	0	0	0	0	0	0	0	0	0	0	1	0	0
hsa-mir-374a	12	2163	2258	870	384	1681	6446	4836	7017	5836	1203	5331	7518	848	1726	5650	1426	5460	2325	1286	24524	5814	329	13431	1607	798	6924	2126	811	1141	3646	3061	6881	3936	1327	1847	1458	1672	837	2883	16460	7745	5906	3335	9692	397	9171	7003	15463
hsa-mir-6724-2	0	0	0	0	0	0	0	0	0	0	0	0	0	0	0	0	0	0	0	0	0	0	0	0	0	0	0	0	0	0	0	0	0	0	0	0	0	0	0	0	0	0	0	0	0	0	0	0	0
hsa-mir-4284	0	0	0	0	0	0	0	0	0	0	0	0	0	0	0	0	0	0	0	0	1	1	0	0	0	0	0	0	0	0	0	0	0	0	0	0	0	0	0	0	0	0	0	0	1	0	0	0	0
hsa-mir-639	0	3	1	2	6	3	1	6	0	3	1	1	2	2	2	0	16	3	2	3	8	2	0	1	4	0	1	4	6	5	6	0	3	0	1	3	1	3	1	1	3	2	1	0	2	1	4	1	5
hsa-mir-4315-1	0	0	0	0	0	0	0	0	0	0	0	0	0	0	0	0	0	0	0	0	0	0	0	0	1	0	0	1	0	0	0	0	0	0	0	0	0	0	0	0	0	0	0	0	0	0	0	0	0
hsa-mir-3117	0	0	1	0	0	1	4	11	6	1	0	0	9	1	1	2	3	7	2	0	9	8	0	7	3	1	5	5	2	0	9	0	3	2	2	2	2	1	1	2	2	0	4	2	3	5	11	1	0
hsa-mir-6732	0	0	0	0	0	0	0	0	0	0	2	0	0	0	0	0	0	0	0	0	0	0	0	0	0	0	1	0	0	0	0	0	0	0	0	0	0	0	0	0	0	0	0	0	0	0	0	0	0
hsa-mir-1273d	0	0	0	0	0	0	0	0	0	0	0	0	0	0	0	0	0	0	0	0	0	0	0	0	0	0	0	0	0	0	0	0	0	0	0	0	0	0	0	0	0	0	0	0	0	0	0	0	0
hsa-mir-575	0	0	0	0	0	0	0	0	0	0	0	0	0	0	0	0	0	0	0	0	0	0	0	0	0	0	0	0	0	0	0	0	0	0	0	0	0	0	0	0	0	0	0	0	0	0	0	0	0
hsa-mir-3925	0	2	0	0	0	1	0	0	0	0	0	1	0	0	0	0	0	0	0	0	1	0	0	0	0	0	0	0	0	0	0	0	0	0	0	0	1	0	0	0	3	0	0	0	0	0	0	0	0
hsa-mir-513c	0	0	0	0	0	2	0	1	0	0	1	0	0	0	2	0	2	0	1	0	1	0	0	0	0	1	0	0	0	1	0	0	1	0	0	0	0	0	0	0	0	1	0	0	0	0	1	0	0
hsa-mir-367	0	0	0	0	0	0	0	0	0	0	0	0	0	0	0	0	0	0	0	0	0	0	0	0	0	0	0	0	0	0	0	0	0	0	0	0	0	0	0	0	0	0	0	0	0	0	0	0	0
hsa-mir-593	0	0	0	0	0	0	0	0	0	0	0	0	0	0	0	0	0	0	0	0	0	0	0	0	0	0	0	0	0	0	0	0	0	0	0	0	0	0	0	0	0	0	0	0	0	0	0	0	0
hsa-mir-761	0	0	0	0	0	0	0	0	0	0	0	0	0	0	0	0	0	0	0	0	0	0	0	0	0	0	0	0	0	0	0	0	0	0	0	0	0	0	0	0	0	0	0	0	0	0	0	0	0
hsa-mir-579	0	0	1	0	2	3	3	9	2	3	2	5	0	0	3	6	4	7	6	5	7	1	0	1	0	0	2	5	4	3	7	0	2	4	7	2	2	0	1	4	1	6	3	4	3	0	17	5	6
hsa-mir-4668	0	6	4	6	3	5	13	10	24	8	3	5	18	6	7	4	5	5	5	9	23	12	3	7	4	3	19	4	3	2	4	1	9	25	5	6	7	1	6	12	13	5	10	3	8	1	10	9	13
hsa-mir-301b	0	9	3	3	8	7	9	12	28	9	35	10	54	4	7	26	5	22	5	2	14	12	3	2	3	1	70	2	7	3	7	5	9	9	6	3	8	4	4	14	8	6	6	28	6	5	11	25	8
hsa-mir-548x-2	0	0	0	0	0	0	0	0	0	0	0	0	0	0	0	0	0	0	0	0	0	0	0	0	0	0	0	0	0	0	0	0	0	0	0	0	0	0	0	0	0	0	0	0	0	0	0	0	0
hsa-mir-7161	0	0	0	0	0	0	0	1	0	0	0	0	0	0	0	0	0	0	1	0	0	0	0	0	0	0	0	0	1	0	0	0	1	0	0	0	0	1	0	0	0	0	0	0	0	0	0	1	0
hsa-mir-3917	20	7	3	1	1	4	3	3	6	0	11	0	11	5	1	5	4	2	2	11	2	7	0	4	4	2	2	1	16	1	3	0	2	7	5	4	3	5	1	1	6	5	1	7	10	1	16	6	3
hsa-mir-103b-2	0	0	0	0	0	0	0	0	0	0	0	0	0	0	0	0	0	0	0	0	0	0	0	0	0	0	0	0	0	0	0	0	0	0	0	0	0	0	0	0	0	0	0	0	0	0	0	0	0
hsa-mir-4276	0	0	0	0	0	0	0	0	0	0	0	0	0	0	0	0	0	0	0	0	0	0	0	0	0	0	0	0	0	0	0	0	0	0	0	0	0	0	0	0	0	0	0	0	0	0	0	0	0
hsa-mir-4321	0	0	0	0	0	0	0	0	0	0	0	0	0	0	0	0	0	0	0	0	0	0	0	0	0	0	0	0	0	0	0	0	0	0	0	0	0	0	0	0	0	0	0	0	0	0	0	0	0
hsa-mir-663a	0	0	0	0	0	0	0	0	0	0	0	0	0	0	0	0	0	0	0	0	0	0	0	0	0	0	0	0	0	0	0	0	0	0	0	0	0	0	0	0	0	0	0	0	0	0	0	0	0
hsa-mir-490	320	0	0	8	1	0	590	3	19	0	0	17	0	0	0	4	72	2	0	2	47	0	0	1	2	0	0	0	0	1	238	0	39	0	0	8	0	5	0	0	43	0	56	16	0	0	3	2	265
hsa-mir-6851	0	2	0	0	0	0	0	1	0	0	2	0	0	0	0	0	2	1	0	1	0	1	0	0	0	0	4	0	1	0	1	0	0	1	2	0	0	0	0	1	1	0	0	0	0	0	0	0	0
hsa-mir-3156-1	0	0	0	0	0	0	0	0	0	0	0	0	0	0	0	0	0	0	0	0	0	0	0	0	0	0	0	0	0	0	0	0	0	0	0	0	0	0	0	0	0	0	0	0	0	0	0	0	0
hsa-mir-629	52	294	105	71	104	356	835	657	318	799	375	598	740	195	237	687	439	870	230	375	639	1007	64	657	294	123	942	570	866	151	730	309	888	428	230	275	220	78	143	160	974	643	677	1381	530	113	1116	619	827
hsa-mir-6840	0	0	0	0	0	0	0	0	0	0	0	1	0	0	0	0	0	0	0	0	0	0	0	2	0	0	0	1	0	0	2	0	0	0	0	0	0	1	0	0	1	0	0	0	0	0	0	0	0
hsa-mir-518c	0	0	0	0	0	0	0	5	1	0	1	0	1	1	0	0	0	2	0	0	0	0	0	0	0	0	0	0	0	0	0	0	0	0	0	0	0	0	1	0	0	0	0	1	0	0	0	0	0
hsa-mir-4493	0	0	0	0	0	0	0	0	0	0	0	0	0	0	0	0	0	0	0	0	0	0	0	0	0	0	0	0	0	0	0	0	0	0	0	0	0	0	0	0	0	0	0	0	0	0	0	0	0
hsa-mir-4430	0	0	0	0	1	0	1	0	0	0	0	0	0	0	0	0	0	0	0	0	0	0	0	2	0	0	0	0	0	0	0	0	0	0	0	0	0	0	0	0	0	0	0	0	0	0	0	0	0
hsa-mir-520g	0	0	0	0	0	0	0	1	0	0	0	0	0	0	0	0	0	0	0	0	0	0	0	0	0	0	0	0	1	0	0	0	0	0	0	0	0	0	0	0	0	0	0	0	0	0	0	0	1
hsa-mir-6775	0	0	0	0	0	0	0	0	0	0	0	0	0	0	0	0	0	0	1	0	0	0	0	1	0	0	3	0	0	0	0	0	0	0	0	0	0	0	0	0	0	0	0	0	0	0	2	0	0
hsa-mir-5704	0	0	0	0	0	0	0	0	0	0	0	0	0	0	0	0	0	0	0	0	0	0	0	0	0	0	0	0	0	0	0	0	0	0	0	0	0	0	0	0	0	0	0	0	0	0	0	0	0
hsa-mir-5703	1	1	2	1	1	3	2	0	1	1	2	0	1	2	0	4	5	2	1	3	2	1	2	0	2	1	2	1	1	0	0	1	4	0	1	2	2	3	1	3	2	1	0	5	11	2	1	0	3
hsa-mir-8053	0	0	0	0	0	0	0	0	0	0	0	0	0	0	0	0	0	0	0	0	0	0	0	0	0	0	0	0	0	0	0	0	0	0	0	0	0	0	0	0	0	0	0	0	0	0	0	0	0
hsa-mir-4700	0	0	0	0	0	0	2	0	0	0	0	0	0	0	0	1	0	1	0	0	0	0	0	0	0	0	5	0	0	0	0	1	0	0	0	0	0	1	0	0	0	0	0	0	1	0	0	0	0
hsa-mir-22	6772	90624	77615	56391	21222	81944	558299	300806	288829	277840	37533	136590	296534	58282	87114	178442	260635	519448	56463	160179	529858	439913	32830	158420	201770	30442	236113	325679	134014	34253	599617	91542	395579	201618	52041	105840	105138	77846	40329	129806	526180	265465	392886	248770	256703	47211	377459	132078	440160
hsa-mir-6830	0	0	0	0	0	0	0	0	0	0	0	0	0	0	0	0	0	0	0	0	0	0	0	0	0	0	0	0	0	0	0	0	0	0	0	0	0	0	0	0	0	0	0	0	0	0	0	0	0
hsa-mir-4256	0	0	0	0	0	0	0	0	0	0	0	0	0	0	0	0	0	0	0	0	0	0	0	0	0	0	0	0	0	0	0	0	0	0	0	0	0	0	0	0	0	0	0	0	0	0	0	0	0
hsa-mir-548ac	0	0	0	0	0	0	0	0	0	0	0	0	0	0	0	0	0	0	0	0	0	0	0	0	0	0	0	0	0	0	0	0	0	0	0	0	0	0	0	0	0	0	0	0	0	0	0	0	0
hsa-mir-4511	0	0	0	0	0	0	0	1	0	0	1	0	1	0	0	0	0	5	0	0	0	0	0	1	0	0	0	0	0	0	0	0	0	1	0	0	0	0	0	0	0	0	1	0	2	0	0	0	1
hsa-mir-4704	0	0	0	0	0	0	0	0	0	0	0	0	0	0	0	0	0	0	0	0	0	3	0	0	0	2	0	0	0	0	0	0	0	4	1	1	0	0	0	0	0	0	0	0	0	0	0	0	0
hsa-mir-378e	0	0	0	0	0	0	0	0	0	0	0	1	0	0	0	0	0	0	0	0	0	0	0	1	0	0	0	0	0	0	2	0	0	0	0	0	0	1	0	0	0	0	0	0	0	0	0	0	0
hsa-mir-365b	63	34	42	61	11	53	252	189	132	109	28	96	269	14	32	110	78	66	83	49	327	193	17	217	67	15	280	39	12	6	144	60	163	142	47	12	68	105	22	82	145	105	255	136	89	11	127	109	210
hsa-mir-6823	0	0	0	0	0	0	0	0	0	0	0	0	0	0	0	1	0	0	0	0	0	0	0	0	0	0	0	0	0	0	0	0	0	0	0	0	0	0	0	0	0	0	0	0	0	0	0	0	0
hsa-mir-433	11	4	3	3	3	3	10	3	7	8	2	8	8	4	1	8	8	7	2	4	10	12	1	9	9	0	8	6	6	1	25	3	7	15	1	7	5	2	3	4	18	9	5	7	8	1	15	9	8
hsa-mir-107	8	121	94	58	45	121	514	402	318	329	64	110	389	82	146	111	235	311	106	238	548	548	32	511	262	30	545	281	282	66	659	170	277	235	84	109	86	76	56	129	405	235	214	858	211	49	479	533	370
hsa-mir-4314	0	0	0	0	0	0	0	0	0	0	0	0	0	0	0	0	0	0	0	0	0	0	0	0	0	0	0	0	0	0	0	0	0	0	0	0	0	0	0	0	0	0	0	0	0	0	0	0	0
hsa-mir-4798	0	0	0	0	0	0	0	0	0	0	0	0	0	0	0	0	0	0	0	0	1	0	0	0	0	0	0	0	0	0	0	0	0	0	0	0	0	0	0	0	0	0	0	0	0	0	0	0	0
hsa-mir-6815	0	0	0	2	0	1	1	0	1	0	1	0	3	1	0	2	0	1	2	1	4	1	0	0	0	0	0	2	1	0	0	2	2	1	0	0	0	0	0	0	2	0	0	1	2	2	3	2	1
hsa-mir-5090	2	0	0	0	0	0	1	0	3	2	0	0	0	0	0	3	0	0	0	0	0	3	0	2	2	0	2	0	2	0	1	3	4	0	0	0	0	0	0	1	0	2	1	2	0	1	2	0	1
hsa-mir-618	2	3	1	1	0	2	2	4	1	3	0	8	6	0	1	0	0	5	2	4	1	0	0	0	3	0	13	4	0	0	5	0	5	3	0	0	4	1	0	1	0	12	0	9	2	0	1	0	0
hsa-mir-4734	0	0	0	0	0	0	1	0	0	0	0	0	2	0	0	1	0	0	0	0	1	0	0	0	0	0	0	0	0	0	0	0	0	2	0	0	1	0	0	0	0	0	2	1	0	0	0	0	0
hsa-mir-4477b	0	0	0	0	0	0	0	0	0	0	0	0	0	0	0	0	0	0	0	0	0	0	0	0	0	0	0	0	0	0	0	0	0	0	0	0	0	0	0	0	0	0	0	0	0	0	0	0	0
hsa-let-7f-2	92	3273	2193	1472	754	2774	104592	43279	67667	64433	1018	28550	90660	1686	2048	53207	15378	55033	2532	19388	124553	124623	923	38245	8951	1040	89612	17659	10660	1308	69361	35090	107336	32283	796	3540	2270	4919	1542	3010	127022	66230	51817	32751	31651	1088	83474	84057	89010
hsa-mir-3166	0	0	0	0	0	0	0	0	0	0	0	0	0	0	0	0	0	0	0	0	0	0	0	0	0	0	0	0	0	0	0	0	0	0	0	0	0	0	0	0	0	0	0	0	0	0	0	0	0
hsa-mir-3123	0	0	0	0	0	0	0	0	0	0	0	0	0	0	0	0	0	0	0	0	0	0	0	0	0	0	0	0	0	0	0	0	0	0	0	0	0	0	0	0	0	0	0	0	0	0	0	0	0
hsa-mir-4419b	0	0	0	0	0	0	0	0	0	0	0	0	0	0	0	0	0	0	0	0	0	0	0	0	0	0	0	0	0	1	2	0	0	0	0	0	0	0	0	0	0	0	0	0	0	0	0	1	0
hsa-let-7d	14326	2105	1372	915	468	1238	5794	2847	2518	3615	382	2895	4513	596	1256	2265	3280	3972	1872	1966	5764	3946	534	2579	2183	750	6186	2771	1974	508	3825	1743	2580	2291	502	966	839	964	1035	1421	2861	2280	2264	3045	2669	416	6165	5018	3047
hsa-mir-527	0	0	0	0	0	0	0	0	0	0	0	1	0	0	0	0	0	0	0	0	0	0	0	0	0	0	0	0	0	0	0	0	0	0	0	0	0	0	0	0	1	0	0	0	0	0	0	0	0
hsa-mir-4261	0	0	0	0	0	0	0	0	0	0	0	0	0	0	0	0	0	0	0	0	0	0	0	0	0	0	0	0	0	0	0	0	0	0	0	0	0	0	0	0	0	0	0	0	0	0	0	0	0
hsa-mir-924	0	0	0	0	0	0	0	0	0	0	0	0	0	0	0	0	0	0	0	0	0	0	0	0	0	0	0	0	0	0	0	0	0	0	0	0	0	0	0	0	0	0	0	0	0	0	0	0	0
hsa-mir-3065	3	10	8	12	5	54	164	62	106	84	13	26	52	80	27	89	15	59	7	15	150	174	8	61	39	9	137	213	9	4	50	80	53	30	36	12	13	13	4	2	186	20	26	29	76	0	121	52	160
hsa-mir-6781	1	1	0	0	1	0	0	1	2	1	3	0	1	1	0	1	1	3	1	0	3	1	2	1	1	0	1	1	1	0	0	1	0	0	0	0	0	0	0	1	1	0	0	1	0	1	3	0	2
hsa-mir-374b	1	157	334	108	67	206	783	360	395	447	103	384	642	65	207	311	577	273	367	129	1336	320	44	930	181	99	865	278	85	153	457	190	388	296	98	165	116	47	101	236	931	658	394	289	429	42	388	492	503
hsa-mir-4486	0	0	0	0	0	0	0	0	0	0	0	0	0	0	0	0	0	0	0	0	0	0	0	0	0	0	0	0	0	0	0	0	0	0	0	0	0	0	0	0	0	0	0	0	0	0	0	0	0
hsa-mir-548aw	1	0	1	0	1	1	3	1	0	0	0	0	1	0	0	0	0	0	0	0	1	2	0	0	1	0	0	1	0	0	0	0	6	2	0	2	0	0	1	0	1	0	3	2	1	1	1	5	1
hsa-mir-941-5	0	0	0	0	0	0	0	0	0	0	0	0	0	0	0	0	0	0	0	0	0	0	0	0	0	0	0	0	0	0	0	0	0	0	0	0	0	0	0	0	0	0	0	0	0	0	0	0	0
hsa-mir-548aq	0	0	0	1	0	0	0	0	1	0	0	1	1	0	0	0	0	0	1	0	0	0	0	0	0	0	1	0	0	1	0	0	0	1	0	0	1	0	0	0	0	1	0	0	1	0	0	0	0
hsa-mir-124-3	0	0	0	0	0	0	0	0	0	0	0	0	0	0	0	0	0	0	0	0	0	1	0	0	0	0	0	0	0	0	1	0	0	0	0	0	0	0	0	0	2	0	0	0	0	0	0	0	0
hsa-mir-6069	0	0	0	0	0	0	0	0	0	0	0	0	0	0	0	0	0	0	0	0	0	0	0	0	0	0	0	0	0	0	0	0	0	0	0	0	0	0	0	0	0	0	0	0	0	0	0	0	0
hsa-mir-4671	0	0	0	0	0	0	0	0	0	0	0	0	0	0	0	0	0	0	0	0	0	0	0	0	0	0	0	0	0	0	0	0	0	0	0	0	0	0	0	0	0	0	0	0	0	0	0	0	0
hsa-mir-4634	1	0	0	0	0	0	0	0	0	0	0	0	0	0	0	0	0	0	0	0	0	0	0	0	0	0	0	0	0	0	0	0	0	0	0	0	0	0	0	0	0	0	0	0	0	0	0	0	0
hsa-mir-548ag-1	0	0	0	0	0	0	0	0	0	0	0	0	0	0	0	0	0	0	0	0	0	0	0	0	0	0	0	0	0	0	0	0	0	0	0	0	0	0	0	0	0	0	0	0	0	0	0	0	0
hsa-mir-4773-2	0	0	0	0	0	0	0	0	1	0	0	0	0	0	0	0	0	0	0	0	2	1	0	0	0	0	0	0	0	0	0	0	0	0	0	0	1	0	0	1	0	1	0	0	1	0	0	0	0
hsa-mir-6806	1	1	2	0	2	1	11	15	4	6	1	1	4	0	0	4	3	9	0	0	9	7	0	5	1	2	13	2	3	2	2	1	2	4	1	3	0	0	1	0	8	2	5	3	9	1	8	4	9
hsa-mir-3618	0	0	0	0	0	0	2	2	0	2	1	4	0	0	0	1	3	0	0	1	4	0	0	3	1	0	2	0	1	0	2	0	0	0	0	0	0	0	0	0	1	1	2	0	4	0	0	0	1
hsa-mir-3689f	0	0	0	0	0	0	0	0	0	0	0	0	0	0	0	0	0	0	0	0	0	0	0	0	0	0	0	0	0	0	0	0	0	0	0	0	0	0	0	0	0	0	0	1	0	0	0	0	0
hsa-mir-4652	0	2	4	0	0	6	0	0	5	6	3	15	1	0	2	20	0	11	8	0	0	19	0	28	2	0	0	0	5	6	8	1	16	0	3	4	11	4	4	6	28	46	1	0	6	0	40	52	0
hsa-mir-31	0	4	17	2	34	21	24	17	156	6	19	14	30	65	9	5	39	6	3	9	12	230	3	9	114	23	37	76	98	2	53	12	34	18	32	0	63	4	1	5	14	76	7	14	8	2	125	6	3
hsa-mir-6729	0	0	0	0	0	0	0	0	0	0	0	0	1	0	0	0	0	0	0	0	0	0	0	1	0	0	0	0	0	0	0	0	0	3	0	0	0	0	0	1	0	0	0	0	0	0	0	0	0
hsa-mir-548z	0	0	0	0	0	0	0	0	0	0	0	0	0	0	0	0	0	0	0	0	0	0	0	0	0	0	0	0	0	0	0	0	0	0	0	0	0	0	0	0	0	0	0	0	0	0	0	0	0
hsa-mir-376b	0	2	8	5	2	3	5	15	28	17	0	1	25	1	6	7	15	12	2	2	11	22	0	13	8	3	31	4	3	3	19	0	17	30	2	7	2	0	5	3	6	9	6	4	8	4	17	12	15
hsa-mir-4424	0	0	0	0	0	0	0	0	0	0	1	0	1	1	0	1	1	4	1	0	0	0	0	1	0	0	3	0	0	0	0	0	0	0	1	0	0	0	0	0	0	0	0	0	0	0	0	6	0
hsa-mir-3199-1	0	1	0	0	0	0	0	2	1	0	0	0	0	0	0	1	0	0	1	0	2	2	0	0	0	0	0	0	0	0	1	1	0	2	0	2	0	0	0	0	1	0	1	0	0	0	2	0	0
hsa-mir-7-2	1	10	7	9	14	19	27	86	31	57	15	50	41	5	7	31	1	68	3	8	41	60	1	81	8	2	149	10	14	10	6	7	5	62	0	6	5	7	13	7	4	40	6	49	82	0	51	119	43
hsa-mir-4525	2	1	0	0	0	0	0	2	0	0	1	0	0	0	0	0	1	0	2	1	1	2	0	0	2	1	1	0	0	0	0	1	0	1	0	1	0	0	0	0	2	1	0	1	1	0	0	1	1
hsa-mir-25	1704	19370	23204	8709	5275	29257	52317	44245	40472	31236	13199	47599	82993	11027	18659	22501	29555	51266	34644	22735	61919	52232	4588	77323	25652	6486	88206	36919	24727	9499	45000	20311	23378	61951	18568	17532	20157	9268	14730	28960	32087	62271	17094	37036	76144	6045	70784	46542	26780
hsa-mir-3692	0	1	0	0	0	0	0	1	0	0	0	0	0	0	0	0	0	0	0	0	0	0	0	0	0	0	0	0	0	0	1	0	0	0	0	0	0	0	0	0	0	0	0	0	0	0	0	0	0
hsa-mir-6501	1	1	0	0	1	0	2	3	0	1	0	0	4	0	1	0	0	1	0	1	0	0	0	2	0	0	0	4	5	1	1	0	0	1	0	0	0	0	0	0	1	1	0	1	3	0	1	0	0
hsa-mir-4667	0	0	0	0	0	0	0	0	2	0	0	0	0	0	0	0	0	0	0	1	0	2	0	2	0	0	2	0	1	0	0	0	2	0	0	0	0	0	0	1	0	0	0	0	1	0	0	0	0
hsa-mir-4737	0	0	0	0	0	0	0	0	0	0	0	0	0	0	0	0	0	0	0	0	0	0	0	0	0	0	0	0	0	0	0	0	0	0	0	0	0	0	0	0	0	0	0	0	0	0	0	0	0
hsa-mir-4253	0	0	0	0	0	0	0	0	0	0	0	0	0	0	0	0	0	0	0	0	0	0	0	0	0	0	0	0	0	0	0	0	0	0	0	0	0	0	0	0	0	0	0	0	0	0	0	0	0
hsa-mir-181b-1	78	201	124	77	240	332	879	475	631	916	100	1341	562	89	245	668	852	704	141	500	674	3033	37	366	249	101	3491	672	173	54	615	331	1716	383	199	176	575	127	76	169	734	472	524	6035	772	109	837	287	420
hsa-mir-8056	0	0	0	0	0	0	0	0	0	0	0	0	0	0	0	0	0	0	0	0	0	0	0	0	0	0	0	0	0	0	0	0	0	0	0	0	0	0	0	0	0	0	0	0	0	0	0	0	0
hsa-mir-3196	0	0	0	0	0	0	0	0	0	0	0	0	0	0	0	0	2	0	0	2	0	0	0	0	3	0	0	5	1	0	0	0	0	0	0	0	0	0	0	0	0	0	0	1	0	0	0	0	0
hsa-mir-6503	0	0	0	1	0	1	1	1	2	1	1	1	3	1	0	2	1	4	1	1	8	0	1	1	3	0	2	1	0	1	5	0	0	0	0	1	2	0	1	0	2	1	0	2	0	1	7	1	4
hsa-mir-4526	0	0	0	0	1	0	0	0	0	0	0	0	0	0	0	0	0	0	0	0	0	1	0	0	0	0	0	0	0	0	1	0	0	1	0	0	0	0	0	0	0	0	0	0	0	0	0	0	0
hsa-mir-6800	0	1	0	0	0	1	0	0	0	0	1	0	0	0	0	0	0	0	0	0	0	0	0	0	0	0	2	1	0	0	0	0	0	0	0	0	0	0	0	0	0	0	0	0	0	0	0	1	0
hsa-mir-5587	0	0	0	0	0	0	0	0	0	1	0	0	0	0	0	0	0	0	0	0	0	0	0	0	0	0	0	0	1	0	0	0	0	0	0	0	0	0	0	0	0	0	0	0	0	0	0	0	0
hsa-mir-4458	0	0	0	0	0	0	0	0	0	0	0	0	0	0	0	0	0	0	0	0	0	0	0	0	0	0	0	0	0	0	0	0	0	0	0	0	0	0	0	0	0	0	0	0	0	0	0	0	0
hsa-mir-6717	0	0	0	0	0	0	0	0	0	0	0	0	0	0	0	0	0	0	0	0	1	0	0	0	0	0	0	0	0	0	1	0	0	0	0	0	0	0	0	0	0	0	0	0	0	0	0	0	0
hsa-mir-619	0	0	0	0	0	0	0	0	0	0	0	0	0	0	0	0	0	0	0	0	0	0	0	0	0	0	0	0	0	0	0	0	0	0	0	0	0	0	0	0	0	0	0	0	0	0	0	0	0
hsa-mir-8082	0	0	0	0	0	0	0	0	0	0	0	0	0	0	0	0	0	0	0	0	0	0	0	0	0	0	0	0	0	0	0	0	0	0	0	0	0	0	0	0	0	0	0	0	0	0	0	0	0
hsa-mir-4714	0	0	0	0	1	1	4	2	3	2	1	0	1	0	1	1	0	8	2	0	0	1	0	4	1	0	2	4	0	0	0	0	0	0	0	1	0	0	0	0	3	0	0	0	1	0	1	0	1
hsa-mir-217	1	121	51	23	8	51	311	63	322	296	22	205	363	26	23	179	197	68	152	39	1011	167	20	194	81	25	499	276	33	16	526	59	309	219	29	67	80	38	25	181	744	45	496	81	912	6	663	496	273
hsa-mir-3126	0	0	0	0	0	0	0	1	2	0	0	0	0	0	0	0	0	1	0	0	0	0	0	0	1	0	0	0	0	1	1	1	0	0	0	0	0	0	0	1	0	0	0	0	2	0	0	0	0
hsa-mir-6716	5	1	0	0	0	1	11	3	1	4	0	2	3	3	0	1	2	2	1	0	7	5	1	1	3	1	0	3	3	0	10	1	0	2	0	0	1	0	0	3	1	1	3	8	4	1	10	0	4
hsa-mir-4679-2	0	0	0	0	0	0	1	0	0	0	0	0	0	0	0	0	0	0	0	0	1	0	0	0	1	0	0	0	0	0	0	0	0	0	0	0	0	0	0	0	0	0	0	0	0	0	1	0	0
hsa-mir-7850	0	0	0	0	0	0	0	0	0	0	0	0	0	0	0	0	0	0	0	0	0	0	0	0	0	0	1	0	1	0	0	0	1	0	0	0	0	0	0	0	0	0	0	0	0	0	1	0	0
hsa-mir-199a-1	299	2965	2565	2243	3058	2245	8294	3041	5294	4965	3135	2708	4616	1734	1128	2339	5345	2152	1374	1390	10557	5789	878	3569	3336	1328	5636	6628	909	2841	12941	780	5344	4829	1720	4974	2345	1032	929	5757	8581	2617	5085	6363	7876	3264	8374	2123	7570
hsa-mir-1910	0	0	0	0	0	0	0	0	0	0	0	0	1	0	0	0	1	0	0	0	0	0	0	2	0	0	0	4	0	0	0	0	0	1	1	0	0	0	0	1	1	1	0	0	0	0	1	0	1
hsa-mir-548ar	0	0	0	0	1	0	0	0	0	0	0	1	0	0	1	0	0	0	0	0	0	0	0	0	0	0	0	0	0	0	0	0	0	0	0	0	0	0	0	0	0	0	0	0	0	0	0	1	0
hsa-mir-4660	0	0	0	0	0	0	1	3	2	0	1	2	3	0	1	1	3	4	1	1	3	10	0	1	1	0	2	1	2	1	2	0	0	7	0	0	1	0	0	0	4	1	7	1	5	0	13	1	2
hsa-mir-2116	5	0	4	1	1	0	14	3	0	5	1	5	4	2	3	3	1	5	2	1	7	5	0	5	1	3	7	11	4	1	5	0	4	1	1	0	0	0	1	0	1	3	1	5	1	1	17	5	1
hsa-mir-6500	0	0	0	0	0	0	0	0	0	0	0	0	0	0	0	0	0	0	0	0	0	0	0	0	0	0	0	0	0	0	0	0	0	0	0	0	0	0	0	0	0	0	0	0	0	0	0	0	0
hsa-mir-512-2	0	0	0	0	0	0	0	4	1	0	0	0	0	0	0	0	0	0	0	0	1	1	0	0	0	0	0	0	0	0	0	0	0	0	1	1	0	0	0	0	0	2	0	1	0	0	0	0	1
hsa-mir-1185-1	0	0	2	0	0	1	0	5	6	2	1	0	3	1	1	2	2	0	0	1	7	5	0	1	0	1	1	1	1	2	1	0	2	2	0	0	1	0	0	2	1	1	0	1	3	1	2	0	0
hsa-mir-642b	0	0	0	0	0	0	0	0	0	0	0	0	0	0	0	0	0	0	0	0	0	0	0	0	0	0	0	0	0	0	0	0	0	0	0	0	2	0	0	0	0	1	0	0	0	0	0	0	0
hsa-mir-586	0	0	0	0	0	0	0	0	0	0	0	0	0	0	0	0	0	0	0	0	0	0	0	0	0	0	0	0	0	0	0	0	0	0	1	0	0	0	0	0	0	0	0	0	0	0	0	0	0
hsa-mir-297	0	0	0	0	0	0	0	0	0	0	0	0	0	0	0	0	0	0	0	0	0	0	0	0	0	0	0	0	0	0	0	0	0	0	0	0	0	0	0	0	0	0	0	0	0	0	0	0	0
hsa-mir-632	2	0	0	0	3	1	3	2	6	2	1	4	4	2	0	2	11	0	0	1	4	0	0	4	2	0	3	5	3	2	8	1	0	1	1	0	2	2	0	1	6	4	0	1	1	0	2	2	2
hsa-mir-132	171	77	117	69	106	108	1792	278	666	618	60	389	997	63	124	437	289	948	101	262	1003	477	52	385	358	54	356	809	425	61	1181	184	685	527	91	170	80	61	83	91	667	468	560	576	744	58	1854	203	688
hsa-mir-501	111	222	81	69	19	218	444	246	290	204	212	165	530	29	221	433	61	737	362	93	283	321	65	279	76	108	688	115	174	26	179	89	150	315	138	79	113	101	65	304	253	168	223	211	769	47	418	730	403
hsa-mir-4641	0	0	0	0	0	0	0	0	0	0	0	0	0	0	0	0	0	0	0	0	0	0	0	0	0	0	0	0	0	0	0	0	0	0	0	0	0	0	0	0	0	0	0	0	0	0	0	0	0
hsa-mir-3152	0	0	2	0	0	1	1	0	0	1	0	0	1	0	0	0	0	0	0	0	0	1	0	0	1	0	0	0	0	0	1	1	0	0	0	0	0	0	0	0	1	1	0	0	0	0	0	0	0
hsa-mir-4520-2	0	0	0	0	0	0	0	0	0	0	0	0	0	0	0	0	0	0	0	0	0	0	0	0	0	0	0	0	0	0	0	0	0	0	0	1	0	0	0	0	0	0	0	0	0	0	0	0	0
hsa-mir-4435-1	0	0	0	0	0	0	0	2	0	0	0	0	0	0	0	0	0	1	1	0	0	0	0	1	0	0	1	0	0	0	1	0	0	0	0	0	0	0	1	1	0	0	0	1	0	0	0	0	0
hsa-mir-7974	0	1	1	5	0	3	3	6	5	45	0	1	15	1	4	17	1	5	2	1	2	13	0	13	0	2	2	5	1	0	2	2	0	38	0	2	1	0	2	3	0	1	7	1	13	1	55	0	32
hsa-mir-675	68	72	8	385	247	723	193	42	20	23	231	181	2820	8	15	127	85	14	18	477	34	234	6	12	3	3	462	770	19	6	90	8	47	81	15	17	22	7	7	28	23	15	145	1462	127	143	189	4	66
hsa-mir-6829	0	0	0	0	0	0	0	0	0	0	0	0	0	0	0	0	0	0	0	0	0	0	0	0	0	0	0	0	0	0	0	0	0	0	0	0	0	0	0	0	0	0	0	0	0	0	0	0	0
hsa-mir-7114	1	1	0	0	0	1	0	0	0	0	0	0	0	1	0	1	1	4	1	0	0	0	0	0	1	1	0	0	0	0	1	0	0	0	0	0	1	0	0	0	0	0	0	4	0	0	1	1	0
hsa-mir-4729	0	0	0	0	0	0	0	0	0	0	0	0	0	0	0	0	0	0	0	0	2	0	0	0	0	0	0	0	0	1	0	0	0	0	0	0	0	0	0	0	0	0	1	0	0	0	0	1	0
hsa-mir-1251	2	0	0	1	0	2	0	0	2	0	0	0	0	0	0	0	0	5	0	0	1	0	1	0	0	0	0	0	0	0	0	2	1	0	0	1	0	0	0	0	1	0	0	0	0	0	1	0	0
hsa-mir-3914-1	0	0	0	0	0	0	0	0	0	0	0	0	0	0	0	0	0	0	0	0	0	0	0	0	0	0	0	0	0	0	0	0	0	0	0	0	0	0	0	0	0	0	0	0	0	0	0	0	0
hsa-mir-4317	0	0	0	0	0	0	0	0	0	0	0	0	0	0	0	0	0	0	0	0	0	0	0	0	0	0	0	0	0	0	0	0	0	0	0	0	0	0	0	0	0	0	0	0	0	0	0	0	0
hsa-mir-3179-2	0	0	0	0	0	0	0	0	0	0	0	0	0	0	0	0	0	0	0	0	0	0	0	0	0	0	0	0	0	0	0	0	0	0	0	0	0	0	0	0	0	0	0	0	0	0	0	0	0
hsa-let-7e	999	645	584	577	231	1167	24077	3545	6041	5696	441	2724	6206	217	267	6868	2942	3737	547	2721	11947	18120	467	2534	1940	296	6546	3505	1798	124	17102	1585	8775	3935	310	603	893	1004	319	748	9284	4157	7184	18499	2827	249	11919	6538	4651
hsa-mir-887	8	4	5	3	2	6	38	14	28	17	8	3	29	1	4	5	13	12	2	8	31	25	4	8	10	1	26	5	9	2	21	6	9	28	2	8	11	0	2	6	11	5	11	3	18	3	43	7	10
hsa-mir-320d-2	0	1	0	1	1	0	8	1	1	0	0	0	0	0	0	1	1	2	0	1	10	8	0	20	4	1	4	2	4	0	2	2	3	3	0	2	0	0	0	1	1	1	0	4	2	0	2	2	0
hsa-mir-4709	0	0	0	0	0	1	0	7	4	2	0	1	3	0	1	2	2	2	1	1	6	4	0	2	0	0	1	4	1	0	5	3	6	2	0	2	2	0	0	0	2	0	4	2	2	0	4	1	3
hsa-mir-4452	0	0	0	0	0	0	0	0	0	0	0	0	0	0	0	0	0	0	0	0	0	0	0	0	0	0	0	0	0	0	0	0	0	0	0	0	0	0	0	0	0	0	0	0	0	0	0	0	0
hsa-mir-4672	0	0	0	0	0	0	0	0	1	0	0	0	0	0	0	0	0	0	0	0	0	0	0	0	1	0	0	0	1	0	0	0	0	0	0	0	0	0	0	0	0	0	0	0	0	0	0	0	0
hsa-mir-5192	0	0	0	0	0	0	0	0	0	0	0	0	0	0	0	0	0	0	0	0	0	0	0	0	0	0	0	0	0	0	0	0	0	0	0	0	0	0	0	0	1	0	0	0	0	0	0	0	0
hsa-mir-4537	0	0	0	0	0	0	0	0	0	0	0	0	0	0	0	0	0	0	0	0	0	0	0	0	0	0	0	0	0	0	0	0	0	0	0	0	0	0	0	0	0	0	0	0	0	0	0	0	0
hsa-mir-548as	0	0	0	0	0	0	0	0	0	0	0	0	0	0	0	0	0	0	0	0	0	0	0	0	0	0	0	0	0	0	0	0	0	0	0	0	0	0	0	0	0	0	0	0	0	0	0	0	0
hsa-mir-4681	0	0	0	0	0	0	0	0	0	0	0	0	0	0	0	0	0	0	0	0	0	0	0	0	0	0	0	0	0	0	0	0	0	0	0	0	0	0	0	0	0	0	0	0	0	0	0	0	0
hsa-let-7c	3267	1370	699	420	424	260	11960	1956	1872	1609	602	6764	1303	259	120	1262	2970	247	177	246	17775	3465	162	3491	1017	539	3548	2144	130	202	9004	253	3033	2343	310	2168	1742	466	214	1032	5613	547	20743	1100	8922	248	3086	1006	6307
hsa-mir-3135a	0	0	0	0	0	0	0	0	0	0	0	0	0	0	0	0	0	0	0	0	0	0	0	0	0	0	0	0	0	0	0	0	0	0	0	0	0	0	0	0	0	0	0	0	0	0	0	0	0
hsa-mir-4635	0	0	0	0	0	0	0	0	0	0	0	0	0	0	0	0	0	0	0	0	0	0	0	0	0	0	0	0	0	0	0	0	1	0	0	0	1	0	0	0	0	0	0	0	0	0	0	0	0
hsa-mir-6511b-2	75	5	1	0	0	1	15	4	4	3	0	4	4	1	0	5	5	5	1	0	13	5	3	8	2	1	3	0	2	1	3	0	3	1	2	0	0	1	0	3	5	1	2	15	11	0	9	10	6
hsa-mir-1181	4	1	2	0	2	0	1	2	2	1	0	2	0	2	0	1	1	3	0	1	1	0	1	2	0	0	4	1	2	1	2	0	3	1	0	0	1	0	0	1	3	6	0	2	5	0	0	0	1
hsa-mir-499b	0	0	0	0	0	0	0	0	0	0	0	1	3	0	0	1	0	0	0	0	0	0	0	0	0	0	0	0	0	0	0	0	0	0	0	0	0	0	0	0	0	0	0	0	0	0	0	0	0
hsa-mir-137	0	0	0	0	0	1	3	1	3	0	0	0	0	0	1	1	2	0	0	0	3	5	0	0	1	0	0	4	0	0	5	2	7	0	0	1	0	1	0	0	3	2	0	0	0	0	2	1	8
hsa-mir-4535	0	0	0	0	0	0	0	0	0	0	0	0	0	0	0	0	0	0	0	0	0	0	0	0	0	0	0	0	0	0	0	0	0	0	0	0	0	0	0	0	0	0	0	0	0	0	0	0	0
hsa-mir-147b	0	5	12	5	18	47	19	74	34	34	10	0	19	13	27	12	9	64	23	14	7	9	3	17	37	11	5	22	28	11	21	9	10	46	5	19	3	9	27	13	16	8	3	2	9	9	40	22	17
hsa-mir-711	0	0	0	0	0	0	0	0	0	0	0	0	0	0	0	0	0	0	0	0	0	0	0	0	0	0	0	0	0	0	0	0	0	0	0	0	0	0	0	0	0	0	0	0	0	0	0	0	0
hsa-mir-3975	0	0	0	0	0	0	0	0	0	0	0	0	0	0	0	0	0	0	0	0	0	0	0	0	0	0	0	0	0	0	0	0	0	0	0	0	0	0	0	0	0	0	0	0	0	0	0	0	0
hsa-mir-6509	3	2	1	0	0	1	4	3	2	0	1	1	3	1	2	2	1	2	0	0	2	5	0	2	1	0	2	1	0	0	2	1	3	3	1	1	0	0	3	0	0	4	5	0	6	0	11	0	5
hsa-mir-3941	0	1	0	1	0	1	3	0	2	2	1	4	1	1	0	3	3	2	1	2	4	2	0	5	1	1	1	2	0	0	2	1	2	3	0	1	1	0	2	1	3	4	0	6	5	0	5	2	1
hsa-mir-1302-10	0	0	0	0	0	0	0	0	0	0	0	0	0	0	0	0	0	0	0	0	0	0	0	0	0	0	0	0	0	0	0	0	0	0	0	0	0	0	0	0	0	0	0	0	0	0	0	0	0
hsa-mir-4432	0	0	0	0	0	0	0	0	0	0	0	0	0	0	0	0	0	0	0	0	0	0	0	0	0	0	0	0	0	0	0	0	0	0	0	0	0	0	0	0	0	0	0	0	0	0	0	0	0
hsa-mir-4725	0	0	0	0	0	1	0	1	0	0	2	0	0	0	0	2	0	0	0	0	0	0	1	0	0	0	0	0	0	0	1	0	0	0	1	0	0	1	0	0	0	0	0	0	0	0	1	0	0
hsa-mir-4659b	0	0	0	0	0	0	0	0	0	0	0	0	0	0	0	0	0	0	0	0	0	0	1	0	0	0	0	0	0	0	0	0	0	0	0	0	0	0	0	0	0	0	0	0	0	0	0	0	1
hsa-mir-571	0	0	0	0	0	0	0	0	0	0	0	0	0	0	0	1	0	0	0	0	0	0	0	0	0	0	0	0	0	0	0	0	0	0	0	0	0	0	0	0	1	0	0	0	0	0	0	0	0
hsa-mir-203a	231	547411	37225	59449	15761	84208	119064	50415	40752	142985	49698	53738	110514	32600	117079	24288	66960	104526	30294	83457	98954	67338	11573	52508	41466	12582	238406	41077	70882	49684	96020	52100	94186	27817	82846	82737	48718	54120	35985	99567	75737	41104	29552	85487	30034	36956	109284	128398	165372
hsa-mir-196a-2	5	454	158	126	206	1046	162	1087	886	1231	464	728	1253	254	264	1330	104	979	668	604	1036	453	140	557	599	283	2609	135	663	426	351	604	1032	778	573	293	234	180	15	670	1925	1188	492	1217	497	102	1082	1884	1478
hsa-mir-620	0	0	0	0	0	0	0	0	0	0	0	0	0	0	0	0	0	0	0	0	0	0	0	0	0	0	0	0	0	0	0	0	0	0	0	0	0	0	0	0	0	0	0	0	0	0	0	0	0
hsa-mir-1260b	2	0	0	0	0	0	0	0	0	0	0	4	0	0	0	0	0	0	0	0	0	0	0	0	0	0	0	0	0	0	1	0	0	0	0	0	0	0	0	0	0	0	0	1	0	0	0	0	0
hsa-mir-4670	0	0	0	0	0	0	0	0	0	0	0	0	0	0	0	0	0	0	0	0	0	0	0	0	0	0	3	0	0	0	0	0	0	0	0	0	0	0	0	0	0	0	0	0	0	0	0	1	0
hsa-mir-4656	0	0	0	0	0	0	0	0	0	0	0	0	0	0	0	0	0	0	0	0	0	0	0	0	0	0	0	0	0	0	0	0	0	0	0	0	0	0	0	0	0	0	0	0	0	0	0	0	0
hsa-mir-1273a	0	0	0	0	0	0	0	0	0	0	0	0	0	0	0	0	0	0	0	0	0	0	0	0	0	0	0	0	0	0	0	0	0	0	0	0	0	0	0	0	0	0	0	0	0	0	0	0	0
hsa-mir-4497	0	0	0	0	0	0	0	0	0	0	0	0	0	0	0	0	0	0	0	0	0	0	0	0	0	0	0	0	0	0	0	0	0	0	0	0	0	0	0	0	0	0	0	0	1	0	0	0	0
hsa-mir-4269	0	0	0	0	0	0	0	0	0	0	0	0	0	0	0	0	0	0	0	0	0	0	0	0	0	0	0	0	0	0	0	0	0	0	0	0	0	0	0	0	0	0	0	0	0	0	0	0	0
hsa-mir-6734	3	0	0	0	0	0	8	0	1	4	0	4	2	0	0	2	0	2	0	1	11	0	0	0	4	0	5	0	1	0	2	1	2	2	2	0	3	1	0	0	1	2	0	0	0	0	2	2	0
hsa-mir-2115	2	0	0	0	0	0	0	7	3	0	0	0	2	0	0	0	0	2	1	1	0	0	0	2	1	0	1	0	5	0	3	1	3	6	0	0	0	0	0	0	1	3	0	0	0	0	3	0	2
hsa-mir-4439	0	0	0	0	0	0	0	0	0	0	0	0	0	0	0	0	0	0	0	0	0	0	0	0	0	0	0	0	0	0	0	0	0	0	0	0	0	0	0	0	0	0	0	0	0	0	0	0	0
hsa-mir-2053	0	0	0	0	0	0	0	0	0	0	0	0	0	0	0	0	0	0	0	0	0	0	0	0	0	0	0	0	0	0	0	0	0	0	0	0	0	0	0	0	0	0	0	0	0	0	0	0	0
hsa-mir-4257	0	0	0	0	0	0	0	0	0	0	0	0	0	0	0	0	0	0	0	0	0	0	0	0	0	0	0	0	0	0	0	0	0	0	0	0	0	0	0	0	0	0	0	0	0	0	0	0	0
hsa-mir-1269a	10	938	224	3	0	240	1260	11	113	104	227	1565	53	315	202	2059	281	89	1	2	280	14895	35	135	16	102	625	1	0	14	9	102	2377	74	2	397	65	15	1011	107	7	129	6	888	210	6	6	12178	38
hsa-mir-4683	0	1	0	0	1	0	0	3	1	1	0	0	2	0	0	0	0	0	0	0	0	1	1	0	0	0	0	1	0	0	1	0	0	0	1	0	1	3	1	0	1	1	1	0	0	0	0	4	0
hsa-mir-4516	0	0	0	0	0	0	0	0	0	0	0	0	0	0	0	0	0	0	0	1	0	0	0	1	1	0	0	0	0	0	0	0	0	0	0	0	0	0	0	0	0	0	0	0	0	0	0	0	0
hsa-mir-3156-2	0	0	0	0	0	0	0	0	0	0	0	0	0	0	0	0	0	0	0	0	0	0	0	0	0	0	0	0	0	0	0	0	0	0	0	0	0	0	0	0	0	0	0	0	0	0	0	0	0
hsa-mir-4758	2	2	0	0	1	0	1	0	1	0	0	1	0	0	0	0	0	0	0	0	0	0	0	0	0	0	1	1	2	0	5	1	2	0	0	0	0	0	0	0	1	0	0	3	3	1	0	2	0
hsa-mir-7111	0	0	0	0	1	0	1	1	0	0	0	1	0	0	0	1	0	1	0	0	0	0	0	0	0	0	0	0	0	0	0	0	0	0	0	0	0	0	0	0	0	0	0	0	0	0	0	0	1
hsa-mir-548al	0	0	0	0	0	0	1	1	0	0	0	0	0	0	0	0	0	0	0	0	1	0	0	0	0	0	0	1	0	0	0	0	2	0	0	1	0	0	0	1	0	0	0	0	0	0	0	0	0
hsa-mir-4490	0	0	0	0	0	0	0	0	0	0	0	0	0	0	0	0	0	0	0	0	0	0	0	0	0	0	0	0	0	0	0	0	0	0	0	0	0	0	0	0	0	0	0	0	0	0	0	0	0
hsa-mir-3193	0	5	2	0	0	0	2	0	0	6	3	5	13	1	1	6	2	12	5	8	5	1	0	12	0	0	6	4	1	1	2	1	9	3	0	1	0	0	0	2	6	8	0	1	2	0	6	3	6
hsa-mir-518e	0	0	0	0	0	2	0	6	0	0	0	0	0	0	0	0	0	0	0	0	0	0	0	0	0	0	0	0	0	0	1	0	1	0	0	0	0	0	1	0	0	0	0	1	0	0	0	0	0
hsa-mir-6763	1	0	0	0	0	0	1	0	0	1	0	0	1	0	0	2	0	0	0	0	0	0	0	0	0	0	5	1	1	0	1	0	0	0	0	1	0	0	0	0	0	0	0	1	1	0	2	2	1
hsa-mir-616	13	15	9	6	2	13	28	6	6	21	11	13	10	17	11	18	13	21	20	4	26	20	3	13	6	4	13	12	16	18	9	11	13	5	18	17	11	7	1	24	29	24	13	28	16	10	24	70	29
hsa-mir-4685	5	0	0	0	0	0	2	1	1	2	2	1	0	0	0	2	1	5	0	1	0	0	0	1	1	0	2	1	2	0	0	1	1	0	1	0	0	0	0	0	0	2	3	0	1	0	1	3	4
hsa-mir-3135b	0	0	0	0	0	0	0	0	0	0	0	0	0	0	0	0	0	0	0	0	0	0	0	0	0	0	0	0	0	0	0	0	0	0	0	0	0	0	0	0	0	0	0	0	0	0	0	0	0
hsa-mir-6512	0	0	0	0	0	0	0	0	0	0	0	0	0	0	0	0	0	0	0	0	0	0	0	0	0	0	0	0	0	0	0	0	0	0	0	0	0	0	0	0	0	0	0	0	0	0	0	0	0
hsa-mir-1258	0	0	0	0	0	0	0	1	1	1	0	1	1	1	0	1	1	0	0	0	8	0	0	0	0	0	1	1	0	1	3	0	1	0	1	0	0	0	0	1	0	0	1	0	5	0	0	1	3
hsa-mir-3116-1	0	0	0	0	0	0	0	0	0	0	2	0	0	2	0	0	0	0	0	0	0	1	0	2	1	0	0	1	0	0	0	0	0	0	0	0	0	0	0	0	0	2	0	1	0	0	2	1	0
hsa-mir-5095	0	0	0	0	0	0	0	0	0	0	0	0	0	0	0	0	0	0	0	0	0	0	0	0	0	0	0	0	0	0	0	0	0	0	0	0	0	0	0	0	0	0	0	0	0	0	0	0	0
hsa-mir-4425	0	0	0	0	0	0	0	0	0	0	0	0	0	0	1	0	0	0	0	1	0	0	0	0	0	0	0	0	0	0	0	0	0	0	0	0	0	0	0	0	0	0	0	0	0	0	0	0	0
hsa-mir-222	54	249	136	168	158	412	897	410	517	636	301	192	621	126	287	473	187	505	382	282	489	773	53	735	196	154	2026	412	151	148	358	179	379	369	97	188	194	125	37	171	605	354	317	704	419	228	523	950	527
hsa-mir-4718	0	0	0	0	0	0	0	0	0	0	0	0	0	0	0	0	0	0	0	0	0	0	0	0	0	0	0	0	0	0	0	1	0	0	0	0	0	0	0	0	0	0	0	0	0	0	0	0	0
hsa-mir-4532	0	0	0	0	0	0	0	0	0	0	0	1	0	0	0	0	0	0	0	0	0	0	0	0	0	0	0	3	0	0	1	0	0	0	0	0	0	0	0	0	0	0	0	0	0	0	0	0	0
hsa-mir-6129	0	0	0	0	0	0	0	0	0	0	0	0	0	0	0	0	0	0	0	0	0	0	0	0	0	0	0	0	0	0	0	0	0	0	0	0	0	0	0	0	0	0	0	0	0	0	0	0	0
hsa-mir-200b	257	6473	5814	3936	4581	5946	24383	7628	15474	24745	3313	11948	11610	5035	5950	9213	9196	21941	2706	12781	42059	26032	1426	17853	8875	2481	12118	9178	7151	1944	8975	15681	9573	15182	1098	3580	6557	2206	5885	6704	12364	6090	1651	6906	6474	687	21734	27755	11435
hsa-mir-3074	14	19	33	14	7	23	24	20	24	31	64	16	29	14	23	22	24	37	14	6	31	35	6	28	47	3	93	23	37	6	22	8	18	13	35	17	2	5	16	15	23	37	7	8	45	8	25	41	63
hsa-mir-548an	0	0	0	0	0	0	0	0	0	0	0	0	0	0	0	0	0	0	0	0	0	0	0	0	0	0	0	0	0	0	0	0	0	0	0	0	0	0	0	0	0	0	0	0	0	0	0	0	0
hsa-mir-449a	0	0	0	0	0	0	2	0	1	0	0	0	0	1	0	0	0	0	0	0	0	0	0	0	0	1	10	19	0	0	0	0	0	0	0	0	0	0	1	0	0	0	0	0	0	0	0	3	0
hsa-mir-1471	0	0	0	0	0	0	0	0	0	0	0	0	0	0	0	0	0	0	0	0	0	0	0	0	0	0	0	0	0	0	0	0	0	0	0	0	0	0	0	0	0	0	0	0	0	0	0	0	0
hsa-mir-6809	4	0	0	0	1	0	0	0	0	0	0	0	0	0	0	0	0	0	0	0	0	0	0	0	0	0	0	0	0	0	0	0	0	0	0	0	0	0	0	0	0	0	0	0	0	0	0	0	0
hsa-mir-4696	0	0	0	0	0	1	0	0	0	0	0	0	0	0	0	0	0	0	0	0	0	0	0	0	0	0	0	0	0	0	0	0	0	0	0	0	1	0	0	0	0	0	0	0	0	0	0	0	0
hsa-mir-205	4	0	0	0	0	0	0	5	2	0	5	60	0	1	4	0	53	1	0	8	10	0	0	47	7	1	0	8	4	0	14	2	9	1	0	2	86	50	0	0	0	1	25	9	62	0	2	1	0
hsa-mir-21	2612	329450	451316	316232	169440	515201	1486832	833133	1427147	1251099	300848	792419	1412069	260549	376955	650079	871159	896458	397567	723291	3236402	1706215	130132	1529686	487320	206461	1141866	1493784	417478	213349	2763097	450785	1510275	801346	610320	615482	448595	216086	299830	697289	1823797	1320966	858645	1402952	1475605	281931	1376197	919501	1251439
hsa-mir-7151	0	0	0	0	0	0	2	0	0	0	0	0	1	0	0	0	0	0	0	0	1	1	0	0	0	0	0	1	0	0	0	0	1	0	0	0	0	0	0	0	0	0	0	0	1	0	0	0	0
hsa-mir-7847	0	0	0	0	0	0	0	0	0	0	0	0	0	0	0	0	0	0	0	0	0	0	0	0	0	0	0	0	0	0	0	0	0	0	0	0	0	0	0	0	0	0	0	0	0	0	0	0	0
hsa-mir-2392	0	0	0	0	0	0	0	0	0	0	0	0	0	0	0	0	0	0	0	0	0	0	0	0	0	0	0	0	0	0	0	0	0	0	0	0	0	0	0	0	0	0	0	0	0	0	0	0	0
hsa-mir-4698	0	0	0	0	0	0	0	0	0	0	0	0	0	0	0	0	0	0	0	0	0	0	0	0	0	0	0	0	0	0	0	0	0	0	0	0	0	0	0	0	0	0	0	0	0	0	0	0	0
hsa-mir-4438	0	0	0	0	0	0	0	0	0	0	0	0	0	0	0	0	0	0	0	0	0	0	0	0	0	0	0	0	0	0	0	0	0	0	0	0	0	0	0	0	0	0	0	0	0	0	0	0	0
hsa-mir-1909	1	0	0	0	2	0	0	4	0	0	0	2	3	0	0	1	0	0	0	1	0	0	0	2	0	0	1	0	0	0	0	0	0	0	0	0	0	1	0	0	0	0	0	0	0	0	0	0	1
hsa-mir-6793	8	1	0	0	1	0	3	3	2	2	0	1	2	0	1	0	1	4	1	2	0	6	0	1	3	1	1	0	0	0	1	1	3	1	0	0	1	0	1	0	2	0	0	3	2	0	2	0	4
hsa-mir-4799	0	0	0	0	0	0	0	0	0	0	1	0	0	0	0	0	0	0	0	0	1	0	0	0	0	0	0	0	0	0	0	0	0	0	1	0	0	0	0	0	0	0	0	0	0	0	0	0	0
hsa-mir-3622a	30	0	0	0	0	0	4	3	0	2	0	0	1	0	0	0	1	0	0	0	1	0	0	0	0	0	0	0	1	0	3	1	0	0	0	1	0	0	0	0	0	0	2	0	0	0	2	0	0
hsa-mir-326	43	8	3	3	7	4	26	19	10	23	5	10	14	1	7	7	19	30	3	13	38	19	6	24	40	3	10	43	21	3	30	4	9	15	2	9	4	13	1	1	13	11	10	86	25	3	22	7	10
hsa-mir-1827	0	0	0	0	0	0	0	0	0	0	0	0	0	0	0	0	0	0	0	0	0	0	0	0	0	0	0	0	0	0	0	0	0	0	0	0	0	0	0	0	0	0	0	0	0	0	0	0	0
hsa-mir-18b	3	0	1	1	8	2	0	5	3	4	1	1	5	2	0	0	4	3	2	1	1	4	0	7	5	2	15	0	0	0	4	0	0	1	2	1	3	1	2	1	3	1	0	8	6	1	4	2	1
hsa-mir-8068	0	0	0	0	0	0	0	0	0	0	0	0	0	0	0	0	0	0	0	0	0	0	0	0	0	0	0	0	0	0	0	0	0	0	0	0	0	0	0	0	0	0	0	0	0	0	0	0	0
hsa-mir-519a-1	0	0	0	0	0	0	2	9	0	0	0	0	0	1	0	0	0	0	0	0	0	2	0	0	0	0	5	0	6	0	1	0	0	0	0	0	0	1	0	0	0	2	1	7	1	0	0	1	0
hsa-mir-7856	0	0	0	0	0	0	0	0	0	0	0	0	0	0	0	0	0	0	0	0	0	0	0	0	0	0	0	0	0	0	0	0	0	0	0	0	0	0	0	0	0	0	0	0	0	0	0	0	0
hsa-mir-4687	1	0	1	0	4	0	0	4	0	0	1	4	0	0	0	0	0	0	0	0	1	0	1	1	0	0	1	2	1	0	0	1	1	0	0	0	0	3	0	0	1	1	3	0	2	0	2	0	0
hsa-mir-6844	0	0	0	0	2	2	0	1	0	1	0	0	2	0	0	0	0	0	0	0	0	0	0	0	0	0	1	0	1	0	0	0	0	0	0	0	0	0	0	1	0	0	0	1	0	0	0	0	2
hsa-mir-331	84	57	22	26	174	48	101	57	84	72	143	72	122	73	36	60	65	83	41	81	92	101	8	92	95	29	213	125	84	69	179	49	54	117	21	85	42	26	40	48	67	54	31	192	85	68	96	73	51
hsa-mir-6127	0	0	0	0	0	0	0	0	0	0	0	0	0	0	0	0	0	0	0	0	0	0	0	0	0	0	0	0	0	0	0	0	0	0	0	0	0	0	0	0	0	0	0	0	0	0	0	0	0
hsa-mir-5197	0	0	0	0	0	0	0	0	0	0	0	0	0	0	0	0	0	0	0	0	0	0	0	0	0	0	0	0	0	0	0	0	0	0	0	0	0	0	0	0	0	0	0	0	0	0	0	0	0
hsa-mir-4776-2	0	0	0	0	0	0	0	0	0	0	0	0	0	0	0	0	0	0	0	0	0	0	0	0	0	0	0	0	0	0	0	0	0	0	0	0	0	0	0	0	0	0	0	0	0	0	0	0	0
hsa-mir-103a-1	1457	11457	10402	9162	1081	9773	83047	56012	72007	62100	7929	17434	69239	4838	12457	29002	16877	65088	7636	17383	80133	76375	4855	45640	18488	2556	67474	25833	17378	1908	38939	25149	33049	37563	5912	8914	10379	14177	7100	17230	35247	22588	32094	69194	41092	3041	71058	77903	56773
hsa-mir-7851	0	0	0	0	0	0	0	0	0	0	0	0	0	0	0	0	0	0	0	0	0	0	0	0	0	0	0	1	0	0	0	0	0	0	0	0	0	0	0	0	0	0	0	0	0	0	0	0	0
hsa-mir-3128	0	1	0	0	0	0	0	2	0	0	0	0	0	1	1	0	0	0	0	0	0	0	0	0	0	0	0	0	0	0	0	0	0	0	0	0	0	0	0	0	0	0	0	0	0	0	1	0	0
hsa-mir-514a-1	0	2	2	0	0	0	3	1	5	0	2	58	2	0	92	1	6	7	0	1	19	7	1	34	0	8	2	5	0	0	4	1	1	3	2	2	1	1	1	4	5	4	3	1	4	0	49	5	1
hsa-mir-93	2384	13447	10214	6184	4284	14936	61765	30258	30643	34600	9372	26717	101917	7863	11277	29936	17202	48388	12628	25413	31262	44779	2794	31729	14109	3262	97842	21667	22096	3390	37213	22301	23966	40498	12369	6862	15320	4847	11199	25146	35605	37236	15303	34590	36245	4923	62968	63398	36678
hsa-mir-26a-2	127	1367	1845	955	1230	2958	10784	6630	7681	6609	693	2946	5923	808	1454	2760	4445	5305	1383	1814	16595	8398	489	6787	3619	651	13603	2766	831	951	6817	4960	7280	5498	519	1937	2165	1115	886	1508	8940	5083	4237	4147	5790	904	7711	6451	6093
hsa-mir-450a-1	0	10	9	5	3	14	5	64	58	23	8	24	27	6	7	13	17	2	12	4	42	16	1	20	8	2	41	4	6	1	33	2	7	38	5	6	6	2	4	6	26	15	5	16	19	3	37	3	14
hsa-mir-5572	0	0	0	0	0	0	0	0	0	0	0	0	0	0	0	0	0	0	0	0	0	0	0	0	0	0	0	0	0	0	0	0	0	0	0	0	0	1	0	0	0	1	0	0	0	0	0	0	0
hsa-mir-5583-1	0	0	0	0	0	0	0	0	0	0	0	0	0	0	0	0	0	0	0	0	0	0	0	0	0	0	0	0	0	0	0	0	0	0	0	0	0	0	0	0	0	0	0	0	0	0	0	0	0
hsa-mir-3133	0	1	0	0	0	0	0	0	0	0	0	0	0	0	0	1	0	0	0	0	0	0	0	0	1	0	0	0	0	0	0	1	1	0	0	0	0	0	0	0	0	0	1	0	0	0	1	4	0
hsa-mir-6719	0	0	0	0	0	0	0	0	0	0	0	0	0	0	0	0	0	0	0	0	0	0	0	0	0	0	0	0	0	0	0	0	0	0	0	0	0	0	0	0	0	0	0	0	0	0	0	0	0
hsa-mir-6821	0	0	0	0	1	0	2	0	0	0	0	0	0	0	0	1	0	3	0	0	0	0	0	1	2	0	1	0	1	0	0	0	0	0	0	0	0	0	0	1	1	5	0	0	1	0	0	0	0
hsa-mir-10a	3183	217696	56382	163709	73446	128901	667732	486271	300199	307113	54835	448453	658241	110389	54487	423779	127666	980330	115728	215811	1120745	283326	32930	183410	139827	46019	456018	59540	240812	27377	211827	236591	815027	350883	128146	142559	293186	113635	13998	152969	701497	365300	280974	288018	292024	39566	426789	509731	773517
hsa-mir-6796	0	0	0	0	0	0	0	0	0	0	0	0	0	0	0	0	0	0	0	0	0	0	0	0	0	0	1	0	0	0	0	0	0	0	1	0	0	0	0	0	0	0	0	0	0	0	0	0	0
hsa-mir-6499	0	0	0	0	0	0	0	0	0	0	0	0	0	0	0	0	0	0	0	0	0	0	0	0	0	0	0	0	0	0	0	0	0	0	0	0	0	0	0	0	0	0	0	0	0	0	0	0	0
hsa-mir-4449	1	3	2	1	1	0	15	40	5	8	0	12	4	4	3	12	7	102	0	8	8	9	0	9	20	3	9	13	1	3	2	4	7	5	0	0	0	2	0	1	3	11	2	9	17	3	5	23	12
hsa-mir-1248	6	33	6	8	28	17	23	44	5	14	1	8	6	11	8	15	15	43	4	9	28	53	1	13	6	12	86	30	5	12	11	4	7	4	2	6	6	14	10	5	12	7	13	2	24	7	13	66	36
hsa-mir-4739	0	0	0	0	0	1	0	0	0	0	0	0	0	0	0	0	0	0	0	0	0	0	0	0	0	0	0	0	0	0	0	0	0	1	0	0	0	0	0	0	0	0	0	0	0	0	0	0	0
hsa-mir-518a-2	0	0	0	0	0	0	0	0	0	0	0	0	0	0	0	0	0	0	0	0	0	0	0	0	0	0	1	0	0	0	1	0	0	0	0	0	0	0	0	0	0	1	0	0	0	0	0	0	0
hsa-mir-3688-1	0	0	0	0	0	0	0	0	0	0	0	0	0	0	0	0	0	0	0	0	1	2	0	0	1	0	0	0	1	0	0	0	0	0	0	0	0	0	0	0	1	1	0	0	0	0	0	5	0
hsa-mir-5694	0	0	0	0	0	0	0	0	0	0	0	0	0	0	0	0	0	1	0	0	2	0	0	0	0	0	0	0	0	0	4	0	0	1	2	1	0	0	0	2	0	0	0	1	1	0	0	0	0
hsa-mir-8065	0	0	0	0	0	0	0	0	0	0	0	0	0	0	0	0	0	0	0	0	0	0	0	0	0	0	0	0	0	0	0	0	0	0	0	0	0	0	0	0	0	0	0	0	0	0	0	0	0
hsa-mir-891b	0	0	0	0	0	0	0	0	0	0	0	0	0	0	0	0	0	1	0	0	0	0	0	0	0	0	0	0	0	0	0	0	0	0	0	0	0	0	0	0	0	0	0	0	0	0	0	0	0
hsa-mir-6773	0	0	0	0	0	0	0	0	0	0	0	0	0	0	0	1	0	1	0	0	1	0	0	0	0	0	0	0	0	0	0	0	0	2	0	0	0	0	0	0	0	1	0	2	3	0	1	1	0
hsa-mir-4502	0	0	0	0	0	0	0	0	0	1	0	0	1	0	0	0	0	0	0	0	0	0	0	1	1	0	0	0	0	0	0	0	0	2	0	0	0	0	0	0	0	0	0	2	0	0	0	0	1
hsa-mir-150	3486	501	1070	145	1122	445	2977	2082	3949	1225	148	3516	1429	734	859	1295	3296	1866	1498	906	8157	2600	596	1319	2370	770	1820	3182	403	942	4616	1413	3242	1535	310	1326	517	506	372	649	4384	2438	4567	998	2394	102	3972	811	1728
hsa-mir-5191	0	0	0	0	0	0	0	0	0	0	0	0	0	0	0	0	0	0	0	0	0	0	0	0	0	0	0	0	0	0	0	0	0	0	0	0	0	0	0	0	0	0	0	0	0	0	0	0	0
hsa-mir-181a-1	2244	742	663	349	421	1182	4554	1793	3517	3607	480	3624	2319	495	974	2355	8958	2696	482	2308	3800	9200	154	1660	1634	340	9968	3906	834	224	4346	1487	6975	1586	943	955	1948	433	255	869	3221	2587	2715	18141	2502	628	3768	1318	2155
hsa-mir-214	57	24	39	44	21	25	205	92	234	174	21	71	151	22	19	54	121	52	30	24	344	185	16	83	51	15	282	118	15	25	238	26	71	155	25	87	40	17	17	43	161	87	85	77	114	55	244	75	79
hsa-mir-200a	294	8550	3484	3406	3748	5685	15038	7457	11954	19039	4631	11528	10747	5159	8128	13753	5217	25736	2679	14607	19546	21025	1703	10431	8528	3259	10392	13205	9955	2088	4491	15036	8538	11200	1800	2838	8932	2900	8664	5814	12148	3769	1193	4515	9322	1246	22542	26910	16801
hsa-mir-4540	0	0	0	0	0	0	0	0	0	0	0	0	0	0	0	0	0	0	0	0	0	0	0	0	0	0	0	0	0	0	0	0	0	0	0	0	0	0	0	0	0	0	0	0	0	0	0	0	0
hsa-mir-6859-1	0	0	0	0	0	0	0	0	0	0	0	0	0	0	0	0	0	0	0	0	0	0	0	0	0	0	0	0	0	0	0	0	0	0	0	0	0	0	0	0	0	0	0	0	0	0	0	0	0
hsa-mir-135a-2	2	0	2	2	1	2	0	0	1	1	0	0	0	1	0	1	0	0	0	0	5	1	0	0	1	0	2	0	0	2	0	0	2	1	0	2	0	1	0	0	0	0	1	0	0	0	3	0	1
hsa-mir-1193	0	0	0	0	0	0	0	0	0	1	0	0	0	0	0	0	0	0	0	0	0	0	0	0	0	0	1	0	0	0	0	0	0	0	0	0	0	0	0	0	1	1	0	0	0	0	0	0	0
hsa-mir-8061	0	0	0	0	0	0	0	0	0	0	0	0	0	0	0	0	0	0	0	0	0	0	0	0	0	0	0	0	0	0	0	0	0	0	0	0	0	0	0	0	0	0	0	0	0	0	0	0	0
hsa-mir-6869	0	0	0	0	0	0	0	0	0	0	0	0	0	0	0	0	0	0	0	0	0	2	0	0	0	0	0	0	0	0	0	0	0	0	0	0	0	0	0	0	0	0	0	0	0	0	0	0	0
hsa-mir-4777	0	1	1	0	0	0	0	2	2	1	0	0	2	0	0	0	0	0	1	1	3	5	0	0	0	0	1	0	0	0	5	0	3	3	0	0	0	1	0	0	3	0	1	0	0	0	0	1	1
hsa-mir-208b	0	0	0	0	0	0	0	0	0	0	0	0	0	0	0	0	0	0	0	0	0	0	0	0	0	0	0	0	0	0	0	0	1	0	0	0	0	0	0	0	0	0	0	0	0	0	0	0	0
hsa-mir-5682	0	0	0	0	0	0	0	0	2	0	0	0	0	0	0	0	0	2	0	0	0	0	0	0	0	0	0	0	0	0	1	1	0	0	0	0	0	1	0	0	0	0	1	0	0	0	2	0	1
hsa-mir-1243	0	0	0	0	0	0	0	0	0	0	0	0	0	0	0	0	1	2	0	0	0	2	0	0	0	0	0	2	0	0	2	0	0	0	0	0	0	1	0	0	1	0	0	1	0	0	0	0	0
hsa-mir-3156-3	0	0	0	0	0	0	0	0	0	0	0	0	0	0	0	0	0	0	0	0	0	0	0	0	0	0	0	0	0	0	0	0	0	0	0	0	0	0	0	0	0	0	0	0	0	0	0	0	0
hsa-mir-4327	0	0	0	0	0	0	0	0	0	0	0	0	0	0	0	0	0	0	0	0	0	0	0	0	0	0	0	0	0	0	0	0	0	0	0	0	0	0	0	0	0	0	0	0	0	0	0	0	0
hsa-mir-4286	3	0	0	0	0	0	1	0	0	0	0	1	0	0	1	0	2	0	0	3	0	0	0	1	1	1	0	1	0	0	0	0	0	0	1	0	0	1	0	0	0	0	0	0	0	0	1	1	0
hsa-mir-4738	1	0	0	0	1	0	2	0	2	2	0	0	0	0	0	0	2	0	0	1	0	0	2	1	0	0	2	2	1	1	0	0	1	1	0	0	0	1	0	1	1	1	1	1	0	0	0	1	0
hsa-mir-451a	10	94	840	503	1060	836	453	3632	7493	2370	284	273	2391	1006	9364	407	2758	1179	4332	1554	972	742	150	1526	9672	426	1194	1148	1378	514	1335	688	1576	1779	171	596	480	42	2924	910	1389	1180	3924	1215	1335	565	780	1362	2070
hsa-mir-3120	0	1	0	0	1	0	0	0	0	0	0	1	0	0	0	0	1	0	0	0	0	0	0	0	0	0	0	1	1	1	0	0	0	0	0	0	0	0	0	0	0	0	0	0	0	0	0	0	0
hsa-mir-492	0	0	0	0	5	0	0	0	0	0	0	0	1	0	0	2	0	0	0	0	1	0	0	0	0	0	0	0	0	2	0	0	0	0	2	0	0	0	0	0	0	0	0	0	0	0	0	0	1
hsa-mir-6859-3	0	0	0	0	0	0	0	0	0	0	0	0	0	0	0	0	0	0	0	0	0	0	0	0	0	0	0	0	0	0	0	0	0	0	0	0	0	0	0	0	0	0	0	0	0	0	0	0	0
hsa-mir-4766	0	0	0	0	0	0	2	2	3	3	7	1	4	1	4	3	3	1	1	1	2	2	1	1	2	1	4	2	2	1	1	0	1	4	2	0	0	0	2	5	0	3	2	4	2	3	12	1	8
hsa-mir-5680	0	1	0	0	0	0	1	0	0	0	0	0	1	0	0	0	0	0	0	0	3	0	0	0	0	0	0	0	0	0	1	0	0	0	0	0	0	0	0	0	1	0	0	3	0	0	0	0	1
hsa-mir-1273e	0	0	0	0	0	0	0	0	0	0	0	0	0	0	0	0	0	0	0	0	0	0	0	0	0	0	0	0	0	0	0	0	0	0	0	0	0	0	0	0	0	0	0	0	0	0	0	0	0
hsa-mir-1912	0	0	0	0	0	0	0	0	0	0	0	0	0	0	0	0	0	0	0	0	0	0	0	0	0	0	0	0	0	0	0	0	0	0	0	0	0	0	0	0	0	0	0	0	0	0	0	0	0
hsa-mir-548h-1	0	0	0	0	0	0	0	0	0	0	0	0	0	0	0	0	0	0	0	0	0	0	0	0	0	0	0	0	0	0	0	0	0	0	0	0	0	0	0	0	0	0	0	0	0	0	0	0	0
hsa-mir-6080	0	0	0	0	0	0	0	0	0	0	0	0	2	0	0	0	0	0	0	0	0	0	0	0	0	0	0	0	0	0	0	0	0	0	0	0	0	0	0	0	0	0	0	0	0	0	0	0	0
hsa-mir-3928	5	9	1	5	2	5	9	2	5	11	2	7	18	1	10	5	8	14	4	12	12	4	2	14	3	4	19	16	36	3	4	2	3	12	9	2	5	1	2	6	3	7	10	9	4	4	14	6	12
hsa-mir-1273g	0	0	0	0	0	0	0	0	0	0	0	0	0	0	0	0	0	0	0	0	0	0	0	0	0	0	0	0	0	0	0	0	0	0	0	0	0	0	0	0	0	0	0	0	0	0	0	0	0
hsa-mir-8079	0	0	0	0	0	0	0	0	0	0	0	0	0	0	0	0	0	0	0	0	0	0	0	0	0	0	0	0	0	0	0	0	0	0	0	0	0	0	0	0	0	0	0	0	0	0	0	0	0
hsa-mir-6850	0	1	0	0	0	0	0	0	0	0	0	0	0	0	0	0	2	0	0	1	1	0	1	0	0	0	1	1	0	0	0	0	1	0	0	0	0	0	0	0	0	0	0	4	2	0	0	0	0
hsa-mir-548k	0	1	1	1	0	0	1	1	2	1	0	0	1	0	2	1	0	5	0	0	3	2	1	2	0	0	7	0	0	0	2	2	1	0	0	2	0	0	0	1	0	1	0	0	4	1	0	3	1
hsa-mir-3944	2	0	0	0	0	3	3	1	3	3	0	1	3	0	0	2	0	3	0	1	2	0	0	1	0	0	4	4	5	2	0	1	0	0	0	0	0	0	0	1	1	0	0	1	4	0	9	2	3
hsa-mir-190a	1	25	19	18	19	24	20	16	64	44	9	16	40	29	34	16	12	51	28	14	45	54	2	30	44	9	9	35	27	15	58	23	34	29	13	19	15	11	25	19	57	15	29	20	53	3	78	42	60
hsa-mir-6843	0	0	0	0	0	0	1	0	0	0	0	0	0	0	0	0	0	0	0	0	0	0	0	0	0	0	0	0	0	0	0	0	1	0	0	0	0	0	0	0	1	0	0	1	0	0	0	0	0
hsa-mir-4639	0	0	0	0	0	0	0	0	0	0	0	2	0	0	0	0	0	0	0	1	1	0	0	0	1	0	0	0	0	1	0	0	0	0	0	0	0	0	0	0	0	0	0	1	0	0	0	0	0
hsa-mir-1301	9	12	11	2	8	30	59	78	52	29	19	23	102	2	9	39	11	75	28	6	54	36	4	56	8	10	140	38	15	5	40	10	24	30	20	8	13	6	6	9	19	32	17	45	38	5	77	76	18
hsa-mir-6074	0	0	0	0	0	0	0	0	0	0	0	0	0	0	0	0	0	0	0	0	0	0	0	0	0	0	0	0	0	0	0	0	0	0	0	0	0	0	0	0	0	0	0	0	0	0	0	0	0
hsa-mir-4254	0	0	0	0	0	0	0	0	0	0	0	0	0	0	0	0	0	0	0	0	0	0	0	0	0	0	0	0	0	0	0	0	0	0	0	0	0	0	0	0	0	0	0	0	0	0	0	0	0
hsa-mir-5696	0	2	0	1	1	0	0	3	2	2	2	2	4	0	0	1	2	4	1	3	8	6	0	0	0	0	1	1	0	0	0	0	2	0	0	0	0	0	0	0	0	0	0	0	1	0	1	1	4
hsa-mir-4436b-2	0	0	0	0	0	0	0	0	0	0	0	0	1	0	1	0	0	0	0	0	0	0	0	0	0	0	1	0	0	0	0	0	0	0	0	0	0	0	0	1	0	0	0	0	0	0	0	0	0
hsa-mir-3184	0	0	0	0	0	0	0	0	0	0	0	0	0	0	0	0	0	0	0	0	0	0	0	0	0	0	0	0	0	0	0	0	0	0	0	0	0	0	0	0	0	0	0	0	0	0	0	0	0
hsa-mir-4650-2	0	0	0	0	0	0	0	0	0	0	0	0	0	0	0	0	0	1	0	0	0	0	0	0	0	0	0	0	0	0	0	0	0	0	0	0	0	0	0	0	0	0	0	0	0	0	0	0	0
hsa-mir-660	1	82	84	60	19	93	413	248	429	292	112	159	323	66	91	201	173	520	188	284	592	541	33	353	169	47	744	154	130	38	537	131	223	342	30	147	68	42	61	278	378	270	195	315	326	46	255	861	368
hsa-mir-6758	0	0	0	0	0	0	1	0	0	0	0	1	0	0	0	0	0	1	0	0	0	1	0	0	0	0	1	0	0	1	0	0	0	0	0	0	0	0	0	0	0	0	0	0	0	0	0	0	0
hsa-mir-6825	0	1	0	0	0	0	0	0	0	0	0	0	0	0	0	0	0	0	0	0	1	0	0	0	0	0	0	0	0	0	0	0	0	0	1	0	0	0	0	0	0	0	0	0	0	0	0	0	0
hsa-mir-1305	0	0	0	0	0	0	1	3	0	0	0	3	1	2	0	0	0	0	0	0	0	0	0	0	0	0	0	1	0	0	1	0	0	0	0	0	1	0	0	1	0	0	0	1	0	0	0	1	0
hsa-mir-623	0	0	0	0	0	0	0	0	0	0	0	0	0	0	0	0	0	0	0	0	0	0	0	0	0	0	1	0	0	0	0	0	0	0	0	0	0	0	0	0	0	0	0	0	0	0	0	0	0
hsa-mir-4450	0	0	0	0	0	0	0	0	0	0	0	0	0	0	0	0	0	0	0	0	0	0	0	0	0	0	0	0	0	0	0	0	0	0	0	0	0	0	0	0	0	0	0	0	0	0	0	0	0
hsa-mir-3921	0	0	0	0	0	0	0	0	0	0	0	0	0	0	0	0	0	0	0	0	0	0	0	0	0	0	0	0	0	0	0	0	0	0	0	0	0	0	0	0	0	0	0	0	0	0	0	0	0
hsa-mir-19b-1	1	646	343	630	111	602	668	272	739	926	318	273	897	575	267	301	682	478	632	563	1958	1309	64	712	393	173	3168	321	159	238	527	244	654	1068	528	478	433	80	308	1254	639	611	183	517	319	243	789	1148	566
hsa-mir-5006	1	0	0	0	1	0	3	0	3	2	0	0	0	0	0	0	0	0	0	0	2	0	0	0	0	0	1	0	0	0	0	0	0	0	0	0	0	0	0	0	0	0	0	0	0	0	0	0	0
hsa-mir-769	13	54	63	49	77	98	198	129	117	85	155	82	183	38	58	182	70	213	109	73	141	166	10	196	73	53	368	197	126	63	172	66	50	124	60	85	73	27	46	104	84	66	129	251	232	74	221	185	166
hsa-mir-4471	0	1	0	0	0	0	0	0	0	0	0	0	0	0	0	0	0	0	0	0	0	0	0	1	0	0	0	0	0	0	0	0	0	0	0	0	0	0	0	0	0	0	0	0	0	0	0	0	0
hsa-mir-3679	0	1	0	0	1	1	8	5	1	0	0	1	1	0	0	0	0	2	0	0	0	2	1	1	2	0	10	1	0	0	0	4	0	0	1	0	2	0	1	1	0	0	0	2	1	0	3	4	2
hsa-mir-152	18	538	256	331	312	337	2361	1179	1569	1351	323	679	1323	203	174	679	1165	1018	154	346	2784	3370	87	1006	547	125	773	870	782	208	2531	351	1477	1145	181	486	436	196	131	326	2123	937	1495	981	2120	292	2225	434	1932
hsa-mir-4523	0	0	1	0	0	0	4	0	1	0	0	1	2	0	0	0	0	0	1	0	1	0	0	1	1	0	3	0	0	1	2	0	0	0	0	0	0	1	0	0	0	0	0	0	4	0	1	4	0
hsa-mir-6837	2	5	2	1	0	1	4	14	8	3	0	5	12	3	0	1	0	12	2	1	6	3	1	8	3	1	9	5	1	1	3	1	9	11	0	1	2	0	2	2	5	4	0	10	12	0	3	4	9
hsa-mir-606	0	0	0	0	0	0	0	0	0	0	0	0	0	0	0	0	0	0	0	0	0	0	1	0	0	0	0	0	0	0	0	0	0	0	0	0	0	0	0	0	0	0	0	0	0	0	0	0	0
hsa-mir-4759	0	0	0	0	0	0	0	0	0	0	0	0	0	0	0	0	0	0	0	0	0	0	0	0	0	0	0	0	0	0	0	0	0	0	0	0	0	0	0	0	0	0	0	0	0	0	1	0	0
hsa-mir-3659	0	0	0	0	0	0	0	0	0	0	0	0	0	0	0	0	0	0	0	0	0	0	0	0	0	0	0	0	0	0	0	0	0	0	0	0	0	0	0	0	0	0	0	0	0	0	0	0	0
hsa-mir-3621	0	0	0	0	0	0	0	0	0	0	0	0	0	0	0	0	0	0	0	0	0	0	0	0	0	0	0	0	0	0	0	0	0	0	0	0	0	0	0	0	0	0	0	0	0	0	0	0	0
hsa-mir-6860	0	0	0	0	0	0	0	0	0	0	0	0	0	0	0	0	0	0	0	0	0	1	0	0	0	0	0	0	0	0	0	0	0	0	0	0	0	0	0	0	0	0	0	0	0	0	0	0	0
hsa-mir-3687-2	0	0	0	0	0	0	0	0	0	0	0	0	0	0	0	0	0	0	0	0	0	0	0	0	0	0	0	0	0	0	0	0	0	0	0	0	0	0	0	0	0	0	0	0	0	0	0	0	0
hsa-mir-1302-11	0	0	0	0	0	0	0	0	0	0	0	0	0	0	0	0	0	0	0	0	0	0	0	0	0	0	0	0	0	0	0	0	0	0	0	0	0	0	0	0	0	0	0	0	0	0	0	0	0
hsa-mir-6767	0	0	0	0	0	0	0	0	0	0	0	0	0	0	0	2	1	0	0	0	0	1	0	2	0	0	0	2	0	0	0	0	0	1	0	0	0	0	0	0	0	0	0	0	0	0	0	0	0
hsa-mir-4675	0	0	1	0	0	0	0	0	0	0	0	0	0	0	0	0	1	0	0	0	0	0	0	0	0	0	0	1	0	0	0	0	0	0	0	0	0	0	0	0	0	0	0	0	0	0	0	0	0
hsa-mir-218-1	4	9	4	15	3	11	92	70	73	36	5	13	55	5	9	23	77	40	12	7	294	175	1	26	30	3	59	32	8	6	223	3	78	48	7	37	13	2	4	27	93	77	93	21	51	1	71	24	94
hsa-mir-2861	0	0	0	0	0	0	0	0	0	1	0	0	0	0	0	0	0	0	0	0	0	0	0	0	0	0	0	0	0	0	0	0	0	0	0	0	0	0	0	0	0	0	0	0	0	0	0	0	0
hsa-mir-941-3	0	0	0	0	0	0	0	0	0	0	0	0	0	0	0	0	0	0	0	0	0	0	0	0	0	0	0	0	0	0	0	0	0	0	0	0	0	0	0	0	0	0	0	0	0	0	0	0	0
hsa-mir-6782	1	0	0	0	0	0	2	0	0	0	0	0	0	0	0	0	0	0	1	0	0	1	0	0	0	0	0	0	0	0	0	0	0	0	0	0	0	0	0	0	0	0	0	1	0	0	0	0	0
hsa-mir-4463	0	0	0	0	0	0	0	0	0	0	0	0	0	0	0	0	0	0	0	0	0	0	0	0	0	0	0	0	0	0	0	0	0	0	0	0	0	0	0	0	0	0	0	0	0	0	0	0	0
hsa-mir-1295b	0	0	1	0	0	0	0	0	0	0	0	0	0	0	0	0	0	0	1	0	0	1	0	0	0	1	0	1	0	0	0	0	0	1	0	1	0	0	0	0	0	0	0	0	0	0	2	1	0
hsa-mir-6764	0	0	0	0	1	0	1	1	0	0	0	1	2	0	0	0	0	1	0	1	1	4	0	0	0	0	1	0	2	0	0	1	0	0	0	0	0	0	0	0	0	2	0	4	0	0	0	2	1
hsa-mir-1265	0	0	0	0	0	0	0	0	0	0	0	0	0	0	1	0	0	0	0	0	0	0	0	0	0	0	0	0	0	0	0	0	1	0	0	0	0	0	0	0	0	0	0	0	0	0	0	0	0
hsa-mir-526a-2	0	0	0	0	0	0	0	0	0	0	0	0	0	0	0	0	0	0	0	0	0	0	0	0	0	0	0	0	0	0	0	0	0	0	0	0	0	0	0	0	0	0	0	0	0	0	0	0	0
hsa-mir-4662b	0	0	0	0	0	0	0	0	0	0	0	0	0	0	0	0	0	0	0	0	0	0	0	0	1	0	0	0	0	0	0	0	0	0	0	0	0	0	0	0	0	0	0	0	0	0	0	1	0
hsa-mir-1303	0	0	0	0	0	0	0	0	0	0	0	0	1	0	0	0	0	0	0	0	0	1	0	0	0	0	0	0	0	0	0	0	0	1	0	0	0	0	0	0	0	1	0	0	0	0	0	0	0
hsa-mir-6859-4	0	0	0	0	0	0	0	0	0	0	0	0	0	0	0	0	0	0	0	0	0	0	0	0	0	0	0	0	0	0	0	0	0	0	0	0	0	0	0	0	0	0	0	0	0	0	0	0	0
hsa-mir-1260a	0	0	0	0	0	0	0	0	0	0	0	0	0	0	0	0	0	0	0	0	0	0	0	0	0	0	0	0	0	0	0	0	0	0	0	0	0	0	0	0	0	0	0	0	0	0	0	0	0
hsa-mir-3976	0	0	0	0	0	0	0	0	0	0	0	0	0	0	0	0	0	0	0	0	0	0	0	0	0	0	0	0	0	0	0	0	0	0	0	0	0	0	0	0	0	0	0	0	0	0	0	0	0
hsa-mir-6785	0	0	0	0	0	0	0	0	0	0	0	0	0	0	0	1	0	0	0	0	0	0	0	0	0	0	0	0	0	1	1	0	1	0	0	0	0	0	0	0	0	0	0	0	0	0	1	1	0
hsa-mir-1469	0	0	0	0	0	0	0	0	0	0	0	0	0	0	0	0	0	0	0	0	0	0	0	0	0	0	0	0	0	0	0	0	0	0	0	0	0	0	0	0	0	0	0	0	0	0	0	0	0
hsa-mir-6084	0	0	0	0	3	1	0	1	0	0	0	0	0	0	0	0	0	0	0	1	0	0	0	0	0	0	0	0	0	0	0	0	0	0	0	0	0	0	0	0	0	0	0	0	0	0	0	0	0
hsa-mir-26a-1	139	1529	1827	902	1292	2905	10916	6519	7669	6732	766	2901	6097	807	1452	2719	4409	5198	1321	1778	16838	8453	505	6683	3589	717	13463	2660	836	864	6842	4875	7318	5488	519	1958	2268	1139	860	1514	9096	5125	4233	4048	5706	841	7492	6438	6307
hsa-mir-103b-1	0	0	0	0	0	0	0	0	0	0	0	0	0	0	0	0	0	0	0	0	0	0	0	0	0	0	0	0	0	0	0	0	0	0	0	0	0	0	0	0	0	0	0	0	0	0	0	0	0
hsa-mir-4494	2	0	0	0	0	0	0	0	1	0	0	0	1	0	1	0	0	0	0	0	0	0	0	0	0	0	0	0	0	0	0	1	0	1	0	0	0	0	0	0	0	0	0	0	0	0	0	0	0
hsa-mir-4283-2	0	0	0	0	0	0	0	0	0	0	0	0	0	0	0	0	0	0	0	0	0	0	0	0	0	0	0	0	0	0	0	0	0	0	0	0	0	0	0	0	0	0	0	0	0	0	0	0	0
hsa-mir-520b	0	0	0	0	0	0	0	1	0	1	1	0	0	1	0	0	0	0	0	0	0	1	0	1	0	0	0	1	0	0	0	0	3	0	1	0	0	1	0	0	0	1	2	1	0	0	1	0	1
hsa-mir-3185	0	0	0	1	0	0	0	0	0	1	1	0	0	0	0	0	0	0	0	0	0	0	0	0	0	0	1	0	1	0	0	0	0	0	0	0	0	0	0	0	0	0	0	0	0	0	0	0	0
hsa-mir-6814	1	1	0	0	0	0	1	0	0	1	0	0	0	1	0	1	0	0	0	1	0	0	0	0	0	0	0	0	0	0	0	0	0	0	0	1	0	1	0	0	0	0	0	3	0	0	0	0	0
hsa-mir-5681b	0	0	0	0	0	0	0	0	0	0	0	0	0	0	0	0	0	0	0	0	0	0	0	0	0	0	0	0	0	0	0	0	0	0	0	0	0	0	0	0	0	0	0	0	0	0	0	0	0
hsa-mir-513b	0	0	0	0	0	0	0	0	0	1	0	1	0	0	2	0	0	0	0	0	1	0	0	0	0	1	0	0	0	0	0	0	0	0	0	0	0	0	0	0	0	1	0	0	0	0	1	0	0
hsa-mir-6855	1	0	0	1	0	0	1	0	1	1	0	0	0	0	0	0	1	0	0	0	3	1	0	0	0	0	2	0	0	0	1	0	0	4	0	0	0	2	0	0	0	0	0	0	1	0	1	0	0
hsa-mir-6817	0	0	1	0	1	0	0	0	0	0	0	0	0	0	0	0	0	0	0	0	0	0	0	0	0	0	2	0	0	0	0	0	0	0	0	0	0	0	0	0	0	0	0	0	0	1	0	0	0
hsa-mir-3158-2	1	0	0	0	0	0	3	1	1	2	0	0	2	0	1	1	0	0	1	1	2	9	0	0	0	0	5	0	1	0	3	1	1	0	0	0	0	0	0	0	2	1	0	1	3	0	1	4	0
hsa-mir-193b	484	55	81	54	30	93	456	341	253	217	29	37	280	21	39	149	167	139	228	123	466	309	20	125	124	19	1179	99	43	15	363	139	141	317	110	60	83	47	21	152	201	254	206	313	153	74	171	537	210
hsa-mir-3145	0	3	0	0	1	0	0	0	1	0	1	3	2	0	0	0	0	3	1	0	1	0	0	0	0	0	2	1	2	1	0	0	2	0	0	2	2	0	0	1	1	0	0	3	4	0	6	2	1
hsa-mir-27a	196	2698	3038	2576	6832	3489	7450	6653	6005	12895	2510	3824	7537	1469	3738	2669	10442	4816	2043	6169	16073	12354	552	9492	4593	1786	15121	11250	3444	2670	11759	4754	5549	7537	1059	3723	3462	1741	2787	2465	6966	4618	2432	5525	5080	2122	7897	6010	5014
hsa-mir-3191	1	1	1	0	0	0	2	0	0	0	0	1	0	0	1	1	1	4	0	0	1	7	0	2	0	1	2	1	1	0	0	1	0	4	0	0	0	1	0	0	1	2	0	2	2	0	0	1	1
hsa-mir-6878	0	0	0	0	1	0	0	0	0	0	0	0	0	0	0	0	0	0	0	0	0	0	0	0	0	0	0	0	0	0	0	0	1	0	0	0	0	0	0	0	0	0	0	0	0	0	2	0	0
hsa-mir-497	22	18	43	22	34	59	65	34	115	89	8	24	103	23	19	13	73	56	28	47	120	88	7	61	86	15	56	70	16	17	184	31	76	67	14	51	49	10	13	31	77	27	55	35	33	15	253	49	46
hsa-mir-552	0	366	478	133	177	519	3543	765	1236	2606	1415	2893	748	618	120	516	616	1649	73	659	4535	1670	8	3214	559	206	3932	478	126	201	1610	536	1068	718	186	765	466	357	8	586	2857	1509	412	3502	2465	176	988	10831	1193
hsa-mir-570	0	1	5	3	0	1	9	15	26	10	1	4	11	1	5	4	1	8	6	3	14	7	0	5	4	2	19	1	2	4	10	3	4	3	0	0	1	0	0	2	2	6	0	1	2	0	22	10	3
hsa-mir-4695	0	0	0	0	0	0	0	0	0	0	0	0	0	0	0	0	0	0	0	0	0	0	0	0	0	0	0	0	0	0	0	0	0	0	0	0	0	0	0	0	0	0	0	0	0	0	0	0	0
hsa-mir-181a-2	3178	2063	1702	840	920	1607	7222	3226	5800	5537	827	6047	3670	1664	2971	3431	8302	6611	1066	3535	6004	17406	404	3599	3082	753	9736	5685	1177	531	5410	2589	9664	3050	952	2044	4601	880	1117	1683	5634	3330	3821	18424	6061	987	7033	2057	3538
hsa-mir-3914-2	0	0	0	0	0	0	0	0	0	0	0	0	0	0	0	0	0	0	0	0	0	0	0	0	0	0	0	0	0	0	0	0	0	0	0	0	0	0	0	0	0	0	0	0	0	0	0	0	0
hsa-mir-6513	0	0	1	0	0	1	2	0	1	1	0	0	1	0	0	1	1	0	1	1	2	1	1	2	0	0	0	0	0	0	1	0	0	0	3	0	0	0	0	1	2	0	0	0	0	0	0	2	1
hsa-mir-6827	1	0	0	0	0	0	0	0	0	0	0	0	0	0	1	0	0	0	0	0	2	0	0	0	0	0	0	0	0	0	0	0	0	0	0	0	0	0	0	0	1	0	0	0	0	0	0	0	0
hsa-mir-8072	0	0	1	0	0	2	1	0	1	0	2	0	2	1	0	0	0	0	1	2	1	1	0	1	0	1	5	1	0	1	1	0	2	1	0	0	0	1	0	1	2	0	0	0	0	0	0	4	0
hsa-mir-3131	2	24	4	0	37	18	4	47	13	33	16	33	58	2	4	30	3	91	6	14	8	33	2	26	3	7	54	22	18	2	1	9	12	17	2	9	18	20	3	7	21	31	8	20	247	10	22	11	59
hsa-mir-5002	0	0	0	0	0	0	3	0	0	0	1	0	0	0	0	0	0	0	0	0	0	1	0	0	0	0	0	0	0	0	1	0	3	0	0	1	0	0	0	0	0	0	0	0	2	0	3	0	0
hsa-mir-1307	5615	4471	1669	1680	3401	3528	7356	14034	4494	10360	6276	8173	12588	2983	3552	12513	2266	23267	1703	7045	8201	8700	740	7051	6026	2027	21275	9793	9348	2714	7747	3701	4510	7839	2342	1776	3238	1913	1025	2574	5908	6953	3454	10916	12643	1814	21725	15748	13161
hsa-mir-4252	0	0	0	0	0	0	0	0	0	0	0	0	0	0	0	0	0	0	0	0	0	0	0	0	0	0	0	0	0	0	0	0	0	0	0	0	0	0	0	0	0	0	0	0	0	0	0	0	0
hsa-mir-6733	0	2	0	0	0	1	4	0	1	1	2	5	1	2	1	2	1	1	1	2	4	3	0	1	4	0	0	0	0	0	2	0	4	0	0	0	0	0	0	1	0	2	2	1	2	0	2	1	5
hsa-mir-3609	3	0	0	0	5	1	3	1	1	2	0	0	3	0	1	2	2	0	1	1	2	2	1	0	0	5	4	0	0	10	0	1	1	2	1	1	0	0	0	1	1	2	0	1	3	1	0	2	1
hsa-mir-369	0	21	16	19	47	34	29	101	102	95	30	30	91	41	24	49	63	35	10	17	91	151	5	90	37	19	178	32	9	29	118	21	62	92	12	34	34	20	15	61	97	32	48	33	109	38	97	52	70
hsa-mir-3132	2	0	0	0	0	0	0	0	0	0	0	0	0	0	0	0	0	0	0	0	0	0	0	0	0	0	0	0	0	0	0	0	0	0	0	0	0	0	0	0	0	0	0	0	0	0	0	0	0
hsa-mir-484	208	111	122	70	62	190	254	433	527	428	87	288	509	158	284	317	119	484	168	274	296	319	43	365	264	79	655	240	192	45	248	95	241	549	74	161	110	62	88	160	209	311	173	247	319	112	443	186	190
hsa-mir-4722	0	0	0	0	0	0	0	0	0	1	0	0	0	0	0	1	0	2	0	0	0	0	0	0	0	0	0	0	0	0	0	0	0	0	0	0	0	0	0	0	0	3	0	0	0	0	0	0	0
hsa-mir-4445	0	0	0	0	0	1	0	0	0	0	0	0	0	0	0	0	0	0	0	0	0	0	0	0	0	0	0	0	0	0	0	0	0	0	0	0	0	0	0	0	0	0	0	0	0	0	0	0	0
hsa-mir-6510	1	0	0	0	0	0	2	0	7	2	1	0	3	0	0	2	0	2	0	0	0	0	0	4	0	0	2	1	1	0	0	1	1	0	0	0	0	0	0	1	4	0	0	4	3	0	0	0	0
hsa-mir-4673	0	0	0	0	0	0	0	0	0	0	0	1	0	0	0	0	0	1	0	0	1	1	0	0	0	0	1	1	0	0	2	0	0	0	0	0	0	0	0	0	0	0	0	0	0	0	0	0	0
hsa-mir-3611	0	0	2	0	0	0	0	0	1	1	0	0	4	0	0	0	0	0	0	0	0	0	0	0	0	0	0	0	0	0	0	0	0	0	0	0	0	0	0	1	1	2	0	0	0	0	2	0	0
hsa-mir-221	93	319	329	270	175	684	1615	958	1412	1319	346	576	1390	244	338	733	829	1001	770	1096	1672	2035	95	3370	670	255	4926	1225	422	165	1705	490	848	932	159	507	313	243	72	362	1466	996	720	2442	2043	234	1234	2363	928
hsa-mir-3939	0	0	0	0	0	0	0	2	0	0	0	0	0	0	0	1	0	1	0	0	0	0	0	0	1	0	0	1	0	0	0	0	0	0	0	0	0	0	0	0	0	0	0	0	1	0	1	1	0
hsa-mir-7845	0	0	0	0	0	0	4	0	1	1	3	1	0	0	0	0	0	0	0	0	1	0	0	2	2	0	1	0	0	1	0	0	0	0	1	2	0	0	0	0	1	3	0	0	0	0	0	0	1
hsa-mir-141	37	5910	4524	2688	2636	6228	7826	9699	10780	15462	3935	7523	9908	3453	6339	5934	5124	13082	4170	4189	22142	14403	1145	8643	4359	1870	30561	4958	3943	2678	7461	12905	16510	7752	3469	3437	7248	1422	5041	3877	10140	8293	2734	6207	5879	1523	6618	14452	10717
hsa-mir-323a	18	5	8	8	12	8	16	27	25	20	16	6	38	5	6	33	14	23	9	15	16	33	4	7	11	6	34	13	7	9	32	6	27	33	3	17	5	4	5	10	26	9	14	10	21	23	48	3	24
hsa-mir-4792	0	0	0	0	0	0	0	0	0	0	0	0	0	0	0	0	0	0	0	0	0	1	0	0	0	0	0	0	0	0	0	1	0	0	0	0	0	1	0	0	0	0	0	0	1	0	0	0	1
hsa-mir-204	7	0	9	1	1	4	348	8	13	11	7	103	4	5	8	9	3198	3	0	6	17	162	68	16	7	2	14	6	2	1	27	4	433	1	2	4	11	4	1	0	41	6	25	19	6	0	6	6	12
hsa-mir-1281	0	0	0	0	0	0	0	0	0	0	0	0	0	0	0	0	0	0	0	0	0	0	0	0	0	0	0	0	0	0	0	0	0	0	0	0	0	0	0	0	0	0	0	0	0	0	0	0	0
hsa-mir-4514	0	0	0	0	0	0	0	0	0	0	0	0	0	0	0	0	0	0	0	0	0	0	0	0	0	0	0	0	0	0	0	0	0	0	0	0	0	0	0	0	0	0	0	0	0	0	0	0	0
hsa-mir-6887	4	1	0	0	0	4	2	0	3	0	0	1	1	0	1	0	0	0	0	1	0	0	0	1	1	0	1	0	0	0	0	0	0	0	0	0	1	0	0	0	0	1	0	2	1	0	0	2	0
hsa-mir-3119-1	0	0	0	0	0	0	0	0	0	0	0	0	0	0	0	0	0	0	0	0	0	0	0	0	0	0	0	0	0	0	0	0	0	0	0	0	0	0	0	0	0	0	0	0	0	0	0	0	0
hsa-mir-1185-2	0	0	0	0	0	0	0	0	1	2	0	0	3	0	0	1	0	3	0	1	1	0	0	0	0	0	1	1	1	0	0	0	0	2	0	1	0	0	0	2	1	0	1	0	0	0	1	0	0
hsa-mir-6774	1	0	0	0	0	0	0	0	0	0	1	0	1	0	0	1	1	1	1	0	1	2	0	2	0	0	0	3	0	0	0	0	0	0	0	1	0	0	0	0	0	3	0	2	0	0	1	0	0
hsa-mir-1255a	0	0	1	3	0	0	0	3	3	4	1	3	0	1	3	0	1	6	2	0	6	2	0	0	4	0	5	0	2	1	2	0	0	3	0	0	2	2	0	2	2	0	0	2	3	0	13	8	2
hsa-mir-106b	792	2011	963	551	1031	2598	4407	4217	3170	2711	1492	4004	8417	941	1045	3398	1682	3671	2026	2787	3755	4469	244	4415	1998	551	9898	3015	2642	683	4025	1833	1543	4700	1208	947	1522	1157	900	1656	3233	3949	1197	3193	3326	662	5269	4863	2543
hsa-mir-3974	0	0	0	0	0	0	0	0	0	0	0	0	0	0	0	0	0	0	0	0	0	0	0	0	0	0	0	0	0	0	0	0	0	0	0	0	0	0	0	0	0	0	0	0	0	0	0	0	0
hsa-mir-4705	0	0	0	0	0	0	0	0	0	0	0	0	0	0	0	0	1	0	0	0	0	2	0	0	0	0	0	0	0	0	0	0	0	0	0	0	0	0	0	0	0	0	1	0	0	0	0	0	0
hsa-mir-4772	5	3	17	10	2	8	17	92	57	25	5	14	59	9	18	21	46	56	22	40	37	6	3	48	20	7	19	56	40	8	40	17	40	115	5	12	3	6	3	11	39	90	18	29	31	1	69	11	30
hsa-mir-29b-1	11	932	1208	1208	721	1869	5596	4112	3091	5246	328	846	4328	721	991	1426	1315	2617	2562	1014	7723	4280	487	2441	1171	625	8079	852	467	579	1546	3584	3257	4281	952	842	1089	177	513	2059	3823	3449	945	1220	893	263	3906	4215	1765
hsa-mir-4476	0	0	0	0	0	0	0	0	0	0	0	0	0	0	0	0	0	0	0	0	0	0	0	0	0	0	0	0	0	0	0	0	0	0	0	0	0	0	0	0	0	0	0	0	0	0	0	0	0
hsa-mir-5047	0	0	0	0	0	0	0	1	0	0	0	0	0	0	0	0	0	0	0	0	0	0	0	0	0	0	0	0	0	0	0	0	0	0	0	0	0	0	0	0	0	0	0	0	0	0	1	0	0
hsa-mir-656	0	0	4	3	2	2	0	4	4	4	1	0	3	1	0	3	3	0	2	1	3	4	1	6	2	2	5	1	2	1	5	0	6	7	1	1	1	4	1	3	7	3	5	1	5	0	5	1	1
hsa-mir-5687	0	0	1	0	0	1	0	1	3	1	0	1	1	0	0	1	0	3	1	0	0	0	0	0	1	0	0	1	0	1	2	0	0	0	0	0	0	0	0	2	1	0	0	0	0	1	1	0	1
hsa-mir-4742	0	3	0	1	5	2	2	3	3	1	3	3	8	1	1	3	1	2	2	1	1	5	0	1	0	0	11	3	1	0	4	1	1	4	1	2	0	0	0	2	3	0	6	7	2	2	5	6	4
hsa-mir-1297	0	0	0	0	0	0	0	0	0	0	0	0	0	0	0	0	0	0	0	0	0	0	0	0	0	0	0	0	0	0	0	0	0	0	0	0	0	0	0	0	0	0	0	0	0	0	0	0	0
hsa-mir-551b	0	11	2	1	8	0	1	2	0	2	2	1	10	4	1	1	7	1	1	3	10	3	1	0	3	1	1	0	1	1	6	1	1	3	2	6	4	0	0	1	2	4	6	0	1	2	12	3	3
hsa-mir-6893	0	0	0	0	1	0	0	0	0	0	0	0	0	0	0	0	0	0	0	0	0	0	0	0	0	0	0	0	0	0	0	0	0	0	0	0	0	0	0	0	0	0	0	1	0	0	0	0	0
hsa-mir-4251	0	0	0	0	0	0	0	0	0	0	0	0	0	0	0	0	0	0	0	0	0	0	0	0	0	0	0	0	0	0	0	0	0	0	0	0	0	0	0	0	0	0	0	0	0	0	0	0	0
hsa-mir-127	1734	1279	1166	868	1389	963	3895	3576	5819	4950	1077	2535	5220	842	934	3041	4803	4158	637	1368	7458	7909	316	3564	2342	669	4147	3868	1456	889	10696	1212	4423	5650	616	2684	1515	711	680	2025	5634	3605	4409	3010	6478	1630	9776	1861	5442
hsa-mir-216a	0	4	0	0	2	0	13	1	10	15	1	11	14	1	0	6	4	3	3	2	32	8	0	5	4	1	17	14	1	0	26	4	4	3	0	1	2	1	0	3	29	0	40	2	46	0	19	17	3
hsa-mir-3130-1	6	10	7	0	12	5	13	10	15	8	4	29	10	4	7	7	16	14	8	11	23	12	0	83	27	10	4	27	27	17	27	2	18	13	4	10	7	4	1	4	20	10	6	35	21	5	31	21	17
hsa-mir-29b-2	91	980	1167	1200	671	1740	5825	4296	2993	5286	347	887	4550	704	992	1316	1365	2599	2552	1062	7628	4117	449	2393	1245	661	8204	834	529	560	1594	3581	3328	4178	985	880	1101	179	493	2055	3923	3391	1075	1402	881	243	4056	4195	1862
hsa-mir-3665	0	0	0	0	0	0	0	0	0	0	0	0	0	0	0	0	0	0	0	0	0	0	0	0	0	0	0	0	0	0	0	0	0	0	0	0	0	0	0	0	0	0	0	0	0	0	0	0	0
hsa-mir-759	0	0	0	0	0	0	0	0	0	0	0	0	0	0	0	0	0	0	0	0	0	0	0	0	0	0	0	0	0	0	0	0	0	0	0	0	0	0	0	0	0	0	0	0	0	0	0	0	0
hsa-mir-3144	0	0	3	0	0	1	0	0	1	0	1	2	0	0	0	0	0	5	0	0	1	0	0	1	0	2	1	0	0	0	11	0	0	0	2	0	1	0	0	0	3	0	0	0	2	1	0	20	0
hsa-mir-3125	0	0	0	0	0	0	2	0	0	0	0	0	0	0	0	0	1	0	0	0	0	0	0	0	0	0	0	0	1	0	1	0	0	0	0	0	0	0	0	0	0	0	0	0	0	0	0	0	0
hsa-mir-105-2	3	0	3	1	0	0	1	0	668	0	189	879	1	0	6	3	0	2	2	1	3	0	0	3	0	0	3	1	0	0	1	1	0	0	280	2	0	0	0	0	5	0	6	206	7	0	75	1	0
hsa-mir-4259	0	0	0	0	0	0	0	0	0	0	0	0	0	0	0	0	0	0	0	0	0	0	0	0	0	0	0	0	0	0	0	0	0	0	0	0	0	0	0	0	0	0	0	0	0	0	0	0	0
hsa-mir-3607	6	239	453	235	1083	350	2013	382	615	1168	271	174	770	320	333	508	353	675	242	117	1491	1799	120	70	90	330	824	232	94	403	278	1215	928	498	80	447	291	15	197	266	853	503	738	233	123	117	1019	1034	935
hsa-mir-4643	0	0	0	0	0	0	0	0	0	1	0	2	0	0	0	0	0	0	0	0	0	0	0	0	0	0	0	0	0	0	0	0	0	0	0	0	0	0	0	0	0	0	0	3	0	0	0	1	0
hsa-mir-4740	0	0	0	0	0	0	0	4	1	0	1	0	1	0	0	0	0	0	0	0	2	0	0	0	0	0	0	0	0	0	0	0	0	0	0	0	0	0	0	0	0	0	2	0	2	0	0	0	0
hsa-mir-4719	0	0	0	0	0	0	0	0	0	0	0	0	0	0	0	0	0	0	0	0	0	0	0	0	0	0	1	0	0	0	0	0	0	0	0	0	0	0	0	0	0	0	0	0	0	0	0	0	0
hsa-mir-485	54	2	4	5	5	9	14	24	16	19	2	5	31	10	4	14	8	14	4	5	38	42	1	16	6	5	21	16	8	1	38	12	26	31	3	11	3	8	3	6	16	12	13	19	6	11	36	7	3
hsa-mir-451b	0	0	0	0	0	0	0	0	0	0	0	0	0	0	0	0	0	0	0	0	0	0	0	0	0	0	0	0	0	0	0	0	0	0	0	0	0	0	0	0	0	0	0	0	0	0	0	0	0
hsa-mir-1343	11	0	0	1	0	0	0	1	0	3	2	4	6	0	0	3	2	5	2	2	8	1	0	0	1	0	5	5	5	0	4	4	1	3	1	0	1	1	0	1	3	8	3	4	1	0	7	10	2
hsa-mir-4763	0	0	0	0	0	0	0	0	2	0	0	0	0	0	0	0	0	0	0	2	0	0	0	2	0	0	0	0	1	0	0	0	0	0	0	0	0	0	0	0	2	1	2	0	0	0	0	0	2
hsa-mir-374c	0	14	28	16	24	9	0	0	0	1	7	0	0	3	12	0	0	0	1	0	1	0	0	0	0	17	2	0	0	1	1	0	0	0	0	23	9	0	1	8	1	0	0	1	1	1	1	0	1
hsa-mir-3158-1	2	2	0	0	0	0	1	4	0	6	0	0	4	0	1	1	0	2	3	1	2	3	0	3	0	1	2	0	1	0	0	1	1	2	0	0	0	0	0	1	2	1	0	1	2	0	2	8	1
hsa-mir-6810	1	0	1	0	0	0	2	2	2	0	0	1	2	0	1	1	1	2	1	0	0	0	0	1	0	0	0	0	0	0	0	1	0	1	0	0	0	0	0	1	1	0	0	1	0	0	2	1	0
hsa-mir-6820	8	0	1	1	0	0	1	1	2	2	2	1	6	0	2	1	0	1	1	0	5	6	1	1	1	0	2	1	1	1	4	5	1	2	1	0	1	0	2	1	0	4	1	2	0	1	4	2	1
hsa-mir-6083	0	0	0	0	0	0	0	0	0	0	0	0	0	0	0	0	0	0	0	0	0	0	0	0	0	0	0	0	0	0	0	0	0	0	0	0	0	0	0	0	0	0	0	0	0	0	0	0	0
hsa-mir-548a-3	0	0	1	1	0	0	0	0	0	1	0	0	0	0	0	0	0	0	0	0	0	0	1	1	0	0	0	0	0	0	1	0	0	0	0	1	0	0	0	0	0	0	0	0	0	0	0	0	0
hsa-mir-6133	0	0	0	0	0	0	0	0	0	0	0	0	0	0	0	0	0	0	0	0	0	0	0	0	0	0	0	0	0	0	0	0	0	0	0	0	0	0	0	0	0	0	0	0	0	0	0	0	0
hsa-let-7a-2	6667	8690	6804	4666	3079	8343	114181	33254	48915	73717	4672	42070	74502	5444	5913	45080	35589	52564	6129	27469	132303	147105	3451	34959	23592	3565	49666	38652	23947	3602	108338	32880	115900	36817	7172	10325	8503	7784	4389	9850	107214	50483	87053	66921	47599	3183	106837	58176	89157
hsa-mir-4528	0	0	0	0	0	0	1	0	0	0	0	0	0	0	0	0	1	0	0	0	0	0	0	0	0	0	0	0	0	0	0	0	0	0	0	0	0	0	0	0	0	0	0	0	0	0	0	0	0
hsa-mir-1184-3	0	0	0	0	0	0	0	0	0	0	0	0	0	0	0	0	0	0	0	0	0	0	0	0	0	0	0	0	0	0	0	0	0	0	0	0	0	0	0	0	0	0	0	0	0	0	0	0	0
hsa-mir-8063	0	0	0	0	0	0	0	0	0	0	0	0	0	0	0	0	0	0	0	0	0	0	0	0	0	0	0	0	0	0	0	0	0	0	0	0	0	0	0	0	0	0	0	0	0	0	0	0	0
hsa-mir-6741	3	0	0	0	0	1	1	0	0	1	0	0	1	0	1	0	0	0	0	0	0	1	1	1	3	0	2	1	0	0	0	0	0	0	0	0	0	2	0	0	0	0	0	2	0	0	0	3	0
hsa-mir-429	4	1269	655	682	946	1171	2555	2025	2264	4335	944	2354	2688	569	1892	2516	1124	3774	696	2250	3845	3195	442	2300	1570	871	3071	1898	1394	335	990	2603	1181	2600	210	500	750	342	1332	1295	2062	877	155	1145	1392	148	4830	5690	2101
hsa-mir-6081	0	0	0	0	0	0	0	0	0	0	0	0	0	0	0	0	0	0	0	0	0	0	0	0	0	0	0	0	0	0	0	0	0	0	0	0	0	0	0	0	0	0	0	0	0	0	0	0	0
hsa-mir-6740	0	0	0	0	0	0	2	0	0	0	0	0	0	0	0	0	0	0	0	0	0	0	0	0	0	0	1	0	1	0	1	0	0	0	0	0	0	0	0	0	0	0	0	1	0	0	2	0	0
hsa-mir-3615	15	11	10	7	7	6	46	23	24	23	11	14	50	7	7	33	24	94	7	53	60	23	5	49	32	8	110	56	33	2	35	26	23	50	3	14	7	4	1	9	18	60	11	51	36	5	70	61	27
hsa-mir-4697	0	0	0	0	0	1	0	0	0	0	0	0	0	0	0	0	0	1	0	0	1	0	0	0	0	0	0	0	0	0	0	0	0	0	0	0	0	0	0	0	0	0	0	0	0	0	0	0	0
hsa-mir-4789	0	0	1	0	0	1	0	0	1	1	1	0	3	1	2	0	0	0	1	0	0	1	1	0	3	0	1	0	0	2	1	1	0	0	0	0	0	0	0	0	0	2	0	1	0	0	1	3	0
hsa-mir-4510	0	0	0	0	0	0	0	0	0	0	0	0	0	0	0	0	0	0	0	0	0	0	0	0	0	0	0	0	0	0	0	0	0	0	0	0	0	0	0	0	0	0	0	0	0	0	0	0	0
hsa-mir-5100	0	0	0	0	0	0	0	0	0	0	0	0	0	0	0	0	0	0	0	1	1	0	0	0	0	0	0	0	0	0	0	0	0	0	0	0	0	0	0	0	0	0	0	0	0	0	0	0	0
hsa-mir-6515	0	0	0	0	1	0	1	1	0	0	2	0	1	1	0	1	1	0	0	0	1	1	0	3	1	1	1	0	0	0	1	0	0	2	0	0	1	0	0	0	2	0	0	2	1	0	0	2	0
hsa-mir-548o-2	0	0	0	0	0	2	5	3	1	4	4	5	3	0	0	2	0	3	1	1	13	3	0	9	0	0	5	1	2	0	4	1	5	1	1	1	2	1	0	3	4	1	0	7	1	1	4	11	3
hsa-mir-4736	0	0	2	0	2	1	0	0	0	0	0	2	0	0	0	0	1	3	0	1	1	0	0	0	0	1	0	0	0	0	0	1	0	0	0	1	0	0	0	0	0	2	1	3	1	0	0	0	0
hsa-mir-4713	0	1	0	0	0	1	2	2	0	0	0	2	0	0	1	1	0	3	0	1	0	0	1	2	1	0	2	0	0	0	0	0	0	1	0	0	0	0	0	0	0	0	2	2	0	0	2	5	0
hsa-mir-3907	0	0	0	0	0	0	0	0	0	0	0	0	0	0	0	0	0	0	0	0	0	0	0	0	0	0	0	0	0	1	0	0	0	0	0	0	0	0	0	0	0	0	0	0	0	1	0	0	0
hsa-mir-1-2	1	63	74	54	15	97	2378	52	238	182	8	71	132	7	15	141	126	156	14	6	726	131	7	64	23	21	82	15	6	12	616	26	738	115	35	79	163	42	20	42	658	26	497	83	103	9	616	168	1310
hsa-mir-7855	0	0	0	0	0	0	0	0	0	0	0	0	0	0	0	0	0	1	0	0	0	0	0	0	0	0	0	0	0	0	0	0	0	0	0	0	0	0	0	0	0	0	0	0	0	0	0	0	0
hsa-mir-2054	0	0	0	0	0	0	0	0	0	0	0	0	0	0	0	0	0	0	0	0	0	0	0	0	0	0	0	0	0	0	0	0	0	0	0	0	0	0	0	0	0	0	0	0	0	0	0	0	0
hsa-mir-766	247	13	15	3	4	8	84	43	32	27	15	9	44	12	16	22	28	26	12	9	42	22	5	26	19	6	100	19	13	8	47	20	39	25	12	22	12	10	4	7	18	28	18	31	31	6	63	54	30
hsa-mir-449c	0	1	0	0	0	0	0	0	0	0	0	0	0	0	0	0	0	0	0	0	0	0	0	0	0	0	2	0	0	0	0	0	0	0	0	0	0	0	0	0	0	0	0	0	0	0	0	0	0
hsa-mir-3651	1	2	4	1	6	5	12	19	43	19	3	5	34	12	7	19	18	26	19	12	7	8	6	6	8	10	147	10	2	12	14	4	7	15	5	9	3	0	4	5	21	13	3	12	6	21	11	96	14
hsa-mir-5003	1	3	0	0	0	3	6	1	0	1	2	4	5	1	1	3	2	4	0	1	1	2	0	0	0	0	5	0	5	1	1	0	0	2	1	0	1	0	1	1	0	6	0	0	4	1	2	2	2
hsa-mir-4531	0	0	0	0	0	0	0	0	0	0	0	0	0	0	0	0	0	0	0	0	0	0	0	0	0	0	0	0	0	0	0	0	0	0	0	0	0	0	0	0	0	0	0	0	0	0	0	0	0
hsa-mir-6789	0	1	1	0	0	0	0	0	0	0	0	0	0	0	0	0	0	0	0	0	0	0	0	0	0	0	0	2	0	0	0	0	0	0	0	0	0	0	0	0	0	0	0	1	0	0	0	0	0
hsa-mir-939	4	1	1	2	2	5	7	8	3	9	9	13	6	2	3	8	4	13	1	9	12	14	0	14	4	2	10	3	8	2	5	2	7	10	4	5	5	4	2	2	12	5	5	19	6	2	12	6	12
hsa-mir-4708	0	1	0	0	1	0	1	1	0	1	0	1	0	0	0	0	0	0	0	0	1	0	0	0	0	0	0	1	0	0	0	1	0	0	0	0	1	1	0	0	0	1	0	2	0	0	0	0	0
hsa-mir-6853	0	0	0	0	0	0	1	0	0	0	0	0	0	0	0	1	0	1	0	0	1	0	0	0	0	0	0	0	0	0	0	0	0	0	0	1	0	0	0	0	1	0	2	1	0	0	0	0	0
hsa-mir-3670-1	0	0	0	0	0	0	0	0	0	0	0	0	0	0	0	0	0	0	0	0	0	0	0	0	0	0	0	0	0	0	0	0	0	0	0	0	0	0	0	0	0	0	0	0	0	0	0	0	0
hsa-mir-342	103	79	276	103	52	196	586	544	809	315	36	159	438	41	263	181	266	464	353	80	1033	398	78	278	194	116	692	334	31	45	311	256	446	454	108	181	157	93	82	226	626	529	727	86	399	41	625	228	359
hsa-mir-661	0	0	0	0	0	0	0	0	0	0	0	0	0	0	0	0	0	0	0	0	0	0	0	0	0	0	0	0	0	0	0	0	0	0	0	0	0	0	0	0	0	0	0	0	0	0	0	0	0
hsa-mir-5001	3	1	0	0	0	2	1	4	3	3	0	3	6	2	3	0	1	1	1	3	3	1	0	1	2	1	4	2	3	1	1	0	4	3	1	0	2	0	3	1	2	1	3	3	6	0	10	2	1
hsa-mir-30d	9552	14642	11092	5565	2859	16067	99589	22280	47814	29455	9210	34932	34889	9348	7366	14671	40217	38676	9290	14542	64748	60710	8737	48525	15853	4126	38349	7519	8593	3192	40940	16044	34829	18457	12652	9927	11764	9919	4214	13267	37038	23323	28790	155763	22094	4223	37286	34422	40939
hsa-mir-1298	0	0	0	0	0	0	0	0	0	0	0	2	1	0	1	0	0	0	0	0	0	0	0	0	0	0	0	0	0	0	0	1	0	0	0	0	0	0	0	0	0	0	0	0	0	0	0	0	0
hsa-mir-513a-2	0	0	0	0	0	0	0	0	0	0	0	0	0	0	0	0	0	0	0	0	1	0	0	0	0	0	0	0	0	0	0	0	0	0	0	0	0	0	0	0	1	0	0	0	0	0	1	0	0
hsa-mir-3912	0	1	0	0	0	2	6	0	1	5	0	1	7	0	0	4	3	4	1	1	9	6	0	2	2	1	3	4	0	0	2	1	7	6	2	0	4	0	0	1	3	4	4	4	3	1	6	3	3
hsa-mir-6722	0	0	0	0	0	0	0	0	0	0	0	0	0	0	0	0	0	0	0	0	0	0	0	0	0	0	0	0	0	0	0	0	0	0	0	0	0	0	0	0	0	0	0	0	0	0	0	0	0
hsa-mir-7160	0	0	0	0	0	0	0	0	0	0	0	0	0	0	0	0	0	0	0	0	0	0	0	0	0	0	0	0	0	0	0	0	0	0	0	0	0	0	0	0	0	0	1	0	0	0	0	0	0
hsa-mir-548a-2	0	0	0	0	0	0	0	0	0	0	0	0	0	0	0	0	0	0	0	0	0	0	0	0	0	0	0	0	0	0	0	0	0	0	0	0	0	0	0	0	0	0	0	0	0	0	0	0	0
hsa-mir-584	70	3115	281	1028	434	353	2065	963	919	644	728	2862	1657	661	1086	700	357	1592	669	1451	2778	1410	41	2113	1029	445	2946	3499	1759	250	994	1057	867	1126	298	302	1524	783	166	724	1948	541	182	1816	2531	517	3401	2034	1127
hsa-mir-7515	0	0	0	0	0	0	0	0	0	0	0	0	0	0	0	0	0	0	0	0	0	0	0	0	0	0	0	0	0	0	0	0	0	0	0	0	0	0	0	0	0	0	0	0	0	0	0	0	0
hsa-mir-6090	0	0	0	0	0	0	0	0	0	0	0	0	0	0	0	0	0	0	0	0	0	0	0	0	0	0	0	0	0	0	0	0	0	0	0	0	0	0	0	0	0	0	0	0	0	0	0	0	0
hsa-mir-4472-2	0	0	0	0	0	0	0	0	0	0	0	0	0	0	0	0	0	0	0	0	0	0	0	0	0	0	0	0	0	0	0	0	0	0	0	0	0	0	0	0	0	0	0	0	0	0	0	0	0
hsa-mir-196a-1	3	423	126	147	185	932	140	1042	880	1124	445	746	1163	292	255	1250	118	994	650	698	974	407	117	506	602	254	2395	158	684	366	314	538	1111	775	532	236	241	150	12	586	1770	1094	433	1207	447	117	1062	1743	1395
hsa-mir-4468	0	0	0	0	0	0	0	0	0	0	0	0	0	0	0	0	0	0	0	0	0	0	0	0	0	0	0	0	0	0	0	0	0	0	0	0	0	0	0	0	0	0	0	0	0	0	0	0	0
hsa-mir-3165	0	0	0	0	0	0	0	0	0	0	0	0	0	0	0	0	0	0	0	0	0	0	0	0	0	0	0	0	0	0	0	0	0	0	0	0	0	0	0	0	0	0	0	0	0	0	0	0	0
hsa-mir-4999	0	3	2	3	0	1	0	0	3	4	4	6	0	0	1	3	8	2	0	0	3	0	0	0	5	3	0	4	0	1	0	4	12	4	2	0	0	3	2	1	6	5	0	7	9	0	5	2	5
hsa-mir-4475	0	0	0	0	0	0	0	0	0	0	0	0	0	0	0	0	0	0	0	0	0	0	0	0	0	0	0	0	0	0	0	0	0	0	0	0	0	0	0	0	0	0	0	0	0	0	0	0	0
hsa-mir-4707	4	1	0	0	0	0	0	2	1	0	0	0	4	0	1	0	1	5	6	0	0	2	0	3	0	1	2	5	9	2	2	1	0	0	0	0	0	0	0	2	0	1	2	1	1	0	0	1	5
hsa-mir-7154	0	0	0	0	0	0	0	0	0	0	0	0	0	0	0	0	0	0	0	0	0	0	0	0	0	0	0	0	0	0	0	0	0	0	0	0	0	0	0	0	0	0	0	0	0	0	0	0	0
hsa-mir-151a	258	5358	2606	2492	2646	7219	22994	19196	15537	16150	5020	26657	23516	2211	3108	10589	12350	19664	4063	8579	27682	31248	1321	26430	9004	1631	24975	8633	8410	1661	26130	6761	14454	13586	3297	3325	4412	5153	1330	5698	19406	16406	10696	49559	20027	1240	24056	13911	30925
hsa-mir-555	0	0	0	0	0	0	0	2	0	0	0	0	0	0	0	0	0	0	0	0	0	0	0	0	0	1	0	0	0	0	0	0	0	0	0	0	0	0	0	0	0	0	0	0	0	0	0	0	0
hsa-mir-3675	0	0	0	0	0	0	0	0	0	2	0	0	0	0	0	0	0	0	0	0	0	0	0	2	0	0	0	0	0	0	0	0	0	0	0	0	0	0	0	1	0	0	0	0	1	0	1	0	0
hsa-mir-9-2	41	26	114	99	23	2610	281	929	453	179	566	477	431	48	223	132	213	270	103	98	639	154	47	369	422	184	162	1921	2354	44	484	306	516	122	2690	183	121	177	34	134	607	534	1040	525	922	18	1501	933	791
hsa-mir-412	0	14	0	17	3	1	23	26	62	4	1	4	11	1	1	30	52	7	20	28	12	35	5	5	5	1	9	27	3	0	121	1	2	71	1	34	13	8	12	6	6	1	1	4	81	25	11	3	64
hsa-mir-1245b	0	0	0	0	0	0	0	0	1	0	0	0	0	1	1	0	0	0	0	0	1	0	0	0	0	0	0	1	0	0	0	0	2	0	0	0	0	0	0	1	1	0	1	0	0	0	0	0	0
hsa-mir-7159	0	0	0	0	0	0	0	0	0	0	0	0	0	0	0	0	0	0	0	0	0	0	0	0	0	0	0	0	0	0	0	0	0	0	0	0	0	0	0	0	0	0	0	0	0	0	0	0	0
hsa-mir-4326	17	5	4	10	3	20	97	1	0	102	2	41	238	4	0	0	28	132	12	0	0	106	16	69	13	11	354	34	18	2	15	23	17	77	8	1	1	10	10	19	23	50	22	3	3	10	101	81	49
hsa-mir-1207	0	0	0	0	0	0	0	0	0	0	0	0	0	0	0	0	0	0	0	0	0	0	0	0	0	0	0	0	0	0	0	0	0	0	0	0	0	0	0	0	0	0	0	0	0	0	0	0	0
hsa-mir-4441	0	0	0	0	0	0	0	0	0	0	0	0	0	0	0	0	0	0	0	0	0	0	0	0	0	0	0	0	0	0	0	0	0	0	0	0	0	0	0	0	0	0	0	0	0	0	0	0	0
hsa-mir-4538	0	0	0	1	0	0	0	0	0	0	0	0	0	0	0	0	0	0	0	0	0	0	0	0	0	0	0	0	0	1	0	0	0	0	0	0	0	0	0	0	0	0	0	0	0	0	0	0	0
hsa-mir-6511a-2	0	0	0	0	0	0	0	0	0	0	0	0	0	0	0	0	0	0	0	0	0	0	0	0	0	0	0	0	0	0	0	0	0	0	0	0	0	0	0	0	0	0	0	0	0	0	0	0	0
hsa-mir-3198-2	0	0	3	0	3	0	0	1	0	2	0	0	0	0	0	0	0	0	1	0	0	0	0	0	0	0	0	2	1	0	0	1	1	0	0	0	0	0	0	0	0	0	0	0	0	0	0	0	0
hsa-mir-6747	0	0	0	0	0	0	1	0	0	0	0	2	5	0	0	3	1	1	0	2	0	0	0	0	0	0	3	1	1	0	1	0	0	1	1	0	1	1	0	1	0	0	1	2	2	0	0	2	3
hsa-mir-548m	0	0	0	0	0	0	0	0	0	0	0	0	0	0	0	0	0	0	0	0	0	0	0	0	0	0	0	0	0	0	0	0	0	0	0	0	0	0	0	0	0	0	0	0	0	0	0	0	0
hsa-mir-3155b	0	0	0	0	0	0	0	0	0	0	0	0	0	0	0	0	0	0	0	0	0	0	0	0	0	0	0	0	0	0	0	0	0	0	0	0	0	0	0	0	0	0	0	0	0	0	0	0	0
hsa-mir-4791	0	1	4	5	17	3	1	1	1	6	5	2	6	4	1	3	3	4	4	3	7	3	0	13	5	2	8	5	3	6	8	4	3	0	1	3	2	3	2	2	2	2	2	8	9	0	6	1	7
hsa-mir-8086	0	0	0	0	0	0	0	0	0	0	0	0	0	0	0	0	0	0	0	0	0	0	0	0	0	0	0	0	0	0	0	0	0	0	0	0	0	0	0	0	0	0	0	0	0	0	0	0	0
hsa-mir-4760	0	0	0	0	0	0	0	0	0	0	0	0	0	0	0	0	0	0	0	0	0	0	0	0	0	0	0	0	0	0	0	0	0	0	0	0	0	0	0	0	0	0	0	0	0	0	0	0	0
hsa-mir-3200	18	17	3	3	2	3	31	28	18	26	15	22	150	4	9	46	3	35	7	11	41	16	0	14	9	3	27	17	27	3	3	7	10	13	19	3	3	5	7	23	12	11	2	42	35	1	43	23	24
hsa-mir-6886	0	0	0	0	0	0	0	0	1	0	1	0	0	0	0	1	0	0	1	0	0	0	0	1	0	0	0	0	0	0	0	0	0	0	0	0	0	0	0	0	2	0	0	1	0	0	0	0	1
hsa-mir-518f	0	1	0	1	0	0	0	0	0	1	0	0	0	0	0	0	0	0	0	0	0	0	0	0	0	0	0	0	0	0	0	0	1	0	0	0	0	0	0	0	0	1	1	0	0	0	0	1	0
hsa-mir-4288	0	0	0	0	0	0	0	0	0	0	0	0	0	0	0	0	0	0	0	0	0	0	0	0	0	0	0	0	0	0	0	0	0	0	0	0	0	0	0	0	0	0	0	0	0	0	0	0	0
hsa-mir-507	0	0	0	0	0	0	0	0	0	0	0	0	0	0	2	0	0	0	0	0	0	0	0	0	0	0	0	0	0	0	0	0	0	0	0	0	0	0	0	0	0	1	0	0	0	0	0	0	0
hsa-mir-4278	0	0	0	0	0	0	0	0	0	0	0	0	0	0	0	0	0	0	0	0	0	0	0	0	0	0	0	0	0	0	0	0	0	0	0	0	0	0	0	0	0	0	0	0	0	0	0	0	0
hsa-mir-548e	0	0	1	0	0	0	4	6	2	4	1	5	10	0	2	3	1	11	4	1	6	1	0	5	1	0	7	1	3	0	2	1	5	4	1	1	1	0	0	0	3	8	1	4	4	0	17	5	8
hsa-mir-4279	0	0	0	0	0	0	0	0	0	0	0	0	0	0	0	0	0	0	0	0	0	0	0	0	0	0	0	0	0	0	0	0	0	0	0	0	0	0	0	0	0	0	0	0	0	0	0	0	0
hsa-mir-380	0	0	0	2	2	0	5	7	12	7	2	2	12	0	2	7	4	14	1	4	10	13	0	4	1	0	2	2	1	1	14	2	5	3	0	1	1	0	2	0	6	3	4	3	5	2	15	2	9
hsa-mir-3173	4	3	0	0	0	3	3	3	4	1	1	2	4	0	0	0	1	5	2	0	4	2	1	1	0	1	5	2	1	0	0	2	0	3	1	1	0	0	4	0	5	6	0	3	0	1	3	2	1
hsa-mir-8055	0	0	0	0	0	0	0	0	0	0	0	0	0	0	0	0	0	0	0	0	0	0	0	0	0	0	0	0	0	0	0	0	0	0	0	0	0	0	0	0	0	0	0	0	0	0	0	0	0
hsa-mir-6731	0	0	1	0	0	1	0	1	0	1	0	0	1	0	0	0	0	0	0	1	4	0	0	2	0	0	0	0	0	0	1	0	1	1	0	0	0	0	0	0	0	0	1	0	0	0	1	0	0
hsa-mir-548u	0	0	0	0	0	0	0	0	0	0	0	0	0	0	0	0	0	0	0	0	0	0	0	0	0	0	0	0	0	0	0	0	0	0	0	0	0	0	0	0	0	0	0	0	0	0	0	0	0
hsa-mir-3181	0	0	0	0	0	0	0	0	0	0	0	0	1	0	0	0	0	0	1	0	0	0	0	1	0	0	0	0	0	0	0	0	0	0	0	0	0	0	0	0	0	0	0	0	0	0	0	0	0
hsa-mir-5695	0	0	1	0	1	1	1	0	2	0	0	0	1	0	0	1	0	0	0	0	0	1	0	0	0	0	2	0	0	0	0	0	0	1	1	0	0	0	0	1	1	2	0	0	0	0	0	0	2
hsa-mir-5088	1	0	0	0	0	0	0	0	0	0	0	0	0	0	0	0	0	0	0	0	0	0	1	0	0	0	0	0	0	0	1	0	0	0	0	0	0	0	0	0	0	0	0	0	0	0	0	0	0
hsa-mir-4512	0	0	0	0	0	0	0	0	0	0	0	0	0	0	0	0	0	1	0	0	0	0	0	0	0	0	0	0	0	0	0	0	0	0	0	0	0	0	0	0	0	0	0	0	0	0	0	0	0
hsa-mir-4694	0	0	0	0	0	0	0	0	0	0	0	0	0	0	0	0	0	0	0	0	0	0	0	0	0	0	0	0	0	0	0	0	0	0	0	0	0	0	0	0	0	0	0	0	0	0	0	0	0
hsa-mir-6770-3	0	0	0	0	0	0	0	0	0	0	0	0	0	0	0	0	0	0	0	0	0	0	0	0	0	0	0	0	0	0	0	0	0	0	0	0	0	0	0	0	1	0	0	0	0	0	0	0	0
hsa-mir-548aj-2	0	0	0	0	0	0	0	0	0	0	0	0	0	0	0	0	0	0	0	0	0	0	0	0	0	0	0	0	0	0	0	0	0	0	0	0	0	0	0	0	0	0	0	0	0	0	0	0	0
hsa-mir-4421	0	0	0	0	0	0	0	0	0	0	0	0	0	0	0	0	0	0	0	0	0	0	0	0	0	0	0	0	0	0	0	0	0	0	0	0	0	0	0	0	0	0	0	0	0	0	1	0	0
hsa-mir-101-1	103	5047	8133	3757	6086	9041	18033	8921	16413	11611	8238	12223	11455	5750	5987	5586	19193	10145	5519	10244	55320	17773	1264	21507	18049	2896	16519	20960	7187	6334	59340	8873	22459	7767	3445	13821	6572	3505	2801	12305	23465	9369	11575	29426	21545	2256	21650	15239	18676
hsa-mir-744	143	113	31	56	49	96	371	162	132	180	217	102	232	15	89	191	157	290	21	178	202	197	15	109	132	11	330	267	216	59	196	87	71	217	74	83	87	70	56	135	160	107	103	443	187	63	360	259	252
hsa-mir-100	1147	2204	3421	1497	1313	1647	41470	3650	11388	5054	1193	7481	5089	1249	768	3553	28097	2740	1863	1644	32365	51835	982	10460	6657	1502	9864	23185	661	1704	50333	1352	14074	8255	1619	4898	4413	2684	455	6768	20272	5303	25031	12315	19279	937	17189	3977	21009
hsa-mir-522	0	0	0	0	0	0	0	0	1	0	1	0	0	0	0	0	0	0	0	0	0	0	0	0	0	0	0	0	0	0	0	0	0	0	0	0	0	0	0	0	0	0	0	2	0	0	0	0	0
hsa-mir-6831	0	0	0	0	0	0	0	0	0	0	0	0	0	0	0	0	0	0	0	0	0	0	0	0	0	0	0	0	0	0	0	0	0	0	2	0	0	0	0	0	0	0	0	0	0	0	0	0	0
hsa-mir-378i	0	0	0	0	0	0	0	0	0	0	0	0	0	0	0	0	6	1	0	4	0	1	0	1	3	0	0	1	2	0	8	0	0	0	1	0	0	1	0	1	0	1	1	3	1	0	1	0	0
hsa-mir-6750	1	1	0	0	0	0	2	0	0	0	1	0	1	0	0	0	0	0	1	0	0	0	0	0	0	1	0	1	0	0	0	0	0	0	0	0	0	0	0	0	1	2	0	0	1	1	1	0	0
hsa-mir-5584	0	0	0	0	0	0	0	0	0	0	0	0	0	0	0	0	0	0	0	0	0	1	0	0	0	0	0	0	0	0	0	0	0	0	0	0	0	0	0	0	0	0	2	0	0	0	0	0	0
hsa-mir-125b-2	1301	189	196	111	117	145	3934	489	710	483	99	660	429	68	45	274	1115	99	136	87	3997	2432	85	692	375	146	1106	991	41	74	2953	103	878	826	85	351	359	252	70	313	1264	326	1743	693	879	82	1301	355	1200
hsa-mir-4733	0	0	1	1	0	0	2	0	0	2	0	0	2	1	0	0	2	1	0	2	4	0	0	0	0	1	3	6	0	0	0	0	0	0	0	0	0	0	0	1	0	1	0	0	0	0	1	2	0
hsa-mir-7113	0	0	0	0	0	0	0	0	0	0	0	0	0	0	0	0	0	0	0	0	0	0	0	0	0	0	2	0	0	0	0	0	0	0	0	0	0	0	0	0	1	0	0	0	2	0	1	1	0
hsa-mir-7109	1	0	0	0	0	0	0	0	0	0	0	0	0	0	0	0	0	0	0	0	0	0	0	0	0	0	0	0	0	0	0	0	0	3	0	0	0	0	0	0	0	0	0	0	0	0	0	0	0
hsa-mir-4499	0	0	0	0	0	0	0	0	0	0	0	0	0	0	0	0	0	0	0	0	0	0	0	0	0	0	0	0	0	0	0	0	0	0	0	0	0	0	0	0	0	0	0	0	0	0	0	0	0
hsa-mir-7705	0	0	3	1	5	3	7	14	4	3	0	9	8	1	3	4	3	4	1	7	11	5	1	4	2	2	14	3	0	1	2	6	5	3	2	3	4	1	1	2	8	4	2	12	4	0	3	7	9
hsa-mir-7110	2	0	0	0	0	0	1	1	0	0	0	1	2	0	0	2	0	1	0	0	1	0	0	0	0	0	3	0	0	0	1	0	1	0	1	0	0	1	1	0	0	0	2	0	0	0	2	0	1
hsa-mir-3924	0	0	0	0	0	0	0	0	0	0	0	0	0	0	0	0	0	0	0	0	0	0	0	0	0	0	0	0	0	0	0	0	0	0	0	0	0	0	0	0	0	0	0	0	0	0	0	0	0
hsa-mir-5094	0	0	0	0	0	0	0	0	0	0	0	1	0	0	0	0	0	0	0	0	0	0	0	0	0	0	0	0	0	0	0	0	0	0	1	0	0	0	0	0	0	0	0	0	1	0	0	0	0
hsa-mir-634	0	0	0	0	0	0	0	0	0	0	0	0	0	0	0	0	0	0	0	0	0	0	0	0	0	0	0	0	0	0	0	0	0	0	0	0	0	0	0	0	0	0	0	0	0	0	0	0	0
hsa-mir-5093	0	0	0	0	0	0	0	0	0	0	0	0	1	0	0	0	0	1	0	0	0	0	0	0	0	0	0	0	0	0	0	0	0	0	0	0	0	0	0	0	0	0	0	0	0	0	0	0	0
hsa-mir-372	0	0	1	0	0	0	1	2	1	2	0	0	0	0	0	0	0	0	1	0	1	0	0	1	0	0	0	1	0	0	1	0	3	3	0	0	0	0	0	0	2	2	0	9	0	0	8	0	0
hsa-mir-517c	0	0	0	0	0	0	0	1	0	0	0	1	0	0	0	0	0	0	0	0	0	1	0	0	0	0	0	0	0	0	0	0	0	0	0	0	0	0	0	0	0	0	0	0	0	0	0	0	0
hsa-mir-1914	3	0	0	0	0	1	0	0	0	0	0	0	3	0	0	1	0	2	0	0	0	0	0	0	0	0	0	1	1	1	0	0	0	0	0	1	0	0	0	1	0	1	0	2	2	0	3	0	0
hsa-mir-548i-1	0	0	0	0	0	0	0	0	0	0	0	0	0	0	0	0	0	0	0	0	0	0	0	0	0	0	0	0	0	0	0	0	0	0	0	0	0	0	0	0	0	0	0	0	0	0	0	0	0
hsa-mir-520h	0	0	0	0	0	0	0	0	0	0	0	0	0	0	0	0	0	0	0	0	0	0	0	0	0	0	0	0	1	0	0	0	0	0	0	0	0	0	0	0	0	0	0	0	0	0	0	0	1
hsa-mir-6819	0	0	0	0	0	0	0	0	0	0	0	0	0	0	0	0	0	0	0	0	0	0	0	0	0	0	0	0	0	0	0	0	0	0	0	0	0	0	0	0	0	0	0	0	0	0	0	0	0
hsa-mir-3179-3	0	0	0	0	0	0	0	0	0	0	0	0	0	0	0	0	0	0	0	0	0	0	0	0	0	0	0	0	0	0	0	0	0	0	0	0	0	0	0	0	0	0	0	0	0	0	0	0	0
hsa-mir-3943	0	0	0	0	0	0	0	0	0	0	0	2	0	0	0	0	0	0	0	0	5	2	0	5	0	0	6	0	0	0	0	0	0	1	0	0	0	0	0	0	1	0	1	0	1	0	0	0	0
hsa-mir-298	0	0	0	0	0	0	0	0	0	0	0	0	0	0	0	0	0	0	0	0	0	0	0	0	0	0	0	0	0	0	0	0	0	0	0	0	0	0	0	0	0	0	0	0	0	0	0	0	0
hsa-mir-1178	0	0	0	0	0	0	0	0	0	0	0	0	0	0	0	0	0	0	0	0	0	0	0	0	0	0	0	0	0	0	0	0	0	0	0	0	0	0	0	0	0	1	0	0	0	0	0	0	0
hsa-mir-1285-2	0	0	0	0	0	0	0	0	0	0	0	0	0	0	0	0	0	0	0	0	0	0	0	0	0	0	0	0	0	0	0	0	0	0	0	0	0	0	0	0	0	0	0	0	0	0	0	0	0
hsa-mir-7-3	0	12	2	6	11	8	23	70	33	55	6	63	34	3	14	33	8	70	7	6	27	44	6	89	12	4	143	10	18	12	6	9	10	72	0	3	9	4	16	6	6	47	10	48	103	1	64	143	40
hsa-mir-597	0	0	0	0	2	1	0	0	0	0	0	0	1	0	0	0	0	0	1	0	0	0	0	0	0	0	2	0	2	0	1	0	0	3	0	0	0	0	0	0	0	0	0	3	0	0	3	2	0
hsa-mir-4318	0	0	0	0	0	0	0	0	0	0	0	0	0	0	0	0	0	0	0	0	0	0	0	0	0	0	0	0	0	0	0	0	0	0	0	0	0	0	0	0	0	0	0	0	0	0	0	0	0
hsa-mir-889	0	32	37	37	38	25	34	81	103	131	25	49	161	17	33	107	56	117	12	63	159	127	7	60	49	9	48	75	44	24	255	27	136	125	20	61	34	17	18	53	108	46	69	60	176	31	233	25	151
hsa-mir-3913-2	0	2	1	0	0	3	10	5	12	8	1	7	8	1	1	1	6	8	1	2	11	14	2	4	1	0	11	9	4	1	9	2	7	6	2	0	2	1	0	3	9	3	1	15	6	2	14	9	3
hsa-mir-4802	0	0	0	0	0	0	0	3	0	0	1	1	6	1	0	0	0	0	2	0	0	0	1	1	0	0	4	0	0	0	2	0	0	0	1	1	2	0	1	0	0	0	0	0	0	0	1	0	0
hsa-mir-6769a	1	1	0	0	2	0	0	0	0	0	0	1	0	0	0	0	0	0	0	1	0	0	0	1	0	0	0	1	0	0	0	0	0	0	0	0	0	0	0	0	0	0	0	1	1	0	0	0	0
hsa-mir-3122	0	0	0	0	0	0	0	0	0	0	0	0	0	0	0	0	0	0	0	0	0	0	0	0	0	0	0	0	0	0	0	0	0	0	0	0	0	0	0	0	0	0	0	0	0	0	0	0	0
hsa-mir-6745	0	0	0	0	0	0	0	0	0	0	0	0	0	0	0	0	0	0	0	0	0	0	0	0	0	0	0	0	0	0	0	0	0	0	0	0	0	0	0	0	0	0	0	0	0	0	0	0	0
hsa-mir-28	10153	15377	10408	5567	3231	14403	85861	24622	35547	31880	3309	24599	24990	5665	8011	20750	15923	37622	11695	9347	58651	38336	3282	34282	21370	5577	28462	14360	8687	3624	29261	15773	26682	17946	6661	11981	13813	10801	6396	10443	39034	22749	27837	12621	34765	2597	40703	31774	44781
hsa-mir-4273	0	0	0	0	0	0	0	0	0	0	0	0	0	0	0	0	0	0	0	0	0	0	0	0	0	0	0	0	0	0	0	0	0	0	0	0	0	0	0	0	0	0	0	0	0	0	0	0	0
hsa-mir-4767	0	0	0	0	0	0	1	2	0	0	0	0	0	0	0	0	0	1	0	0	0	0	0	1	0	0	0	0	1	0	0	0	0	2	0	0	0	0	0	0	0	0	0	1	0	0	0	0	0
hsa-mir-4294	0	0	0	0	0	0	0	0	0	0	0	0	0	0	0	0	0	0	0	0	0	0	0	0	0	0	0	0	0	0	0	0	0	0	0	0	0	0	0	0	0	0	0	0	0	0	0	0	0
hsa-mir-6867	0	0	0	0	0	0	1	0	0	0	0	0	0	0	0	0	0	0	0	0	0	0	0	0	0	0	1	1	0	0	0	0	1	0	0	0	0	0	0	0	0	0	0	0	0	0	1	0	0
hsa-mir-5580	0	8	1	4	6	1	4	0	0	9	1	8	2	0	0	4	1	0	0	2	6	6	0	1	0	3	6	2	1	1	0	0	7	4	0	0	4	0	1	0	1	2	0	18	0	1	1	0	4
hsa-mir-3666	0	0	0	0	0	0	0	0	0	0	0	0	0	0	0	0	0	0	0	0	0	0	0	0	0	0	0	0	0	0	0	0	0	0	0	0	0	0	0	0	0	0	0	0	0	0	0	0	0
hsa-mir-181c	47	244	115	59	106	72	1367	213	410	453	123	434	256	55	169	245	545	393	56	238	603	1417	18	338	183	32	822	533	272	44	1013	294	429	263	64	257	254	73	30	201	770	286	304	531	605	82	399	483	494
hsa-mir-6715b	1	1	2	0	0	3	16	0	4	15	0	12	6	5	4	7	20	9	3	6	7	5	0	7	9	3	1	2	5	1	7	15	14	10	1	5	3	0	9	5	12	83	0	2	8	0	9	27	12
hsa-mir-378h	0	0	0	0	0	0	0	0	0	0	0	0	0	0	0	0	0	0	0	0	1	0	0	0	0	0	0	0	0	0	0	0	0	0	0	0	0	0	0	0	0	0	0	0	0	0	0	0	0
hsa-mir-466	0	0	2	1	0	0	4	1	1	7	1	48	1	0	0	0	0	1	0	0	2	13	0	9	0	4	1	0	0	0	0	0	14	6	1	0	1	1	0	2	18	3	0	5	3	0	4	7	2
hsa-mir-4442	1	3	1	0	1	1	1	0	0	3	1	1	1	1	0	1	1	1	0	2	1	4	0	2	2	0	0	2	3	4	2	0	2	1	0	1	2	3	0	1	0	2	0	2	2	1	0	0	1
hsa-mir-148a	1272	143830	184260	65297	83771	263391	924721	591231	365130	521386	118052	290144	488015	288139	209792	289320	251776	426860	113437	230988	905035	547283	92547	403097	306519	58166	269268	56545	289162	87419	290460	667748	851058	265226	121284	146575	284159	93488	166426	235189	731105	444030	240422	234162	106442	29991	299826	50421	618927
hsa-mir-1537	0	0	2	0	1	1	1	3	5	0	0	0	1	1	1	0	1	2	0	0	2	0	0	1	1	0	0	1	0	1	0	1	0	3	0	2	0	0	0	1	1	1	1	2	1	0	2	0	4
hsa-mir-4726	0	0	0	0	0	1	1	0	1	0	0	0	2	0	0	1	0	2	1	0	0	2	0	0	1	1	1	1	0	0	2	0	0	2	1	0	0	0	0	0	0	1	0	3	0	0	4	2	0
hsa-mir-106a	11	312	153	403	903	238	105	20	57	70	349	42	92	309	113	29	62	35	234	69	76	73	26	45	42	126	189	31	24	215	120	26	40	66	379	337	175	9	130	261	43	39	50	83	42	125	86	69	134
hsa-mir-767	26	0	0	0	0	0	1	0	942	0	108	499	0	0	7	2	1	7	0	0	1	1	1	6	0	0	4	0	0	0	2	1	1	0	188	0	0	1	0	0	4	0	15	289	4	0	107	0	0
hsa-mir-3649	0	0	0	0	0	0	0	0	0	0	0	0	0	0	0	0	0	0	0	0	0	0	0	0	0	1	0	0	0	0	0	0	0	0	0	0	0	0	0	0	0	0	0	0	0	0	0	0	0
hsa-mir-5579	0	0	1	0	0	0	0	1	1	0	0	1	0	0	0	0	2	0	0	0	3	2	0	0	0	0	2	1	0	0	2	1	2	0	0	0	1	0	0	0	0	2	2	1	0	0	25	0	1
hsa-mir-548x	0	0	0	0	0	0	0	0	0	0	0	2	0	0	0	0	0	0	0	0	0	0	0	0	0	0	0	0	0	0	0	0	0	0	0	0	0	0	0	0	0	0	0	0	0	0	0	0	0
hsa-mir-6824	2	0	0	1	0	0	1	0	0	5	0	1	1	0	0	3	1	0	0	0	0	1	0	0	1	0	0	1	0	1	1	0	0	0	0	0	0	0	0	0	0	0	1	0	0	0	1	0	1
hsa-mir-6724-4	0	0	0	0	0	0	0	0	0	0	0	0	0	0	0	0	0	0	0	0	0	0	0	0	0	0	0	0	0	0	0	0	0	0	0	0	0	0	0	0	0	0	0	0	0	0	0	0	0
hsa-mir-4741	0	1	0	0	0	0	0	0	0	0	0	1	1	1	0	2	1	1	0	1	0	2	0	0	0	0	2	0	1	1	1	2	0	1	0	0	0	1	0	1	1	2	0	1	1	0	1	0	0
hsa-mir-3674	0	0	0	0	0	0	0	0	0	0	0	0	0	0	0	0	0	0	0	0	0	0	0	0	0	0	0	0	0	0	0	0	0	0	0	0	0	0	0	0	0	0	0	0	0	0	0	0	0
hsa-mir-5681a	0	0	0	0	0	0	0	0	0	0	0	0	0	0	0	0	0	0	0	0	0	0	0	0	0	0	0	0	0	0	0	0	0	0	0	0	0	0	0	0	0	0	0	0	0	0	0	0	0
hsa-mir-199a-2	436	5487	4481	3797	5706	4162	12416	5219	8469	8430	5912	4785	7850	3000	2171	4056	9069	3564	2410	2541	16189	8355	1554	6377	5954	2447	9124	11357	1626	5573	22394	1319	8889	8423	2801	9265	4317	1515	1663	10774	15207	4120	8393	10766	13706	6214	14862	3310	13300
hsa-mir-1262	2	6	1	0	0	5	12	1	4	6	4	6	5	1	5	8	1	6	1	3	17	9	0	7	1	0	5	2	0	3	6	3	8	1	3	5	2	4	1	2	11	4	8	6	4	0	10	7	8
hsa-mir-8077	0	0	0	0	0	0	0	0	2	0	0	0	0	0	0	0	0	0	0	0	0	0	0	0	0	1	0	0	0	0	0	0	0	0	0	0	0	0	0	0	0	0	0	0	1	0	0	0	0
hsa-mir-4783	0	0	0	0	0	0	0	0	0	0	0	0	0	0	0	0	0	0	0	0	0	1	0	0	0	0	0	0	0	0	0	0	0	2	0	0	0	0	1	0	0	0	0	0	0	0	0	0	0
hsa-mir-6715a	1	0	2	2	0	2	0	2	1	2	2	3	0	1	0	0	0	1	1	0	2	2	0	2	1	0	0	0	0	0	0	0	0	0	0	1	0	0	0	0	0	5	0	1	1	0	1	0	0
hsa-mir-5004	0	1	0	0	0	0	0	0	0	0	0	0	0	0	0	0	0	0	0	0	2	0	0	0	0	0	0	0	0	0	0	0	0	0	0	0	0	0	0	0	0	0	0	0	0	0	0	0	0
hsa-mir-6863	0	0	0	0	0	0	0	0	0	0	0	0	0	0	0	0	0	0	0	0	0	0	0	0	0	0	0	0	0	0	0	0	0	0	0	0	0	0	0	0	0	0	0	0	0	0	0	0	0
hsa-mir-129-1	99	0	0	4	2	4	43	3	5	0	1	8	3	0	0	9	2	22	1	4	16	2	0	1	8	0	0	2	0	1	26	2	6	2	1	7	3	1	0	2	26	2	3	6	1	1	31	5	28
hsa-mir-300	0	0	0	0	0	0	0	0	0	0	0	0	0	0	0	0	0	0	0	0	0	0	0	0	0	0	0	0	0	0	0	0	0	0	0	0	0	0	0	0	0	0	0	0	0	0	0	0	0
hsa-mir-504	98	1	1	0	0	0	6	8	2	0	8	8	1	0	0	2	3	3	2	1	7	1	1	3	1	1	0	1	1	0	1	0	3	1	0	2	1	3	0	3	5	2	1	3	3	0	5	12	0
hsa-mir-1302-4	0	0	0	0	0	0	0	0	0	0	0	0	0	0	0	0	0	0	0	0	0	0	0	0	0	0	0	0	0	0	0	0	0	0	0	0	0	0	0	0	0	0	0	0	0	0	0	0	0
hsa-mir-5008	0	0	0	0	0	0	1	0	0	0	0	0	0	0	0	0	0	0	0	0	0	0	0	0	0	0	0	0	2	0	0	0	0	0	0	0	0	0	0	0	0	0	0	0	0	0	0	0	0
hsa-mir-4501	0	0	0	0	0	0	0	0	0	0	0	0	0	0	0	0	0	0	0	0	0	0	0	0	0	0	0	0	0	0	0	0	0	0	0	0	0	0	0	0	0	0	0	0	0	0	0	0	1
hsa-mir-6791	0	0	0	0	0	0	0	0	0	1	0	0	1	0	0	2	0	0	0	0	0	0	0	0	0	1	0	0	0	0	0	0	0	1	0	0	0	0	0	0	0	0	0	0	0	0	0	0	0
hsa-mir-421	0	15	8	4	14	11	76	54	38	16	17	41	79	2	4	53	19	30	15	4	60	20	0	82	5	12	103	23	13	12	40	9	24	12	3	4	2	14	1	9	50	26	11	35	105	2	25	39	62
hsa-mir-4271	0	0	0	0	0	0	0	0	0	0	0	0	0	0	0	0	0	0	0	0	0	0	0	0	0	0	0	0	0	0	0	0	0	0	0	0	0	0	0	0	0	0	0	0	0	0	0	0	0
hsa-mir-6842	3	10	1	0	7	1	43	20	16	22	3	3	16	0	0	7	9	22	2	23	20	28	1	25	16	2	15	8	14	1	13	5	15	16	0	4	3	7	2	5	17	5	4	77	18	0	10	26	10
hsa-mir-548d-2	0	1	0	1	0	1	0	0	0	2	2	0	2	0	1	0	1	3	3	2	2	0	0	0	0	1	2	2	0	0	0	0	1	5	2	0	1	0	0	4	0	0	1	3	0	0	0	1	1
hsa-mir-6772	0	0	0	0	0	0	0	1	0	0	0	0	0	0	0	0	0	0	0	0	1	0	0	1	0	0	0	0	0	0	0	0	0	0	0	0	0	0	0	0	0	0	0	1	1	0	0	0	0
hsa-mir-936	0	0	0	0	0	0	0	0	0	0	0	0	0	0	0	0	0	0	0	0	0	0	0	0	0	0	0	1	0	0	0	0	0	0	0	0	0	0	0	0	1	0	0	0	0	0	0	0	2
hsa-mir-1250	0	0	0	0	0	0	2	0	0	1	2	1	2	0	0	0	0	0	0	0	0	0	0	1	1	0	0	1	0	0	1	1	1	0	0	0	0	0	0	0	0	0	0	0	0	0	1	0	0
hsa-mir-526a-1	0	0	0	0	0	0	0	0	0	0	0	0	0	0	0	0	0	0	0	0	0	0	0	0	0	0	0	0	0	0	0	0	0	0	0	0	0	0	0	0	0	0	0	0	0	0	0	0	0
hsa-mir-4470	0	0	1	0	0	1	3	2	0	1	0	0	3	0	0	0	1	1	0	0	1	2	0	0	1	0	0	1	1	0	0	0	3	2	0	0	0	2	0	0	2	1	0	2	1	0	1	0	2
hsa-mir-1270	6	1	1	2	0	0	6	4	9	4	2	0	8	0	0	1	2	0	2	1	11	9	1	3	5	2	6	3	0	0	7	1	2	9	0	0	2	0	0	3	5	3	5	2	3	1	7	29	5
hsa-mir-548b	0	0	1	0	0	7	6	0	9	0	2	0	2	0	0	0	0	1	6	2	2	0	0	7	1	1	1	1	1	1	2	0	0	0	4	1	0	0	0	0	0	14	0	0	0	0	2	0	2
hsa-mir-6516	0	1	0	1	1	0	8	1	11	6	1	1	3	1	2	1	2	2	4	0	3	1	2	4	1	0	5	4	2	1	4	1	5	7	0	0	1	0	0	0	6	2	1	1	2	0	1	9	6
hsa-mir-8069-2	0	0	0	0	0	0	0	0	0	0	0	0	0	0	0	0	0	0	0	0	0	0	0	0	0	0	0	0	0	0	0	0	0	0	0	0	0	0	0	0	0	0	0	0	0	0	0	0	0
hsa-mir-6780b	0	0	0	0	0	0	0	0	0	0	0	5	0	0	0	0	1	0	0	0	0	0	0	0	0	0	0	0	0	0	0	0	0	0	1	1	0	0	1	0	0	0	0	0	1	0	0	0	0
hsa-mir-4495	0	0	0	0	0	0	0	0	0	0	0	0	0	0	0	0	0	0	0	0	0	0	0	0	0	0	0	0	0	0	0	0	0	0	0	0	0	0	0	0	0	0	0	0	0	0	0	0	0
hsa-mir-543	4	1	4	2	3	4	2	3	7	18	0	9	11	2	3	1	4	13	2	4	10	3	1	7	5	1	19	4	5	2	12	8	14	5	2	3	5	0	2	2	18	5	5	6	6	5	16	7	5
hsa-mir-6895	0	1	0	1	0	0	5	0	0	0	0	1	0	0	0	2	0	1	1	0	0	0	0	0	0	1	3	0	0	1	0	0	1	0	0	0	0	0	0	0	2	0	0	1	0	0	0	0	0
hsa-mir-516a-1	0	0	0	0	0	4	2	4	2	0	0	0	0	0	0	0	0	0	0	0	1	1	0	0	0	0	0	0	0	0	0	0	4	0	0	0	0	0	0	0	1	1	0	1	0	0	0	0	0
hsa-mir-7112	0	0	0	2	0	0	1	0	1	2	6	4	3	0	1	2	0	4	1	0	0	3	0	0	0	0	1	0	2	0	1	0	0	0	2	0	0	0	0	3	3	0	0	3	4	0	1	4	2
hsa-mir-6881	0	0	0	0	0	0	0	0	0	0	0	0	0	0	0	0	0	0	0	0	0	0	0	0	0	0	0	0	0	0	0	0	0	0	0	0	0	0	0	0	1	0	0	0	0	0	0	0	0
hsa-mir-8052	0	0	0	0	0	0	0	0	0	0	0	0	0	0	0	0	0	0	0	0	0	0	0	0	0	0	0	0	0	0	0	0	0	0	0	0	0	0	0	0	0	0	0	0	0	0	0	0	0
hsa-mir-6889	0	0	0	0	1	0	0	0	0	0	0	0	0	0	0	0	1	0	0	1	0	0	0	0	0	0	0	0	0	0	0	0	0	0	0	0	0	0	0	0	0	0	0	0	0	0	0	0	0
hsa-mir-128-2	19	124	65	47	63	82	301	377	152	221	53	268	453	27	118	244	213	354	120	307	237	255	20	483	196	29	414	537	422	43	622	121	226	185	74	55	81	68	40	62	239	142	232	458	365	42	669	188	305
hsa-mir-3664	0	5	2	0	8	7	9	4	0	1	4	3	11	0	4	3	2	10	6	2	5	2	0	4	2	2	14	1	2	3	1	4	3	5	0	4	2	1	0	3	8	2	2	6	2	0	5	7	1
hsa-mir-4330	0	0	0	0	0	0	0	0	0	0	0	0	0	0	0	0	0	0	0	0	0	0	0	0	0	0	0	0	0	0	0	0	0	0	0	0	0	0	0	0	0	0	0	0	0	0	0	0	0
hsa-mir-6077	0	0	0	0	0	0	0	0	0	0	0	0	0	0	0	0	0	0	0	0	0	0	0	0	0	0	0	0	0	0	0	0	0	0	0	0	0	0	0	0	0	0	0	0	0	0	0	0	0
hsa-mir-1283-2	0	0	0	0	0	0	0	0	0	0	0	0	0	0	0	0	0	0	0	0	0	0	0	0	0	0	0	0	0	0	0	0	0	0	0	0	0	0	0	1	0	0	0	1	0	0	0	0	0
hsa-mir-4524b	0	0	0	0	0	0	0	0	0	0	0	0	0	0	0	0	0	0	0	0	0	0	0	0	0	0	0	0	0	0	0	0	0	0	0	0	0	0	0	0	0	0	0	0	0	0	0	0	0
hsa-mir-548ae-1	0	0	0	0	0	0	0	0	0	0	0	0	0	0	0	0	0	0	0	0	0	0	0	0	0	0	0	0	0	0	0	0	0	0	0	0	0	0	0	0	0	0	0	0	0	0	0	0	0
hsa-mir-3689d-1	0	0	0	0	0	0	0	0	0	0	0	0	0	0	0	0	0	0	0	0	0	0	0	0	0	0	0	0	0	0	0	0	0	0	0	0	0	0	0	0	0	0	0	0	0	0	0	0	0
hsa-mir-1245a	0	1	0	6	1	0	13	18	14	17	1	7	4	1	1	3	5	2	4	2	27	12	3	4	3	1	10	2	2	0	7	0	14	15	8	2	1	6	3	6	14	7	10	8	11	2	14	2	15
hsa-mir-6765	0	0	0	0	0	0	0	0	0	0	0	0	0	0	0	0	0	0	0	0	0	0	0	1	0	0	0	0	0	0	0	0	0	0	0	0	0	0	0	0	0	0	0	0	0	1	0	0	0
hsa-mir-1244-4	0	0	0	0	0	0	0	0	0	0	0	0	0	0	0	0	0	0	0	0	0	0	0	0	0	0	0	0	0	0	0	0	0	0	0	0	0	0	0	0	0	0	0	0	0	0	0	0	0
hsa-mir-4732	6	0	0	0	0	0	0	2	6	0	1	0	4	0	4	0	1	2	0	0	0	2	0	2	12	1	1	3	0	1	2	0	1	0	0	1	1	0	0	1	0	3	2	1	2	1	0	1	1
hsa-mir-324	133	59	57	38	35	77	341	148	264	164	68	122	297	24	89	189	108	302	112	119	201	187	33	104	123	26	791	198	210	20	177	81	101	251	40	72	46	36	30	100	136	135	86	359	219	52	363	299	186
hsa-mir-1273f	0	0	0	0	0	0	0	0	0	0	0	0	0	0	0	0	0	0	0	0	0	0	0	0	0	0	0	0	0	0	0	0	0	0	0	0	0	0	0	0	0	0	0	0	0	0	0	0	0
hsa-mir-3678	0	0	1	0	0	1	2	1	0	0	0	0	0	1	1	0	1	1	1	0	0	3	1	0	0	0	0	6	0	3	2	1	3	1	0	0	1	0	0	0	2	1	3	2	1	0	0	0	0
hsa-mir-6832	0	1	0	0	0	1	0	1	1	0	2	0	2	0	0	0	0	0	0	1	0	2	0	0	0	0	0	0	0	0	0	0	0	0	0	0	0	0	0	0	0	0	0	2	0	0	0	0	2
hsa-mir-4485	0	0	0	0	0	0	0	0	0	0	0	0	0	0	0	0	0	0	0	0	0	0	0	0	0	1	0	0	0	0	0	0	0	0	0	0	0	0	0	0	0	0	0	0	0	0	0	0	0
hsa-mir-548q	0	0	0	1	1	0	0	0	4	1	1	1	3	0	0	1	0	1	1	0	3	1	0	3	0	0	1	0	0	0	1	2	1	2	1	1	0	0	0	1	4	2	0	0	3	0	0	4	3
hsa-mir-4518	0	0	0	0	0	0	0	0	0	0	0	0	0	0	0	0	0	0	0	0	0	0	0	0	0	0	0	0	0	0	0	0	0	0	0	0	0	0	0	0	0	0	0	0	0	0	1	0	0
hsa-mir-4481	0	0	0	0	0	0	0	0	0	0	0	0	0	0	0	0	0	0	0	0	0	0	0	0	0	0	0	0	0	0	0	0	0	0	0	0	0	0	0	0	0	0	0	0	0	0	0	0	0
hsa-mir-512-1	0	0	0	0	0	1	0	1	0	0	0	1	0	0	0	0	0	0	0	0	1	1	0	0	0	0	0	0	0	0	0	3	0	0	0	1	0	0	0	0	0	2	0	0	0	0	0	0	1
hsa-mir-4649	0	0	0	0	0	0	4	2	1	2	0	0	0	0	0	0	0	0	0	0	1	1	0	0	1	0	0	0	0	0	5	0	1	0	0	0	0	0	0	2	3	1	2	0	0	2	1	0	0
hsa-mir-3150b	5	2	4	0	5	22	34	13	6	17	0	115	11	11	6	7	2	30	0	10	5	27	2	24	15	2	1	1	10	5	28	1	4	147	3	2	5	34	0	6	37	27	0	11	8	0	18	88	83
hsa-mir-3168	0	0	0	0	0	0	0	0	0	0	0	0	0	0	0	1	0	0	0	0	0	0	0	0	0	0	0	0	0	0	0	0	0	0	0	0	0	1	0	0	1	0	1	0	0	0	2	1	0
hsa-mir-1244-3	0	0	0	0	0	0	0	0	0	0	0	0	0	0	0	0	0	0	0	0	0	0	0	0	0	0	0	0	0	0	0	0	0	0	0	0	0	0	0	0	0	0	0	0	0	0	0	0	0
hsa-mir-6071	0	0	0	0	0	0	0	0	0	0	0	0	0	0	0	0	0	0	0	0	0	0	0	0	0	0	0	0	0	0	0	0	0	0	0	0	0	0	0	0	0	0	0	0	0	0	0	0	0
hsa-mir-20b	19	3	9	13	4	7	129	31	42	9	17	13	59	11	50	6	24	21	11	10	39	13	1	8	27	0	10	3	15	3	105	8	35	16	21	22	5	12	6	18	63	11	124	27	14	5	43	8	278
hsa-mir-371b	0	0	0	0	0	0	0	0	0	0	0	1	0	0	0	0	0	0	0	1	1	0	0	0	0	0	1	0	0	0	1	1	0	1	0	0	0	0	0	0	0	0	0	0	0	0	0	0	0
hsa-mir-8088	0	0	0	0	0	0	0	0	0	0	0	0	0	0	0	0	0	0	0	0	0	0	0	0	0	0	0	0	0	0	0	0	0	0	0	0	0	0	0	0	0	0	0	0	0	0	0	0	0
hsa-mir-4488	0	0	0	0	0	0	0	0	0	0	1	0	0	0	0	0	0	1	0	2	0	0	0	0	0	0	0	0	0	0	0	0	0	0	0	0	0	1	0	0	0	0	0	0	2	0	0	0	0
hsa-mir-197	9540	402	431	321	85	525	2737	2014	1798	1395	488	770	1420	248	559	1517	493	2168	530	955	2783	1778	237	1684	915	302	3150	1359	807	119	1463	684	797	1436	472	495	351	285	421	559	1129	1068	1216	931	865	265	3545	2574	1218
hsa-let-7f-1	92	3295	2136	1538	735	2791	102771	42588	66403	63294	1066	28307	89190	1765	1991	52464	14878	54370	2466	19041	121466	122383	911	37473	8511	966	87214	17347	10652	1231	69168	34929	104203	31501	801	3457	2323	4759	1430	2987	125450	63998	50686	32438	31359	1044	82881	81588	87707
hsa-mir-4757	1	0	0	0	0	0	0	0	0	0	0	1	1	0	0	0	0	0	0	0	0	0	0	0	0	0	0	0	0	0	0	0	0	0	0	0	0	0	0	0	0	0	0	0	0	0	0	0	0
hsa-mir-6816	0	1	0	0	0	0	1	0	0	0	0	0	1	0	0	1	0	0	0	0	0	0	0	0	0	0	0	0	0	0	0	0	0	1	0	0	0	0	0	0	0	0	0	0	0	0	0	0	0
hsa-mir-3671	0	0	0	0	0	0	0	0	0	0	0	0	0	0	0	0	0	0	0	0	0	0	0	0	0	0	0	0	0	0	0	0	0	0	0	0	0	0	0	0	0	0	0	0	0	0	0	0	0
hsa-mir-3118-2	0	0	0	0	0	0	0	0	0	0	0	0	0	0	0	0	0	0	0	0	0	0	0	0	0	0	0	0	0	0	0	0	0	0	0	0	0	0	0	0	0	0	0	0	0	0	0	0	0
hsa-mir-3194	0	1	3	0	1	0	3	4	8	2	3	2	4	0	0	8	2	4	0	1	1	3	0	2	0	1	11	2	0	0	2	0	4	6	0	1	0	0	0	1	5	1	1	6	12	0	1	8	3
hsa-mir-3910-2	0	0	0	0	1	0	0	0	0	0	0	0	0	0	0	0	0	0	0	0	1	1	0	0	0	0	1	0	0	0	1	0	0	2	0	0	0	0	0	0	2	0	0	0	1	0	0	0	1
hsa-mir-4748	0	0	0	0	0	0	0	0	0	0	0	1	0	0	0	1	0	0	0	0	0	0	0	0	0	0	0	0	0	0	0	1	0	0	0	0	0	0	0	0	0	0	0	0	2	0	0	2	0
hsa-mir-1302-8	0	0	0	0	0	0	0	0	0	0	0	0	0	0	0	0	0	0	0	0	0	0	0	0	0	0	0	0	0	0	0	0	0	0	0	0	0	0	0	0	0	0	0	0	0	0	0	0	0
hsa-mir-1206	0	0	0	0	0	0	0	0	0	0	0	0	0	0	0	0	0	0	0	0	0	0	0	0	0	0	0	0	0	0	0	0	0	0	0	0	0	0	0	0	0	0	0	0	0	0	0	0	0
hsa-mir-5589	0	0	0	0	0	4	1	2	0	2	1	0	1	0	0	1	2	0	6	0	0	0	0	0	0	0	2	0	0	1	1	0	0	0	14	0	0	0	0	1	1	8	0	1	0	0	0	0	0
hsa-mir-5685	0	0	0	0	0	0	0	0	0	0	0	0	0	0	0	0	0	0	0	0	0	0	0	0	0	0	0	0	0	0	0	0	0	0	0	0	0	0	0	0	2	0	0	0	0	0	0	0	0
hsa-mir-5707	0	0	0	0	0	0	0	2	0	0	0	0	0	0	0	0	0	0	0	0	0	0	0	0	0	0	0	0	0	0	0	0	0	0	0	0	0	0	0	0	0	0	0	0	0	0	0	0	0
hsa-mir-6792	0	0	0	0	0	0	0	0	0	0	0	0	0	0	0	0	0	0	0	0	0	0	0	0	0	0	0	0	0	0	0	0	0	0	0	0	0	0	0	0	0	0	0	0	0	0	0	0	0
hsa-mir-6780a	0	0	0	0	0	0	1	0	0	0	0	0	0	0	0	0	0	0	0	0	1	0	0	0	0	0	0	0	0	0	0	0	0	0	0	0	0	0	0	0	0	0	0	0	0	0	0	0	0
hsa-mir-6871	0	0	0	0	0	0	0	0	1	0	0	0	0	1	0	1	0	4	0	1	0	0	0	0	0	1	0	0	0	0	2	0	0	0	0	0	0	1	0	0	0	0	0	2	1	0	1	0	0
hsa-mir-3714	0	0	0	0	0	0	0	0	0	0	0	0	0	0	0	0	0	0	0	0	0	0	0	0	0	0	0	0	0	0	0	0	0	0	0	0	0	0	0	0	0	0	0	0	0	0	0	0	0
hsa-mir-3118-1	0	0	0	0	0	0	0	0	0	0	0	0	0	0	0	0	0	0	0	0	0	0	0	0	0	0	0	0	0	0	0	0	0	0	0	0	0	0	0	0	0	0	0	0	0	0	0	0	0
hsa-mir-4644	0	0	0	0	0	0	0	0	0	0	0	0	0	0	0	0	0	1	0	0	0	0	0	0	0	0	0	0	0	0	0	0	0	0	0	0	0	0	0	0	0	0	0	0	0	0	0	0	0
hsa-mir-885	5	0	0	0	0	0	1	0	0	0	0	0	0	0	0	0	0	0	0	0	1	1	0	0	0	0	0	1	0	0	0	0	0	0	0	0	0	0	0	0	0	0	2	0	0	0	3	0	0
hsa-mir-921	0	0	0	0	0	0	0	0	0	0	0	0	0	0	0	0	0	0	0	0	0	0	0	0	0	0	0	0	0	0	0	0	0	0	0	0	0	0	0	0	0	0	0	0	0	0	0	0	0
hsa-mir-548h-5	0	0	0	0	0	0	0	0	0	0	0	0	0	0	0	0	0	0	0	0	0	0	0	0	0	0	0	0	0	0	0	0	0	0	0	0	0	0	0	0	0	0	0	0	0	0	0	0	0
hsa-mir-4477a	0	0	0	0	0	0	0	0	0	0	0	0	0	0	0	0	0	0	0	0	0	0	0	0	0	0	0	0	0	0	0	0	0	0	0	0	0	0	0	0	0	0	0	0	0	0	0	0	0
hsa-mir-596	0	0	0	0	0	0	0	0	0	0	0	0	0	0	0	0	0	0	0	0	0	0	0	0	0	0	1	0	0	0	0	0	0	0	0	0	0	0	0	0	0	0	0	0	0	0	0	0	1
hsa-mir-1-1	0	66	78	89	15	88	2187	49	229	176	15	74	130	10	15	148	126	137	17	13	719	128	10	54	37	15	91	7	2	8	623	20	778	96	34	80	180	50	17	36	657	23	487	88	91	8	556	143	1280
hsa-mir-6743	5	0	0	0	0	0	0	0	0	1	0	0	0	0	0	0	0	0	0	0	0	0	0	0	0	0	1	0	0	0	0	0	0	0	0	0	0	0	0	0	0	0	0	0	0	0	0	1	1
hsa-mir-33b	0	8	7	6	98	13	9	33	27	38	35	3	27	33	27	11	11	35	6	17	26	19	6	16	15	26	76	27	20	20	29	18	7	51	2	24	16	1	7	10	19	18	6	16	11	4	53	42	7
hsa-mir-6514	0	0	0	0	0	0	2	0	0	2	1	3	2	0	0	0	0	5	0	1	2	2	0	1	1	0	1	2	0	0	2	0	0	0	3	0	0	0	1	1	2	1	2	4	1	0	2	4	2
hsa-mir-320b-1	5	7	8	3	1	4	62	9	11	19	1	11	9	0	5	1	4	46	8	12	38	55	3	50	3	2	81	13	8	3	9	6	12	14	5	4	8	1	1	11	16	37	5	13	23	1	29	34	8
hsa-mir-6735	0	1	0	0	0	0	0	0	0	0	0	0	2	0	0	0	0	4	0	0	0	0	0	1	0	0	1	0	0	0	0	0	0	1	0	0	0	0	0	0	0	0	0	1	0	0	1	0	1
hsa-mir-7976	0	2	0	1	0	2	1	2	0	2	0	0	0	0	2	0	2	2	4	1	1	0	0	1	2	1	1	0	1	0	0	0	1	3	1	1	0	1	0	1	3	1	0	0	0	1	0	1	0
hsa-mir-3612	0	0	0	0	0	0	0	0	0	0	0	0	0	0	0	0	0	0	0	0	0	0	0	0	0	0	0	0	0	0	0	0	0	0	0	0	0	0	0	0	0	0	0	0	0	0	0	0	0
hsa-mir-548aa-2	0	0	0	0	0	0	0	0	0	0	0	0	0	0	0	0	0	0	0	0	0	0	0	0	0	0	0	0	0	0	0	0	0	0	0	0	0	0	0	0	0	0	0	0	0	0	0	0	0
hsa-mir-4419a	0	0	0	0	0	0	0	0	0	0	0	0	0	0	0	0	0	0	0	0	0	0	0	0	0	0	0	0	0	0	0	0	0	0	0	0	0	0	0	0	0	0	0	0	0	0	0	0	0
hsa-mir-668	0	0	0	0	0	0	0	1	0	0	0	0	0	0	0	0	1	0	0	0	0	0	0	0	0	0	0	0	0	0	1	1	2	0	0	0	0	0	1	0	0	0	1	1	0	1	2	0	0
hsa-mir-3175	0	0	0	0	0	0	0	0	0	0	0	0	0	0	0	0	0	0	0	0	0	0	0	0	1	0	0	0	0	0	2	0	0	0	0	0	0	1	0	0	0	0	0	1	1	0	0	0	0
hsa-mir-5586	0	0	6	0	1	3	7	9	13	3	0	5	16	2	8	5	8	1	4	3	26	6	0	5	9	0	10	9	2	1	3	3	22	3	4	9	3	1	2	2	15	7	20	6	10	0	10	5	5
hsa-mir-519e	0	0	0	0	0	0	0	1	0	0	0	0	0	0	0	0	0	0	0	0	0	0	0	0	0	0	0	0	0	0	0	0	0	0	0	0	0	0	0	0	0	0	0	0	0	0	0	0	0
hsa-mir-548i-3	0	0	0	0	0	0	0	0	0	0	0	0	0	0	0	0	0	0	0	0	0	0	0	0	0	0	0	0	0	0	0	0	0	0	0	0	0	0	0	0	0	0	0	0	0	0	0	0	0
hsa-let-7a-3	6942	8570	6793	4804	3154	8620	114012	33676	49342	73763	4851	41911	75130	5625	5989	44829	35577	52565	6135	27020	133330	147100	3549	35808	23253	3683	49917	38831	24373	3798	109343	33030	116400	36732	7246	10276	8517	7891	4490	10287	106931	51007	86383	67170	47793	3252	107160	57718	89394
hsa-mir-5195	0	0	0	0	0	0	0	0	0	0	0	0	0	0	0	0	0	0	0	0	0	0	0	0	0	0	1	0	0	0	0	0	0	0	0	0	0	0	0	0	0	0	0	0	0	0	0	0	0
hsa-mir-1182	0	0	0	0	0	0	0	1	0	0	0	0	0	0	0	0	0	0	0	0	0	0	0	0	0	0	0	0	1	0	0	0	0	0	0	0	0	0	0	0	0	0	0	0	0	0	0	0	0
hsa-mir-622	0	1	0	0	2	0	0	0	0	0	0	1	0	0	1	0	0	1	0	0	1	0	0	0	0	0	0	2	0	0	0	0	0	0	0	0	1	1	0	0	0	0	0	0	0	0	0	2	0
hsa-mir-641	0	0	0	0	1	1	0	2	3	1	2	0	3	0	1	2	0	2	1	2	3	1	0	2	0	2	1	3	0	3	1	0	0	0	1	0	0	0	0	0	2	0	0	2	2	1	6	5	0
hsa-mir-6880	0	0	0	0	1	0	0	1	0	0	0	0	1	0	0	0	0	0	0	0	0	0	0	2	0	0	0	0	0	0	0	0	0	0	0	0	0	0	0	0	0	0	0	0	0	0	0	0	0
hsa-mir-4717	0	0	0	0	0	0	2	0	0	0	0	0	0	0	0	0	0	0	0	0	1	3	0	0	1	0	1	0	0	1	0	0	1	0	0	0	0	0	0	0	0	0	1	0	0	0	0	1	0
hsa-mir-103a-2	1469	11606	10543	9032	1165	9884	83511	55291	72340	62056	8091	17632	68616	4845	12577	29077	17089	65364	7622	17511	81236	76386	4808	45494	18402	2589	67497	26215	17212	1890	38655	25393	33272	37651	5937	9057	10512	14308	7347	16884	35601	22380	31800	69588	41304	3181	71177	77643	56370
hsa-mir-410	16	13	16	12	7	8	49	56	94	107	9	31	114	7	11	47	66	76	8	31	126	174	0	86	26	4	60	43	19	3	209	22	73	73	2	15	18	14	11	16	97	37	75	45	137	7	240	44	94
hsa-mir-3180-4	0	0	0	0	0	1	0	0	0	0	0	0	0	0	0	0	0	0	0	0	0	0	0	0	0	0	0	0	0	0	0	0	1	2	0	1	0	0	0	0	0	0	0	0	0	1	0	0	0
hsa-mir-4265	0	0	0	0	0	0	0	0	0	0	0	1	0	0	0	0	0	0	0	0	0	0	0	0	0	0	0	0	0	0	0	0	0	0	0	0	0	0	0	0	0	0	0	0	0	0	0	0	0
hsa-mir-4466	0	0	0	0	0	0	0	0	0	0	0	2	0	0	0	0	0	0	0	0	0	0	0	0	0	0	0	2	1	0	0	0	0	0	0	0	1	0	0	0	1	0	0	0	0	0	1	0	0
hsa-mir-4752	0	0	1	0	0	2	1	0	0	1	0	0	0	0	0	0	0	2	1	0	2	0	0	0	0	0	0	0	0	0	0	0	0	1	0	0	0	0	0	0	0	0	0	2	0	0	0	0	0
hsa-mir-3171	0	0	0	0	0	0	0	0	0	0	0	0	0	0	0	0	0	0	0	0	0	0	0	0	0	0	0	0	0	0	0	0	0	0	0	0	0	0	0	1	1	0	0	0	0	0	0	0	0
hsa-mir-6874	0	0	0	0	0	0	4	0	3	2	1	0	2	0	0	0	0	1	0	0	1	1	0	1	1	0	1	1	0	0	1	1	0	3	0	0	2	0	0	0	0	0	1	1	1	0	0	2	3
hsa-mir-3177	0	0	0	0	0	0	0	1	0	2	0	0	6	0	1	2	0	1	0	0	0	0	0	0	0	0	0	1	1	0	1	0	1	0	0	0	0	0	0	0	0	0	0	2	0	0	3	0	1
hsa-mir-6828	0	0	0	0	0	0	0	0	0	0	0	0	0	0	0	0	0	0	0	0	0	0	0	0	0	0	0	0	0	0	0	0	0	0	0	0	0	0	0	0	0	0	0	0	0	0	0	0	0
hsa-mir-206	0	1	0	1	0	0	2	12	1	6	0	9	0	3	0	8	19	5	0	31	2	0	1	8	1	0	30	0	0	1	4	16	12	3	0	0	33	28	1	2	0	5	24	1	10	0	1	1	0
hsa-mir-521-1	0	0	0	0	0	0	0	0	0	0	0	0	0	0	0	0	0	0	0	0	0	0	0	0	0	0	0	0	0	0	0	0	0	0	0	0	0	0	0	0	0	0	1	0	0	0	0	0	0
hsa-mir-4451	0	1	0	0	0	0	0	0	1	0	0	0	2	0	0	0	0	0	0	0	0	0	0	0	0	0	0	1	0	0	0	1	0	1	0	0	1	0	0	0	0	0	0	1	0	0	1	0	0
hsa-mir-30b	23	550	1327	457	400	2200	1483	1789	3189	3089	803	1144	2566	499	541	840	3081	1569	1081	772	5087	3398	664	3436	1025	519	8127	421	156	349	1631	1046	1261	2704	480	943	833	352	381	1202	2652	1509	800	3225	1132	415	2060	3034	1334
hsa-mir-8062	0	0	0	0	0	0	0	0	0	0	0	0	0	0	0	0	0	0	0	0	0	0	0	0	0	0	0	0	0	0	0	0	0	0	0	0	0	0	0	0	0	0	0	0	0	0	0	0	0
hsa-mir-4267	0	0	0	0	0	0	0	0	0	0	0	0	0	0	0	0	0	0	0	0	0	0	0	0	0	0	0	0	0	0	0	0	0	0	0	0	0	0	0	0	0	0	0	0	0	0	0	0	0
hsa-mir-3118-3	0	0	0	0	0	0	0	0	0	0	0	0	0	0	0	0	0	0	0	0	0	0	0	0	0	0	0	0	0	0	0	0	0	0	0	0	0	0	0	0	0	0	0	0	0	0	0	0	0
hsa-mir-518a-1	0	0	0	0	0	0	0	1	0	0	0	1	0	0	0	0	0	0	0	0	0	0	0	0	0	0	0	0	0	0	0	0	0	0	0	0	0	0	0	0	1	0	0	0	0	0	0	0	0
hsa-mir-6799	0	0	0	0	0	0	0	0	1	0	0	0	1	0	0	0	0	0	0	0	0	0	0	0	0	0	1	0	0	0	0	0	0	0	0	0	0	0	0	0	0	0	0	2	2	0	1	0	0
hsa-mir-548l	0	0	0	0	0	0	2	1	0	0	0	1	0	0	0	1	0	0	1	1	1	5	0	0	0	0	1	1	1	0	0	1	1	0	0	0	0	0	0	0	0	0	0	3	1	0	2	2	2
hsa-mir-4785	1	0	1	0	0	0	0	0	1	0	0	0	1	0	1	0	0	2	0	0	0	0	0	1	0	0	0	0	0	0	0	0	0	2	0	0	0	1	0	1	0	1	0	0	1	0	1	0	0
hsa-mir-4536-1	0	0	0	0	0	0	0	1	0	1	0	0	0	0	0	0	0	0	0	1	1	1	0	0	0	0	0	0	0	0	0	1	0	0	0	0	0	0	0	1	0	0	0	0	1	0	0	0	0
hsa-mir-181d	1	65	24	16	11	19	539	89	124	164	25	275	85	5	23	115	109	147	12	44	204	671	3	112	28	8	437	89	43	2	225	89	193	80	10	27	78	38	4	30	240	125	161	219	208	13	116	246	185
hsa-mir-223	18	50	354	442	243	1772	722	4954	2605	993	167	204	3998	502	1229	767	408	1944	891	1129	1935	270	115	1876	860	191	1422	1492	737	434	1892	544	1379	5114	221	419	254	141	167	732	1150	2877	546	1370	714	196	2324	248	828
hsa-mir-1268a	0	0	0	0	0	0	0	0	0	0	0	0	0	0	0	0	0	0	0	0	0	0	0	0	0	0	0	0	0	0	0	0	0	0	0	0	0	0	0	0	0	0	0	0	0	0	0	0	0
hsa-mir-548ay	0	0	0	0	0	0	0	0	0	0	0	0	0	0	0	1	1	0	0	0	0	0	0	0	0	1	0	1	0	0	0	0	0	0	0	0	0	0	0	0	1	0	0	0	0	0	2	0	0
hsa-mir-550a-1	3	3	10	3	2	22	32	43	22	22	6	15	34	6	7	7	12	28	23	9	31	7	2	73	13	8	30	8	9	9	7	8	9	47	13	7	4	9	7	8	17	49	13	23	21	4	60	38	18
hsa-mir-4762	0	2	1	0	0	0	0	2	0	1	0	0	0	0	0	1	0	3	2	1	2	2	1	2	0	0	4	0	1	0	0	1	1	2	0	0	1	0	0	0	0	1	0	0	2	0	2	0	2
hsa-mir-4517	0	0	0	0	0	0	0	0	1	0	0	2	1	0	1	0	0	1	0	0	0	0	0	0	0	0	0	0	0	0	0	0	0	0	0	0	0	1	0	0	0	0	3	0	1	0	2	0	0
hsa-mir-4457	0	0	0	0	0	0	0	0	0	0	0	0	0	0	0	1	0	0	0	0	0	0	0	0	1	0	0	0	0	0	0	0	0	0	0	0	0	0	0	0	0	0	0	0	0	0	0	0	0
hsa-mir-4632	1	0	0	0	0	1	1	2	0	1	0	0	1	0	0	0	0	1	0	0	1	0	0	0	0	0	0	3	2	0	1	0	1	2	0	0	0	0	0	0	0	1	0	0	0	1	0	1	0
hsa-mir-6864	0	0	0	0	0	0	1	0	0	0	0	0	0	0	0	0	0	0	0	0	0	0	0	0	0	0	0	0	0	0	0	0	0	0	0	0	0	0	0	0	0	0	0	0	0	0	0	0	0
hsa-mir-4500	0	0	0	0	0	0	0	0	0	0	0	0	0	0	0	0	0	0	0	0	0	0	0	0	0	0	0	0	0	0	0	0	0	0	0	0	0	0	0	0	0	0	0	0	0	0	0	0	0
hsa-mir-4669	0	0	0	0	0	0	0	0	0	3	0	0	0	0	0	0	0	0	0	0	0	0	0	1	0	0	0	0	0	0	0	0	0	0	0	0	0	0	0	0	0	0	0	0	0	0	0	0	0
hsa-mir-3115	0	0	0	0	0	0	3	0	1	0	1	0	0	0	1	1	0	0	1	0	0	1	0	0	1	0	1	1	0	0	0	1	0	0	0	0	0	0	0	0	0	0	0	0	4	0	2	0	0
hsa-mir-554	0	0	0	0	0	0	0	0	0	0	0	0	0	0	0	0	0	0	0	0	0	0	0	0	0	0	0	0	0	0	0	0	0	0	0	0	0	0	0	0	0	0	0	0	0	0	0	0	0
hsa-mir-4460	0	0	0	0	0	0	0	0	0	0	0	0	0	0	0	0	0	0	0	0	0	0	0	0	0	0	0	0	0	0	0	0	0	0	0	0	0	0	0	0	0	0	0	0	0	0	0	0	0
hsa-mir-6768	0	0	0	0	0	0	0	0	0	0	0	0	0	0	0	0	0	0	0	0	0	0	0	1	0	0	2	0	0	0	0	0	0	1	0	0	0	0	0	0	0	0	0	0	1	0	0	1	0
hsa-mir-302d	0	0	0	0	0	0	0	0	0	0	0	0	0	0	0	0	0	0	0	0	0	0	0	0	0	0	0	0	0	0	1	0	0	0	0	0	0	0	0	0	0	0	0	0	0	0	0	0	0
hsa-mir-548ai	0	0	0	0	0	1	0	0	0	0	0	0	1	0	0	0	0	0	0	0	0	0	0	0	0	0	0	1	0	0	0	0	0	0	0	0	0	0	0	0	0	0	0	0	0	0	1	0	1
hsa-mir-4653	0	0	0	0	0	0	1	0	1	0	0	0	0	0	0	0	0	0	0	0	0	0	0	0	0	0	0	0	0	0	0	0	0	0	0	0	0	0	0	0	0	0	0	2	1	0	0	0	0
hsa-mir-1183	0	0	0	0	0	0	0	0	0	0	0	0	0	0	0	0	0	0	0	0	0	0	0	0	0	0	0	0	0	0	0	0	0	0	0	0	0	0	0	0	0	0	0	0	0	0	0	0	0
hsa-mir-6862-2	0	0	0	0	0	0	0	0	0	0	0	0	0	0	0	0	0	0	0	0	0	0	0	0	0	0	0	0	0	0	0	0	0	0	0	0	0	0	0	0	0	0	0	0	0	0	0	0	0
hsa-mir-3180-1	0	0	0	0	0	0	0	0	0	0	0	0	0	0	0	0	0	0	0	0	0	0	0	0	0	0	0	0	0	0	0	0	0	0	0	0	1	0	0	0	0	0	0	0	0	0	0	0	0
hsa-mir-1292	2	0	0	0	0	0	4	4	4	13	3	1	9	1	0	8	0	8	0	1	3	12	2	8	0	0	9	1	0	0	1	3	2	10	1	3	2	0	0	1	1	0	3	6	2	2	10	5	5
hsa-mir-548t	0	1	0	0	0	0	1	0	2	0	0	1	1	0	1	1	1	5	0	0	1	3	0	0	0	0	0	0	2	0	1	0	1	0	1	0	3	0	2	0	1	2	0	0	1	0	3	6	0
hsa-mir-5188	0	0	1	1	0	0	0	1	0	0	1	0	0	0	0	0	0	0	0	0	0	0	0	0	0	0	0	1	0	0	1	0	0	0	0	0	0	0	0	0	0	0	0	0	0	0	0	0	0
hsa-mir-4796	0	1	0	0	0	1	2	0	0	0	0	1	0	0	0	0	2	0	0	0	1	0	0	3	0	0	4	1	0	0	1	2	5	0	2	0	0	0	0	0	1	0	0	0	0	0	0	1	0
hsa-mir-15a	1	462	273	399	80	295	1227	1020	1120	1122	86	182	1005	348	315	422	531	618	346	1146	2211	1556	69	1006	594	82	2114	425	264	110	755	562	914	1215	196	305	311	140	264	468	1166	1108	489	421	366	72	1116	1715	1073
hsa-mir-16-2	2	2172	1194	1198	361	1552	2642	2268	2369	2228	369	277	1872	1093	1754	802	975	1304	1359	1200	3835	2951	366	1720	1342	449	6431	630	531	749	893	1381	1807	2378	645	937	1359	364	1074	1163	2370	2185	1051	562	714	532	2346	3923	2218
hsa-mir-4642	0	0	0	0	0	0	0	0	0	0	0	0	0	0	0	0	0	0	0	0	0	0	0	0	0	0	0	0	0	0	0	0	0	0	0	0	0	0	0	0	0	0	0	0	0	0	1	0	0
hsa-mir-6804	1	0	0	0	0	0	1	0	0	1	0	0	0	0	0	0	1	1	0	0	1	1	0	1	0	0	0	0	0	0	0	0	0	0	0	0	0	0	0	0	2	0	0	0	0	0	1	0	0
hsa-mir-378b	0	0	0	0	0	0	0	0	0	0	0	0	0	0	0	0	0	2	0	0	0	0	0	0	0	0	0	0	0	0	0	0	0	0	0	0	0	0	0	0	0	0	0	0	0	0	0	0	0
hsa-mir-3146	0	0	0	1	0	0	1	1	0	0	0	0	2	0	0	0	0	5	0	0	0	0	0	2	0	0	1	0	0	0	0	1	1	0	0	0	0	0	0	0	2	0	0	1	1	0	0	0	1
hsa-mir-652	27	86	24	38	82	84	345	183	190	97	72	179	174	38	94	305	70	221	66	105	105	151	6	207	107	23	205	152	182	33	172	69	93	96	23	56	36	18	23	64	294	151	120	373	389	21	178	397	194
hsa-mir-489	0	0	0	0	1	1	0	0	1	0	0	1	0	0	0	1	2	0	0	0	3	1	0	2	0	0	0	1	0	1	0	1	1	0	0	6	2	0	0	1	0	1	1	0	0	0	0	4	0
hsa-mir-550a-3	0	3	7	1	3	9	10	11	2	11	4	2	12	2	3	2	2	5	9	4	3	2	0	19	7	1	15	11	4	5	8	1	5	11	2	12	1	5	8	6	5	7	5	10	7	2	15	11	4
hsa-mir-4747	0	0	0	0	0	0	0	0	0	0	0	0	0	0	0	0	0	0	0	0	0	0	0	0	0	0	2	0	0	0	0	0	1	0	0	0	0	0	0	0	0	0	0	0	0	0	0	1	1
hsa-mir-3688-2	0	0	0	0	0	0	0	1	0	2	0	0	0	0	0	0	0	0	0	0	1	0	0	1	0	0	0	0	0	0	1	0	0	1	0	0	0	0	0	0	1	1	0	0	0	0	0	1	0
hsa-mir-6856	0	0	0	0	0	0	0	0	0	1	0	0	0	0	0	0	0	0	0	1	0	0	0	0	0	0	0	0	0	0	0	0	0	2	1	0	0	0	0	0	0	0	0	0	0	0	1	0	0
hsa-mir-548p	0	0	0	0	0	0	0	0	0	0	0	0	0	0	0	0	0	0	0	0	0	0	0	0	0	0	0	0	0	0	0	0	0	0	0	0	0	0	0	0	0	0	0	0	0	0	1	0	0
hsa-mir-192	1147	244429	254598	98434	92120	346699	803378	237615	339191	720291	213323	345329	470568	214869	168570	201121	239185	867065	182086	181783	833305	269413	67130	313337	288965	84593	493361	160741	228720	233771	465239	364810	424205	312344	143749	223351	167888	46848	123956	277080	526405	429325	118728	352797	322075	71068	504678	829044	642936
hsa-mir-4655	0	0	0	0	0	0	0	0	0	0	0	0	0	0	0	0	0	0	0	0	0	0	0	0	0	0	0	0	0	0	0	0	0	0	0	0	0	0	0	0	0	0	0	0	0	0	0	0	0
hsa-mir-943	0	0	0	0	0	0	0	0	0	0	1	1	0	1	0	0	0	0	0	0	0	1	0	0	0	0	0	1	0	1	0	1	0	0	0	0	0	0	0	0	0	0	0	0	0	0	0	0	0
hsa-mir-4313	0	0	0	0	0	0	0	0	0	0	0	0	0	0	0	0	0	0	0	0	0	0	0	0	0	0	0	0	0	0	0	0	0	0	0	0	0	0	0	0	0	0	0	0	0	0	0	0	0
hsa-mir-6866	0	0	0	0	1	0	0	0	1	0	0	0	0	0	0	0	0	0	0	0	0	0	0	0	0	0	0	0	0	0	0	0	0	0	0	0	0	0	0	0	0	0	0	0	0	0	0	0	1
hsa-mir-6718	0	0	2	0	0	0	4	7	5	1	0	1	2	3	0	4	2	3	0	1	6	1	1	6	1	0	1	2	2	1	3	1	3	6	0	0	2	0	0	4	1	5	11	6	2	1	20	2	0
hsa-mir-124-2	0	0	0	0	0	0	0	1	0	0	0	0	0	0	0	0	0	0	0	0	0	0	0	0	1	0	0	0	0	0	0	0	1	0	0	0	0	0	0	0	0	0	0	0	0	0	0	0	0
hsa-mir-610	0	1	0	0	0	0	0	0	0	0	0	0	0	0	0	0	0	0	0	0	0	0	0	0	0	0	0	0	0	0	0	0	0	0	0	0	0	0	0	0	0	0	0	0	0	0	0	0	0
hsa-mir-422a	0	0	0	0	0	0	0	0	0	0	0	0	0	0	0	0	0	0	0	0	0	0	0	0	0	0	0	0	0	0	0	0	0	0	0	0	0	0	0	0	0	0	0	0	0	0	0	0	0
hsa-mir-4765	0	0	0	0	0	0	0	0	0	0	0	0	0	0	0	0	0	0	0	0	0	0	0	0	0	0	0	0	0	0	0	0	0	0	0	0	0	0	1	0	0	0	0	0	0	0	0	0	0
hsa-mir-1226	25	4	1	3	2	3	5	2	4	4	3	12	21	0	1	7	1	9	5	3	5	6	1	1	3	0	7	3	4	0	1	4	0	1	1	2	0	6	1	2	0	5	1	8	12	0	13	13	7
hsa-mir-5701-2	0	0	0	0	0	0	0	0	0	0	0	0	0	0	0	0	0	0	0	0	0	0	0	0	0	0	0	0	0	0	0	0	0	0	0	0	0	0	0	0	0	0	0	0	0	0	0	0	0
hsa-mir-3909	1	0	0	0	0	1	7	2	4	1	0	2	2	0	0	1	1	2	0	0	6	4	0	6	1	0	5	4	0	0	3	1	3	3	0	0	1	0	1	1	7	2	1	1	2	0	1	0	1
hsa-mir-548o	0	2	4	0	0	1	3	4	4	3	2	5	3	0	0	3	4	2	0	0	6	4	0	1	0	0	11	2	0	0	7	1	2	1	0	1	1	1	2	1	6	3	0	3	3	0	3	3	5
hsa-mir-3689b	0	0	0	0	0	0	0	0	2	0	0	0	0	0	0	0	0	0	0	0	0	0	0	0	0	0	0	0	0	0	0	0	0	0	0	0	0	0	0	0	0	0	0	0	0	0	0	0	0
hsa-mir-511	2	7	8	15	9	5	13	79	32	30	15	15	34	27	26	13	39	49	17	13	127	16	3	30	33	7	22	106	11	17	62	12	15	26	26	60	6	21	12	18	19	23	28	19	22	5	30	7	24
hsa-mir-450b	0	70	19	22	11	23	10	123	131	33	71	99	64	15	12	32	27	24	11	13	102	37	5	77	18	5	79	26	20	8	89	6	33	45	22	24	21	17	6	68	87	44	17	63	109	14	121	20	61
hsa-mir-4520-1	0	0	0	1	0	0	0	0	0	0	0	0	0	0	0	0	0	0	0	0	0	0	0	0	0	0	0	0	0	0	0	0	0	0	0	0	0	0	0	0	0	0	0	0	0	0	0	0	0
hsa-mir-4779	0	0	0	0	0	0	3	0	0	1	0	0	0	0	0	0	0	0	0	0	0	2	0	0	0	0	0	0	0	0	0	0	0	0	0	0	0	0	0	0	0	0	0	0	0	0	3	1	0
hsa-mir-3684	0	0	1	0	0	1	0	5	0	1	6	3	2	1	1	4	0	2	1	0	2	0	0	2	1	0	6	1	0	0	3	1	3	4	0	0	2	0	0	0	0	0	1	2	1	1	7	3	2
hsa-mir-3116-2	0	0	1	0	0	0	0	0	0	0	0	1	0	1	0	1	0	0	0	0	0	0	0	0	0	0	0	0	0	0	1	0	0	0	0	1	0	0	0	0	0	2	0	0	0	1	1	0	0
hsa-mir-888	0	0	0	0	0	0	0	0	0	0	0	0	0	0	0	0	0	0	0	0	0	0	0	0	0	0	0	0	0	0	0	0	0	0	0	0	0	0	0	0	0	0	0	0	0	0	0	0	0
hsa-mir-136	5	93	100	85	122	87	118	122	223	169	141	58	154	92	84	115	195	158	57	75	211	307	19	114	121	58	193	177	51	113	460	43	227	216	35	234	103	25	48	286	240	91	146	168	266	140	385	99	277
hsa-mir-330	29	75	22	11	23	49	128	258	148	116	41	122	202	9	32	95	41	197	28	44	186	149	9	201	87	24	157	83	145	14	105	58	98	108	14	35	31	37	16	27	135	92	73	345	159	16	200	89	106
hsa-mir-6858	0	0	0	0	0	0	1	0	0	0	1	0	0	0	0	0	0	1	0	0	0	0	0	1	0	0	1	0	0	0	1	0	0	0	0	0	0	0	0	0	0	0	0	0	0	0	0	0	0
hsa-mir-544b	0	1	0	0	0	2	0	0	0	0	0	0	1	0	0	0	0	1	0	0	0	0	0	0	0	0	0	0	0	0	0	0	0	0	0	0	0	0	0	0	0	0	0	0	0	0	0	0	0
hsa-mir-941-4	0	0	0	0	0	0	0	0	0	0	0	0	0	0	0	0	0	0	0	0	0	0	0	0	0	0	0	0	0	0	0	0	0	0	0	0	0	0	0	0	0	0	0	0	0	0	0	0	0
hsa-mir-4443	0	3	0	1	2	0	3	2	0	1	1	2	1	0	0	0	1	1	0	3	5	2	0	12	4	0	1	3	2	1	4	0	1	0	1	2	0	0	0	0	0	1	0	0	6	0	0	0	0
hsa-mir-4784	1	0	0	0	0	2	0	4	3	2	1	1	7	0	0	2	0	8	3	0	2	2	1	4	0	0	8	6	0	0	0	0	0	1	0	0	1	1	2	0	0	2	0	0	6	0	0	3	2
hsa-mir-125a	6804	481	567	587	465	822	10986	1414	1779	1581	474	1213	1573	227	266	1572	967	1432	421	670	4266	5834	340	1245	1108	219	3376	1067	413	200	3233	529	2894	1705	283	557	975	685	225	716	3126	1048	2929	4924	1491	222	3905	3012	2681
hsa-mir-8075	0	0	0	0	0	0	0	0	0	0	0	0	0	0	0	0	0	0	0	0	0	0	0	0	0	0	0	0	0	0	0	0	0	0	0	0	0	0	0	0	0	0	0	0	0	0	0	0	0
hsa-mir-5009	0	0	0	0	0	0	0	0	0	0	0	0	0	0	0	1	0	0	0	0	0	0	0	0	0	0	1	2	0	0	1	0	2	0	0	0	0	0	1	0	1	0	0	1	1	0	0	1	2
hsa-mir-544a	0	2	0	1	0	0	0	1	0	1	1	0	1	0	1	0	0	0	0	0	0	0	0	2	0	0	0	0	0	0	0	0	0	0	0	0	0	0	0	1	0	0	0	0	0	0	0	0	0
hsa-mir-6134	0	0	0	0	0	0	0	0	0	0	0	0	0	0	0	0	0	0	0	0	0	0	0	0	0	0	0	0	0	0	0	0	0	0	0	0	0	0	0	0	0	0	0	0	0	0	0	0	0
hsa-mir-4680	0	0	0	0	0	0	1	1	3	0	0	0	2	1	1	0	0	2	0	2	0	0	0	0	0	0	0	0	1	0	0	1	2	1	0	2	0	0	0	0	1	1	0	1	0	0	0	3	0
hsa-mir-1293	0	0	0	0	0	0	1	2	1	3	0	2	2	1	2	0	0	2	0	2	1	0	0	1	0	0	1	3	0	1	1	0	0	0	0	0	0	0	0	0	1	0	0	1	0	0	6	0	0
hsa-mir-567	0	0	0	0	0	0	0	0	0	0	0	0	0	0	0	1	0	0	0	0	0	0	0	0	0	0	0	0	0	0	0	0	0	0	0	0	0	0	0	0	0	0	0	0	0	0	0	0	0
hsa-mir-549a	0	4	2	2	5	0	5	4	8	15	1	22	2	1	7	3	8	7	19	2	5	11	1	22	3	5	9	10	4	6	3	9	4	2	1	1	0	0	0	5	6	3	3	22	7	2	21	24	10
hsa-mir-874	107	32	43	14	49	47	65	183	107	288	6	48	237	6	29	103	99	88	45	32	229	254	7	77	57	10	270	158	66	1	186	123	66	112	32	33	28	27	13	32	62	65	126	117	16	27	109	55	41
hsa-mir-6890	0	0	0	0	0	0	0	0	0	0	0	0	0	0	0	0	0	0	0	0	0	0	0	0	0	0	0	0	0	0	0	0	0	0	0	0	0	0	0	0	0	0	0	0	0	0	0	0	0
hsa-mir-1295a	0	1	1	0	0	0	1	1	1	7	1	0	4	0	0	4	2	3	0	0	5	0	0	4	0	1	2	1	2	0	1	2	1	2	0	1	0	0	0	0	3	1	3	4	4	0	7	5	1
hsa-mir-4462	0	0	0	0	0	0	0	0	0	0	0	0	0	0	0	0	0	0	0	0	0	0	0	0	0	0	0	0	0	0	0	0	0	0	0	0	0	0	0	0	0	0	0	0	0	0	0	0	0
hsa-mir-99a	104	475	313	159	148	62	3823	445	287	270	144	952	186	88	40	145	1414	36	50	71	5992	526	29	759	258	106	887	634	29	112	3126	68	544	432	68	536	621	76	43	363	1092	106	2568	367	1162	51	515	197	1524
hsa-mir-5585	0	0	0	0	0	0	0	0	0	0	0	0	0	0	0	0	1	0	0	0	0	0	0	0	0	0	3	0	0	0	0	0	0	0	0	0	0	0	0	0	0	0	0	0	0	0	0	0	0
hsa-mir-7-1	1	98	132	92	199	102	100	222	150	235	120	192	182	90	208	152	116	326	183	154	367	300	31	424	161	79	537	379	175	121	135	127	79	318	74	99	140	73	178	122	79	163	58	174	460	43	416	425	215
hsa-mir-1249	55	1	1	1	2	4	10	16	11	4	2	3	9	2	1	2	4	3	3	2	6	7	1	16	8	4	19	11	7	0	10	2	1	16	2	3	2	5	1	2	4	3	2	6	6	4	6	11	4
hsa-mir-423	902	186	316	130	109	602	2833	736	1288	1260	208	298	1534	150	231	1026	529	1591	379	412	1812	927	105	985	475	172	2337	544	438	165	1021	762	634	1228	351	210	349	112	210	315	796	933	743	827	567	168	1662	3110	645
hsa-mir-562	0	0	0	0	0	0	0	0	0	0	0	0	0	0	0	0	0	0	0	0	0	0	0	0	0	0	0	0	0	0	0	0	0	0	0	0	0	0	0	0	0	0	0	0	0	0	0	0	0
hsa-mir-23c	0	0	0	1	0	0	0	0	0	1	0	1	1	0	0	0	1	0	1	1	0	0	0	1	0	0	0	0	0	0	0	0	0	0	0	2	0	0	0	1	0	0	1	0	3	1	0	0	0
hsa-mir-4287	0	0	0	0	0	0	0	0	0	0	0	0	0	0	0	0	0	0	0	0	0	0	0	0	0	0	0	0	0	0	0	0	0	0	0	0	0	0	0	0	0	0	0	0	0	0	0	0	0
hsa-mir-3169	0	0	0	0	0	0	0	0	0	0	0	0	0	0	0	0	0	0	0	0	0	0	0	0	0	0	0	0	0	0	0	0	0	0	0	0	0	0	0	0	0	0	0	0	0	0	0	0	0
hsa-mir-934	0	0	1	0	0	0	0	0	0	0	0	0	0	0	0	0	0	0	0	0	0	0	0	0	0	1	0	0	0	0	0	0	0	0	1	1	0	0	0	0	0	0	0	6	0	0	0	0	3
hsa-mir-142	17	3324	14190	3688	9229	6642	4904	17988	17734	9719	5336	20206	15334	8295	17705	5543	9797	12607	9659	12383	27269	8398	1241	8569	11490	5845	16450	13605	5243	7533	9587	9878	17967	15887	5037	14247	11224	779	2118	10326	17443	20834	10353	6856	5126	2664	24345	4588	11246
hsa-mir-431	68	17	9	15	26	12	54	37	85	92	10	38	109	14	15	56	44	89	9	25	83	109	14	45	44	7	46	45	31	7	88	16	49	88	8	21	18	25	16	13	49	31	53	46	93	29	157	29	49
hsa-mir-4444-1	0	0	2	0	3	1	5	3	2	0	3	0	5	1	2	1	4	3	1	0	7	0	1	2	3	0	3	3	1	3	3	1	1	0	1	1	1	1	2	0	1	7	3	2	3	4	0	2	1
hsa-mir-19a	0	552	190	241	96	480	193	116	273	291	287	105	406	316	184	123	262	131	401	202	432	290	46	247	128	70	1466	208	96	131	309	74	158	288	505	250	218	13	160	1255	235	249	56	263	231	153	351	364	212
hsa-mir-505	144	86	103	81	110	176	479	359	245	268	187	218	396	66	156	177	124	264	219	82	363	291	55	357	130	84	492	193	92	72	155	93	170	411	106	122	46	66	117	138	185	316	154	249	273	43	554	500	191
hsa-mir-568	0	0	0	0	0	0	0	0	0	0	0	0	0	0	0	0	0	0	0	0	0	0	0	0	0	0	0	0	0	0	0	0	0	0	0	0	0	0	0	0	0	0	0	0	0	0	0	0	0
hsa-mir-3662	0	1	2	2	0	4	2	3	7	25	0	2	7	4	3	12	0	1	5	1	7	5	0	6	2	1	5	2	1	0	1	12	1	11	2	2	2	0	3	2	0	2	0	2	31	0	74	6	8
hsa-mir-4710	0	0	0	1	0	0	0	0	0	0	0	0	0	0	0	0	0	0	0	0	0	0	0	0	0	0	0	1	0	0	0	0	0	1	0	0	0	0	0	0	0	1	0	1	0	0	0	0	0
hsa-mir-3681	0	0	0	0	0	0	0	0	0	0	0	0	0	0	0	0	0	0	0	1	0	0	0	0	0	0	0	0	0	0	0	0	0	0	0	0	2	0	0	0	0	0	0	0	0	0	0	0	0
hsa-mir-148b	77	1313	371	303	257	778	1047	902	1109	897	800	635	1325	282	542	713	218	1161	290	270	1404	1178	105	537	296	121	1826	361	421	249	681	593	900	685	236	349	839	89	240	538	1158	668	560	949	852	256	1307	880	987
hsa-mir-6826	0	0	0	0	0	0	1	0	0	1	0	1	0	0	0	0	0	1	0	0	0	0	0	0	1	0	5	0	0	0	0	0	0	0	0	0	0	0	0	0	0	0	0	0	0	0	0	0	1
hsa-mir-1323	0	0	0	0	0	0	0	0	1	0	0	0	0	0	0	0	0	1	0	0	1	0	0	0	0	0	0	0	0	0	0	0	1	0	0	0	0	0	0	0	0	0	0	0	0	0	1	0	0
hsa-mir-6078	0	0	0	0	0	0	0	0	0	0	0	0	0	0	0	0	0	0	0	0	0	0	0	0	0	0	0	0	0	0	0	0	0	0	0	0	0	0	0	0	0	0	0	0	0	0	0	0	0
hsa-mir-6511a-3	0	0	0	0	0	0	0	0	0	0	0	0	0	0	0	0	0	0	0	0	0	0	0	0	0	0	0	0	0	0	0	0	0	0	0	0	0	0	0	0	0	0	0	0	0	0	0	0	0
hsa-mir-3178	0	0	2	0	0	0	4	0	0	0	0	1	1	0	0	2	2	0	0	5	3	2	1	5	1	3	1	0	2	0	2	0	0	0	0	1	0	0	0	0	0	1	1	3	0	1	1	0	0
hsa-mir-637	0	0	0	0	0	0	0	0	0	0	0	0	0	0	0	0	0	0	0	0	0	0	0	0	0	0	0	0	0	0	0	0	0	0	0	0	0	0	0	0	0	0	0	0	0	0	0	0	0
hsa-mir-891a	9	0	0	1	1	1	17	7	1	3	1	2	1	1	1	12	0	9	6	0	17	7	0	1	0	4	5	4	0	2	4	1	5	1	2	1	0	0	0	4	7	1	21	9	6	0	6	0	16
hsa-mir-7162	0	0	0	0	0	0	0	0	0	0	0	0	0	0	0	0	0	0	0	0	0	0	0	0	0	0	0	0	0	0	0	0	0	0	0	0	0	0	0	0	0	0	0	0	0	0	0	0	0
hsa-mir-4268	0	0	0	0	0	0	0	0	0	0	0	0	0	0	0	0	0	0	0	0	0	0	0	0	0	0	0	0	0	0	0	0	0	0	0	0	0	0	0	0	0	0	0	0	0	0	0	0	0
hsa-mir-3934	2	4	1	5	2	7	30	10	13	10	5	2	23	5	6	11	4	37	0	9	23	29	0	21	7	2	19	23	40	3	14	5	11	20	2	3	8	2	4	2	7	7	4	18	32	3	61	38	27
hsa-mir-526b	0	0	1	0	0	1	4	1	1	2	0	0	0	0	0	0	0	0	0	1	3	1	0	0	1	0	0	0	2	0	4	0	4	1	1	1	1	1	0	0	0	3	2	0	0	1	0	0	9
hsa-mir-3064	1	0	0	0	0	0	3	3	1	2	1	1	1	0	2	2	1	0	0	0	0	1	1	0	0	0	3	1	0	0	4	0	1	0	0	0	0	0	0	1	1	3	0	1	2	0	0	0	1
hsa-mir-3915	0	0	0	0	0	0	0	0	0	0	0	0	0	0	0	0	0	0	0	0	0	0	0	0	0	0	0	0	0	0	0	0	0	0	0	0	0	0	0	0	0	0	0	0	0	0	0	0	0
hsa-mir-553	0	0	0	0	0	0	0	0	0	0	0	0	0	0	0	0	0	0	0	0	0	0	0	0	0	0	0	0	0	0	0	0	0	0	0	0	0	0	0	0	0	0	0	0	0	0	0	0	0
hsa-mir-603	0	0	0	0	0	0	0	0	0	0	1	0	0	0	0	0	0	0	0	0	0	0	0	0	0	0	0	0	0	0	0	0	0	0	1	0	0	0	0	0	0	0	0	0	0	0	0	0	0
hsa-mir-185	7	159	73	46	35	193	493	436	310	334	100	368	486	46	139	305	230	541	131	121	550	533	21	363	201	53	520	375	317	40	502	193	301	362	68	85	131	52	97	186	398	393	423	408	335	42	852	453	303
hsa-mir-6088	0	0	0	0	0	0	0	0	0	0	0	0	0	0	0	0	0	0	0	0	0	0	0	0	0	0	0	0	0	0	0	0	0	0	0	0	0	0	0	0	0	0	0	0	0	0	0	0	0
hsa-mir-3529	0	0	0	0	0	0	0	0	0	0	0	0	0	0	0	0	0	0	0	0	0	0	0	0	0	0	0	0	0	0	0	0	0	0	0	0	0	0	0	1	0	0	0	0	0	0	0	0	0
hsa-mir-184	0	1	1	1	0	0	1	6	0	1	0	0	0	1	0	1	23	3	0	1	7	12	0	16	1	0	2	0	0	0	1	0	3	0	0	0	19	0	0	0	3	2	2	0	3	0	1	2	1
hsa-mir-4648	0	0	0	0	1	0	0	1	0	1	1	1	3	0	0	0	0	1	0	0	0	0	0	0	1	0	1	0	0	0	0	0	0	1	0	0	0	0	1	1	0	0	0	2	2	0	1	0	0
hsa-mir-320b-2	3	15	16	3	4	12	102	22	12	24	4	12	15	3	13	8	6	69	11	18	42	113	1	107	9	10	118	26	20	9	15	9	12	49	1	11	20	4	3	16	31	85	9	28	56	4	38	58	11
hsa-mir-6072	0	0	0	0	0	0	0	0	0	0	0	0	0	0	0	0	0	0	0	0	0	0	0	0	0	0	0	0	0	0	0	0	0	0	0	0	0	0	0	0	0	0	0	0	0	0	0	0	0
hsa-mir-4302	0	0	0	0	0	0	0	0	0	0	0	0	0	0	0	0	0	0	0	0	0	0	0	0	0	0	0	0	0	0	0	0	0	0	0	0	0	0	0	0	0	0	0	0	0	0	0	0	0
hsa-mir-7853	0	0	0	0	0	0	0	0	0	0	0	0	0	0	0	0	0	0	0	0	0	0	0	0	0	0	0	0	0	0	0	0	0	0	0	0	0	0	0	0	0	0	0	0	0	0	0	0	0
hsa-mir-1288	0	3	1	2	0	0	6	2	1	1	3	3	1	0	3	0	0	1	1	1	1	5	0	5	1	1	3	5	0	0	4	2	0	2	1	0	1	0	0	1	3	1	3	5	8	0	9	2	3
hsa-mir-139	1726	67	36	30	25	54	705	107	143	115	37	71	157	32	50	129	85	206	54	44	349	165	11	116	87	11	102	79	37	23	315	48	180	144	32	104	77	42	13	76	212	52	570	88	138	22	355	70	535
hsa-mir-645	0	0	0	0	0	0	0	0	0	0	0	0	0	0	0	0	0	0	0	0	0	0	0	0	0	0	0	0	0	0	0	0	0	0	0	0	0	0	0	0	0	0	0	0	0	0	0	0	0
hsa-mir-550b-2	0	0	0	0	0	1	0	0	0	1	0	0	0	0	0	0	0	0	0	0	0	0	0	0	0	0	0	0	0	0	0	0	0	0	0	0	0	0	0	0	0	1	0	0	0	0	0	0	0
hsa-mir-4465	0	0	0	0	0	0	0	0	0	0	0	0	0	0	0	0	0	0	0	0	0	0	0	0	0	0	0	0	0	0	0	0	0	0	0	0	0	0	0	0	0	0	0	0	0	0	0	0	0
hsa-mir-455	503	211	668	318	486	541	1564	2578	974	1744	1963	262	1838	980	358	832	629	649	518	316	1442	3084	64	354	530	81	3455	615	502	406	989	260	1295	1275	436	778	313	127	161	815	1117	1219	780	1933	1033	986	1698	1079	1660
hsa-mir-6089-2	0	0	0	0	0	0	0	0	0	0	0	0	0	0	0	0	0	0	0	0	0	0	0	0	0	0	0	0	0	0	0	0	0	0	0	0	0	0	0	0	0	0	0	0	0	0	0	0	0
hsa-mir-650	0	0	0	0	0	0	0	1	0	0	0	0	0	0	0	0	0	0	0	0	0	0	0	0	0	0	0	0	0	0	0	0	0	0	0	0	0	0	0	0	0	0	0	0	0	0	0	0	0
hsa-mir-3687-1	0	0	0	0	0	0	0	0	0	0	0	0	0	0	0	0	0	0	0	0	0	0	0	0	0	0	0	0	0	0	0	0	0	0	0	0	0	0	0	0	0	0	0	0	0	0	0	0	0
hsa-mir-6803	8	0	0	0	0	0	2	5	1	1	0	0	3	0	0	1	2	0	1	3	1	5	0	1	2	0	5	2	1	0	0	0	0	3	0	0	0	0	2	2	0	0	0	2	1	0	2	4	1
hsa-mir-4688	0	0	0	0	0	0	0	0	0	0	0	0	0	0	0	0	0	0	0	0	0	0	0	0	0	0	0	0	0	0	0	0	0	1	0	0	0	0	0	0	0	0	0	0	0	0	0	0	0
hsa-mir-3686	0	0	0	0	0	0	0	0	0	0	0	0	0	0	0	0	0	0	0	0	0	0	0	0	0	0	0	0	0	0	0	0	0	0	0	0	0	0	0	0	0	0	0	0	0	0	0	0	0
hsa-mir-573	0	1	1	1	0	1	0	0	5	13	1	2	6	1	3	13	0	2	2	0	0	3	1	1	0	1	2	1	1	0	0	0	0	4	1	0	0	1	2	2	0	0	1	3	6	1	14	1	2
hsa-mir-3155a	0	0	0	0	0	0	2	2	1	1	0	2	0	0	1	0	1	3	0	0	3	2	0	2	0	0	2	1	1	0	2	0	1	1	1	0	0	0	0	0	0	0	0	4	2	0	2	3	1
hsa-mir-4324	0	0	0	0	0	0	0	1	0	0	0	0	0	0	0	0	0	0	0	0	0	0	0	0	0	0	0	0	0	0	0	0	0	0	0	0	0	0	0	0	0	0	0	0	0	0	0	0	0
hsa-mir-4309	0	0	0	0	0	0	0	0	0	0	0	0	0	0	0	0	0	0	0	0	0	0	0	0	0	0	0	0	0	0	0	0	0	0	0	0	0	0	0	0	0	0	0	0	0	0	0	0	0
hsa-mir-3668	0	0	0	0	0	0	0	0	0	0	0	0	0	0	0	0	0	0	0	0	0	0	0	0	0	0	0	0	0	0	0	0	0	0	0	0	0	0	0	0	0	0	0	0	0	0	0	0	0
hsa-mir-2117	0	0	0	0	0	0	0	0	0	0	0	0	0	0	0	0	0	0	0	0	0	0	0	0	0	0	1	0	0	0	0	0	0	0	0	0	0	0	0	0	0	0	0	0	0	0	0	0	0
hsa-mir-892a	0	0	0	0	0	0	0	2	0	0	0	0	0	0	0	0	0	0	0	0	0	0	0	0	0	0	0	0	0	0	1	0	0	0	0	0	0	0	0	0	0	0	0	0	0	1	0	0	0
hsa-mir-5000	0	1	1	2	3	6	17	5	16	15	10	11	20	4	5	13	5	9	4	3	23	10	0	20	13	1	6	7	5	1	6	7	12	8	1	6	0	6	0	5	11	10	5	11	17	0	23	22	1
hsa-mir-1252	0	1	0	0	0	0	0	0	0	0	0	0	0	0	0	0	0	0	0	0	0	1	0	0	0	0	3	0	0	0	0	0	0	0	0	0	0	0	0	0	0	0	0	0	0	0	0	1	0
hsa-mir-340	1	30	29	13	11	59	221	227	189	133	42	70	304	32	26	165	36	181	12	33	296	174	4	122	27	9	142	84	36	26	138	56	159	108	9	34	23	17	29	48	181	143	105	126	116	17	271	104	151
hsa-mir-4735	0	0	0	0	0	0	0	0	0	0	0	0	0	0	0	0	0	0	0	0	0	0	0	0	0	0	4	0	0	0	0	0	0	0	0	0	0	0	0	0	0	0	0	0	0	0	0	0	0
hsa-mir-1234	2	0	0	0	0	0	3	0	0	0	0	0	0	0	0	0	1	0	0	0	0	0	0	0	0	0	0	0	0	0	0	0	1	1	0	0	1	2	0	0	0	0	0	0	0	0	0	1	0
hsa-mir-6130	0	0	0	0	0	0	0	0	0	0	0	0	0	0	0	0	0	0	0	0	0	0	0	0	0	0	0	0	0	0	0	0	0	0	0	0	0	0	0	0	0	0	0	0	0	0	0	0	0
hsa-mir-6165	0	0	0	0	0	0	0	0	0	0	0	0	0	0	0	0	0	0	0	0	0	0	0	0	0	0	0	0	0	0	0	0	0	0	0	0	0	0	0	0	0	0	0	0	0	0	0	0	0
hsa-mir-4323	0	0	0	0	0	0	0	0	0	0	0	0	0	0	0	0	0	0	0	0	0	0	0	0	0	0	0	0	0	0	0	0	0	0	0	0	0	0	0	0	0	0	0	0	0	0	0	0	0
hsa-mir-4469	1	0	0	0	0	0	0	0	1	1	0	2	0	0	0	0	0	1	0	0	0	0	0	0	0	0	0	0	1	0	1	0	0	1	0	0	0	0	0	0	0	0	0	5	2	0	2	0	0
hsa-mir-18a	4	110	55	84	191	275	138	141	262	177	158	73	483	54	81	166	114	151	279	134	120	197	5	208	81	62	2161	119	46	67	125	44	46	313	260	82	69	11	119	213	116	106	37	132	222	91	287	255	161
hsa-mir-548f-1	0	3	0	1	0	4	2	5	0	3	2	2	13	1	0	3	7	10	3	6	16	3	0	12	2	3	22	6	0	0	1	0	4	10	9	0	0	1	3	10	6	5	5	3	37	0	27	3	14
hsa-mir-8083	0	0	0	0	0	0	0	0	0	0	0	0	0	0	0	0	0	0	0	0	0	0	0	0	0	0	0	0	0	0	0	0	0	0	0	0	0	0	0	0	0	0	0	0	0	0	0	0	0
hsa-mir-944	0	0	0	1	0	0	0	1	4	2	0	2	2	0	1	0	0	0	0	0	0	0	0	5	2	0	0	2	3	1	2	5	4	0	1	0	0	2	0	0	1	3	1	0	6	0	0	1	2
hsa-mir-1587	0	0	0	0	0	0	0	0	0	0	0	0	0	0	0	0	0	0	0	0	0	0	0	0	0	0	0	0	0	0	0	0	0	0	0	0	0	0	0	0	0	0	0	0	0	0	0	0	0
hsa-mir-99b	176205	24326	21219	27071	11121	33082	263185	51632	64850	56734	30573	51789	59513	11999	14941	69029	46509	72442	20356	33497	140796	180919	15458	40937	46075	9770	97705	48265	21779	9789	93122	18056	89538	58907	12726	33227	35070	44683	10323	30987	99014	38533	90947	201640	88493	13623	148220	96949	133707
hsa-mir-519d	0	0	0	0	0	0	0	0	0	0	0	0	0	0	0	0	0	0	0	0	0	0	0	0	0	0	0	0	0	0	0	0	0	0	0	0	0	0	0	0	0	0	0	0	0	0	0	0	0
hsa-mir-4690	0	0	0	0	1	2	0	0	0	1	0	0	0	0	0	0	1	0	0	0	0	0	0	0	0	0	0	0	1	0	0	0	0	0	1	2	0	0	0	0	0	0	0	0	0	0	2	0	0
hsa-mir-518b	0	1	0	0	0	0	1	4	0	0	0	0	0	1	0	0	0	0	0	0	0	2	0	1	0	0	1	0	0	0	0	0	1	0	0	0	0	0	0	0	0	4	0	1	0	1	0	0	0
hsa-mir-6885	0	1	0	0	0	0	0	0	0	0	0	1	0	1	0	1	0	3	0	0	1	0	0	1	0	0	1	0	1	0	0	0	0	0	0	1	0	1	0	0	0	0	0	0	0	1	1	1	0
hsa-mir-6798	6	1	0	0	2	1	3	3	1	2	1	0	1	0	0	3	3	3	1	0	0	2	0	8	1	0	2	2	1	0	1	0	2	0	1	0	0	5	0	2	3	0	0	7	6	0	0	0	2
hsa-mir-581	0	1	2	0	0	1	2	2	5	2	3	1	6	0	0	2	2	3	0	1	5	3	0	0	1	0	0	2	1	1	3	1	3	2	5	2	1	1	2	1	6	7	2	0	1	2	11	3	1
hsa-mir-520e	0	1	0	0	0	0	0	3	0	0	0	0	0	0	0	0	0	0	0	0	0	0	0	0	0	0	0	0	0	0	0	0	0	0	0	0	0	0	0	0	0	1	0	0	0	0	0	0	0
hsa-mir-548ag-2	0	0	0	0	0	0	1	0	0	4	6	0	1	0	0	3	0	0	0	0	1	3	0	0	0	0	0	0	0	0	1	1	0	0	0	0	1	0	0	0	0	0	1	0	0	0	0	3	0
hsa-mir-2114	0	0	0	0	1	0	0	0	1	0	0	0	0	1	0	0	17	1	0	0	3	0	0	0	1	1	0	0	0	0	1	0	0	0	0	1	0	0	0	0	2	0	0	0	2	0	3	2	0
hsa-mir-1203	0	0	0	0	0	0	0	0	0	0	0	0	0	0	0	0	0	0	0	0	0	0	0	0	0	0	0	0	0	0	0	0	0	0	0	0	0	0	0	0	0	0	0	0	0	0	0	0	0
hsa-mir-105-1	7	1	0	2	0	0	3	0	676	2	179	805	2	0	4	1	0	0	1	0	2	1	0	5	1	0	2	0	0	0	2	0	2	1	246	2	1	0	0	0	3	0	6	169	7	0	74	1	0
hsa-mir-1972-2	0	0	0	0	0	0	0	0	0	0	0	0	0	0	0	0	0	0	0	0	0	0	0	0	0	0	0	0	0	0	0	0	0	0	0	0	0	0	0	0	0	0	0	0	0	0	0	0	0
hsa-mir-7975	0	0	0	0	0	0	0	0	0	0	0	0	0	0	0	0	0	0	0	0	0	0	0	0	0	0	0	0	0	0	0	0	0	0	0	0	0	0	0	0	0	0	0	0	0	0	0	0	0
hsa-mir-592	0	154	54	66	113	103	478	179	426	454	8	40	695	47	228	160	83	250	23	36	480	86	2	228	108	28	278	7	7	9	127	169	199	465	38	82	180	38	15	315	287	182	26	402	257	47	184	742	466
hsa-mir-631	0	0	0	0	0	0	0	0	0	0	0	0	0	0	0	0	0	0	0	0	0	0	0	0	0	0	0	0	0	0	0	0	0	0	0	0	0	0	0	0	0	0	0	0	0	0	0	0	0
hsa-mir-3136	0	1	2	1	1	5	2	0	3	2	3	1	3	3	2	1	2	5	2	1	0	3	0	2	2	0	5	1	3	3	2	1	5	1	1	2	0	2	0	4	1	3	2	3	4	0	7	5	2
hsa-mir-7844	0	1	1	1	0	1	0	2	1	1	0	0	0	0	1	0	0	0	1	0	0	0	0	0	0	0	0	0	0	0	1	2	0	0	1	0	0	0	0	0	0	1	0	0	0	1	0	0	0
hsa-mir-5692b	0	0	0	0	0	0	0	0	0	0	0	0	0	0	0	0	0	0	0	0	0	0	0	0	0	0	0	0	0	0	0	0	0	0	0	0	0	0	0	0	0	0	0	0	0	0	0	0	0
hsa-mir-4513	0	0	0	0	0	0	0	0	0	0	0	0	0	0	0	0	0	0	0	0	0	0	0	0	0	0	0	0	0	0	0	0	0	0	0	0	0	0	0	0	0	0	0	0	0	0	0	0	0
hsa-mir-6788	3	0	0	0	0	0	3	0	0	1	0	0	0	0	0	0	0	0	0	0	0	0	0	0	0	0	0	2	0	0	0	0	0	1	0	0	0	0	0	0	0	0	0	0	1	0	1	0	0
hsa-mir-500a	352	1261	555	531	78	1037	2564	1359	1925	1251	761	1190	1990	427	865	1790	627	3716	1940	761	2676	1775	321	2427	701	561	5210	619	673	264	1007	662	738	1981	626	748	718	777	569	1831	1211	1567	834	846	2792	321	2271	6342	1839
hsa-mir-3685	0	0	0	0	0	0	0	0	1	0	0	0	2	0	0	0	0	0	0	0	0	0	0	0	0	0	1	0	0	0	0	0	0	0	0	0	0	0	0	1	0	0	0	0	2	0	0	0	0
hsa-mir-548ap	0	0	0	0	0	0	0	0	0	0	0	0	0	0	0	0	0	0	0	0	0	0	0	0	0	0	0	0	0	0	0	0	0	0	0	0	0	0	0	0	0	0	0	0	0	0	0	0	0
hsa-mir-6778	0	0	0	0	0	0	0	0	0	0	0	0	0	0	0	0	0	0	0	0	0	0	0	0	0	0	0	0	0	0	0	0	0	0	0	0	0	0	0	0	0	0	0	0	0	0	0	0	0
hsa-mir-7704	0	0	0	0	0	0	0	0	0	0	0	0	0	0	0	0	0	0	0	0	0	0	0	0	0	0	0	0	0	0	0	0	0	0	0	0	0	0	0	0	0	0	0	0	1	0	0	0	0
hsa-mir-8070	0	0	0	0	0	0	0	0	0	0	0	0	0	0	0	0	0	0	0	0	0	0	0	0	0	0	0	0	0	0	0	0	0	0	0	0	0	0	0	0	0	0	0	0	0	0	0	0	0
hsa-mir-146a	14	157	1233	177	57	325	754	2683	1825	1229	103	729	1966	511	999	536	1754	917	1073	598	2407	401	1492	773	512	151	2990	510	617	143	1734	3603	1016	1391	255	309	943	163	412	433	954	2272	1477	582	509	169	1104	239	423
hsa-mir-133b	22	2	6	16	5	7	127	5	15	13	1	12	6	5	3	2	64	6	2	8	58	3	0	5	13	1	6	1	1	1	142	3	18	8	7	19	8	9	2	4	36	0	24	31	5	0	52	1	56
hsa-mir-130b	18	110	64	33	64	195	197	152	238	249	175	122	519	78	118	236	83	222	99	141	256	196	41	181	119	34	982	71	133	59	124	113	149	244	89	98	101	65	69	224	165	196	76	232	178	104	181	399	209
hsa-mir-498	0	0	0	0	0	0	0	0	0	0	0	0	0	0	0	0	0	0	0	0	0	0	0	0	0	0	0	0	0	0	2	0	0	0	0	0	0	0	0	0	0	2	0	0	0	0	0	0	0
hsa-mir-146b	348	373	924	418	202	794	4952	5024	4955	3357	413	2420	5332	404	1125	1661	1527	4410	1302	703	8769	4651	562	2667	1157	333	3026	5914	535	527	4571	1197	2624	3748	1083	1481	620	669	442	1655	4376	3726	3944	4453	3058	386	4626	1775	3126
hsa-mir-2909	0	0	0	0	0	0	0	0	0	0	0	0	0	0	0	0	0	0	0	0	0	0	0	0	0	0	0	0	0	0	0	0	0	0	0	0	0	0	0	0	0	0	0	0	0	0	0	0	0
hsa-mir-583	0	0	0	0	0	0	0	0	0	0	0	0	0	0	0	0	0	0	0	0	0	0	0	0	0	0	0	0	0	0	0	0	0	0	0	0	0	0	0	0	0	0	0	0	0	0	0	0	0
hsa-mir-6126	0	0	0	0	0	0	0	0	0	0	0	0	0	0	0	0	0	0	0	0	0	0	0	0	0	0	0	0	0	0	0	0	0	0	0	0	0	0	0	0	0	0	0	0	0	0	0	0	0
hsa-mir-4304	0	0	0	0	0	0	0	0	0	0	0	0	0	0	0	0	0	0	0	0	0	0	0	0	0	0	0	0	0	0	0	0	0	0	0	0	0	0	0	0	0	0	0	0	0	0	0	0	0
hsa-mir-4429	0	1	0	0	0	0	0	0	0	0	0	0	0	0	0	0	0	0	0	0	0	0	0	0	0	0	0	0	0	0	0	0	0	0	0	0	0	0	0	0	0	0	0	0	0	0	0	0	0
hsa-mir-578	0	0	0	0	1	0	0	0	0	1	0	0	1	0	0	0	0	1	0	0	0	0	0	0	0	0	0	0	0	0	0	0	0	1	0	0	0	0	0	0	0	1	0	0	0	0	0	1	0
hsa-mir-4645	0	0	2	0	0	2	2	7	3	4	1	1	0	2	1	2	0	2	2	1	3	6	0	3	1	1	1	0	1	0	0	2	2	1	0	1	1	0	1	2	5	1	2	0	1	0	3	3	3
hsa-mir-363	17	1	8	24	2	5	43	15	14	4	5	6	27	5	33	2	12	14	9	5	8	2	1	4	21	0	2	5	4	0	73	3	17	6	4	21	2	2	2	10	35	5	52	8	9	3	13	13	115
hsa-mir-3198-1	0	0	1	0	0	0	0	0	0	0	0	0	0	0	0	0	0	0	0	0	0	0	0	0	0	0	0	1	0	0	0	0	0	0	0	0	0	1	0	0	0	0	0	0	1	0	1	0	0
hsa-mir-5011	0	0	0	0	0	0	0	0	0	0	0	0	0	0	0	0	0	0	0	0	0	0	0	0	0	0	0	0	0	0	0	0	0	0	0	0	0	0	0	0	0	0	0	0	0	0	0	0	0
hsa-mir-7973-1	0	0	0	0	0	0	0	0	0	0	0	0	0	0	0	0	0	0	0	0	0	1	0	0	0	0	0	0	0	0	0	0	0	0	0	0	0	0	0	0	0	0	0	0	0	0	0	0	0
hsa-mir-7158	0	0	0	0	0	0	0	0	0	0	0	0	0	0	0	0	0	0	0	0	0	0	0	0	0	0	0	0	0	0	0	0	0	0	0	0	0	0	0	0	0	0	0	0	0	0	0	0	0
hsa-mir-1915	0	0	0	0	0	0	0	0	0	0	0	0	0	0	0	0	0	0	0	0	0	0	0	0	0	0	0	0	0	0	0	0	0	0	0	0	0	0	0	0	0	0	0	0	0	0	0	1	0
hsa-mir-5588	0	2	0	0	0	0	0	1	1	1	0	0	0	0	0	1	0	0	0	3	2	4	0	0	0	0	0	0	1	0	0	1	1	2	0	1	0	0	0	0	0	0	0	0	0	0	0	0	0
hsa-mir-491	4	5	6	2	3	8	11	13	13	20	8	18	9	2	13	7	13	21	2	5	36	16	3	11	6	1	15	5	3	3	7	19	4	21	6	5	8	4	6	13	8	3	12	25	2	4	36	16	7
hsa-mir-4743	1	0	0	0	0	0	0	0	0	0	0	0	0	0	0	0	0	0	0	0	0	0	0	0	0	0	0	0	0	0	0	0	0	0	0	0	0	0	0	0	0	0	0	0	0	1	0	0	0
hsa-mir-1244-2	0	0	0	0	0	0	0	0	0	1	0	0	0	0	0	0	0	0	0	0	0	0	0	0	0	0	0	0	0	0	0	0	0	0	0	0	0	0	0	0	0	0	0	0	0	0	0	0	0
hsa-mir-4716	0	0	0	0	0	0	0	0	0	0	0	0	0	1	0	0	0	0	0	0	0	1	0	0	1	0	0	1	0	0	0	0	0	0	0	0	0	0	0	0	0	1	2	0	0	0	0	0	0
hsa-mir-4316	0	0	0	0	0	0	0	0	0	0	0	0	0	0	0	0	0	0	0	0	0	0	0	0	0	0	0	0	0	0	0	0	0	0	0	0	0	0	0	0	0	0	0	0	0	0	0	0	0
hsa-mir-1253	0	0	0	0	0	0	0	0	0	0	0	0	0	0	0	0	0	0	0	0	0	0	0	0	0	0	0	0	0	0	0	0	0	0	0	0	0	0	0	0	0	0	0	0	0	0	0	0	0
hsa-mir-1236	0	0	0	0	0	0	0	0	0	0	1	0	0	0	0	1	0	0	1	1	0	0	0	0	0	0	0	0	0	0	0	0	0	0	0	0	0	0	0	1	0	0	0	0	0	0	0	0	0
hsa-mir-671	31	14	14	12	8	17	76	44	51	29	9	40	53	20	14	57	28	72	24	9	66	75	4	45	20	16	93	19	55	10	23	29	43	75	9	6	29	8	5	22	48	46	22	24	48	9	101	51	25
hsa-mir-6892	21	2	2	1	0	9	29	8	3	8	3	10	17	2	8	9	2	1	8	2	23	10	1	6	1	1	18	4	3	3	6	4	7	15	1	6	4	8	3	2	11	6	15	4	9	3	24	10	6
hsa-mir-4692	0	0	0	0	0	0	0	0	0	0	0	0	0	0	0	0	0	0	0	0	0	0	0	0	0	0	0	0	0	0	0	0	0	0	0	0	0	0	0	0	0	0	0	0	0	0	0	0	0
hsa-mir-6507	1	0	0	0	0	0	1	0	1	1	0	5	0	1	0	0	0	1	1	1	1	0	0	0	0	0	0	0	0	0	0	2	0	2	0	0	1	0	0	1	0	0	3	0	0	0	9	0	0
hsa-mir-9-1	34	31	141	99	24	2574	242	933	427	136	550	468	461	40	230	155	189	278	92	95	581	138	43	376	421	196	138	1931	2293	45	495	288	527	121	2798	175	89	178	46	142	620	570	1079	448	947	20	1523	908	820
hsa-mir-188	0	16	8	10	26	22	26	24	31	29	57	13	41	15	9	22	28	35	24	46	43	48	5	72	21	16	144	14	21	17	39	7	15	53	4	27	8	12	7	51	17	15	18	37	29	18	25	113	38
hsa-mir-548ad	0	0	0	0	0	0	0	0	0	0	0	0	0	0	0	0	0	0	0	0	0	0	0	0	0	0	0	0	0	0	0	0	0	0	0	0	0	0	0	0	0	0	0	0	0	0	0	0	0
hsa-mir-153-1	0	10	1	7	1	35	14	22	16	2	2	1	7	2	2	8	6	9	22	1	33	17	1	10	3	0	40	2	2	3	5	8	22	8	2	11	6	1	1	3	32	17	4	7	9	0	10	34	3
hsa-mir-299	3	8	6	9	5	3	16	25	23	26	5	5	42	6	7	6	22	7	5	8	39	29	1	19	6	4	16	12	8	6	32	6	15	41	4	17	8	3	2	9	15	31	5	5	13	6	61	2	17
hsa-mir-548v	0	6	2	2	1	5	8	1	6	6	4	5	4	2	4	4	1	17	4	0	1	6	1	8	2	0	10	3	11	2	3	3	10	7	2	2	4	1	2	10	3	2	3	6	7	2	12	5	5
hsa-mir-1538	6	2	1	0	1	0	0	0	1	0	0	0	0	1	1	1	0	0	0	0	1	0	0	0	3	0	2	3	2	0	2	0	2	1	0	0	0	0	0	1	0	0	0	0	0	1	0	1	2
hsa-mir-548s	0	0	0	0	0	3	1	2	4	2	0	0	3	0	7	0	0	1	2	1	2	0	0	2	0	2	0	0	5	1	6	1	0	2	1	2	0	0	1	0	2	5	0	1	2	1	6	5	1
hsa-mir-3124	0	0	0	0	0	1	2	0	0	0	0	1	2	0	0	0	2	1	0	0	4	1	0	0	0	0	0	5	0	0	0	0	1	0	0	0	0	1	0	0	0	0	0	0	0	0	1	1	0
hsa-mir-4755	0	0	0	0	0	0	2	1	0	3	0	1	0	0	0	1	0	5	1	0	3	1	0	2	0	0	5	0	0	0	0	1	1	1	1	1	1	0	0	1	2	3	0	1	1	0	0	3	2
hsa-mir-3153	0	0	0	0	0	0	0	0	0	0	0	0	0	0	0	0	0	0	0	0	0	0	0	0	0	0	0	0	0	0	0	0	0	0	0	0	0	0	0	0	0	0	0	0	0	0	0	0	0
hsa-mir-8089	0	0	0	0	0	0	0	0	0	0	0	0	0	0	0	0	0	0	0	0	0	0	0	0	0	0	0	0	0	0	0	0	0	0	0	0	0	0	0	0	0	0	0	0	0	0	0	0	0
hsa-mir-92a-2	38946	32083	14720	26691	4313	21542	135534	27023	70649	86277	7332	52411	84135	16413	9575	46314	60717	63906	22664	56668	130831	146091	4616	105390	38272	11290	256527	29861	18289	4549	45473	36941	76804	99800	36168	17196	23309	12875	12977	37836	98272	56656	41228	54422	59806	6652	81717	144435	89928
hsa-mir-302f	0	0	0	0	0	0	0	0	0	0	0	0	0	0	0	0	0	0	0	0	0	0	0	0	0	0	0	0	0	0	0	0	0	0	0	0	0	0	0	0	0	0	0	0	0	0	0	0	0
hsa-mir-6746	0	0	0	0	0	0	1	0	0	0	0	0	0	0	0	0	0	0	0	0	0	0	0	0	0	1	0	0	0	0	1	0	0	0	0	0	0	0	0	0	0	0	0	1	0	0	0	0	1
hsa-mir-4689	0	0	0	0	0	0	0	0	0	0	0	0	0	0	0	0	0	0	0	0	0	0	0	0	0	0	0	0	1	0	0	0	0	0	0	0	0	0	0	0	0	0	0	0	0	0	1	3	0
hsa-mir-7854	1	0	1	0	1	0	3	0	2	2	0	1	5	0	1	3	1	10	2	0	6	1	0	3	1	0	1	2	4	0	1	0	1	1	2	0	0	0	2	0	0	0	2	2	6	1	6	5	3
hsa-mir-3157	1	0	3	0	1	0	2	6	2	7	1	0	7	0	1	2	3	0	0	1	2	3	0	3	5	0	4	1	3	2	4	0	0	6	0	1	0	0	1	0	1	1	0	2	2	0	4	10	1
hsa-mir-6752	0	0	0	0	0	1	0	0	0	0	0	0	0	0	0	0	0	0	0	0	0	0	0	1	0	0	0	0	0	0	0	0	0	0	0	0	0	0	0	0	0	0	0	0	0	0	0	0	0
hsa-mir-532	650	3400	2201	1753	592	2882	14310	6154	6039	6642	3348	6194	7056	2578	2136	5862	5769	13511	5378	6935	13167	12119	994	9901	4349	1683	13869	3665	5058	1395	14226	2833	5554	6409	1537	4288	2080	2300	1636	8446	9428	7569	6249	10839	7459	1580	6348	24901	9822
hsa-mir-4787	4	1	0	0	0	1	3	0	4	4	0	1	0	0	0	1	0	2	0	1	8	0	0	1	1	0	1	1	1	0	0	2	0	0	0	0	1	0	0	0	1	2	2	0	0	2	5	3	1
hsa-mir-95	0	92	35	49	8	90	115	47	101	49	18	142	56	35	36	42	105	55	44	70	191	469	24	199	29	36	142	21	61	14	174	23	240	94	9	29	86	20	60	41	195	79	15	35	95	13	75	900	61
hsa-mir-5684	0	2	0	0	1	2	3	5	0	4	1	0	0	0	0	0	0	1	0	2	4	4	0	0	0	0	0	1	0	0	2	2	0	1	1	0	1	0	0	1	5	1	0	2	0	1	3	0	4
hsa-mir-718	0	0	0	0	0	0	0	0	0	0	0	0	0	0	0	0	0	0	0	0	0	0	0	0	0	0	0	0	0	0	0	0	0	0	0	0	0	0	0	0	0	0	0	0	0	0	1	0	0
hsa-mir-4280	0	0	0	0	0	0	0	0	0	0	0	0	0	0	0	0	0	0	0	0	0	0	0	0	0	0	0	0	0	0	0	0	0	0	0	0	0	0	0	0	0	0	0	0	0	0	0	0	0
hsa-mir-5007	0	0	0	0	0	0	0	0	0	0	0	0	0	0	0	0	0	0	0	0	0	0	0	0	0	0	0	0	0	0	0	0	0	0	0	0	0	0	0	0	0	0	0	0	0	0	0	0	0
hsa-mir-548i-2	0	0	0	0	0	0	0	0	0	0	0	0	0	0	0	0	0	0	0	0	0	0	0	0	0	0	0	0	0	0	0	0	0	0	0	0	0	0	0	0	0	0	0	0	0	0	0	0	0
hsa-mir-6852	2	0	0	0	0	0	5	1	2	1	0	1	3	1	0	1	3	1	1	2	2	1	0	1	3	0	0	1	3	1	2	0	0	4	0	0	0	0	0	1	0	2	1	3	2	0	2	0	1
hsa-mir-510	0	0	0	0	0	0	0	0	0	0	0	0	0	0	0	0	0	0	0	0	0	0	0	0	0	0	0	0	0	0	0	0	0	0	0	0	0	0	0	0	0	0	0	0	0	0	0	0	0
hsa-mir-877	6	7	0	2	9	9	21	20	31	19	6	4	67	0	5	35	4	14	0	6	19	11	2	7	3	0	58	7	16	0	8	5	8	15	2	1	5	1	1	2	11	5	4	20	13	1	26	34	18
hsa-mir-4701	1	0	0	0	0	0	0	0	1	0	0	0	0	0	0	0	0	0	0	0	0	0	0	0	0	2	2	0	0	0	0	0	0	0	0	0	0	0	0	1	0	0	0	1	0	0	0	0	0
hsa-mir-1208	0	0	0	0	0	0	0	0	0	0	0	0	0	0	0	0	0	0	0	0	0	0	0	0	0	0	0	0	0	0	0	0	0	0	0	0	0	0	0	0	0	0	0	0	0	0	0	0	0
hsa-mir-4637	0	0	0	0	0	0	0	0	0	0	0	0	0	0	0	0	0	1	0	0	0	0	0	0	0	0	0	0	0	0	1	0	0	0	0	0	0	0	0	0	0	0	0	0	0	0	1	1	0
hsa-mir-3648-1	0	0	0	0	0	0	0	0	0	0	0	0	0	0	0	0	0	0	0	0	0	0	0	0	0	0	0	0	0	0	0	0	0	0	0	0	0	0	0	0	0	0	0	0	0	0	0	0	0
hsa-mir-6751	0	0	0	0	0	0	3	0	1	0	0	0	2	0	0	0	0	0	0	0	0	0	0	0	1	0	0	1	1	0	0	0	0	2	0	0	0	0	0	0	0	0	0	1	0	0	3	4	0
hsa-mir-337	5	78	70	49	57	33	126	119	187	178	34	70	212	34	44	114	165	116	26	39	287	458	23	99	88	33	167	83	21	28	225	61	173	137	29	81	66	36	26	91	189	101	212	82	182	26	248	76	156
hsa-mir-8078	0	0	0	0	0	0	0	0	0	0	0	0	0	0	0	0	0	0	0	0	0	0	0	0	0	0	0	0	0	0	0	0	0	0	0	0	0	0	0	0	0	0	0	0	0	0	0	0	0
hsa-mir-3911	0	0	0	0	0	0	0	1	1	0	1	0	0	0	0	0	0	2	0	0	0	0	0	0	0	0	0	1	0	0	0	0	0	0	1	0	0	0	0	0	0	0	0	0	0	0	1	1	0
hsa-mir-4479	0	0	0	0	0	0	2	0	0	0	1	0	3	1	0	0	0	0	0	1	0	2	0	0	1	0	2	1	1	1	1	1	3	1	0	0	1	0	0	1	0	0	0	2	3	0	0	0	1
hsa-mir-7849	0	0	0	0	0	0	0	0	1	0	0	0	0	0	0	0	0	0	0	0	0	0	0	1	0	0	0	0	0	0	0	0	0	0	0	0	0	0	0	0	0	0	0	0	0	0	0	0	0
hsa-mir-1264	0	0	0	0	0	0	0	0	0	0	0	0	0	0	0	0	0	0	0	0	0	0	0	0	0	0	0	0	0	0	0	0	0	0	0	0	0	0	0	0	0	0	0	0	0	0	0	0	0
hsa-mir-449b	0	1	0	0	0	0	0	0	0	0	0	0	0	0	0	0	0	0	0	0	1	0	0	0	0	0	2	4	0	0	0	0	0	0	0	0	0	0	0	0	0	0	0	0	0	0	0	0	0
hsa-mir-147a	0	0	0	0	0	0	0	0	0	0	0	0	0	0	0	0	0	0	0	0	0	0	0	0	0	0	0	1	0	0	0	0	0	0	0	0	0	0	0	0	0	0	0	0	0	0	1	0	0
hsa-mir-4661	3	6	9	37	6	30	30	12	19	36	51	77	31	1	24	46	16	18	7	5	66	70	0	87	19	16	8	20	13	7	14	12	13	30	6	4	24	4	22	17	9	38	14	182	30	2	16	52	9
hsa-mir-3935	0	0	0	0	0	0	0	0	0	0	0	0	0	0	0	0	0	0	0	0	0	0	0	0	0	0	0	0	0	0	0	0	0	0	0	0	0	0	0	0	0	0	0	0	0	0	0	0	0
hsa-mir-4790	0	0	0	0	0	0	0	0	0	0	0	0	0	0	0	0	0	0	0	0	0	0	0	0	0	0	0	0	0	0	0	0	0	0	0	0	0	0	0	0	0	0	0	0	0	0	0	0	0
hsa-mir-3683	0	0	0	0	0	0	0	0	0	0	0	0	0	0	0	0	0	0	0	0	0	0	0	0	0	0	0	0	0	0	0	0	0	0	0	0	0	0	0	0	0	0	0	0	0	0	0	0	0
hsa-mir-376a-2	0	0	1	2	2	0	1	10	11	11	1	0	8	1	3	3	5	3	1	2	4	13	0	2	3	1	17	1	0	0	7	1	1	14	0	2	2	1	1	2	7	4	0	1	6	0	7	0	9
hsa-mir-378c	25	84	43	13	15	77	138	53	52	80	17	88	68	28	35	21	70	110	35	25	169	64	5	64	56	11	29	41	17	12	247	48	56	35	4	30	30	20	2	18	124	104	61	134	36	4	63	83	125
hsa-mir-6728	0	0	0	0	0	0	0	1	0	0	1	0	6	0	0	0	1	1	0	1	2	2	0	2	0	0	1	1	3	0	0	0	2	0	0	0	0	0	1	1	0	0	0	1	3	0	0	0	0
hsa-mir-8084	0	0	0	0	0	0	0	0	0	0	0	0	0	0	0	0	0	0	0	0	0	0	0	0	0	0	0	0	0	0	0	0	0	0	0	0	0	0	0	0	0	0	0	0	0	0	0	0	0
hsa-mir-496	0	6	4	6	17	3	6	8	5	12	10	13	13	7	4	9	9	12	2	6	16	34	2	10	6	2	8	4	10	6	51	5	20	10	2	9	4	0	5	9	17	3	10	18	21	17	18	7	17
hsa-mir-6870	0	0	0	0	0	0	1	1	0	0	0	0	0	0	2	0	0	0	2	0	1	0	0	0	0	0	2	0	0	0	0	0	0	0	0	0	1	0	0	0	0	0	0	0	1	0	0	0	0
hsa-mir-4325	0	0	0	0	0	0	0	0	0	0	0	0	0	0	0	0	0	0	0	0	0	0	0	0	0	0	0	0	0	0	0	0	0	0	0	0	0	0	0	0	0	0	0	0	0	0	0	0	0
hsa-mir-4507	0	0	0	0	0	0	0	0	0	0	0	0	0	0	0	0	0	0	0	0	0	0	0	0	0	0	0	0	0	0	0	0	0	0	0	0	0	0	0	0	0	0	0	0	0	0	0	0	0
hsa-mir-6848	0	0	0	0	0	0	0	0	0	0	0	0	0	0	1	0	1	0	1	0	0	1	0	0	0	0	0	1	0	0	0	0	0	0	0	0	0	0	0	0	0	0	0	0	0	0	0	0	0
hsa-mir-4305	0	0	0	0	0	0	0	0	0	0	0	0	0	0	0	0	0	0	0	0	0	0	0	0	0	0	0	0	0	0	0	0	0	0	0	0	0	0	0	0	0	0	0	0	0	0	0	0	0
hsa-mir-1539	0	0	0	0	0	0	0	0	1	0	0	0	0	0	0	0	0	0	0	0	0	0	0	0	0	0	0	0	0	0	0	0	0	0	0	2	0	0	0	0	0	0	0	0	1	0	0	0	0
hsa-mir-5787	0	0	0	0	0	0	0	0	0	0	0	0	0	0	0	0	0	0	0	0	0	0	0	0	0	0	0	0	0	0	0	0	0	0	0	0	0	0	0	0	0	0	0	0	0	0	0	0	0
hsa-mir-3154	2	0	0	0	0	0	3	1	3	0	0	0	0	0	0	0	2	2	0	0	3	0	0	0	0	1	4	0	0	0	0	0	0	1	0	1	0	0	0	0	1	1	0	2	0	0	0	0	0
hsa-mir-648	0	0	0	0	0	0	0	0	0	0	0	0	0	0	0	0	0	0	0	0	0	0	0	0	0	0	0	0	0	0	0	0	0	0	0	0	0	0	0	0	0	0	0	0	0	0	0	0	0
hsa-mir-4529	0	0	0	0	0	0	1	0	0	0	0	0	1	0	0	0	0	2	0	0	0	1	0	1	0	0	2	2	0	0	1	1	0	0	0	0	0	0	0	0	0	1	0	1	0	1	1	0	1
hsa-mir-760	24	2	0	0	11	1	4	6	2	2	5	9	7	0	0	8	0	1	2	4	4	1	0	6	2	2	7	15	5	1	5	1	1	1	4	1	0	2	1	3	3	2	4	8	7	0	6	4	3
hsa-mir-7106	0	0	0	0	0	0	0	0	0	0	0	0	0	0	0	0	0	0	0	0	0	0	0	0	0	0	0	0	0	0	0	0	0	1	0	0	0	0	0	0	0	0	0	0	0	0	0	0	0
hsa-mir-627	0	5	5	1	5	12	22	14	9	17	6	19	9	4	10	4	8	14	18	4	19	12	0	14	3	1	24	1	0	6	10	10	8	10	4	12	5	2	6	8	23	9	3	3	13	4	21	41	12
hsa-mir-4636	0	4	15	1	1	3	10	0	7	12	8	0	4	6	3	12	0	11	6	5	11	2	0	7	0	4	1	2	4	4	8	1	5	13	3	5	3	1	9	4	9	7	7	2	17	3	27	43	21
hsa-mir-933	0	0	0	0	0	0	0	0	0	0	0	0	0	0	0	0	0	0	0	0	0	0	0	0	0	0	0	0	0	0	0	0	0	0	0	0	0	0	0	0	0	1	0	0	0	0	0	0	0
hsa-mir-4650-1	0	0	0	0	0	0	0	0	0	0	0	0	0	0	0	0	0	1	0	0	0	0	0	0	0	0	0	0	0	0	0	0	0	0	0	0	0	0	0	0	0	0	0	0	0	0	0	0	0
hsa-mir-3689c	0	0	0	0	0	0	0	0	0	0	0	0	0	0	0	0	0	0	0	0	0	0	0	0	0	0	0	0	0	0	0	0	0	0	0	0	0	0	0	0	0	0	0	0	0	0	0	0	0
hsa-mir-1200	0	0	0	0	0	0	0	0	0	0	0	0	0	0	0	0	0	0	0	0	0	0	0	0	0	0	0	0	0	0	0	0	0	0	0	0	0	0	0	0	0	0	0	0	0	0	0	0	0
hsa-mir-657	0	0	0	0	0	0	0	0	0	0	0	0	0	0	0	1	0	0	2	0	0	0	0	0	0	0	0	0	0	0	0	0	0	0	0	0	0	0	0	0	0	0	0	0	0	0	0	0	0
hsa-mir-32	5	88	123	61	136	127	44	245	226	179	96	141	228	66	116	60	94	176	98	131	415	245	15	259	154	67	512	136	47	88	179	78	147	97	72	118	55	35	49	103	179	156	48	191	170	38	244	307	89
hsa-mir-548h-4	0	0	0	0	0	0	0	0	0	0	0	0	0	0	0	0	0	0	0	0	0	0	0	0	0	0	0	0	0	0	0	0	0	0	0	0	0	0	0	0	0	0	0	0	0	0	0	0	0
hsa-mir-1246	0	0	0	0	2	3	0	1	1	0	0	0	0	3	0	1	0	1	2	1	0	2	0	0	1	0	0	5	0	5	1	0	1	2	0	0	0	2	0	0	0	0	0	1	12	2	0	0	5
hsa-mir-6770-2	0	0	0	0	0	0	1	0	0	0	0	0	0	0	0	0	0	0	0	0	0	0	0	0	0	0	0	0	0	0	0	0	0	0	0	0	0	0	0	0	0	0	0	0	0	0	0	0	0
hsa-mir-1913	0	0	0	0	0	0	0	2	0	0	0	0	0	0	0	0	0	0	0	0	1	0	0	0	0	0	0	0	0	0	0	0	0	0	0	0	0	0	0	0	0	0	0	0	1	0	0	1	0
hsa-mir-6857	0	0	0	0	0	1	0	0	0	0	1	0	0	0	0	0	0	0	0	0	0	0	0	1	0	0	0	0	1	0	0	0	0	0	0	0	0	0	0	0	0	0	0	0	1	0	0	0	0
hsa-mir-202	0	0	0	0	0	2	0	0	2	3	0	0	0	0	1	2	2	1	5	1	4	0	0	0	7	0	3	0	1	0	1	0	2	0	0	4	0	0	0	1	12	0	3	0	0	0	5	0	1
hsa-mir-545	0	4	2	1	4	7	5	6	4	3	6	7	4	0	5	1	2	3	7	1	4	1	0	7	0	1	8	4	0	1	1	0	1	0	2	1	3	3	5	3	8	0	1	1	6	1	3	5	5
hsa-mir-378j	0	0	0	0	0	0	0	0	0	0	0	0	0	0	0	0	0	0	0	0	0	0	0	0	0	0	0	0	0	0	0	0	0	0	0	0	0	0	0	0	0	0	0	0	0	0	0	0	0
hsa-mir-3672	0	0	0	0	0	0	0	0	0	0	0	0	0	0	0	0	0	0	0	0	0	0	0	0	0	0	0	0	0	0	0	0	0	0	0	0	0	0	0	0	0	0	0	0	0	0	0	0	0
hsa-mir-1228	6	2	3	0	3	4	2	6	5	6	3	4	10	0	2	9	0	5	6	2	7	9	0	2	4	4	6	6	1	2	10	1	6	7	1	2	2	0	2	3	3	2	2	7	10	1	0	2	4
hsa-mir-6802	7	0	1	1	5	0	6	2	1	0	1	0	1	0	0	0	1	2	1	0	4	6	0	4	0	0	6	1	0	0	3	1	1	3	0	0	0	0	1	0	1	0	3	1	1	0	1	5	0
hsa-mir-6812	0	1	0	0	0	0	2	1	0	0	0	0	0	0	1	0	0	0	1	2	4	1	0	0	0	0	0	0	1	0	0	0	0	1	0	0	0	1	0	0	1	0	0	2	0	0	0	0	0
hsa-mir-3908	0	0	0	0	0	0	0	0	0	0	0	0	0	0	0	0	0	0	0	0	0	0	0	0	0	0	0	0	0	0	0	0	0	0	0	0	0	0	0	0	0	0	0	0	0	0	0	0	0
hsa-mir-937	15	9	0	5	1	10	20	14	25	12	9	69	15	0	4	9	9	7	2	13	9	12	1	26	7	0	12	48	19	1	28	7	8	7	5	1	4	19	1	1	22	12	3	229	17	4	13	15	16
hsa-mir-411	0	5	15	12	16	9	56	76	113	85	4	18	122	4	13	50	49	54	10	12	123	203	1	48	22	4	110	20	9	12	138	19	77	90	4	21	20	7	9	17	90	57	55	45	88	6	140	42	95
hsa-mir-4293	0	0	0	0	0	0	0	0	0	0	0	0	0	0	0	0	0	0	0	0	0	0	0	0	0	0	0	0	0	0	0	0	0	0	0	0	0	0	0	0	0	0	0	0	0	0	0	0	0
hsa-mir-2276	0	3	0	1	1	0	0	0	0	0	1	0	3	0	2	1	0	3	2	1	1	3	0	2	0	0	7	0	0	1	0	0	0	2	0	2	0	0	0	0	3	2	0	0	3	1	5	1	3
hsa-mir-514a-3	0	1	2	1	1	0	7	1	5	4	4	53	1	0	97	2	9	7	0	4	19	5	5	21	1	8	1	5	0	0	4	2	0	5	0	1	7	5	1	3	9	2	1	7	9	1	39	2	3
hsa-mir-4764	0	0	0	0	0	0	0	0	0	0	0	1	0	0	0	0	0	0	0	0	0	0	0	0	0	0	0	0	0	0	0	0	0	0	0	0	0	0	0	0	0	1	0	0	0	0	0	0	0
hsa-mir-3680-2	0	0	0	0	0	0	1	0	0	0	0	1	1	0	0	1	0	1	0	0	2	0	0	4	0	0	4	2	1	0	0	0	0	1	0	3	0	0	0	1	2	3	0	7	5	0	2	2	0
hsa-mir-129-2	132	0	3	0	3	1	33	5	4	4	0	3	5	1	1	12	2	27	1	1	8	1	0	4	7	1	1	1	1	1	22	4	12	1	3	9	5	3	0	0	25	1	3	3	6	0	39	2	33
hsa-mir-4464	0	0	0	0	0	0	0	0	0	0	0	0	0	0	0	0	0	0	0	0	0	0	0	0	0	0	0	0	0	0	0	0	0	0	0	0	0	0	0	0	0	0	0	0	0	0	0	0	0
hsa-mir-4761	0	0	0	0	2	0	0	0	0	0	0	0	3	0	0	0	0	0	0	0	0	0	0	0	0	0	2	0	0	0	0	0	0	0	0	0	0	0	0	0	0	0	0	0	0	0	0	0	0
hsa-mir-320c-1	2	0	1	2	0	0	25	1	0	0	0	0	4	1	1	1	1	2	0	2	7	13	0	13	2	0	3	2	2	0	0	1	5	5	1	1	1	0	0	0	7	3	1	6	2	0	4	8	0
hsa-mir-6089-1	0	0	0	0	0	0	0	0	0	0	0	0	0	0	0	0	0	0	0	0	0	0	0	0	0	0	0	0	0	0	0	0	0	0	0	0	0	0	0	0	0	0	0	0	0	0	0	0	0
hsa-mir-218-2	1	4	5	7	6	14	85	58	65	28	6	20	52	2	7	18	75	32	12	7	247	153	2	28	31	0	58	36	8	14	202	10	74	47	5	24	10	5	3	23	106	71	107	27	48	5	56	19	103
hsa-mir-765	0	2	0	0	0	0	3	0	1	1	0	0	1	0	0	4	2	2	0	0	3	1	0	0	0	0	2	0	1	1	1	2	0	4	0	1	1	0	0	0	1	0	1	0	0	0	1	1	0
hsa-mir-4536-2	0	0	0	1	0	0	0	0	3	2	0	0	0	0	0	1	0	0	0	0	1	2	0	0	0	0	0	0	0	0	0	2	0	0	0	0	0	1	0	0	0	1	0	0	0	0	0	0	0
hsa-mir-3657	0	0	0	0	0	0	0	0	1	0	0	0	0	0	0	0	0	0	0	0	0	0	0	0	0	0	0	0	0	0	0	0	0	0	0	0	0	0	0	0	0	0	0	1	0	0	0	1	0
hsa-mir-4433a	1	0	0	0	0	0	1	0	0	0	0	0	2	0	0	0	0	1	0	0	0	1	0	0	0	0	0	0	0	0	0	0	0	4	0	0	0	0	0	0	0	2	0	0	0	0	0	1	0
hsa-mir-493	1	35	34	19	25	11	75	83	140	113	15	39	141	15	15	72	61	52	20	30	148	245	5	69	22	8	89	67	30	5	243	25	91	117	11	36	27	20	13	31	138	92	78	57	114	20	197	47	106
hsa-mir-1205	0	0	0	0	0	0	0	0	0	0	0	0	0	0	0	0	0	0	0	0	0	0	0	0	0	0	0	0	0	0	0	0	0	0	0	0	0	0	0	0	0	0	0	0	0	0	0	0	0
hsa-mir-516b-2	0	0	0	0	0	0	0	2	1	0	0	0	0	0	0	0	0	0	0	0	0	0	0	0	0	0	0	0	0	0	0	0	0	0	0	0	0	0	0	0	0	0	0	0	0	0	0	0	0
hsa-mir-3190	1	0	0	0	0	0	0	2	2	0	1	2	2	1	1	1	1	1	0	0	1	0	0	0	0	0	0	1	0	0	1	0	0	2	0	0	0	0	0	0	1	0	1	0	0	0	0	0	0
hsa-mir-1256	0	0	0	0	0	0	3	0	3	0	0	1	0	0	0	1	0	0	0	0	2	0	0	0	1	0	0	1	0	0	0	0	0	0	0	0	0	0	0	0	2	0	1	0	0	0	2	1	1
hsa-mir-1290	0	0	0	0	0	0	0	0	0	0	0	0	0	0	0	0	0	0	0	0	0	0	0	0	0	0	0	0	0	0	0	0	0	0	0	0	0	0	0	0	0	0	0	0	2	0	0	0	0
hsa-mir-4793	0	1	0	0	0	0	0	0	0	0	0	1	0	0	0	4	0	3	0	1	0	0	0	0	0	0	0	0	0	0	1	0	0	0	0	0	0	0	0	0	0	2	0	0	0	0	0	0	1
hsa-mir-1296	112	7	14	5	4	12	19	23	20	21	6	13	36	2	5	12	24	61	17	15	36	47	4	42	12	3	137	36	10	1	39	11	13	29	10	4	12	2	7	16	15	23	11	16	33	6	50	56	8
hsa-mir-5190	0	0	0	0	0	0	0	0	0	0	0	0	0	0	0	0	0	0	0	0	0	0	0	0	0	0	0	0	0	0	0	0	0	0	0	0	0	0	0	0	0	0	0	0	0	1	0	0	0
hsa-mir-8058	0	0	0	0	0	0	0	0	0	0	0	0	0	0	0	0	0	0	0	0	0	0	0	0	0	0	0	0	0	0	0	0	0	0	0	0	0	0	0	0	0	0	0	0	0	0	0	0	0
hsa-mir-615	1	0	0	0	0	1	1	0	1	0	0	0	0	0	0	0	1	0	0	0	1	1	0	0	1	0	0	3	4	1	1	0	1	0	2	0	1	0	0	1	0	0	2	3	0	0	3	0	0
hsa-mir-508	0	6	41	2	0	21	53	19	62	30	34	271	7	8	589	16	60	54	22	8	222	20	21	172	5	38	23	37	1	10	121	39	10	24	6	10	21	15	10	27	122	329	25	18	75	6	304	142	36
hsa-mir-362	5	35	70	41	14	96	175	78	195	124	38	178	91	47	75	73	99	129	141	58	208	104	24	393	58	36	343	16	13	26	95	56	54	56	22	106	37	36	56	297	150	137	35	44	126	16	60	658	84
hsa-mir-3926-2	2	0	2	0	0	1	6	1	2	0	0	1	1	0	0	0	3	0	0	0	5	3	0	0	0	0	2	2	0	0	2	1	0	1	0	0	1	0	0	1	1	1	4	0	2	1	1	0	0
hsa-mir-5701-3	0	0	0	0	0	0	0	0	0	0	0	0	0	0	0	0	0	0	0	0	0	0	0	0	0	0	0	0	0	0	0	0	0	0	0	0	0	0	0	0	0	0	0	0	0	0	0	0	0
hsa-mir-4322	0	0	0	0	0	0	0	0	0	0	0	0	0	0	0	0	0	0	0	0	0	0	0	0	0	0	0	0	0	0	0	0	0	0	0	0	0	0	0	0	0	0	0	0	0	0	0	0	0
hsa-mir-371a	0	0	0	0	0	0	0	0	0	0	0	0	0	0	0	0	0	0	0	0	0	0	0	0	0	0	0	0	0	0	0	0	1	0	0	0	0	0	0	0	0	0	0	4	0	0	1	0	0
hsa-mir-4329	0	0	0	0	0	0	0	0	0	0	0	0	0	0	0	0	0	0	0	0	0	0	0	0	0	0	0	0	0	0	0	0	0	0	0	0	0	0	0	0	0	0	0	0	0	0	0	0	0
hsa-mir-200c	9875	45518	25997	11839	4557	26473	154595	97606	103995	121687	9885	98274	90026	9092	19842	54574	40919	113416	17553	26968	203020	128342	5903	111894	32763	6670	205585	23404	31398	6021	58103	101483	143906	63349	20333	11762	39800	22337	22508	20014	98513	92539	23641	68189	63643	5231	60643	135383	101804
hsa-mir-4417	0	0	0	0	0	0	0	0	0	0	0	0	0	0	0	0	0	0	0	0	0	0	0	0	0	0	0	0	0	0	0	0	0	0	0	0	0	0	0	0	0	0	0	0	0	0	0	0	0
hsa-mir-6786	0	0	0	0	0	0	0	0	0	0	0	0	0	0	0	2	0	0	0	0	0	0	0	0	0	0	0	0	0	0	1	0	0	1	0	0	0	0	0	0	0	0	0	0	0	0	1	0	1
hsa-mir-548f-5	0	0	0	0	0	0	0	0	0	0	0	0	0	0	0	0	0	0	0	0	0	0	0	0	0	0	0	0	0	0	0	0	0	0	0	0	0	0	0	0	0	0	0	0	0	0	0	0	0
hsa-mir-3134	0	0	0	0	0	0	0	0	0	0	0	0	0	0	0	0	0	0	0	0	0	0	0	0	0	0	0	0	0	0	0	0	0	0	0	0	0	0	0	0	0	0	0	0	0	0	0	0	0
hsa-mir-3942	0	1	0	0	0	0	0	3	5	3	0	4	12	1	0	8	2	5	1	0	11	0	0	4	0	1	1	1	3	2	6	2	0	3	1	0	0	0	0	0	3	0	0	3	10	0	13	8	6
hsa-mir-550a-2	2	9	10	2	4	32	29	46	29	19	10	17	24	7	6	15	5	22	29	13	27	8	0	74	17	6	34	5	7	9	16	9	14	46	10	7	4	4	8	4	15	46	10	24	18	4	51	33	12
hsa-mir-1302-1	0	0	0	0	0	0	0	0	0	0	0	0	0	0	0	0	0	0	0	0	0	0	0	0	0	0	0	0	0	0	0	0	0	0	0	0	0	0	0	0	0	0	0	0	0	0	0	0	0
hsa-mir-8085	0	0	0	0	0	0	0	0	0	0	0	0	0	0	0	0	0	0	0	0	0	0	0	0	0	0	1	0	0	0	0	0	2	0	0	0	0	0	0	0	0	0	0	0	0	0	0	0	0
hsa-mir-138-2	1	0	2	0	1	4	2	5	5	2	2	0	0	0	1	2	5	0	0	2	0	6	0	1	3	0	3	1	0	0	8	2	3	0	0	2	2	0	0	2	0	2	4	4	6	1	4	1	2
hsa-mir-4444-2	0	1	0	2	7	3	1	4	2	2	4	0	3	2	2	4	1	4	1	1	13	0	1	5	3	2	16	2	0	5	7	4	5	3	1	1	3	2	0	4	8	2	0	6	7	1	2	1	8
hsa-mir-3916	0	0	0	0	0	0	0	0	0	0	0	1	0	0	0	0	2	0	0	0	1	0	0	0	0	0	0	0	0	0	0	0	0	0	0	0	0	0	0	0	0	0	0	0	0	0	0	1	0
hsa-mir-203b	1	4669	404	371	103	793	524	529	469	969	272	931	1364	146	1973	399	372	1846	738	415	728	376	136	539	277	191	3611	275	682	215	274	771	459	283	901	241	664	512	966	1210	812	716	118	467	594	116	1098	1721	2186
hsa-mir-5582	0	2	0	0	0	3	4	1	0	1	0	0	0	0	2	0	0	0	2	0	0	0	0	0	0	0	5	0	0	1	1	0	3	0	0	0	0	0	3	0	2	0	0	3	2	1	3	2	1
hsa-mir-4263	0	0	0	0	0	0	0	0	0	0	0	0	0	0	0	0	0	0	0	0	0	0	0	0	0	0	0	0	0	0	0	0	0	0	0	0	0	0	0	0	0	0	0	0	0	0	0	0	0
hsa-mir-4663	0	0	0	0	0	0	0	0	0	0	0	0	0	0	0	0	0	0	0	0	0	0	0	0	0	0	0	0	0	0	0	0	0	0	0	0	0	0	0	0	0	0	0	0	0	0	0	0	0
hsa-mir-942	2	21	9	10	3	25	72	30	51	103	6	54	54	23	27	88	19	117	30	83	137	28	8	96	57	8	95	69	53	15	52	32	47	63	20	18	19	10	22	31	123	69	35	44	82	3	288	114	142
hsa-mir-548aj-1	0	0	0	0	0	0	0	0	0	0	0	0	0	0	0	0	0	0	0	0	0	0	0	0	0	0	0	0	0	0	0	0	0	0	0	0	0	0	0	0	0	0	0	0	0	0	0	0	0
hsa-mir-3927	0	0	0	0	0	0	0	0	0	0	0	0	0	0	0	0	0	0	0	0	0	0	0	0	0	0	0	0	0	0	0	0	0	0	0	0	0	0	0	0	0	0	0	0	0	0	0	0	0
hsa-mir-548az	0	1	1	0	0	0	0	1	0	0	0	1	0	0	0	0	0	0	0	0	0	3	0	0	0	0	0	0	0	0	0	0	0	0	1	0	0	0	0	0	1	0	0	0	0	0	0	0	0
hsa-mir-3606	0	0	0	0	0	1	0	0	0	0	0	0	0	0	0	0	0	0	0	0	0	0	0	0	0	0	0	0	0	0	0	0	0	0	0	2	0	0	0	0	1	0	0	0	0	0	0	0	0
hsa-mir-6795	0	0	0	0	0	0	0	0	0	0	0	0	0	0	0	0	0	0	0	0	1	0	0	0	0	0	0	0	0	0	0	0	0	0	0	0	0	0	0	0	0	0	0	1	0	0	0	0	0
hsa-mir-4472-1	0	0	0	0	0	0	0	0	0	0	0	0	0	0	0	0	0	0	0	0	0	0	0	0	0	0	0	0	0	0	0	0	0	0	0	0	0	0	0	0	0	0	0	0	0	0	0	0	0
hsa-mir-4508	0	0	0	0	0	0	0	0	0	0	0	0	0	0	0	0	0	0	0	0	0	0	0	0	0	0	0	0	0	0	0	0	0	0	0	0	0	0	0	0	0	0	0	0	0	0	0	0	0
hsa-mir-514b	0	0	2	0	1	0	2	1	0	0	1	1	0	0	6	0	3	0	0	0	0	0	1	1	0	1	0	0	0	1	0	0	0	2	0	0	1	0	0	0	0	0	0	0	0	0	2	0	0
hsa-mir-483	38	0	1	1	721	53	18	11	9	3	301	2837	1251	0	0	1530	6	1477	4	1	10	4	2	7	5	331	17	6	3	0	14	70	11	14	2	3	7	3	0	6	7	4	16	25	2502	5	106	4	4
hsa-mir-1302-2	0	0	0	0	0	0	0	0	0	0	0	0	0	0	0	0	0	0	0	0	0	0	0	0	0	0	0	0	0	0	0	0	0	0	0	0	0	0	0	0	0	0	0	0	0	0	0	0	0
hsa-mir-208a	0	0	0	0	0	0	0	0	0	0	0	0	0	0	0	0	0	0	0	0	0	0	0	0	0	0	0	0	0	0	0	0	0	0	0	0	0	0	0	0	0	0	0	0	0	0	0	0	0
hsa-mir-5194	0	0	0	0	0	0	0	0	0	2	0	0	0	0	0	0	0	0	0	0	0	0	0	0	0	0	1	0	0	0	0	0	0	0	0	0	0	0	0	0	0	0	0	0	0	0	0	0	1
hsa-mir-6739	0	0	0	0	1	1	0	0	0	0	0	1	1	0	0	1	0	0	0	0	0	0	1	0	1	0	0	0	0	0	1	0	0	0	0	0	0	0	0	0	0	0	1	0	0	0	0	0	1
hsa-mir-577	0	348	133	47	90	327	236	140	392	827	663	228	166	689	838	190	37	939	734	259	143	95	60	78	92	493	303	333	581	128	215	119	591	94	59	84	182	25	240	141	286	98	32	30	110	79	2019	362	232
hsa-mir-6769b	0	0	0	0	0	0	0	1	0	0	0	0	0	0	0	0	0	0	0	0	0	0	0	0	0	0	1	0	0	0	0	0	0	1	0	0	0	0	0	0	0	0	1	0	0	0	0	0	0
hsa-mir-6882	0	0	0	0	0	0	0	0	2	0	0	0	0	0	1	0	0	0	0	2	2	0	0	0	1	0	0	0	0	0	0	0	0	0	0	0	0	0	0	0	0	0	1	0	0	0	0	0	0
hsa-mir-4744	0	1	0	0	0	0	0	0	0	0	0	0	1	0	0	0	0	0	0	0	0	0	0	0	0	0	0	0	0	0	0	0	0	0	0	0	0	0	0	0	0	0	0	1	0	0	0	0	0
hsa-mir-1278	0	0	0	0	0	0	1	1	0	0	0	0	0	0	1	0	0	0	1	0	0	0	0	0	0	0	4	0	1	1	0	0	0	0	0	0	0	0	0	0	2	0	0	0	0	0	0	0	0
hsa-mir-548ah	0	0	0	0	0	0	0	0	0	0	0	0	0	0	0	0	0	0	0	0	1	0	0	0	0	0	0	0	0	0	0	0	1	0	0	0	0	0	0	0	0	0	0	0	0	0	2	0	0
hsa-mir-4258	0	0	0	0	0	0	0	0	0	0	0	0	0	0	0	0	0	0	0	0	0	0	0	0	0	0	0	0	0	0	0	0	0	0	0	0	0	0	0	0	0	0	0	0	0	0	0	0	0
hsa-mir-155	28	615	1199	430	94	558	1066	3913	2481	1866	169	1104	1739	471	1184	982	1079	1979	1745	520	4126	3308	334	1361	962	230	1837	3343	382	252	1473	1136	1858	2149	694	697	615	327	674	717	2010	2840	2078	585	2095	70	2001	1029	1369
hsa-mir-448	0	0	0	0	0	0	0	0	0	0	0	1	0	0	0	0	0	0	0	0	0	0	0	0	0	0	0	0	0	0	0	0	0	0	0	0	0	0	0	0	0	0	0	0	0	0	0	0	0
hsa-mir-5705	0	0	0	0	0	0	0	0	0	0	0	0	0	0	0	0	0	0	0	0	0	0	0	0	0	0	0	0	0	0	0	0	0	0	0	0	0	0	0	0	0	0	0	0	0	0	0	0	0
hsa-mir-381	6	40	36	33	60	72	192	228	440	398	69	113	443	43	47	200	179	296	34	124	439	450	21	210	195	26	253	204	148	42	611	74	296	356	38	115	60	40	29	115	310	187	178	224	460	95	987	104	363
hsa-mir-608	0	0	0	0	0	0	0	0	0	0	0	0	0	0	0	0	0	0	0	0	0	0	0	0	0	0	0	0	0	0	0	0	0	0	0	0	0	0	0	0	0	0	0	0	0	0	0	0	0
hsa-mir-219b	0	2	0	0	2	0	2	8	1	2	0	1	3	0	3	0	1	3	0	1	1	2	1	0	1	1	1	0	0	1	2	0	3	1	1	0	1	2	0	1	3	1	1	2	2	0	5	0	7
hsa-mir-198	0	0	0	0	0	0	0	0	1	0	0	0	0	0	0	0	0	0	0	0	0	0	0	0	0	0	0	0	0	0	0	0	0	0	1	0	0	0	0	0	0	0	0	0	0	0	0	0	0
hsa-mir-4420	0	0	0	0	0	0	0	0	0	0	0	0	0	0	0	0	0	0	0	0	0	0	0	0	0	0	0	0	0	0	0	0	0	0	1	0	0	0	0	0	0	1	0	0	0	0	0	0	0
hsa-mir-758	3	34	18	12	19	9	71	80	91	70	10	24	102	16	12	64	112	85	13	30	128	187	6	79	41	9	61	88	47	17	220	15	94	101	11	43	23	17	16	33	97	59	64	65	119	37	129	26	105
hsa-mir-1244-1	0	0	0	0	0	0	0	0	0	0	0	0	1	0	0	0	0	0	0	0	0	0	0	1	0	0	1	0	0	0	0	0	0	0	0	0	0	0	0	0	0	0	0	0	0	0	0	0	0
hsa-mir-194-2	1387	34529	32066	13024	5777	44944	142421	34693	57079	104197	14722	78638	68076	18893	18679	26354	34159	102824	20805	34222	175290	64724	7416	76733	40331	9786	70098	24439	33162	11907	104035	51098	70089	37861	20045	28190	24583	10698	15826	24959	80177	59348	17835	59360	48576	5622	61855	152025	75399
hsa-mir-3937	0	1	0	0	0	3	3	11	1	3	6	6	15	1	0	5	17	4	0	0	8	1	1	50	1	0	69	0	0	0	0	6	43	0	0	0	5	0	0	0	46	40	3	0	10	0	2	49	0
hsa-mir-1282	0	0	0	0	0	0	0	0	0	0	0	0	0	0	0	0	0	0	0	0	0	0	0	0	0	0	0	0	0	0	0	0	0	0	0	0	0	0	0	0	0	0	0	0	0	0	0	0	0
hsa-mir-4795	0	0	0	0	1	2	0	0	1	0	0	0	1	0	0	0	0	0	0	0	1	0	0	1	0	0	0	1	0	0	0	0	1	0	0	0	0	0	0	0	0	0	0	0	0	0	0	0	0
hsa-mir-6875	2	1	0	0	1	2	1	1	1	4	0	3	3	0	0	0	2	0	0	1	2	2	0	3	0	0	0	0	1	0	3	0	0	0	1	0	2	1	0	1	0	1	0	0	2	0	1	0	1
hsa-mir-4320	0	0	0	0	0	0	0	0	0	0	0	0	0	0	0	0	0	0	0	0	0	0	0	0	0	0	0	0	0	0	0	0	0	0	0	0	0	1	0	0	0	0	0	0	0	0	0	0	0
hsa-mir-3690-1	1	1	2	0	1	0	24	8	1	9	0	1	1	0	0	5	0	2	1	0	9	1	0	0	2	0	1	0	3	4	3	3	14	2	1	1	0	0	1	1	3	3	0	1	0	0	3	5	5
hsa-mir-101-2	104	5076	8255	3629	6066	8941	18881	9047	16641	11762	8345	12557	11547	5800	5867	5694	19441	10289	5612	10174	56211	18135	1299	21695	18091	2729	17037	20767	7312	6500	59591	9164	23057	7936	3430	13702	6516	3491	2900	12618	23847	9550	11832	29691	21937	2217	22033	15925	18828
hsa-mir-3663	0	0	0	0	0	0	0	0	0	0	0	0	0	0	0	0	0	0	0	0	0	0	0	0	0	1	0	0	0	0	0	0	0	1	6	0	0	0	0	0	0	0	0	0	0	0	0	0	0
hsa-mir-382	10	45	36	35	42	35	83	56	103	123	30	61	106	24	27	120	103	89	21	60	122	199	15	63	53	25	97	110	48	30	323	31	164	160	20	83	36	24	21	41	161	61	145	86	178	58	225	63	184
hsa-mir-8071-1	0	0	0	0	0	0	0	0	0	0	0	0	0	0	0	0	0	0	0	0	0	0	0	0	0	0	0	0	0	0	0	0	0	0	0	0	0	0	0	0	0	0	0	0	0	0	0	0	0
hsa-mir-509-1	3	0	4	1	0	6	2	3	4	5	7	53	0	4	77	5	10	9	0	4	16	3	4	19	3	7	1	2	0	4	20	7	4	5	3	0	5	2	2	2	11	17	3	2	5	4	31	32	10
hsa-mir-487a	8	4	2	0	2	5	4	12	20	5	3	4	6	3	6	9	7	4	5	0	10	14	3	4	8	3	8	6	2	2	12	3	6	12	0	1	1	1	1	2	12	7	3	4	10	6	19	2	9
hsa-mir-1276	0	0	0	0	0	1	0	2	1	0	3	1	2	0	0	1	1	0	0	0	0	1	0	0	0	0	2	1	4	0	2	0	0	0	0	0	0	0	0	0	0	0	0	0	3	1	2	1	0
hsa-mir-1272	0	0	0	0	0	0	0	0	0	0	0	0	0	0	0	0	0	0	0	0	0	0	0	0	0	0	0	0	0	0	0	0	0	0	0	0	0	0	0	0	0	0	0	0	0	0	0	0	0
hsa-mir-335	3	925	425	287	312	1032	4484	863	1376	2820	375	1899	6985	672	283	1710	790	1152	455	760	1773	3424	165	1616	387	158	4040	322	423	219	1778	1403	1542	2251	459	507	913	133	290	787	1880	1435	1851	2094	1054	163	1491	2334	1997
hsa-mir-4303	0	0	0	0	0	0	0	0	0	0	0	0	0	0	0	0	0	0	0	0	0	0	0	0	0	0	0	0	0	0	0	0	0	0	0	0	0	0	0	0	0	0	0	0	0	0	0	0	0
hsa-mir-585	0	0	1	0	1	0	3	2	0	0	0	2	1	1	0	1	1	2	0	0	1	7	0	0	0	1	0	0	0	0	7	0	0	0	0	0	0	0	0	2	3	1	1	1	2	1	0	0	7
hsa-mir-6757	0	0	0	0	0	0	3	0	0	1	0	0	0	0	0	0	0	1	0	0	0	0	0	0	0	0	0	1	0	0	0	0	0	0	0	0	0	0	0	0	0	0	0	0	0	0	0	0	0
hsa-mir-7153	0	0	0	0	0	0	0	0	0	0	0	0	0	0	0	0	0	0	0	0	0	0	0	0	0	0	0	0	0	0	0	0	0	0	0	0	0	0	0	0	0	0	0	0	0	0	0	0	0
hsa-mir-5689	0	0	0	0	0	0	0	0	0	0	0	0	0	0	0	0	0	0	0	0	0	0	0	0	0	0	2	0	0	0	0	0	0	0	0	0	0	0	0	0	0	0	0	0	0	0	0	0	0
hsa-mir-5096	0	0	0	0	0	0	0	0	0	0	0	0	0	0	0	0	0	0	0	0	0	0	0	0	0	0	0	0	0	0	0	0	0	0	0	0	0	0	0	0	0	0	0	0	0	0	0	0	0
hsa-mir-3121	0	0	0	0	0	0	1	0	2	0	0	0	1	0	0	0	0	0	0	0	0	1	0	0	0	0	1	0	0	0	0	0	0	0	0	0	0	0	0	0	1	0	0	0	0	0	0	0	0
hsa-mir-4646	0	1	0	0	0	0	0	0	0	0	0	0	0	0	0	1	0	0	0	1	1	0	0	2	0	0	0	0	0	0	0	0	0	0	0	0	0	0	0	1	0	0	1	1	0	0	1	0	0
hsa-mir-4483	0	0	0	0	0	0	0	0	0	0	0	0	0	0	0	0	0	0	0	0	0	0	0	0	0	0	0	0	0	0	0	0	0	0	0	0	0	0	0	0	0	0	0	0	0	0	0	0	0
hsa-mir-941-2	0	0	0	0	0	0	0	0	0	0	0	0	0	0	0	0	0	0	0	0	0	0	0	0	0	0	0	0	0	0	0	0	0	0	0	0	0	0	0	0	0	0	0	0	0	0	0	0	0
hsa-mir-4434	0	1	0	0	1	1	0	0	0	0	0	0	0	1	2	0	0	1	0	0	0	0	0	0	0	0	5	0	0	0	1	0	0	1	1	1	0	0	0	0	1	3	2	1	5	0	0	0	1
hsa-mir-143	16705	98304	135569	165856	275349	172426	3100949	519454	1186615	658647	139563	588268	801777	96266	80265	352645	877921	575333	60370	334844	2512892	502961	29437	948639	512383	94317	468377	713662	181999	131083	3610680	116084	1214267	526589	64833	389455	183726	379145	40991	165337	1355459	275119	1127336	875990	1695970	120162	2031480	261189	2629524
hsa-mir-1287	29	37	24	21	39	32	178	80	81	65	37	53	63	15	49	71	88	89	19	30	107	89	10	53	78	10	59	123	111	21	178	43	79	61	38	53	23	13	9	66	101	31	89	234	280	29	194	55	107
hsa-mir-196b	111	12464	1777	1137	4232	3192	68546	32629	42655	24227	1437	7200	19474	7810	6050	37445	1578	35225	519	12126	25973	42269	398	8076	6884	4414	30167	4219	3592	754	3175	16410	52361	22287	417	14875	14022	2115	2864	4479	52147	71340	4010	44455	9667	5157	17399	1658	78379
hsa-mir-4768	0	0	0	0	0	0	0	1	0	0	2	0	0	0	0	5	0	0	0	0	0	0	0	1	0	0	0	2	0	0	0	0	0	0	2	0	1	0	0	0	0	0	0	2	0	0	0	0	0
hsa-mir-370	78	21	15	10	15	17	53	38	45	55	8	39	52	10	12	28	56	69	6	22	58	92	6	47	20	5	27	62	32	8	137	17	36	58	14	28	11	16	14	17	52	36	73	38	74	17	101	12	54
hsa-mir-4750	0	0	0	0	1	0	0	0	0	0	0	0	0	0	0	0	0	1	0	0	0	0	0	0	0	0	0	0	3	0	0	0	0	0	0	0	0	0	0	0	0	0	0	0	0	0	0	1	0
hsa-mir-548ax	0	0	0	0	0	0	0	0	0	0	0	0	0	0	0	0	0	0	0	0	0	0	0	0	0	0	0	0	0	0	0	1	0	0	0	0	0	0	0	0	0	0	0	0	0	0	1	3	0
hsa-mir-569	0	0	0	0	0	0	0	0	0	0	0	0	0	0	0	0	0	0	0	0	0	0	0	0	0	0	0	0	0	0	0	0	0	0	0	0	0	0	0	0	0	0	0	0	0	0	0	0	0
hsa-mir-3689d-2	0	0	0	0	0	0	0	0	0	0	0	0	0	0	0	0	0	0	0	0	0	0	0	0	0	0	0	0	0	0	0	0	0	0	0	0	0	0	0	0	0	0	0	0	0	0	0	0	0
hsa-mir-4804	0	0	0	0	0	0	0	0	0	0	1	0	0	0	0	0	0	0	1	0	0	0	0	0	0	0	0	0	0	0	0	0	0	0	0	0	0	0	0	0	1	2	0	1	0	0	0	0	0
hsa-mir-4274	0	0	0	0	0	0	0	0	0	0	0	0	0	0	0	0	0	0	0	0	0	0	0	0	0	0	0	0	0	0	0	0	0	0	0	0	0	0	0	0	0	0	0	0	0	0	0	0	0
hsa-mir-186	46	1072	1056	550	236	982	3261	1613	2315	2272	916	1134	1829	447	1069	1614	724	2831	698	736	3697	1721	255	1719	813	319	1828	976	643	314	1563	914	2189	1303	734	394	639	521	594	1216	2350	1314	1138	1016	1375	323	4727	2231	2377
hsa-mir-6891	1	0	0	0	3	2	6	0	2	1	2	0	5	0	0	2	1	2	0	2	2	0	0	2	1	0	7	3	0	0	2	0	0	6	1	0	0	1	0	0	0	2	1	1	3	0	1	1	0
hsa-mir-3149	0	0	0	0	0	0	0	0	0	1	0	0	0	0	0	0	0	0	0	0	0	0	0	0	0	0	0	0	0	0	1	0	1	0	0	0	0	0	0	0	0	0	0	1	0	0	0	0	1
hsa-mir-611	0	0	0	0	0	0	0	0	0	0	0	0	0	0	0	0	1	0	0	0	0	0	0	1	0	0	0	0	0	0	0	0	0	1	0	0	0	0	0	0	0	1	0	0	0	0	0	0	0
hsa-mir-647	0	0	0	0	0	0	0	0	0	0	0	0	0	0	0	0	0	0	0	0	0	0	0	0	0	0	0	0	0	0	0	0	0	1	0	0	0	0	0	0	1	0	0	0	3	0	0	0	0
hsa-mir-329-1	0	1	0	0	3	0	0	0	1	3	0	0	3	1	1	0	4	0	0	0	1	2	0	3	0	0	4	2	0	1	3	0	0	1	0	5	3	0	2	1	3	1	0	1	2	0	8	3	2
hsa-mir-424	1	490	270	209	470	1101	514	2777	2851	1779	338	478	2038	122	220	607	296	409	189	95	2043	723	49	1489	185	150	2470	174	82	194	780	214	735	2088	232	330	268	194	150	393	2216	816	309	583	1082	278	2455	316	896
hsa-mir-3677	0	22	11	5	18	34	15	91	18	35	63	16	78	17	12	48	10	95	8	21	45	25	3	81	18	18	96	34	61	17	21	12	19	27	6	12	7	37	2	39	19	43	7	28	147	12	152	38	78
hsa-mir-30e	1527	22903	30388	12771	14559	27257	82308	30435	44074	47976	24202	28932	32296	22645	28816	22738	28955	55882	17448	18596	98633	57816	7845	41740	29425	8733	52828	26506	13364	15850	40645	32470	47362	31838	17359	33000	24530	11017	11884	30400	55274	29865	32664	27328	46262	6211	56138	73699	54933
hsa-mir-3164	0	1	0	0	0	0	0	0	0	0	0	0	0	1	0	0	0	1	1	0	1	0	0	0	0	0	0	0	0	0	0	0	0	0	2	0	0	0	0	0	2	0	0	0	0	0	0	0	0
hsa-mir-6721	1	0	0	0	0	0	0	0	0	0	0	0	1	0	0	0	0	1	0	0	1	0	0	0	0	0	0	0	0	0	0	0	0	0	0	0	0	1	0	0	0	0	0	0	0	0	0	0	0
hsa-mir-6770-1	0	0	0	0	0	0	0	0	0	0	0	0	0	0	0	0	0	0	0	0	0	0	0	0	0	0	0	0	0	0	0	0	0	0	0	0	0	0	0	0	0	0	0	0	0	0	0	0	0
hsa-mir-1302-9	0	0	0	0	0	0	0	0	0	0	0	0	0	0	0	0	0	0	0	0	0	0	0	0	0	0	0	0	0	0	0	0	0	0	0	0	0	0	0	0	0	0	0	0	0	0	0	0	0
hsa-mir-6822	0	0	0	0	0	0	0	0	0	0	0	0	1	0	0	0	0	0	0	0	0	0	0	0	0	0	0	0	0	1	0	0	0	0	0	0	0	0	0	0	1	0	0	1	0	0	0	0	0
hsa-mir-708	4	88	194	103	46	84	396	371	513	219	96	111	410	29	78	114	380	83	120	43	881	585	38	246	89	59	542	576	42	81	538	67	233	436	112	169	99	43	36	319	520	238	384	418	449	91	1199	141	304
hsa-mir-4301	0	0	0	0	0	0	0	0	0	0	0	0	0	0	0	0	0	0	0	0	0	0	0	0	0	0	0	0	0	0	0	0	0	0	0	0	0	0	0	0	0	0	0	0	0	0	0	0	0
hsa-mir-548ak	0	0	0	0	0	0	0	0	0	0	0	0	0	0	0	0	0	0	0	0	0	0	0	0	0	0	0	0	0	0	0	0	0	0	0	0	0	0	0	0	0	0	0	0	0	0	0	0	0
hsa-mir-135a-1	0	0	0	1	0	1	0	0	0	0	1	0	1	0	3	0	0	1	1	1	6	1	1	0	0	0	1	1	0	0	4	0	1	1	0	1	2	0	1	0	2	0	1	1	2	0	2	1	4
hsa-mir-376c	0	11	25	7	10	20	16	50	53	50	8	9	69	2	10	26	38	13	16	9	33	78	6	41	21	8	86	12	8	5	53	9	32	59	6	16	12	3	10	8	36	32	10	8	34	11	74	21	23
hsa-mir-890	0	0	0	0	0	0	0	0	0	0	0	0	0	0	0	0	0	0	0	0	0	0	0	0	0	0	0	0	0	0	0	0	0	0	0	0	0	0	0	0	0	0	0	0	0	0	0	0	0
hsa-mir-3127	20	37	7	4	1	43	131	61	62	40	6	38	78	3	22	58	13	144	22	22	29	48	1	34	25	5	73	30	25	0	45	8	17	49	21	4	14	20	5	13	35	29	18	41	46	0	280	98	29
hsa-mir-6068	0	0	0	0	0	0	0	0	0	0	0	0	0	0	0	0	0	0	0	0	0	0	0	0	0	0	0	0	0	0	0	0	0	0	0	0	0	0	0	0	0	0	0	0	0	0	0	0	0
hsa-mir-636	0	0	1	0	0	0	0	0	0	0	1	0	4	1	0	1	0	4	0	1	0	1	0	1	1	0	7	0	2	0	1	0	1	1	0	0	0	0	0	0	2	2	0	2	2	0	2	2	1
hsa-mir-2110	23	16	3	4	3	28	51	20	12	18	4	6	43	4	13	25	10	35	0	9	16	27	1	11	14	2	48	8	20	0	8	11	17	23	0	4	15	0	3	7	9	13	3	22	8	1	38	39	20
hsa-mir-3118-4	0	0	0	0	0	0	0	0	0	0	0	0	0	0	0	0	0	0	0	0	0	0	0	0	0	0	0	0	0	0	0	0	0	0	0	0	0	0	0	0	0	0	0	0	0	0	0	0	0
hsa-mir-3620	0	0	0	0	0	1	0	0	1	1	0	2	1	1	0	0	0	0	0	0	2	0	0	0	0	0	3	0	1	0	2	0	0	0	0	1	0	0	0	0	0	2	0	2	2	0	1	2	1
hsa-mir-5706	0	2	1	0	2	0	3	3	5	6	0	2	4	1	4	0	5	3	2	0	3	1	0	1	3	0	1	1	2	1	1	1	6	2	1	1	1	2	0	2	0	2	1	1	2	1	1	3	0
hsa-mir-6087	3	0	1	0	0	0	2	0	2	0	0	2	2	1	0	0	1	1	0	0	1	0	0	0	0	0	1	1	1	1	0	1	0	0	0	1	0	0	0	0	0	0	0	0	1	0	2	0	0
hsa-mir-3661	0	0	0	0	0	0	0	0	0	0	0	0	0	0	0	0	0	0	1	0	0	0	0	0	0	0	0	0	0	0	0	0	0	0	0	0	0	0	0	0	0	0	0	0	0	0	0	0	0
hsa-mir-1254-2	1	0	0	0	0	0	11	4	2	1	0	3	5	0	2	3	0	5	4	0	5	1	0	1	0	0	12	0	0	2	0	0	0	4	0	0	0	2	1	0	1	2	2	3	2	0	8	4	1
hsa-mir-4281	0	0	0	0	0	0	0	0	0	0	0	0	0	0	0	0	0	0	0	0	0	0	0	0	0	0	0	0	0	0	0	0	0	0	0	0	0	0	0	0	0	0	0	0	0	0	0	0	0
hsa-mir-409	50	65	82	54	93	56	174	139	218	153	50	81	213	56	66	128	190	161	39	79	268	271	24	93	75	33	206	111	73	55	417	45	169	256	28	160	75	37	43	119	179	133	178	121	190	84	356	70	215
hsa-mir-3622b	0	0	0	0	0	0	0	0	0	0	0	0	0	0	0	0	0	0	0	0	0	0	0	0	0	0	0	0	0	0	0	0	0	0	0	0	0	0	0	0	0	0	0	0	0	0	0	0	0
hsa-mir-1468	22	4	6	1	2	21	78	8	49	12	14	35	20	11	12	20	36	54	2	12	29	43	4	80	18	5	14	29	6	3	33	19	20	13	4	20	4	5	1	14	22	7	22	21	54	6	12	43	14
hsa-mir-5708	0	0	0	0	0	0	0	1	0	0	0	0	0	0	0	0	1	0	0	0	0	0	0	0	0	0	0	1	0	0	0	0	0	0	0	0	0	0	0	0	0	0	1	0	0	0	0	0	0
hsa-mir-4478	0	0	0	0	1	0	1	0	0	0	0	0	0	0	0	0	1	0	0	0	0	0	0	0	0	0	0	0	0	0	0	0	0	0	0	0	0	0	0	0	0	1	0	0	0	0	0	0	0
hsa-mir-4794	0	0	0	0	0	0	0	0	0	2	0	0	0	0	0	0	0	0	0	0	0	1	0	1	0	0	0	0	0	0	0	0	0	0	0	0	0	0	0	0	0	0	0	0	0	0	0	0	1
hsa-mir-4780	0	0	0	1	0	0	3	4	0	1	0	1	1	0	1	1	0	3	0	1	3	10	0	0	1	0	0	0	0	1	0	4	0	2	0	0	1	0	0	0	0	0	0	2	0	0	5	2	0
hsa-mir-3670-2	0	0	0	0	0	0	0	0	0	0	0	0	0	0	0	0	0	0	0	0	0	0	0	0	0	0	0	0	0	0	0	0	0	0	0	0	0	0	0	0	0	0	0	0	0	0	0	0	0
hsa-mir-6724-1	0	0	0	0	0	0	0	0	0	0	0	0	0	0	0	0	0	0	0	0	0	0	0	0	0	0	0	0	0	0	0	0	0	0	0	0	0	0	0	0	0	0	0	0	0	0	0	0	0
hsa-mir-6085	0	0	0	0	0	0	0	0	0	0	0	0	0	0	0	0	0	0	0	0	0	0	0	0	0	0	0	0	0	0	0	0	0	0	0	0	0	0	0	0	0	0	0	0	0	0	0	0	0
hsa-mir-190b	0	1	1	0	0	1	0	3	3	0	3	1	0	0	0	0	0	0	0	1	0	0	0	0	0	0	1	2	1	1	0	0	1	1	0	0	0	0	0	1	3	0	2	0	0	0	0	0	0
hsa-mir-3591	0	0	0	0	0	0	0	0	0	0	0	0	0	0	0	0	1	1	0	0	0	0	0	0	0	0	0	0	0	0	0	0	0	0	0	0	0	0	0	0	0	1	0	0	0	0	0	0	0
hsa-mir-7706	11	7	1	0	8	5	15	7	13	12	4	21	19	5	4	16	4	24	0	5	19	8	1	14	4	3	27	8	11	1	11	3	8	8	4	1	1	6	0	9	7	8	5	34	23	0	34	13	16
hsa-mir-3163	0	0	0	0	0	0	0	0	0	0	0	0	0	0	0	0	0	0	0	0	0	0	0	0	0	0	0	0	0	1	0	0	0	0	0	0	0	0	0	0	0	2	0	0	0	0	0	0	0
hsa-mir-5189	0	0	0	0	0	0	1	0	0	0	0	2	0	0	0	0	0	0	0	0	0	3	0	0	0	0	2	0	0	1	0	0	0	0	0	0	1	0	0	0	0	0	0	0	0	0	0	0	0
hsa-mir-6839	0	0	1	1	0	0	0	0	0	0	0	1	1	0	1	0	1	0	0	0	0	0	0	2	0	0	0	0	0	0	1	0	0	0	0	1	0	0	0	0	2	0	0	0	0	0	1	0	0
hsa-mir-604	0	0	0	0	0	0	0	0	0	0	0	0	0	0	0	0	0	0	0	0	1	0	0	0	0	0	0	0	0	0	0	0	0	0	0	0	0	0	0	0	0	0	0	0	0	0	0	0	0
hsa-mir-4731	0	0	0	0	0	0	0	0	0	0	0	0	0	0	0	0	0	0	1	0	0	0	0	1	1	0	0	2	0	0	0	0	0	1	0	0	0	0	0	0	0	0	2	0	0	0	0	0	0
hsa-mir-3183	0	0	0	0	1	0	0	3	1	0	0	1	3	0	0	0	0	0	0	0	1	2	0	0	1	0	2	0	1	0	0	1	0	0	1	0	0	0	0	0	2	1	0	0	2	0	0	0	2
hsa-mir-1299	0	0	0	0	0	0	0	0	0	0	0	0	0	0	0	0	0	0	0	0	0	0	0	0	0	0	0	0	0	0	0	0	0	0	0	0	0	0	0	0	0	0	0	0	0	0	0	0	0
hsa-mir-425	62	584	977	506	625	1348	1978	3408	13556	3413	341	1196	5942	537	2158	2459	661	6194	2722	1132	2823	1181	976	3336	1278	1011	7887	689	456	661	1360	2691	1297	3104	810	972	876	695	1191	1571	2491	2138	713	879	4290	1263	3104	2149	2030
hsa-mir-3161	0	0	4	0	0	0	0	0	0	0	0	0	0	1	0	0	1	7	1	0	0	9	0	0	0	1	0	0	0	0	0	2	10	0	0	0	3	0	2	0	0	0	0	0	3	0	8	0	0
hsa-mir-539	2	30	23	17	14	26	62	31	82	46	21	31	54	14	20	52	41	71	18	18	62	98	17	26	14	16	43	20	20	11	75	16	74	58	11	36	27	12	10	45	59	29	105	14	45	24	157	24	102
hsa-mir-519b	0	0	0	0	0	0	0	0	0	0	0	0	0	0	0	0	0	0	0	0	1	0	0	0	0	0	0	0	0	0	0	0	0	0	0	0	0	0	0	0	0	1	0	0	0	0	0	0	0
hsa-mir-339	94	39	63	45	72	126	374	299	346	280	79	102	287	130	112	152	302	270	101	106	410	262	32	296	200	65	661	84	77	50	164	178	191	667	38	125	128	66	117	171	257	297	81	151	121	35	156	353	164
hsa-mir-4666a	0	0	0	0	0	0	0	0	0	0	0	0	0	0	1	0	1	0	0	0	0	0	0	0	0	0	0	2	0	0	0	0	0	0	0	0	0	0	0	0	0	0	0	0	0	0	0	0	0
hsa-mir-548f-4	0	0	0	0	0	0	0	0	0	0	0	0	0	0	0	0	0	0	0	0	1	0	0	0	0	0	0	0	0	0	0	0	0	0	0	0	0	0	0	1	0	0	0	0	0	0	0	0	0
hsa-mir-361	402	429	481	231	216	495	5332	1673	2842	2069	278	1760	1983	261	367	1335	1485	1831	543	1006	3659	2731	186	3555	1052	198	2567	1220	606	199	2901	1336	1618	1778	312	632	338	322	197	527	2678	2177	2030	2150	2457	168	2476	3997	1721
hsa-mir-6777	0	1	0	0	0	0	0	0	1	0	0	0	1	0	0	0	0	6	0	0	0	0	0	3	1	0	0	1	2	0	2	0	0	2	0	0	1	1	0	0	0	0	0	0	6	0	0	2	0
hsa-mir-557	0	0	0	0	0	0	0	0	0	0	0	0	0	0	0	0	0	0	0	0	0	0	0	0	0	0	0	0	0	0	0	0	0	0	0	0	0	0	0	0	0	0	0	0	0	0	0	0	0
hsa-mir-1324	0	0	0	0	0	0	0	0	0	0	0	0	0	0	0	0	0	0	0	0	0	0	0	0	0	0	0	0	0	0	0	0	0	0	0	0	0	0	0	0	0	0	0	0	0	0	0	0	0
hsa-mir-548i-4	0	0	0	0	0	0	0	0	0	0	0	0	0	0	0	0	0	0	0	0	0	0	0	0	0	0	0	0	0	0	0	0	0	0	0	0	0	0	0	0	0	0	0	0	0	0	0	0	0
hsa-mir-6836	0	0	0	0	0	0	0	0	1	0	0	0	1	0	0	0	0	2	0	0	0	0	0	0	0	0	0	0	0	0	1	0	0	1	0	0	0	0	0	0	1	0	0	0	0	0	0	0	0
hsa-mir-662	0	1	0	0	0	0	0	0	0	0	0	0	0	0	0	0	0	0	0	0	0	0	0	0	0	0	0	0	0	0	0	0	0	0	0	0	0	0	0	0	0	0	0	0	0	0	0	0	0
hsa-mir-151b	1	2	3	1	0	6	23	8	3	6	2	4	3	0	3	0	5	2	1	0	19	18	3	3	5	1	3	2	1	1	5	0	14	3	0	1	2	2	0	6	13	8	6	5	1	0	10	5	6
hsa-mir-605	15	1	1	0	0	0	1	1	5	0	3	0	5	1	0	4	0	2	2	1	14	2	0	7	3	1	2	0	1	1	4	1	7	4	0	4	1	1	4	0	2	3	2	0	3	0	1	3	2
hsa-mir-6813	0	0	0	0	0	1	0	0	1	0	0	0	0	0	0	0	0	0	0	0	0	0	0	0	0	0	0	0	1	0	0	0	0	0	0	0	0	1	0	0	0	0	0	0	0	0	0	0	0
hsa-mir-4781	0	0	0	0	0	0	4	1	1	2	0	0	2	0	1	3	0	1	1	0	5	1	0	1	1	0	0	0	0	0	2	2	1	0	0	0	0	0	0	0	0	2	1	1	2	1	1	2	2
hsa-mir-23b	1479	5785	3413	2444	3581	2309	13610	2508	4343	5347	2193	6616	3656	2482	3315	2257	5892	4114	1234	3983	10904	6344	715	4786	3445	1418	4748	4447	2314	1364	11971	3724	6606	2702	1119	4448	4791	1850	1226	3338	7167	2299	4996	16546	5498	1443	14436	4324	7455
hsa-mir-6505	0	0	0	0	0	0	1	0	0	0	0	0	0	0	0	0	0	0	1	0	1	1	0	0	0	0	1	0	0	0	0	0	0	0	1	0	0	0	0	0	0	0	0	0	0	0	0	1	0
hsa-mir-346	4	0	0	0	0	0	0	0	4	0	0	0	0	0	0	0	0	0	0	0	0	1	0	0	2	0	0	0	0	0	0	0	0	0	0	1	0	0	0	0	0	0	0	0	0	0	2	1	0
hsa-mir-4684	0	4	0	1	3	1	7	0	1	4	1	10	0	1	3	6	4	1	2	1	3	5	0	12	6	1	2	4	4	2	4	1	2	3	1	0	2	0	0	3	3	4	0	9	8	1	7	12	1
hsa-mir-124-1	0	0	0	0	0	0	0	0	1	0	0	0	0	0	0	0	0	0	0	0	0	0	0	0	0	0	0	0	0	0	0	0	0	0	0	0	0	0	0	0	0	0	0	0	0	0	0	0	0
hsa-mir-5691	0	0	0	0	0	0	0	0	0	0	0	0	0	0	0	0	0	0	0	0	0	0	0	0	0	0	0	0	0	0	0	0	0	0	0	0	0	0	0	0	0	0	0	0	0	0	0	0	0
hsa-mir-3605	28	17	5	6	9	7	22	3	4	9	9	7	10	4	5	5	7	8	4	8	25	29	3	6	2	6	9	5	1	7	6	3	7	9	8	16	10	1	6	16	17	3	2	15	4	8	16	5	10
hsa-mir-4492	0	0	0	0	1	1	1	0	0	0	0	1	2	0	0	0	0	0	0	1	0	0	0	0	0	0	2	1	0	1	0	0	2	0	1	3	0	0	0	0	0	0	0	0	3	1	0	0	2
hsa-mir-621	0	0	0	0	0	0	0	1	0	0	0	0	0	0	0	0	0	0	1	0	0	0	0	0	0	0	1	0	0	0	0	0	0	0	0	0	0	0	0	0	0	0	0	0	0	0	0	1	0
hsa-mir-323b	18	12	16	8	35	6	26	12	21	44	23	12	42	14	26	11	33	13	13	7	33	16	2	11	23	11	9	25	20	11	50	7	34	35	12	10	10	2	5	32	35	8	15	28	23	8	69	8	24
hsa-mir-548bb	0	0	0	0	0	0	0	0	0	0	0	0	0	0	0	0	0	0	0	0	0	0	0	0	0	0	0	0	0	0	0	0	0	0	0	0	0	0	0	0	0	0	0	0	0	0	0	0	0
hsa-mir-3646	0	0	0	0	0	0	0	0	1	0	0	1	0	0	0	0	0	0	0	0	3	1	0	0	0	0	0	0	0	0	1	0	0	0	0	0	0	0	0	0	0	0	0	0	2	2	5	1	0
hsa-mir-487b	4	4	6	13	6	8	21	26	32	38	3	6	27	4	6	20	20	22	2	8	33	51	2	17	11	4	28	21	9	3	66	12	22	41	7	18	11	4	4	11	33	11	30	21	34	2	64	12	21
hsa-mir-6744	0	2	0	0	0	0	0	0	0	3	0	0	1	0	0	0	0	0	0	1	0	1	1	0	1	0	0	0	1	0	2	0	0	6	0	0	0	0	0	1	0	0	0	0	0	0	0	1	0
hsa-mir-320e	0	0	0	0	1	0	0	0	0	1	0	0	0	0	0	0	0	0	0	0	0	0	0	0	0	0	0	0	1	0	3	0	0	0	0	0	0	0	0	0	0	0	0	0	2	1	0	0	0
hsa-mir-6720	17	1	2	0	1	1	5	1	5	2	2	3	13	1	0	6	1	12	1	2	6	0	0	3	4	0	2	0	1	0	3	0	2	1	0	3	2	1	0	4	2	0	2	9	6	0	13	1	7
hsa-mir-3919	0	0	0	0	0	0	0	0	0	0	0	0	0	0	0	0	0	0	0	0	0	0	0	0	0	0	0	0	0	0	0	0	0	0	0	0	0	0	0	0	0	0	0	0	0	0	0	0	0
hsa-mir-3977	0	0	0	0	0	0	0	0	0	0	0	0	0	0	0	0	0	0	0	0	0	0	0	0	0	0	0	0	0	0	0	0	0	0	0	0	0	0	0	0	0	0	0	0	0	0	0	0	0
hsa-mir-378a	6664	4302	4136	1739	1210	3365	14703	6065	8544	15548	1880	6307	10156	3405	3236	7188	6002	16605	3059	3839	11641	5294	509	10397	5820	1127	7701	3808	3990	1541	16027	6214	5078	8181	854	1744	2523	2372	1331	2346	7502	9738	4079	5508	7098	753	13244	12762	10594
hsa-mir-3940	12	6	0	5	8	1	4	8	2	5	16	16	4	3	8	5	1	5	3	10	6	2	1	6	4	3	6	24	37	6	2	3	5	6	2	0	3	3	2	3	7	14	1	2	6	4	9	2	7
hsa-mir-486-1	1158	10	47	52	31	62	137	468	633	255	8	70	267	63	526	91	158	225	130	206	118	87	13	197	1070	17	99	202	335	20	219	74	237	150	15	19	40	11	103	60	209	124	1599	286	217	53	122	147	325
hsa-mir-617	0	0	0	0	0	0	0	0	0	0	0	0	0	0	0	0	0	0	0	0	0	0	0	0	0	0	0	0	0	0	0	0	0	0	0	0	0	0	0	0	0	0	0	0	0	0	0	0	0
hsa-mir-1302-3	0	0	0	0	0	0	0	0	0	0	0	0	0	0	0	0	0	2	0	0	1	0	0	0	0	0	0	0	0	0	0	0	0	0	0	0	0	0	0	0	0	0	0	0	0	0	0	0	0
hsa-mir-6723	0	0	1	0	0	1	2	0	0	0	0	0	3	0	2	1	2	2	0	2	0	1	1	2	0	3	0	0	0	3	0	0	1	1	0	0	0	0	0	0	2	1	0	0	4	3	1	1	2
hsa-mir-3137	0	0	0	0	0	0	0	1	1	0	0	0	0	0	0	2	0	0	0	0	0	0	0	0	0	0	0	0	0	0	0	2	0	1	0	1	0	1	0	0	0	0	0	2	1	0	0	0	3
hsa-mir-3689a	0	0	0	0	0	0	0	0	2	0	0	0	0	0	0	0	0	0	0	0	0	0	0	0	0	0	0	0	0	0	0	1	0	0	1	0	0	0	0	0	0	0	0	0	0	1	0	0	0
hsa-mir-7108	0	0	0	0	0	0	0	0	0	0	0	0	0	0	0	0	0	0	0	0	0	0	0	0	0	0	0	0	0	0	0	0	0	0	0	0	0	0	0	0	0	0	0	0	0	0	0	0	0
hsa-mir-6753	1	0	0	0	0	0	0	0	1	0	0	0	0	0	1	0	0	0	0	0	0	0	0	0	1	0	0	0	0	0	0	0	1	0	0	0	0	0	0	0	0	0	0	0	0	0	0	0	1
hsa-mir-134	209	937	673	650	935	580	1009	1254	1430	1660	852	703	1935	517	671	1259	1356	1634	531	504	1947	2874	262	834	795	423	1503	1277	689	554	2326	340	1482	2333	566	1314	879	457	485	841	1808	1567	1342	965	2303	1134	2843	561	1919
hsa-mir-7152	0	0	0	0	0	0	0	1	0	0	0	0	0	0	0	0	0	0	0	0	1	0	0	1	0	0	0	1	0	0	0	0	0	0	0	0	0	0	0	0	0	0	0	0	0	0	0	0	0
hsa-mir-940	9	6	4	3	23	13	9	23	33	15	15	11	55	4	3	24	7	46	4	14	16	15	1	37	11	7	78	29	26	4	14	2	5	10	1	5	2	5	2	5	7	13	8	38	92	8	35	25	24
hsa-mir-4665	4	0	1	0	0	2	2	0	1	3	0	0	2	0	0	1	0	2	1	1	3	1	0	0	2	0	4	2	1	0	3	0	1	1	3	0	0	2	0	1	0	0	3	3	5	0	8	4	1
hsa-mir-588	0	0	0	0	0	0	0	0	0	0	0	0	0	0	0	0	0	0	0	0	0	1	0	0	0	0	0	2	0	0	1	0	0	0	0	0	0	0	0	0	0	0	0	0	0	0	0	2	0
hsa-mir-3938	0	0	0	0	0	0	0	0	0	0	2	0	0	0	0	0	0	0	0	0	0	0	0	1	0	0	0	0	0	0	0	0	0	0	0	0	0	0	0	0	0	0	0	0	0	0	0	3	0
hsa-mir-6760	0	0	0	0	0	0	0	0	0	0	0	0	0	0	0	0	0	0	0	0	0	0	0	0	0	0	0	0	0	0	0	0	0	0	0	0	0	0	0	0	0	0	0	0	0	0	0	0	0
hsa-mir-3652	4	4	2	2	15	3	7	18	4	5	5	6	12	7	0	6	5	11	3	4	5	9	2	6	5	5	21	18	8	5	5	1	2	8	1	2	2	12	1	2	5	8	3	6	4	5	4	8	2
hsa-mir-383	7	2	0	0	0	0	74	0	3	0	0	10	17	1	0	0	2	0	1	4	25	0	0	5	0	1	1	0	0	0	11	3	4	2	0	1	0	0	0	0	0	1	7	6	7	0	1	3	3
hsa-mir-378d-2	2	3	2	3	1	7	6	0	0	1	3	0	1	3	1	0	5	0	1	2	3	1	0	4	4	1	1	2	1	0	22	0	1	1	1	0	3	0	0	2	5	2	2	11	1	0	1	1	2
hsa-mir-548n	0	1	1	0	0	1	0	0	2	0	0	0	0	0	0	0	0	0	0	0	0	1	0	0	0	0	0	0	0	0	1	0	1	0	0	1	0	0	0	0	2	1	0	3	1	0	0	0	2
hsa-mir-2355	1	58	77	84	59	113	230	193	160	90	103	68	104	35	149	89	104	182	142	112	172	175	22	205	109	38	135	109	83	71	206	46	119	143	109	139	73	43	37	152	217	162	103	252	269	50	258	330	88
hsa-mir-548h-3	0	0	0	0	0	0	0	0	0	0	0	0	0	0	0	0	0	0	0	0	0	0	0	0	0	0	0	0	0	0	0	0	0	0	0	0	0	0	0	0	0	0	0	0	0	0	0	0	0
hsa-mir-4797	0	2	1	1	0	2	6	3	1	4	0	1	2	0	0	4	3	6	1	2	3	1	1	3	2	0	4	1	3	1	5	3	3	0	2	2	1	2	0	1	0	6	0	1	3	0	5	4	8
hsa-mir-187	8	0	0	1	1	0	73	2	0	0	0	4	1	0	1	1	14	2	1	0	24	3	0	3	0	0	0	2	0	0	31	0	9	2	0	1	2	0	0	0	3	0	34	8	0	0	0	2	26
hsa-mir-4277	0	0	0	0	0	0	0	0	0	0	0	0	0	0	0	0	0	0	0	0	0	0	0	0	0	0	0	0	0	0	0	0	0	0	0	0	0	0	0	0	0	0	0	0	0	0	0	0	0
hsa-mir-7150	0	0	0	0	0	0	0	0	0	0	0	0	0	0	0	0	0	0	0	0	0	0	0	0	0	0	0	0	0	0	0	0	0	0	0	1	0	0	0	0	0	0	0	0	0	0	0	0	0
hsa-mir-4754	1	0	0	0	1	0	0	4	1	0	0	0	0	0	0	1	0	1	1	0	1	1	0	0	0	0	0	2	0	0	0	0	0	0	0	0	1	0	0	1	0	0	0	0	0	0	1	1	0
hsa-mir-3960	0	0	0	0	0	0	0	0	0	0	0	0	0	0	0	0	0	0	0	0	0	0	0	0	0	0	0	0	0	0	0	0	0	0	0	0	0	0	0	0	0	0	0	0	0	0	0	0	0
hsa-mir-4674	0	0	0	0	0	0	0	0	0	0	0	0	2	0	0	1	0	0	3	0	2	0	0	0	0	0	1	0	1	0	0	1	0	1	0	0	1	0	0	0	0	0	0	0	0	0	0	2	0
hsa-mir-3167	0	0	0	0	0	0	0	0	1	0	0	0	0	0	0	0	0	0	0	0	0	0	0	0	0	0	0	0	0	0	0	0	0	0	0	0	0	0	0	0	0	0	0	0	0	0	0	0	0
hsa-mir-8081	0	0	0	0	0	0	0	0	0	0	0	0	0	0	0	0	0	0	0	0	0	0	0	0	0	0	0	0	0	0	0	0	0	0	0	0	0	0	0	0	0	0	0	0	0	0	0	0	0
hsa-mir-6784	0	0	0	0	1	0	4	0	0	0	0	0	1	0	0	0	0	0	0	0	0	0	0	0	0	0	2	0	0	0	0	0	0	0	0	0	0	0	0	0	1	0	0	0	1	0	0	0	0
hsa-mir-6783	1	0	0	0	0	2	1	0	2	0	0	1	4	0	2	7	1	7	5	2	1	2	0	2	0	1	10	0	4	0	1	2	0	1	1	0	0	2	0	0	3	3	1	4	5	1	3	1	11
hsa-mir-5692a-1	0	0	0	0	0	0	0	0	0	0	0	0	0	0	0	0	0	0	0	0	0	0	0	0	0	0	0	0	0	0	0	0	0	0	0	0	0	0	0	0	0	0	0	0	0	0	0	0	0
hsa-mir-4264	0	0	0	0	0	0	0	0	0	0	0	0	0	0	0	0	0	0	0	0	0	0	0	0	0	0	0	0	0	0	0	0	0	0	0	0	0	0	0	0	0	0	0	0	0	0	0	0	0
hsa-mir-153-2	1	180	58	66	20	477	473	292	179	212	56	21	158	55	60	193	155	233	494	44	606	249	27	128	110	17	664	18	176	65	44	112	479	90	86	225	144	11	97	49	793	149	86	113	102	25	172	514	77
hsa-mir-7641-2	6	0	0	1	0	0	0	0	0	0	0	0	0	0	0	0	5	0	0	0	0	0	0	1	0	0	0	5	0	1	1	0	0	0	0	0	0	0	0	1	0	0	0	0	2	1	0	0	0
hsa-mir-5089	0	0	0	0	0	0	0	0	0	0	0	0	0	0	0	0	0	0	0	0	0	0	0	0	0	0	0	0	0	0	0	0	0	0	0	0	0	0	0	0	0	0	0	0	0	0	0	0	0
hsa-mir-4730	0	0	0	0	0	0	2	0	0	0	0	0	1	0	0	0	0	0	0	0	0	0	0	0	0	0	0	0	0	0	0	0	0	1	1	0	0	0	0	0	0	0	0	0	0	0	0	0	0
hsa-mir-1275	2	1	2	0	5	14	14	0	0	0	0	2	3	3	0	2	21	1	1	1	6	2	0	19	5	1	2	0	0	2	8	2	4	1	0	1	2	0	0	0	3	0	1	8	1	0	1	2	0
hsa-mir-4519	0	0	1	0	0	0	0	0	0	1	1	0	1	0	0	0	0	0	0	1	0	2	0	0	0	0	0	0	1	0	0	0	1	0	3	0	0	0	0	0	0	0	0	1	0	0	0	0	1
hsa-mir-548j	0	0	0	0	0	1	2	2	0	2	2	0	1	0	2	1	1	2	2	0	2	1	0	2	4	0	0	1	1	0	4	1	1	3	0	1	0	0	0	1	4	5	3	3	5	1	0	1	3
hsa-mir-3180-5	0	0	0	0	0	0	0	0	0	0	0	0	0	0	0	0	0	0	0	0	0	0	0	0	0	0	0	0	0	0	0	0	0	0	0	0	0	0	0	0	0	0	0	0	0	0	0	0	0
hsa-mir-6504	0	0	0	0	0	0	2	0	0	0	0	0	0	0	0	0	0	0	1	0	0	0	0	0	0	0	0	0	0	0	0	0	0	0	0	0	0	0	0	0	0	0	0	0	0	0	0	0	0
hsa-mir-3186	0	0	0	0	0	0	0	0	0	0	0	0	0	0	0	0	0	0	0	0	0	0	0	0	0	0	0	0	0	0	0	0	0	0	0	0	0	0	0	0	0	0	0	0	0	0	0	0	0
hsa-mir-138-1	0	0	4	0	0	3	2	1	12	0	0	0	0	1	2	1	4	4	5	0	0	14	1	1	0	0	1	0	0	2	6	2	4	0	0	1	1	0	1	2	2	4	9	2	3	0	5	2	3
hsa-mir-654	19	44	51	57	147	20	64	77	93	161	42	48	129	32	36	46	216	89	35	40	236	211	8	80	77	19	95	89	50	38	296	44	81	162	16	108	29	14	23	46	100	93	77	98	135	41	180	33	75
hsa-mir-3655	0	4	0	0	0	0	0	0	1	1	1	0	3	0	0	0	3	0	0	0	2	4	0	1	2	0	3	0	3	1	2	1	1	2	0	1	0	0	1	1	0	0	0	1	2	0	0	3	0
hsa-mir-3170	0	10	8	4	2	7	22	13	10	32	4	11	7	6	1	37	2	30	5	10	51	20	0	10	18	3	17	2	2	3	2	4	8	34	1	4	8	2	2	7	7	33	5	22	13	4	35	16	14
hsa-mir-1255b-2	0	0	0	0	0	0	0	0	0	0	0	0	0	0	0	0	0	0	0	0	0	0	0	0	0	0	0	0	0	0	0	0	0	0	0	0	0	0	0	0	0	0	0	0	0	0	0	0	0
hsa-mir-6888	0	1	1	1	0	1	1	1	0	0	1	1	0	0	0	0	0	3	1	0	0	1	0	1	0	0	0	1	0	0	0	0	0	1	1	2	0	0	0	0	6	1	0	2	0	0	2	2	0
hsa-mir-4506	0	0	0	0	0	0	0	0	0	0	0	0	0	0	0	1	0	0	0	0	0	0	0	0	0	0	0	0	0	0	0	0	0	0	0	0	0	0	0	0	0	1	0	0	0	0	0	0	0
hsa-mir-302b	0	0	0	0	0	0	0	0	0	0	0	0	0	0	0	0	0	0	0	0	0	0	0	0	0	0	0	0	0	0	0	0	0	0	0	0	0	0	0	0	0	0	0	0	0	0	0	0	0
hsa-mir-548c	0	0	0	0	0	0	0	0	0	0	0	0	0	0	0	1	0	0	0	0	0	0	0	0	0	0	0	0	0	0	0	0	0	0	0	0	0	0	0	0	0	0	0	0	0	0	0	0	0
hsa-mir-4776-1	0	0	0	0	0	0	0	0	0	0	0	0	0	0	0	0	0	0	0	0	0	0	0	0	0	0	0	0	0	0	0	0	0	0	0	0	0	0	0	0	0	0	0	0	0	0	0	0	0
hsa-mir-6854	0	2	5	1	2	1	1	7	1	1	1	2	8	0	4	4	7	5	1	3	11	10	1	7	5	2	3	3	4	0	2	1	3	4	1	0	0	6	3	5	5	2	3	6	5	0	5	8	7
hsa-mir-34c	0	2	2	3	1	4	50	22	42	8	2	11	11	1	2	8	9	11	6	5	66	33	2	11	7	3	19	39	6	3	44	5	25	8	7	13	2	6	0	4	25	14	23	6	19	4	13	15	13
hsa-mir-4749	0	0	0	0	0	0	1	0	1	0	0	0	0	0	0	2	2	0	0	0	2	1	0	0	0	0	0	0	2	0	0	0	1	0	0	0	0	0	0	0	0	0	0	1	0	0	0	1	0
hsa-mir-6726	4	0	1	0	0	2	1	0	0	1	0	0	0	0	0	1	0	0	0	1	0	3	0	1	1	0	2	0	0	0	0	1	2	2	0	0	0	0	0	0	0	0	0	0	0	0	0	0	0
hsa-mir-659	2	3	1	1	2	3	16	3	2	10	5	6	7	2	0	5	4	14	3	3	17	12	0	6	5	1	19	53	3	1	10	8	8	9	1	1	1	2	0	6	7	8	7	3	2	0	10	1	14
hsa-mir-488	0	0	0	0	0	0	0	0	0	0	0	0	0	0	0	0	0	0	0	0	0	0	0	0	0	0	0	0	0	0	0	0	0	0	0	0	0	0	0	0	0	0	0	0	2	0	0	1	1
hsa-mir-210	317	4589	1119	1738	1989	5140	6268	7197	4867	5642	2145	1483	1812	2639	5480	1293	1480	5813	325	578	534	8942	342	716	2590	892	8949	6404	5272	1900	2706	3861	1836	1606	1342	1041	2111	714	639	1886	1014	3223	2054	3883	1877	1207	2716	5333	3458
hsa-mir-4647	0	0	0	0	1	0	0	2	0	0	0	0	1	0	0	0	0	0	0	0	0	1	0	0	0	0	0	0	1	0	1	0	0	0	0	0	0	0	0	0	0	1	0	0	0	0	0	0	0
hsa-mir-302a	0	0	0	0	0	0	0	0	0	0	0	0	0	0	0	0	0	0	0	0	0	0	0	0	0	1	0	2	0	0	0	0	0	0	0	0	0	0	0	0	0	0	1	0	0	0	0	0	0
hsa-mir-1302-7	0	0	0	0	0	0	0	0	0	0	0	0	0	0	0	0	0	0	0	0	0	0	0	0	0	0	0	0	0	0	0	0	0	0	0	0	0	0	0	0	0	0	0	0	0	0	0	0	0
hsa-mir-3972	0	0	0	0	0	0	0	0	0	0	0	0	0	0	0	0	0	0	0	0	0	0	0	0	0	0	0	0	0	0	0	0	0	0	0	0	0	0	0	0	0	0	0	0	0	0	0	0	0
hsa-mir-3973	0	0	0	0	0	0	0	0	0	0	0	0	0	0	0	0	0	0	0	0	0	0	0	0	0	0	0	0	0	0	0	0	0	0	0	0	0	0	0	0	0	0	0	0	0	0	0	0	0
hsa-mir-6787	0	0	0	0	0	1	0	1	0	1	0	2	0	0	1	0	0	0	0	0	0	1	0	0	0	0	0	1	0	0	0	0	0	0	0	0	0	0	0	0	0	0	0	0	0	0	0	0	0
hsa-mir-4527	0	0	0	0	0	0	0	0	0	0	0	0	0	0	0	0	0	0	0	0	0	0	0	0	0	0	0	0	0	0	0	0	0	0	0	0	0	0	0	0	0	0	0	0	0	0	0	0	0
hsa-mir-607	0	0	1	0	0	0	1	1	2	0	0	1	0	0	2	0	2	3	0	0	4	2	0	1	4	0	1	1	1	0	2	0	0	2	0	0	0	0	0	0	0	1	2	0	0	0	1	3	5
hsa-mir-4782	0	0	1	1	0	1	0	1	1	1	0	0	3	0	1	0	0	0	1	1	1	0	0	0	1	0	0	0	0	1	1	0	1	2	0	1	1	0	0	2	1	1	1	2	0	0	5	1	0
hsa-mir-302c	0	0	0	0	0	0	0	0	0	0	0	0	0	0	0	0	0	0	0	0	0	0	0	0	0	0	0	1	0	0	0	0	0	0	0	0	0	0	0	0	0	0	0	0	0	0	0	0	0
hsa-mir-4300	0	0	0	0	0	0	0	0	0	0	0	0	0	0	0	0	0	0	0	0	0	0	0	0	0	0	0	0	0	0	0	0	0	0	0	0	0	0	0	0	0	0	0	0	0	0	0	0	0
hsa-mir-3619	3	0	0	0	1	1	2	0	1	1	1	0	4	0	1	0	1	0	1	1	1	2	1	2	1	0	2	1	4	0	2	0	0	0	1	0	0	0	1	0	0	3	2	5	1	1	2	0	4
hsa-mir-1233-1	0	0	0	0	0	0	0	0	0	0	0	0	0	0	0	0	0	0	0	0	0	0	0	0	0	0	0	0	0	0	0	0	0	0	0	0	0	0	0	0	0	0	0	0	0	0	0	0	0
hsa-mir-598	2	7	40	17	26	43	187	164	108	53	26	71	162	23	78	51	34	192	39	130	142	362	16	152	66	5	549	116	86	4	140	41	53	120	66	25	35	9	8	10	67	40	40	214	92	3	336	195	56
hsa-mir-6859-2	0	0	0	0	0	0	0	0	0	0	0	0	0	0	0	0	0	0	0	0	0	0	0	0	0	0	0	0	0	0	0	0	0	0	0	0	0	0	0	0	0	0	0	0	0	0	0	0	0
hsa-mir-1976	85	24	6	14	6	16	73	58	61	39	7	53	37	7	20	32	34	99	13	66	71	59	12	52	51	8	35	49	38	1	50	21	33	53	9	12	17	29	10	9	39	34	37	69	43	4	53	61	56
hsa-mir-3922	1	2	3	1	2	1	4	1	2	0	1	0	5	2	2	1	3	2	3	2	1	0	0	0	0	0	4	4	1	0	5	1	1	4	0	1	0	0	0	1	2	3	2	2	4	0	1	0	5
hsa-mir-1204	0	0	0	0	0	0	0	0	0	0	0	0	1	0	0	0	0	0	0	0	0	0	0	0	0	0	0	0	0	0	0	0	0	1	0	0	0	0	1	0	0	0	0	0	0	0	0	0	0
hsa-mir-1202	0	0	0	0	0	0	0	0	0	0	0	0	0	0	0	0	0	0	0	0	0	0	0	0	0	0	0	0	0	0	0	0	0	0	0	0	0	0	0	0	0	0	0	0	0	0	0	0	0
hsa-mir-6502	0	2	0	1	0	1	1	2	2	2	0	0	1	0	0	0	0	4	1	0	0	1	0	3	0	0	0	1	0	0	1	0	2	4	1	1	0	0	0	0	4	1	2	2	4	0	2	0	5
hsa-mir-6082	0	0	0	0	0	0	0	0	0	0	0	0	0	0	0	0	0	0	0	0	0	0	0	0	0	0	0	0	0	0	0	0	0	0	0	0	0	0	0	0	0	0	0	0	0	0	0	0	0
hsa-mir-6506	0	0	1	0	0	0	1	0	0	0	0	0	1	0	0	0	0	0	0	0	1	0	1	0	0	0	0	0	0	0	0	0	0	1	0	0	0	0	0	0	0	0	0	0	0	0	1	0	0
hsa-mir-1229	9	1	0	2	2	2	11	6	4	9	3	4	17	0	1	11	1	0	3	4	6	2	2	2	1	0	8	1	1	1	4	2	1	3	0	0	0	1	0	0	2	1	0	6	5	1	6	1	0
hsa-mir-873	0	0	1	0	0	0	0	0	0	0	0	0	1	0	0	0	3	0	0	0	0	4	0	3	0	0	0	1	0	0	1	0	0	0	0	1	0	0	0	0	0	0	1	1	0	0	0	0	0
hsa-mir-613	0	0	0	0	0	0	0	0	0	0	0	0	0	0	0	0	0	0	0	0	0	0	0	0	0	0	0	0	0	0	0	0	0	0	0	0	0	0	0	0	0	0	0	0	0	0	0	0	1
hsa-mir-6075	0	0	0	0	0	0	0	0	0	0	0	0	0	0	0	0	0	0	0	0	0	0	0	0	0	0	0	0	0	0	0	0	0	0	0	0	0	0	0	0	0	0	0	0	0	0	0	0	0
hsa-let-7b	88083	23011	11876	10115	9571	23844	57186	24705	34387	54356	7666	60309	41580	10502	15808	38435	34589	40696	10514	26263	62262	111279	7900	47211	46123	13453	36431	59308	40120	6973	74641	16056	70877	38454	7677	28420	25723	16441	8050	20862	64012	25868	102483	88793	77034	12289	80947	30505	64633
hsa-mir-600	0	0	0	0	0	0	1	1	1	1	0	0	0	0	0	1	0	0	0	0	1	0	0	0	0	0	1	0	0	0	0	0	0	0	0	0	0	0	0	0	0	0	1	0	0	0	0	3	0
hsa-mir-3650	0	0	0	0	0	0	0	0	0	0	0	0	0	0	0	0	0	0	0	0	0	0	0	0	0	0	0	0	0	0	0	0	0	0	0	0	0	0	0	0	0	0	0	0	0	0	1	0	0
hsa-mir-548d-1	0	0	1	1	0	1	2	0	1	0	2	0	1	0	1	0	0	3	1	3	1	1	0	0	1	0	2	0	1	1	0	0	1	3	2	1	0	0	0	2	0	0	1	2	0	0	4	1	2
hsa-mir-574	1904	98	77	58	51	110	526	195	331	395	36	148	355	51	74	166	331	238	77	147	728	561	90	203	274	66	317	227	268	22	668	262	189	326	60	107	111	75	92	57	235	254	182	276	87	42	448	472	75
hsa-mir-4283-1	0	0	0	0	0	0	0	0	0	0	0	0	0	0	0	0	0	0	0	0	0	0	0	0	0	0	0	0	0	0	0	0	0	0	0	0	0	0	0	0	0	0	0	0	0	0	0	0	0
hsa-mir-30c-2	301	1212	1151	463	193	1006	3701	902	1661	2253	442	405	1360	445	582	765	617	1247	456	365	3257	2065	390	969	403	208	3687	320	147	186	750	1134	994	1400	451	577	1071	191	540	777	1305	862	919	410	646	171	2060	3912	1146
hsa-mir-3187	0	1	0	1	1	0	0	1	3	1	0	0	4	0	0	3	1	3	1	0	2	4	0	2	0	1	8	1	5	0	1	0	3	1	0	0	1	3	0	0	1	3	1	2	3	0	3	5	0
hsa-mir-3617	0	0	0	0	0	0	0	5	0	1	0	1	0	0	0	1	1	0	0	1	4	2	0	3	0	0	0	1	0	0	0	0	1	2	1	0	0	1	0	0	1	0	0	0	0	0	0	7	0
hsa-mir-3189	0	0	0	0	3	1	0	1	1	3	2	0	5	0	1	2	1	1	1	1	0	1	0	6	4	0	5	3	3	1	1	0	1	0	4	0	1	4	0	1	1	1	0	8	19	2	0	0	6
hsa-mir-199b	378	7528	6100	4933	8443	6071	12842	6921	10327	10460	8743	6320	10542	4496	2986	5419	11952	4507	3432	3536	18649	8366	2249	8790	8354	3528	12115	15011	2323	8264	29082	1695	11222	11861	3970	13038	5906	2006	2299	15448	19516	5052	10058	14111	18882	9135	19390	4071	17554
hsa-mir-8060	0	0	0	0	0	0	0	0	0	0	0	0	0	0	0	0	0	0	0	0	0	0	0	0	0	0	0	0	0	0	0	0	0	0	0	0	0	0	0	0	0	0	0	0	0	0	0	0	0
hsa-mir-4654	0	1	0	0	0	0	0	1	0	0	0	0	0	0	1	0	0	0	0	0	0	0	0	0	0	0	1	0	0	0	0	0	0	0	0	0	0	0	0	0	0	1	0	0	0	0	0	0	0
hsa-mir-219a-1	1	14	7	10	3	11	31	16	9	18	6	13	20	2	7	25	2	39	7	14	32	30	1	7	5	2	50	31	25	2	12	13	24	12	7	15	9	7	7	11	16	5	5	13	21	3	50	69	45
hsa-mir-5693	0	0	0	0	0	0	0	0	0	0	0	0	0	0	0	0	0	0	0	0	0	0	0	0	0	0	0	0	0	0	0	0	0	0	0	0	0	0	0	0	0	0	0	0	0	0	0	0	0
hsa-mir-1284	0	0	0	0	0	0	1	0	2	0	1	1	3	0	0	2	1	0	2	0	2	0	1	1	2	0	1	0	2	0	2	0	1	1	0	0	3	0	2	0	0	0	0	3	0	0	3	0	1
hsa-mir-516b-1	0	0	0	0	0	0	1	6	0	1	0	0	0	0	0	0	0	0	0	1	0	0	0	0	0	0	0	0	0	0	0	0	0	1	0	0	0	0	0	0	0	1	0	1	0	0	0	1	0
hsa-mir-556	0	0	5	1	3	8	4	24	7	13	8	13	11	3	2	2	3	8	13	4	7	6	2	3	3	0	14	5	3	7	1	2	6	8	3	1	4	2	5	4	6	6	1	4	11	2	9	16	4
hsa-mir-6073	0	0	0	0	0	0	0	0	0	0	0	0	0	0	0	0	0	0	0	0	0	0	0	0	0	0	1	0	0	0	0	0	0	0	0	0	0	0	0	0	0	0	0	0	0	0	0	0	0
hsa-mir-7852	0	0	0	0	0	0	0	0	0	0	0	0	0	0	0	0	0	0	0	0	1	0	0	0	0	0	0	0	0	0	0	0	0	0	0	0	0	0	0	0	0	0	0	0	0	0	0	0	0
hsa-mir-4703	0	0	0	0	0	0	0	0	0	0	0	0	0	0	0	0	0	0	0	0	0	0	0	0	0	0	0	0	0	0	0	0	0	0	0	0	0	0	0	0	0	0	0	0	0	0	0	0	0
hsa-mir-4774	0	0	0	0	1	0	0	0	1	0	1	0	0	0	0	0	0	0	0	0	0	0	0	0	0	0	0	0	0	0	0	0	0	0	0	0	0	0	0	0	1	0	0	0	0	0	0	0	0
hsa-mir-5087	0	1	0	1	0	0	0	0	0	1	0	0	0	0	0	0	0	0	0	0	0	0	0	0	0	0	0	0	0	2	0	0	0	1	0	0	0	0	0	0	0	0	1	0	0	0	1	0	0
hsa-mir-4745	1	0	0	0	0	0	0	1	1	1	3	3	3	0	0	0	0	3	2	1	0	1	0	1	0	0	3	2	1	0	0	0	0	0	0	0	0	0	0	0	1	2	0	0	0	0	2	0	0
hsa-mir-3197	0	0	0	0	0	0	0	0	0	0	0	0	0	0	0	0	0	0	0	0	0	0	0	0	0	0	0	0	0	0	0	0	0	0	0	0	0	0	0	0	0	0	0	0	0	0	0	0	0
hsa-mir-875	0	0	0	0	0	0	0	0	0	0	1	0	0	1	0	0	0	0	0	0	1	0	0	1	0	0	0	0	0	0	0	0	0	0	3	0	2	0	0	0	0	0	0	0	0	0	0	0	0
hsa-mir-4753	0	0	0	0	0	3	1	1	0	0	2	0	0	0	0	0	1	0	0	0	3	0	0	2	2	0	1	0	0	0	0	0	0	0	0	0	0	0	1	0	1	3	0	2	0	0	1	0	0
hsa-mir-4666b	0	0	0	0	0	0	0	0	0	0	0	0	0	0	0	0	0	0	0	0	0	0	0	0	0	0	0	0	0	0	0	0	0	0	0	0	0	0	0	0	0	0	0	0	0	0	0	0	0
hsa-mir-4266	0	0	0	0	0	0	0	0	0	0	0	0	0	0	0	0	0	0	0	0	0	0	0	0	0	0	0	0	0	0	0	0	0	0	0	0	0	0	0	0	0	0	0	0	0	0	0	0	0
hsa-mir-5692c-1	0	0	0	0	0	0	0	0	0	0	0	0	0	0	0	0	0	0	0	0	0	0	0	0	0	0	0	0	0	0	0	0	0	0	0	0	0	0	0	0	0	0	0	0	0	0	0	0	0
hsa-mir-5700	0	0	0	0	0	0	0	0	0	0	0	0	0	0	0	0	0	0	0	0	0	0	0	0	0	0	0	0	0	0	0	0	0	0	0	0	0	0	0	0	0	0	0	0	0	0	0	0	0
hsa-mir-3923	0	0	0	0	0	0	0	0	2	0	1	0	0	0	0	0	1	0	0	0	0	1	0	0	0	0	0	0	0	0	1	0	0	0	0	0	0	0	0	0	2	0	0	0	1	0	0	0	2
hsa-mir-1291	1	1	0	0	5	1	11	7	11	8	1	2	10	2	4	2	6	10	6	4	5	1	1	7	4	3	63	3	1	19	5	2	6	11	2	1	2	2	4	0	7	2	8	7	12	5	2	22	4
hsa-mir-1247	368	1675	2194	664	1103	1579	1847	591	554	1563	220	789	1157	901	309	606	2472	599	73	672	3981	138	64	1604	580	41	3253	512	26	908	2856	245	2117	1437	2099	641	134	3804	17	577	1176	2010	847	462	625	47	1848	450	385
hsa-mir-628	0	39	65	38	37	64	59	57	78	38	131	21	60	75	80	29	17	68	32	16	97	56	15	22	18	22	35	38	13	79	35	32	64	67	64	107	55	8	38	67	66	50	47	23	59	50	87	25	110
hsa-mir-4788	0	2	0	0	1	0	2	3	1	0	0	13	0	0	0	0	0	1	0	0	2	1	0	1	3	0	1	1	1	0	0	2	1	2	0	0	0	0	0	0	0	6	0	0	0	0	3	3	0
hsa-mir-6508	0	1	0	0	0	0	0	0	0	1	0	0	0	0	0	2	1	0	0	0	1	0	0	0	0	0	0	1	0	0	0	0	0	0	0	1	0	0	0	0	0	0	3	1	0	0	1	0	0
hsa-mir-1289-2	0	0	0	0	0	0	0	0	0	0	0	0	0	0	0	0	0	0	0	0	1	0	0	0	0	0	0	0	0	0	0	0	0	0	0	0	0	0	0	0	0	0	0	0	0	0	0	0	0
hsa-mir-4633	0	0	0	0	0	0	0	0	0	0	0	0	0	0	0	0	0	0	0	0	0	0	0	0	0	0	0	0	0	0	0	0	0	0	0	0	0	0	0	0	0	0	0	0	0	0	0	0	0
hsa-mir-548f-2	0	0	0	0	0	0	0	0	0	0	0	0	0	0	0	0	0	0	0	0	0	0	0	0	0	0	0	0	0	0	0	0	0	0	0	0	0	0	0	0	0	0	0	0	0	0	0	0	0
hsa-mir-8485	0	0	0	0	0	0	0	0	0	0	0	0	0	0	0	0	0	0	0	0	0	0	0	0	0	0	0	0	0	0	0	0	0	0	0	0	0	0	0	0	0	0	0	0	0	0	0	0	0
hsa-mir-376a-1	0	0	3	4	7	4	5	11	18	15	1	3	25	1	2	7	8	9	5	5	14	21	2	7	4	5	23	3	0	3	7	3	17	16	2	8	4	1	3	6	17	9	9	4	5	7	14	9	11
hsa-mir-1283-1	0	0	0	0	0	0	0	0	0	0	0	0	0	0	0	0	0	0	0	0	0	0	0	0	0	0	0	0	0	0	0	0	0	0	0	0	0	0	0	0	0	0	0	0	0	0	0	0	0
hsa-mir-517a	0	0	0	0	0	0	0	3	0	0	0	0	0	0	0	2	0	0	0	2	1	1	0	0	0	0	4	0	0	0	1	0	1	0	0	0	0	0	0	0	0	1	2	4	0	1	0	0	0
hsa-mir-655	0	4	3	5	2	4	5	8	24	13	4	4	23	2	4	5	8	6	5	2	11	18	0	12	7	0	18	4	5	2	15	2	5	22	2	1	7	2	2	3	19	9	9	10	5	2	24	3	10
hsa-mir-384	0	0	0	0	0	0	0	0	0	0	0	0	0	0	0	0	0	0	0	0	0	0	0	0	0	0	0	0	0	0	0	0	0	0	0	0	0	0	0	0	0	0	0	0	0	0	0	0	0
hsa-mir-33a	4	50	153	137	663	265	98	258	309	667	201	162	300	126	185	107	229	199	120	121	731	242	50	263	205	167	709	223	136	219	285	192	168	542	56	180	117	28	181	225	167	209	56	263	220	40	1014	590	228
hsa-mir-34b	0	1	3	0	0	0	10	1	4	1	1	2	6	0	0	3	4	2	1	2	11	8	0	6	1	1	1	9	0	1	6	0	2	0	2	2	2	0	0	1	4	4	2	4	1	0	4	4	0
hsa-mir-6868	0	0	0	0	0	0	0	2	0	0	0	3	0	0	0	2	0	3	1	0	3	0	0	0	1	0	1	1	0	0	1	0	2	1	0	0	1	0	0	0	0	0	0	0	0	3	3	2	0
hsa-mir-548y	0	0	0	0	0	0	0	0	0	0	0	1	0	0	0	0	0	0	0	0	0	0	0	0	0	0	0	0	0	0	0	0	0	0	3	0	0	0	0	0	0	0	0	1	0	0	0	0	0
hsa-mir-378f	0	1	0	0	1	0	0	0	0	1	0	0	2	1	1	0	0	0	0	0	1	0	0	0	0	0	0	2	2	0	1	0	0	0	0	0	0	0	0	0	1	0	0	1	1	0	1	0	0
hsa-mir-1321	0	0	0	0	0	0	0	0	0	0	0	0	0	0	0	0	0	0	0	0	0	0	0	0	0	0	0	0	0	0	0	0	0	0	0	0	0	0	0	0	0	0	0	0	0	0	0	0	0
hsa-mir-548av	0	0	0	0	0	0	0	0	0	0	0	0	0	0	0	0	0	0	0	0	0	0	0	0	0	0	0	0	0	0	0	0	0	0	0	0	0	0	0	0	0	0	0	0	0	0	0	0	0
hsa-let-7g	61	1209	1559	855	750	1695	10948	4753	7891	7903	531	3585	7461	812	1395	4354	2760	5925	1866	2159	13821	11273	816	3934	1835	691	10640	2076	1193	661	5566	6048	8319	5721	558	1407	1150	1031	1172	1628	9551	6113	4808	3489	3323	403	9336	6819	6136
hsa-mir-8064	0	0	0	0	0	0	0	0	0	0	0	0	0	0	0	0	0	0	0	0	0	0	0	0	0	0	0	0	0	0	0	0	0	0	0	0	0	0	0	0	0	0	0	0	0	0	0	0	0
hsa-mir-516a-2	0	0	0	0	0	2	0	2	1	0	1	0	0	0	0	0	1	1	0	0	0	2	0	0	0	0	1	0	0	0	1	0	0	0	0	1	0	0	0	0	0	0	0	0	0	0	0	0	0
hsa-mir-4255	0	0	0	0	0	0	0	0	0	0	0	0	0	0	0	0	0	0	0	0	0	0	0	0	0	0	0	0	0	0	0	0	0	0	0	0	0	0	0	0	0	0	0	0	0	0	0	0	0
hsa-mir-541	0	2	0	1	0	1	1	2	3	2	0	5	3	1	0	7	4	5	0	0	9	6	0	5	4	0	0	1	0	0	11	2	5	3	0	1	2	1	2	2	6	1	4	2	4	0	12	1	4
hsa-mir-519c	0	0	0	0	0	0	0	0	2	0	0	0	0	0	0	0	0	0	0	0	0	1	0	0	0	0	0	0	0	0	0	0	1	0	0	0	0	0	0	0	0	4	1	0	0	0	0	0	0
hsa-mir-92b	961	39	89	62	90	118	434	1121	614	217	46	178	552	93	194	241	229	275	224	194	362	231	80	260	390	208	335	694	825	79	483	162	195	553	99	131	109	91	130	165	227	244	252	522	280	127	390	399	349
hsa-mir-6779	0	0	0	1	0	1	0	0	0	0	0	0	2	0	0	2	0	1	0	1	0	2	0	0	0	0	1	1	0	0	1	0	0	0	0	0	0	0	0	0	1	1	0	0	0	0	1	1	0
hsa-mir-5690	0	1	0	2	1	0	0	1	0	0	0	2	0	0	1	1	0	0	2	0	1	0	0	0	1	0	0	1	1	1	1	0	0	4	0	0	0	0	0	0	0	2	0	0	0	0	3	1	0
hsa-mir-193a	3940	104	81	94	81	343	1664	733	727	675	341	615	1192	84	42	433	667	482	253	915	927	1383	111	1305	376	49	469	720	278	59	1629	304	595	603	217	169	213	247	68	178	538	771	1395	1748	412	81	1461	566	1101
hsa-mir-591	0	0	0	0	0	0	0	0	0	0	0	0	1	0	0	0	0	0	0	0	0	0	0	0	0	0	0	0	0	0	0	0	0	0	0	0	0	0	0	0	0	0	0	0	0	0	0	0	0
hsa-mir-4509-1	0	0	0	0	0	0	0	0	0	0	0	0	0	0	0	0	0	0	0	0	0	0	0	0	0	0	0	0	0	0	0	0	0	0	0	0	0	0	0	0	0	0	0	0	0	0	0	0	0
hsa-mir-3201	0	0	0	0	0	0	0	0	0	0	0	0	0	0	0	0	0	0	0	0	0	0	0	0	0	0	0	0	0	0	0	0	0	0	0	0	0	0	0	0	0	0	0	0	0	0	0	0	0
hsa-mir-658	1	2	0	1	0	0	3	0	2	0	0	1	0	0	0	1	1	1	0	2	4	1	0	2	2	0	1	0	1	0	1	0	3	4	1	1	1	0	0	0	3	3	0	1	2	0	0	0	0
hsa-mir-642a	42	20	15	1	3	17	69	24	11	18	3	8	9	8	9	10	15	47	2	12	28	15	3	6	31	3	2	1	7	10	2	12	16	32	3	26	7	6	2	8	17	9	15	12	8	1	23	27	4
hsa-mir-576	2	41	31	16	13	41	68	66	57	65	40	58	51	28	67	35	29	115	61	25	107	34	8	74	43	8	86	44	19	21	32	30	77	55	22	30	29	7	20	31	96	63	48	67	45	6	102	218	43
hsa-mir-3195	0	0	0	0	0	0	0	0	0	0	0	0	0	0	0	0	0	0	0	0	0	0	0	0	1	0	0	0	0	0	0	0	0	0	0	0	0	0	0	0	0	0	0	0	0	0	0	0	0
hsa-mir-4721	0	0	0	0	0	0	0	0	0	0	0	0	0	0	0	0	0	0	0	0	0	0	0	0	0	0	0	0	0	0	0	1	0	0	0	0	0	0	0	0	0	0	0	0	0	0	1	0	0
hsa-mir-3174	0	1	0	1	1	2	3	0	3	3	3	0	3	1	2	1	1	1	1	0	0	7	0	2	0	1	5	1	1	0	1	0	4	2	0	2	0	0	2	2	2	0	0	0	1	1	4	1	3
hsa-mir-922	0	0	0	0	0	0	0	0	0	0	0	0	0	0	0	0	0	0	0	0	0	0	0	0	0	0	0	0	0	0	0	0	0	0	0	0	0	0	0	0	0	0	0	0	0	0	0	0	0
hsa-mir-506	0	0	1	0	0	1	3	0	1	2	0	4	0	0	14	2	0	2	1	0	2	0	0	5	0	1	0	0	0	0	2	0	0	0	0	0	0	1	0	1	1	3	0	0	0	0	4	3	3
hsa-mir-6846	1	0	0	1	0	0	0	0	0	1	0	0	0	0	0	0	0	1	0	0	0	0	0	0	0	0	0	0	0	0	0	0	1	0	0	0	0	0	0	0	0	0	0	1	0	0	0	0	0
hsa-mir-4515	0	0	0	0	2	0	0	0	3	1	1	0	1	0	0	0	0	2	0	0	0	0	0	2	0	0	5	0	0	0	1	0	0	1	0	1	0	0	0	0	0	0	0	1	0	0	4	0	0
hsa-mir-2682	0	0	0	0	0	0	0	0	0	0	0	0	0	0	0	0	0	0	0	0	0	0	0	0	0	0	0	0	0	0	0	0	0	0	0	0	0	0	0	0	0	0	0	0	0	0	0	0	2
hsa-mir-6883	0	0	0	0	0	0	1	0	0	0	0	0	0	0	0	1	0	0	0	0	0	0	0	1	0	0	0	0	0	0	0	0	0	0	0	0	0	0	0	0	0	0	0	1	0	0	2	0	0
hsa-mir-3188	1	1	0	1	1	1	0	1	1	2	0	3	3	0	0	3	0	3	0	0	0	0	1	0	3	0	3	1	2	0	1	0	0	0	2	0	0	1	1	0	0	1	1	3	1	0	2	0	1
hsa-mir-4484	0	0	0	0	0	2	0	0	1	0	1	1	3	1	2	0	0	3	0	2	3	1	0	2	2	2	1	0	0	2	2	0	0	0	0	0	1	0	0	2	0	1	0	1	1	0	5	1	0
hsa-mir-502	10	26	21	23	9	35	95	57	73	51	39	45	74	15	31	40	21	73	87	22	94	68	7	85	37	11	121	33	31	17	79	10	25	65	7	31	14	5	14	72	51	43	34	38	52	12	42	131	60
hsa-mir-644a	0	0	0	0	0	0	0	0	0	0	0	0	0	0	0	0	0	0	0	0	0	0	0	0	0	0	0	0	0	0	0	0	0	0	0	0	0	0	0	0	0	0	0	0	0	0	0	0	0
hsa-mir-3667	0	0	0	0	2	0	0	0	1	2	4	2	0	0	3	0	2	7	0	0	2	0	0	0	2	1	1	0	0	0	0	0	1	0	0	0	1	0	0	0	2	1	0	0	1	0	4	20	0
hsa-mir-4447	0	0	0	0	0	0	0	0	0	0	0	0	0	0	0	0	0	0	0	0	0	0	0	0	0	0	0	0	0	0	0	0	0	0	0	0	0	0	0	0	0	0	0	0	0	0	0	0	0
hsa-mir-5193	1	0	0	0	0	1	0	0	1	1	2	0	2	0	0	0	1	1	0	0	0	0	0	0	0	0	0	3	0	0	0	0	0	0	1	0	0	0	0	0	1	1	0	0	0	0	0	0	0
hsa-mir-5692c-2	0	0	0	0	0	0	0	0	0	0	0	0	0	0	0	0	0	0	0	0	0	0	0	0	0	0	0	0	0	0	0	0	0	0	0	0	0	0	0	0	0	0	0	0	0	0	0	0	0
hsa-mir-122	0	0	0	0	0	0	0	0	31	5	0	0	11	0	0	1	2	6	2	1	7	0	0	0	0	0	0	0	0	0	2	0	0	3	0	0	0	0	0	0	0	0	0	1	0	0	8	0	0
hsa-mir-375	87536	41477	46425	23867	49303	81012	344714	90421	204545	130132	14872	143013	101058	26304	65406	54434	102464	364236	15289	36698	18120	239636	40393	55356	184595	17898	173527	72814	211811	17286	42595	179904	117010	22926	3782	123902	78580	63719	107419	8227	117212	43901	20493	69960	122916	5422	57652	112325	64772
hsa-mir-7107	0	0	0	0	0	0	0	0	0	0	0	0	0	0	0	0	0	1	0	0	0	0	0	0	0	0	0	0	0	0	0	0	0	0	0	0	0	0	0	0	0	0	0	0	0	0	0	0	0
hsa-mir-5196	1	0	0	0	0	0	0	0	0	0	0	0	0	0	0	0	0	0	0	0	0	0	0	0	0	0	0	0	0	0	0	0	0	0	0	0	0	0	0	0	0	0	0	0	0	0	0	0	0
hsa-mir-3610	1	4	0	1	3	4	1	5	3	2	7	2	9	0	0	3	4	2	0	4	7	12	2	5	4	3	25	4	5	6	9	1	3	8	2	0	2	7	0	3	6	3	2	16	6	0	2	3	5
hsa-mir-3159	0	0	0	0	0	0	0	0	0	0	0	0	0	0	0	0	0	0	0	0	0	0	0	2	0	0	0	0	0	0	0	0	0	2	0	2	0	0	0	0	0	0	0	0	1	0	0	0	0
hsa-mir-587	0	0	0	0	0	0	0	0	0	0	0	0	0	0	0	0	0	0	0	0	0	0	0	0	0	0	0	0	0	0	0	0	0	0	0	0	0	0	0	0	0	0	0	0	0	0	0	1	0
hsa-mir-4448	0	0	0	0	0	0	0	0	0	0	0	0	0	0	0	0	0	0	0	0	0	0	0	0	0	0	0	0	0	0	0	0	0	0	0	0	0	0	0	0	0	0	0	0	0	0	0	0	0
hsa-mir-24-1	132	2741	1612	1283	2380	2074	8807	6793	6096	6499	2185	3849	7548	999	2854	3559	3615	5385	1069	3764	10357	9379	474	6699	2982	938	12933	5623	1806	847	7584	2836	4874	4476	770	2204	2090	2599	1000	1956	7078	3044	2698	7583	8162	1794	9643	5344	5754
hsa-mir-6797	2	1	0	0	0	0	0	0	2	0	0	0	1	0	1	0	0	2	1	0	0	1	0	2	2	0	2	1	0	0	0	0	0	0	0	0	0	0	0	0	1	1	0	3	5	0	1	0	0
hsa-mir-6861	0	0	0	0	0	0	0	0	0	0	0	0	0	0	0	0	0	0	0	0	0	0	0	0	0	1	0	2	0	0	0	0	0	0	0	0	0	0	0	0	0	0	0	0	0	0	0	0	0
hsa-mir-4312	0	0	0	0	0	0	0	0	0	0	0	0	0	0	0	0	0	0	0	0	0	0	0	0	0	0	0	0	0	0	0	0	0	0	0	0	0	0	0	0	0	0	0	0	0	0	0	0	0
hsa-mir-7843	0	0	0	0	0	0	0	0	0	0	0	0	0	0	0	0	0	0	0	0	0	0	0	0	0	0	0	0	0	0	0	0	0	0	0	0	0	0	0	0	0	0	0	0	0	0	0	0	0
hsa-mir-548ab	0	0	0	0	0	0	0	0	0	0	0	0	0	0	0	0	0	0	0	0	0	0	0	0	0	0	0	0	0	0	0	0	0	0	0	0	0	0	0	0	0	0	0	0	0	0	0	0	0
hsa-mir-3192	0	0	0	0	0	0	2	1	0	0	0	0	1	0	0	1	0	0	0	0	0	1	0	0	0	0	0	0	1	0	0	0	0	0	0	0	0	0	0	1	0	0	0	0	0	0	0	0	0
hsa-mir-8074	0	0	0	0	0	0	0	0	0	0	0	0	0	0	0	0	0	0	0	0	0	0	0	0	0	0	0	0	0	0	0	0	0	0	0	0	0	0	0	0	0	0	0	0	0	0	0	0	0
hsa-mir-6755	0	0	0	1	1	0	14	1	6	0	0	4	24	0	1	1	3	9	1	1	9	3	0	2	1	1	10	2	2	0	2	1	3	2	0	2	0	0	0	3	4	4	5	6	3	0	8	7	7
hsa-mir-638	0	0	0	0	0	0	0	0	0	0	0	0	0	0	0	0	0	0	0	0	0	0	0	0	0	0	0	0	0	0	0	0	0	0	0	0	0	0	0	0	0	0	0	0	0	0	0	0	0
hsa-mir-17	74	5687	2307	5507	2128	3921	16081	4544	9864	13914	3339	4798	16150	3201	2162	7825	5704	8723	4524	9207	16037	19841	656	7883	4399	1312	49114	5310	3719	1100	7907	4622	9343	13886	7234	2676	2702	1120	2892	8692	10527	6935	4654	9038	5782	1551	17344	21920	15937
hsa-mir-1279	0	0	0	0	0	0	0	0	0	0	0	0	0	0	0	0	0	0	0	0	0	0	0	0	0	0	0	0	0	0	0	0	0	0	0	0	0	0	0	0	0	0	0	0	0	0	0	0	0
hsa-mir-4282	0	0	0	0	0	0	0	0	0	0	0	0	0	0	0	0	0	0	0	0	0	0	0	0	0	0	0	0	0	0	0	0	0	0	0	0	0	0	0	0	0	0	0	0	0	0	0	0	0
hsa-mir-548at	0	0	0	0	0	0	0	3	1	0	0	0	0	0	0	0	0	0	0	0	0	0	0	0	0	0	0	1	0	0	0	0	0	0	0	0	0	0	0	0	0	0	0	0	0	0	0	0	0
[truncated: 30 more columns]
