# Supplementary material for: Development and Validation of a Nomogram and a Comprehensive Prognostic Analysis of an LncRNA-Associated Competitive Endogenous RNA Network Based on Immune-Related Genes for Locally Advanced Rectal Cancer With Neoadjuvant Therapy
Source: Front Oncol. 2021 Jul 19;11:697948. doi: 10.3389/fonc.2021.697948 (PMC8327778; doi:10.3389/fonc.2021.697948)
Supplement: Supplementary file 12 [file Table_4.xlsx]

## Sheet: Sheet1
Tag	GSM2452133	GSM2452134	GSM2452135	GSM2452136	GSM2452137	GSM2452138	GSM2452139	GSM2452140	GSM2452141	GSM2452142	GSM2452143	GSM2452144	GSM2452145	GSM2452146	GSM2452147	GSM2452148	GSM2452149	GSM2452150	GSM2452151	GSM2452152	GSM2452153	GSM2452154	GSM2452155	GSM2452156	GSM2452157	GSM2452158	GSM2452159	GSM2452160	GSM2452161	GSM2452162	GSM2452163	GSM2452164	GSM2452165	GSM2452166	GSM2452167	GSM2452168	GSM2452169	GSM2452170	GSM2452171	GSM2452172	GSM2452173	GSM2452174
---	4.05751	4.72682	4.76356	4.14262	4.53158	4.61546	4.69915	4.76686	4.68032	4.41419	4.7501	5.02388	4.58188	4.3557	3.95255	3.53925	3.95827	3.52435	3.86146	4.40885	4.81968	4.4523	4.2561	4.48136	4.56349	4.31054	4.47514	4.19514	4.06255	4.03854	4.16671	4.58113	4.16694	4.19936	4.48014	4.30149	4.30671	4.71602	4.45395	4.38786	3.82273	4.37541
1060P11.3 /// KIR3DP1	4.24033	5.0532	4.72006	4.42324	4.19413	4.72168	4.7636	4.8392	4.88368	4.26585	4.77733	3.36558	4.23977	4.21558	3.54367	3.1685	3.77484	3.20033	3.56003	4.13016	3.81074	4.40539	3.99547	4.52489	4.64123	4.44413	4.61571	4.40979	3.79019	3.82563	4.03398	4.96256	3.56363	3.8582	4.05628	4.18209	4.39129	4.2051	4.23027	4.07795	3.37317	4.64446
A1BG	4.30247	4.77446	5.19141	4.29872	4.26227	5.12989	4.61428	4.45484	4.34153	5.20099	4.95212	6.13604	4.87931	4.81873	4.51934	4.31767	4.6108	4.583	4.3969	4.26538	4.30003	4.48861	4.84158	4.9314	4.97884	4.61334	4.80366	4.96326	4.77416	4.36285	4.80067	4.7189	4.62441	5.06926	4.92511	5.61072	4.49376	5.04827	4.71474	4.68877	4.32166	4.85134
A1CF	5.47634	5.95276	6.24205	5.25729	5.90731	5.98527	5.76692	6.21582	6.0647	5.79338	5.85447	4.57248	5.88499	5.13389	4.80055	3.69251	5.03023	3.95918	4.71494	5.43456	5.92173	6.26042	5.39297	5.60393	6.1748	5.65841	5.73707	5.0397	5.57845	5.51931	5.15407	5.95382	5.16988	5.0824	6.06149	5.25316	5.44313	5.88147	5.5865	6.00518	4.93956	5.49412
A2M	7.81238	8.2672	7.09872	10.1673	8.75488	8.20891	7.25377	6.73902	7.58782	8.14076	6.78265	4.28593	7.37722	8.49122	8.96414	9.77958	9.76166	9.97228	10.0609	9.52482	6.54189	6.58889	8.75647	7.21911	6.45906	6.31484	8.44931	8.74744	6.82964	6.76241	8.26854	7.78921	8.11168	8.12667	7.71751	7.41408	9.09462	7.36466	9.24058	7.3751	9.39997	8.09629
A2ML1	5.12378	5.80337	5.7394	5.14177	5.17218	5.58516	5.50576	5.36217	5.4612	5.1022	5.74675	6.33145	5.29209	4.91803	4.65238	4.12993	5.12617	3.98168	4.6886	5.03048	5.58943	5.68886	5.20888	5.72379	5.58406	4.79857	5.29629	4.99767	4.81112	4.95158	4.78738	5.50526	4.8613	4.92898	5.24274	4.53532	5.01774	5.86953	5.13529	5.1732	5.02216	5.02989
A3GALT2	4.39248	4.96754	4.93609	4.66083	4.17016	5.0513	5.07701	5.03561	4.66332	5.29148	5.29825	3.49929	5.05647	5.192	4.71829	4.43404	5.18235	4.32304	4.78951	4.84598	4.41498	4.96352	4.96819	4.97349	4.84234	4.86937	5.00963	5.00963	4.75886	4.90752	4.89942	4.88211	5.14446	5.22262	5.28566	5.15374	4.93102	5.30777	4.90536	4.76049	4.78735	5.13182
A4GALT	5.73574	6.55804	6.30462	5.48408	6.15796	6.2171	6.23353	6.2159	6.18887	6.4182	6.33679	4.13035	6.491	6.20195	5.74733	5.29126	6.02083	5.43344	5.98645	6.17357	6.12331	6.00688	6.10496	6.34193	5.89706	6.04899	6.20555	6.17726	5.80743	5.76452	6.12198	6.17137	5.86298	6.02754	6.00491	6.48486	6.07117	6.56473	6.16176	6.1715	4.90483	6.40689
A4GNT	4.45555	5.57348	5.26856	4.6188	4.80087	5.02636	5.08784	5.16693	4.93673	4.97197	5.41285	6.07162	5.08329	4.53095	4.69867	4.30204	4.64866	3.94415	4.43617	4.71534	4.27471	5.27006	4.39261	5.13849	5.03719	5.14412	4.74389	4.99425	4.69736	4.23472	4.45293	5.02471	4.27207	4.91434	5.03767	4.88465	4.66906	5.06797	4.94502	4.98206	3.94642	4.09784
AAAS	7.12708	6.68207	6.79594	6.48606	6.84335	6.75525	6.91456	7.16264	6.89839	6.87843	6.74844	6.28555	7.06497	6.18079	6.89403	7.12442	6.73275	7.20961	7.19601	6.9103	5.57099	7.35604	6.60481	6.904	6.86685	7.23714	6.8238	7.35628	7.50647	7.19825	6.49967	7.12817	6.7514	6.81024	6.92127	6.50618	6.95018	6.39839	6.89656	6.93209	7.30702	6.64414
AACS	5.8894	5.71352	5.55429	5.60856	5.32206	5.80656	5.88153	5.5728	5.51194	5.71234	5.68797	5.40831	5.99818	5.76101	5.29521	5.19076	5.56729	5.21722	5.17814	5.91564	5.4079	6.05176	5.71216	5.56265	5.97229	5.85597	5.56384	5.66222	5.69278	5.94569	5.8145	5.72454	5.85386	5.85968	6.02742	5.83702	5.83501	5.62502	5.1674	5.63598	4.74974	5.63871
AACSP1	4.74426	5.4353	5.38707	4.93703	5.17528	5.42009	5.38471	5.32132	5.23658	5.19833	5.67927	5.07042	5.45528	5.27563	4.33128	4.13708	4.34204	4.08687	4.55031	5.60438	5.53638	5.56137	5.19455	5.27909	5.34344	5.09208	5.18367	4.94254	4.59694	4.76905	5.04974	5.1788	4.66611	5.25434	5.08342	5.12063	5.15528	5.23628	5.01932	5.33442	3.88422	4.98451
AADAC	2.63148	3.6987	3.38543	3.04746	3.0163	3.49748	3.13934	3.67364	3.02583	2.86399	3.3809	4.76426	3.17007	3.10437	2.56628	2.14498	3.06105	2.25756	2.59722	3.00253	4.17784	3.29943	3.04708	3.3298	3.00032	3.25959	3.05853	3.18871	2.79046	2.77065	2.66157	3.37471	2.51206	2.80681	3.00459	3.09298	3.15903	3.29746	3.38428	2.77221	2.49308	2.79529
AADACL2	2.35427	2.63165	3.10024	2.35539	2.79044	2.96743	2.77633	3.61721	2.52622	2.74922	2.84264	2.11461	2.50162	2.54142	2.08536	2.27878	2.5825	2.01709	2.2216	2.3582	4.35074	2.46858	2.45459	2.55935	2.69373	2.46684	2.60051	2.45431	2.27583	2.63459	2.47993	2.63797	2.46176	2.45352	2.37279	2.59771	2.34499	2.9974	2.72839	2.54472	2.44134	2.96152
AADACL3	4.03339	4.39268	4.18929	4.3208	4.14082	4.17337	4.62607	4.37474	4.59478	4.10614	4.62032	4.67176	4.23222	3.85919	3.34782	3.08371	3.31773	3.01903	3.728	4.01794	4.59262	4.11814	4.02858	4.63293	4.16748	4.24665	4.0476	4.04826	3.88862	4.05952	4.11607	4.25675	3.77075	3.76967	4.1468	4.00969	4.32779	4.46169	4.03591	4.16416	3.49088	4.29118
AADACL4	4.18287	4.75616	4.94177	4.6055	4.39956	4.57555	5.11591	4.84541	4.40374	4.13066	4.85858	3.98971	4.84713	3.87982	3.44135	3.1685	4.31327	2.91629	3.80273	4.78535	5.01315	4.36673	4.27908	4.79272	4.71831	4.55129	4.75963	4.18137	3.95518	4.09395	3.96341	4.76608	3.56325	3.97576	4.39428	4.14074	4.23003	5.18727	4.59827	4.54683	4.31792	4.0765
AADAT	2.29363	2.66847	2.72616	2.42738	2.561	2.75143	2.53052	3.04056	2.57458	2.76722	2.57568	5.37423	2.2886	2.62355	2.69409	2.68122	2.3582	2.73254	2.67026	2.27241	3.39287	2.74448	2.2617	2.52305	2.39539	2.46673	2.31027	2.42491	2.63005	2.48643	2.58598	2.61021	2.53309	2.34321	2.75481	2.19305	2.42738	3.02279	2.24368	2.55211	2.84504	2.37994
AAED1	3.55429	4.40051	4.0345	4.13455	4.29973	4.19626	3.88252	3.58413	3.9524	3.86256	4.0995	4.67176	3.89919	3.63734	4.91302	4.56914	4.07853	4.2624	4.40197	3.80053	3.81363	4.10841	4.18436	3.86785	4.2785	3.8695	4.32248	3.7551	3.46965	3.128	3.91544	4.29278	3.97216	3.80971	4.52832	4.12587	3.6753	3.96409	3.88268	3.75214	4.22782	3.41037
AAGAB	5.73762	5.73001	5.94816	5.54091	5.79038	5.60238	5.68122	6.14495	5.76853	5.67346	5.46337	5.7151	5.59451	5.94356	5.62657	5.76101	5.70994	5.81291	5.74313	5.54809	6.28817	5.77588	5.72652	6.14669	5.45057	5.88731	5.66681	5.64059	5.56648	5.68998	5.62974	5.71425	5.39759	5.73057	5.85004	5.25418	5.58627	5.67962	5.66387	5.93293	5.38896	5.74058
AAK1	5.0519	5.07332	5.351	5.46208	5.63669	5.34192	5.54654	5.56658	5.76053	5.11514	5.31093	6.4574	5.00087	5.57024	4.92816	5.46974	5.56294	5.87488	5.34448	5.00295	6.20449	5.23409	5.45011	5.22954	4.9467	5.38844	5.46802	5.46908	5.28953	4.97391	5.31355	5.36219	5.58659	5.26886	5.48109	4.86029	5.11637	5.43836	5.22028	5.60782	5.46372	5.28677
AAMDC	6.5328	6.22154	6.16211	6.26734	6.67765	6.19583	6.04033	6.13772	5.98249	6.46484	6.18223	4.48925	6.20622	6.6139	8.44641	9.37611	7.57059	8.38377	8.12373	6.44346	6.31132	5.78382	6.33395	5.97076	6.03628	6.26814	6.30549	6.09874	6.04985	6.32252	6.66416	6.3532	6.22149	6.16458	6.0537	6.01374	6.59984	6.0469	6.54507	6.5115	8.69607	5.55824
AAMP	6.43942	5.54399	5.26574	5.93349	5.5351	5.27607	5.04074	5.5076	5.69841	5.6345	5.17652	6.67324	5.77909	6.03773	5.94257	6.60079	5.82942	6.63236	6.28883	5.81414	5.29258	5.86857	6.07749	5.39619	5.67915	5.89401	5.61904	5.82104	6.53293	6.2565	5.95376	5.61211	6.01241	6.05551	5.80875	5.71958	5.67351	5.45905	5.64206	5.47933	5.78981	6.12504
AANAT	5.28403	5.82254	6.05445	5.33161	5.91041	5.74448	5.75147	5.70991	6.00493	6.34943	6.23323	5.89402	5.9821	6.19955	5.16996	5.21482	5.28622	5.51871	5.2948	5.50299	5.80851	5.56394	5.80346	5.81513	5.6833	5.53762	5.73074	5.71897	5.41826	5.36229	5.62253	5.83839	5.75053	5.81345	5.80493	6.02779	5.7646	5.89984	5.78121	5.9134	5.40996	5.57947
AAR2	6.4691	5.85629	6.00548	6.00724	6.04086	6.05313	6.31054	6.2635	5.87015	5.84453	6.85398	5.54859	6.53834	6.02741	6.51075	7.22399	5.94277	7.00536	6.90639	6.17965	6.53179	6.47413	6.0079	6.75295	6.31008	6.1069	5.86006	6.19073	6.22323	6.42141	6.19022	6.12117	6.87032	5.91699	6.07802	5.67982	6.26683	5.78568	5.78658	5.99752	6.16896	5.4992
AARD	4.37294	5.42446	5.11106	4.61353	5.0298	5.17768	5.248	4.98597	4.97673	4.6516	5.15526	6.26013	4.92062	4.84292	4.79467	3.69253	4.47783	4.91076	4.35576	4.66524	4.87885	4.80171	4.60895	4.84557	5.16441	4.75618	4.75063	4.62702	4.31452	4.43627	4.61259	5.10491	3.8788	4.32822	5.01537	4.61583	4.41998	5.53449	4.84842	4.92293	4.40278	4.63209
AARS	6.79678	6.44864	6.61054	6.71438	6.35011	6.75067	6.34029	6.46035	6.53184	7.00729	6.55935	4.87076	7.22958	6.97201	7.23646	7.45641	7.12918	7.64529	7.34216	7.60901	5.4561	7.13302	7.03489	6.91754	7.13933	6.8047	6.50449	7.17335	7.80226	7.76025	7.27339	6.2248	6.74207	6.90682	6.61801	7.76332	6.48287	6.33577	6.23006	6.67884	7.07846	6.86961
AARS2	5.70854	5.7253	5.49681	5.26623	5.62099	5.2353	5.7676	5.37967	5.83417	5.40921	5.92649	4.46449	5.84893	5.58017	5.13138	4.9717	4.91805	4.75749	5.19301	5.76506	5.07249	5.7986	5.71895	5.69151	5.64131	5.71684	5.86193	5.61615	5.56688	5.42594	5.29257	5.91366	5.14804	5.38354	5.51818	5.08417	5.62972	5.47011	5.2961	5.50899	5.09237	5.50532
AARSD1 /// PTGES3L-AARSD1	6.46862	6.06704	5.9823	6.28264	5.98548	6.15329	6.05095	6.22243	5.94831	6.14907	6.08116	4.77402	6.07011	5.96774	6.13941	6.62033	6.01896	6.34913	6.50264	5.65554	5.49546	6.17194	5.49534	6.06171	6.26198	6.48619	5.93466	6.00559	6.24219	6.09195	6.10718	6.04907	5.68393	5.58667	5.97408	6.3908	6.22509	5.57366	5.85263	5.70051	5.82237	5.66422
AASDH	4.50605	4.32754	4.56554	4.68943	4.70169	4.24844	4.54955	4.86104	4.76615	4.26182	4.30675	5.206	4.28427	4.192	4.62957	5.08589	4.99631	4.63056	4.54956	4.42171	5.24952	4.23385	4.32564	4.15757	4.26844	4.14938	4.60018	4.38182	4.01226	4.32863	4.14166	4.47508	4.7853	4.88025	4.98549	4.82639	4.4764	4.88909	4.03473	4.64932	4.32298	4.42512
AASDHPPT	4.48742	4.10827	4.17746	4.64188	4.58725	4.61726	3.95396	3.91715	3.85952	3.99982	3.81502	4.69448	3.65435	4.99585	4.81021	5.38276	4.43475	5.29144	4.96458	4.05612	5.89994	4.0925	4.41099	4.00959	4.17304	4.13089	4.20413	4.10791	4.32857	4.74918	4.3001	3.9909	4.75771	4.26629	4.28872	4.38546	4.18708	4.22551	4.7128	4.17803	4.4241	4.48365
AASS	4.13321	4.92404	4.64325	5.26448	4.61871	5.01075	4.57273	4.83843	4.51753	4.8647	4.62685	5.05007	4.57456	5.35475	4.98669	5.91711	5.73412	5.83132	5.84555	4.18439	5.66149	4.64947	4.73572	4.56989	4.7066	4.04995	4.81543	4.69557	4.63151	4.09332	4.50258	4.65317	4.46264	4.41958	4.66298	4.36862	5.26335	4.97595	5.42849	4.48749	5.44752	4.25589
AATF	6.54385	5.10995	5.36842	5.92925	5.3707	4.91923	5.42708	5.35187	5.12607	5.1731	5.40727	2.87964	5.06023	5.0307	6.53351	6.70299	5.49857	6.85516	6.36409	5.02157	5.73663	5.76861	5.2775	5.2509	5.43948	6.33602	5.31257	5.30061	5.96022	6.69994	5.71455	5.32207	6.16591	6.0427	5.70012	4.61127	5.68503	5.84246	5.50299	5.42437	6.48005	5.8344
AATK	5.91969	5.91912	5.84702	6.12183	5.71513	5.93148	6.29175	5.91926	6.18546	6.09046	6.14457	4.74668	6.26141	6.86864	5.8022	6.4162	6.41649	5.66221	6.63243	6.42031	5.78455	6.22505	5.7725	5.98101	6.43053	6.16316	6.11225	6.22383	6.51814	5.98872	5.50067	5.95315	5.36012	6.1628	6.44324	6.25505	6.04184	6.36531	6.12478	5.98503	6.31238	6.11701
ABAT	5.21868	5.53625	6.1371	5.55606	5.6799	5.71678	5.94245	5.55603	5.80468	5.14994	5.9868	5.38919	6.10137	5.55274	5.1063	4.57872	4.98994	5.12845	5.08594	5.45967	5.65353	5.89422	5.42962	5.75775	5.83113	5.59052	6.02357	5.1075	5.1483	5.11939	5.12397	5.81607	5.33366	5.12322	5.50305	5.09003	5.77231	5.25692	5.48601	5.65735	5.20878	5.42529
ABCA1	4.81906	4.32328	4.5838	5.43712	5.29897	4.56375	5.1211	5.02238	4.73409	4.83461	5.19931	6.22261	4.79337	4.93167	5.03719	5.78952	5.46631	5.11462	5.19931	4.88741	4.34059	4.8263	4.03701	4.97603	4.73408	4.85412	5.21887	4.31108	4.19122	5.08117	4.93264	5.28054	4.46197	5.01242	4.52726	4.8425	4.77392	5.22685	4.92135	5.57917	5.23843	4.57221
ABCA10	3.14649	3.70553	3.68629	2.92093	3.16516	3.58812	3.08929	3.44869	3.42144	3.28787	3.40167	5.61282	3.20437	3.0781	3.13373	3.12524	3.49839	3.09142	2.9601	3.0359	4.52133	3.0677	3.1795	3.17777	3.38131	2.99228	3.37738	3.20453	3.13355	3.0406	3.05083	3.10468	3.38325	3.40314	3.80876	3.87613	3.27224	3.40955	3.21337	3.07086	3.63213	3.63415
ABCA11P /// ZNF721	2.7906	3.14443	3.16657	2.86202	3.07224	2.96952	3.0787	3.0798	2.99469	3.24648	3.01193	5.58411	3.00746	2.83239	2.84414	2.83298	3.20823	3.04208	2.97417	2.98137	3.72865	2.93669	2.81162	3.10398	3.18208	2.6572	2.89283	3.04786	2.88472	2.94137	3.011	3.3559	3.05628	3.35386	3.36702	3.86281	3.39886	3.29428	2.82856	2.89622	2.59497	2.97065
ABCA12	4.58194	5.19636	5.60536	4.63896	5.12393	4.99662	5.16254	5.16504	5.07238	4.80748	4.92384	3.93356	4.91814	4.69169	4.24519	3.64114	4.24659	3.5497	4.02044	4.60656	4.96628	4.95466	4.60452	5.49822	5.09251	4.71758	5.04078	4.71551	3.96799	4.14566	4.38	5.03683	4.6021	4.3564	4.54314	4.6063	4.47755	4.78495	4.75593	4.82409	4.69981	4.46749
ABCA13	1.98841	2.15954	2.22328	2.05443	1.9319	2.24018	2.00987	2.20113	1.98793	2.04361	2.13434	4.84191	1.96397	2.13045	1.9632	1.94989	2.14432	1.92655	1.88787	1.89736	2.63183	2.26117	1.8741	1.92672	2.07212	2.05005	1.89251	1.96385	2.0271	1.9457	1.9793	2.11	2.19305	2.02583	2.67249	3.06518	2.22537	2.57658	1.94119	1.96385	2.13125	2.2849
ABCA2	6.84359	6.97862	6.79425	6.47813	6.42711	6.73977	6.59893	6.49604	6.60783	7.02763	7.02589	5.08617	6.75032	6.87153	6.02745	5.89919	6.38898	6.31572	6.54988	6.53559	6.45547	7.55187	6.97882	6.7409	6.78601	7.01608	7.13377	7.33357	7.25469	6.38409	6.83732	6.89712	6.79751	6.78945	6.64802	7.55221	6.67938	7.22685	6.42561	6.50021	6.27097	7.48541
ABCA3	5.06433	5.92672	6.05046	5.42283	5.37903	6.08709	5.78073	5.59647	5.74182	5.82329	6.21527	4.6369	6.29149	6.3358	5.61144	5.29288	5.7776	5.59517	5.58893	5.77254	5.65353	5.58718	5.89879	5.70873	5.97765	5.39808	5.97257	5.84942	5.33987	5.27294	5.49241	5.96888	5.57853	5.67024	5.72971	5.53045	5.9363	6.06872	5.21832	5.89594	5.16266	5.75402
ABCA4	5.84102	6.37974	6.64318	5.66826	6.064	6.29073	6.33013	6.095	6.05511	5.80919	6.22072	4.51475	6.34469	6.13052	5.54502	4.85576	5.84009	4.62924	5.29946	5.94069	6.07063	6.03427	5.86683	5.92811	6.35915	6.02977	6.28721	5.87781	5.6438	5.55323	5.70683	6.05656	5.80659	6.01454	6.01535	6.06742	6.1534	6.44965	5.87343	6.09347	5.35894	5.86085
ABCA5	2.97341	3.21111	3.22209	3.43541	3.24524	3.70348	3.07877	3.08621	3.3648	3.54179	3.20094	5.05998	3.01941	3.48551	3.52741	4.51306	3.9787	3.86287	3.31178	4.14599	4.71495	3.65732	2.98504	3.74268	4.04167	2.91336	3.39022	3.0542	3.81821	3.04524	3.09964	3.19046	3.96184	3.72624	3.81982	3.38438	2.96516	3.6527	3.66546	4.27169	4.36093	3.94299
ABCA6	4.59907	5.44979	5.35005	5.01219	5.24234	5.0658	5.4981	5.53662	4.84947	4.58874	5.48636	5.08549	4.96391	4.43451	3.9206	3.73389	4.66338	4.44347	4.26416	4.32888	5.09427	4.35335	4.43353	5.06179	4.83951	4.78641	4.92574	4.64497	4.10638	4.54489	4.3188	4.87289	4.74834	4.27129	4.37894	4.18384	5.2766	4.7489	5.03763	4.80208	4.69737	4.2612
ABCA7	6.18018	6.80685	6.80757	6.46927	6.60428	6.96087	6.71927	6.61221	6.7521	6.9315	6.85358	6.14793	7.065	6.94458	6.24336	5.83688	6.4593	5.86794	6.154	6.61296	6.43506	6.73553	6.85486	6.97617	6.86859	6.43239	6.93585	6.69546	6.82381	6.46129	6.68293	6.62362	6.93834	6.85272	7.12817	7.57011	6.69496	7.1444	6.58205	6.92287	6.06009	7.17131
ABCA8	3.04298	3.61331	3.53778	3.12068	3.30001	3.44731	3.28785	3.87613	3.37731	3.05222	3.30398	4.93138	2.93679	3.66188	3.14476	3.09319	3.07444	2.71835	3.03044	3.10422	4.26399	2.99836	3.15525	3.21593	3.37338	3.13056	3.01958	3.41489	2.89864	3.00428	2.69462	3.14773	3.05094	3.30566	3.80113	3.38831	3.25905	3.57782	3.42623	3.51393	3.38253	3.49536
ABCA9	3.57132	3.84639	4.28274	3.61567	3.83859	3.90801	4.2237	4.33922	3.9157	3.67272	4.17263	5.33771	3.61269	3.38903	3.59674	3.28636	3.81011	3.54942	3.41766	3.72379	4.48853	3.52332	3.47941	4.01936	3.81562	3.78857	3.94064	4.07027	3.6281	3.70143	3.72158	3.8625	3.91738	3.37444	3.9108	3.7766	3.94939	4.15107	3.82401	3.99491	3.58741	4.03177
ABCB1	5.10518	4.86866	4.88079	4.57679	4.89687	5.10058	4.97287	5.37282	4.9675	4.63267	5.34687	5.2866	4.68726	5.26107	4.20484	4.17905	4.54638	3.85876	4.23192	4.65322	5.4623	4.60656	4.77606	5.0146	5.1937	4.74753	5.0309	4.8178	4.37624	4.71828	4.74909	4.93117	4.84332	4.6837	4.55844	4.77501	4.67509	5.2349	4.97572	5.47377	4.30286	4.57536
ABCB10	2.32866	2.98351	2.68018	2.72643	2.69199	3.36177	2.69009	3.06002	2.63866	2.64957	3.27566	4.12832	2.67583	3.30073	3.28006	2.87102	2.70709	2.59237	2.7853	2.34258	4.36434	2.54467	2.89019	2.46066	3.01461	2.46403	2.53069	2.38074	2.50853	2.5728	2.3283	2.69166	2.58056	2.70113	2.81559	2.52334	2.4912	3.20698	2.73796	2.30687	2.77258	2.69428
ABCB11	5.49064	5.81679	6.10067	5.30656	5.49842	5.72338	5.96186	6.49438	5.5426	5.31818	5.54718	6.07754	5.58001	5.25037	5.14802	4.20685	5.257	4.21861	4.76628	5.83706	5.24121	5.32156	5.08209	5.71252	5.6655	5.43283	5.59003	5.4259	5.32311	5.37955	5.07124	5.72785	5.04432	5.68103	5.10225	5.65318	5.76726	5.95081	5.27563	5.3618	4.76633	4.94095
ABCB4	5.18614	5.58631	5.33392	5.14166	5.64378	5.26714	5.52715	6.15322	5.39689	5.23445	5.28143	5.40964	5.36731	4.9838	4.31431	3.99714	4.38844	4.10341	4.67899	5.20936	6.03805	5.57848	4.7124	5.34478	5.15466	5.36831	5.18584	4.97561	4.66043	4.84335	4.92563	5.1512	4.22667	4.0765	4.52093	4.70001	4.85743	5.33374	4.56194	4.81837	4.0606	4.63379
ABCB5	4.66347	5.22791	5.6487	4.59304	5.1105	5.32456	5.04584	5.48411	5.05037	4.91111	5.34709	6.35442	4.92816	5.01046	4.54801	3.93599	4.65154	3.75273	4.32194	4.72281	5.55523	5.10531	4.68048	5.08565	5.11153	4.65747	5.08571	4.61998	4.37157	4.47357	4.30877	5.13689	4.3909	4.86142	5.12835	4.92858	4.79471	5.33939	4.83871	4.75242	4.65218	4.72232
ABCB6 /// ATG9A	7.12086	6.17337	6.12503	6.59321	5.763	6.3846	5.91153	5.75244	6.15061	6.76059	6.14094	4.87594	6.16697	6.28082	6.62941	7.22429	6.94374	7.1428	6.93313	6.6898	5.78011	6.25662	6.77869	6.43911	6.41161	6.47256	6.07545	6.73015	7.4967	7.21312	6.96937	6.01363	6.16364	6.91288	6.12363	6.93742	6.31205	5.78568	5.70222	6.48528	6.85316	6.71969
ABCB7	5.70859	5.37763	5.22007	4.82067	5.05454	5.21165	5.02633	5.27817	4.98539	5.0487	5.17118	7.035	5.02711	5.41245	5.94557	6.74048	6.0186	6.67474	6.15299	4.72416	5.26968	5.41257	5.33449	4.72665	5.32708	5.88153	5.22027	5.3728	6.2795	5.90547	5.54623	4.94681	5.75284	5.53253	5.24896	5.72929	6.15404	5.35385	5.80206	5.21689	6.35831	4.91522
ABCB8	5.30284	5.76983	5.70055	5.30356	5.01893	5.82031	5.49385	5.4943	5.34502	5.76286	5.86888	4.98137	5.75388	5.73318	5.25282	5.17119	5.46732	5.04669	5.14535	5.42873	4.85387	5.68311	5.62888	5.50542	5.75893	5.55091	5.54169	5.77492	5.80868	5.77893	5.63816	5.43662	5.93729	5.53977	6.11327	6.68476	5.38863	5.95067	5.34118	5.71171	5.12216	5.75842
ABCB8 /// ASIC3	4.03274	5.05169	5.27301	4.29571	4.70357	4.93932	4.96999	4.74359	4.98648	4.76112	4.77455	5.22164	5.05977	4.53021	3.78617	4.35863	4.42854	3.37718	4.56255	4.52404	4.40693	4.65858	4.59198	4.95023	4.7373	4.52204	4.83931	4.89577	4.48056	4.28602	4.07581	4.58757	4.48052	4.86836	5.33076	4.66226	4.51915	5.01694	4.22128	4.63242	4.24274	4.2641
ABCB9	5.62724	6.0411	6.23325	5.74827	5.48703	6.01395	6.03845	5.91812	5.92146	5.99214	6.24331	5.30471	6.36641	6.31528	5.26473	4.71937	5.68055	4.74958	5.34014	6.24786	5.83784	6.16896	5.85612	6.1997	6.35178	6.13584	5.99379	6.07156	5.72441	5.56466	5.81388	5.81942	5.74392	5.73341	6.33596	6.12164	5.74509	5.99081	5.94135	5.92346	5.16427	5.64164
ABCC1	7.06447	6.09341	6.12675	7.29444	6.52341	6.68625	6.54222	5.68786	6.22633	6.81839	6.31453	6.06234	6.29937	6.60665	7.05221	6.93782	6.8	7.06183	6.96421	6.99467	6.44012	6.84177	6.77367	6.60693	6.44909	7.77141	6.46318	6.95168	6.52952	7.15762	6.72875	6.58005	7.03724	6.92921	6.5697	6.702	6.67822	6.67822	6.3206	6.35262	7.23888	6.79235
ABCC10	5.72273	5.34466	5.59071	5.40311	5.05949	5.30151	5.43814	5.20409	5.20338	5.58704	5.45112	5.17074	5.31775	5.49844	5.00693	5.09017	5.35471	5.56474	5.4702	4.90429	5.18411	5.94577	5.94356	5.52169	5.5593	5.30496	5.67264	5.65895	6.29957	6.04841	5.57523	5.45219	5.67306	5.24941	5.65912	5.70998	5.34892	5.18929	5.10384	5.59775	5.13648	5.44274
ABCC11	5.2903	5.65054	5.82304	5.10124	5.4695	5.8998	5.71127	5.52348	6.03402	5.79655	5.91395	5.52255	5.96054	5.37125	4.87983	4.47181	4.93353	4.43963	4.93843	5.45192	5.4311	5.37552	5.44268	5.49231	5.76725	5.42214	5.42481	5.22114	5.01116	4.9672	5.22009	5.73512	5.46558	5.12459	5.56019	5.15766	5.71079	5.63798	5.52973	5.65484	4.58242	5.38873
ABCC12	2.9328	3.87826	3.80835	3.17171	3.29352	3.54826	3.76801	3.50705	3.62758	3.12025	3.98368	5.2805	3.853	3.33575	2.81093	2.60304	2.97113	2.2764	2.82073	3.7272	3.87976	3.50102	3.13108	3.46391	3.57666	3.18364	3.38342	3.36085	3.02095	3.29456	2.86786	3.85138	2.82528	3.03715	3.31221	3.47156	3.11372	3.76703	3.34609	3.34832	2.75428	3.52777
ABCC13	3.82842	5.18832	4.71001	4.23329	5.16014	5.0369	4.63037	5.8048	4.73585	4.67122	5.63544	5.23583	4.42964	5.19616	3.11438	2.85249	3.17761	2.89425	3.67009	4.82425	6.56677	4.42781	4.29795	4.7677	4.51577	4.48607	5.06058	4.42934	3.93	4.70639	4.31945	4.84094	3.29422	4.02768	3.91811	3.48556	4.29258	5.4993	5.45388	4.84671	3.08489	4.20097
ABCC2	4.55851	4.93002	5.13718	4.60687	5.09884	4.95117	5.15177	5.21582	5.22516	4.73424	5.24785	4.69532	4.68243	4.486	4.33556	3.91723	4.21413	3.64406	4.13858	4.67178	5.84255	4.62713	4.60306	4.77805	5.49849	4.91322	4.88442	4.66744	4.95681	4.50178	4.5351	4.7918	4.4652	4.81644	4.79211	4.67921	4.40479	5.10982	4.58275	4.90611	3.82561	4.65677
ABCC3	6.80694	5.60482	5.76926	5.73201	5.199	5.63929	5.83175	6.50801	6.11534	5.78965	5.29054	5.70842	5.86721	5.882	4.84671	4.24655	4.70912	5.98484	4.82416	5.87271	4.76612	7.11399	6.43362	6.49564	6.82701	6.75849	6.02102	5.51257	8.06616	6.89581	6.07314	5.41481	6.64468	6.20128	7.54824	5.31339	5.72325	5.18163	5.50661	6.55595	4.04284	5.60957
ABCC4	5.66026	5.14001	4.699	5.22124	5.15913	5.21401	5.06521	4.77562	4.96172	5.18738	4.8551	5.87035	4.91289	4.63307	5.5552	4.93023	4.85932	5.88523	5.73724	4.61972	4.51871	5.02717	5.05957	4.99383	5.651	5.09823	5.10546	5.54429	5.98941	5.1486	5.19555	5.32639	5.31377	4.66521	4.65695	4.52959	5.09333	4.77796	4.69098	4.70601	4.72159	4.77944
ABCC5	6.4139	6.02742	5.75289	6.30254	5.97712	5.82894	5.84103	5.27651	5.94395	6.37707	5.96218	5.96061	5.88605	5.93203	5.9127	6.73041	6.17407	6.80305	6.39284	6.14391	5.39477	6.36571	6.4871	6.14632	5.98181	6.51002	6.82102	6.97982	5.9108	6.05033	6.07247	6.18418	5.83307	6.28259	5.811	5.87465	6.4866	5.62369	5.70976	7.5578	6.48844	6.07951
ABCC6 /// ABCC6P1 /// ABCC6P2 /// LOC105369239	5.86235	5.54456	5.6184	5.31501	6.09861	5.64464	6.29775	6.20513	6.29593	5.41601	5.73858	5.96345	6.49097	5.15195	5.60573	4.77779	5.49142	5.2838	4.57131	6.11559	6.94293	6.67942	5.23343	5.67108	5.75063	6.02914	5.8479	5.14813	5.35293	5.38962	5.09379	6.17054	5.26956	5.03903	6.13387	4.14577	6.21607	5.53062	6.03531	5.95338	5.06646	5.07772
ABCC6 /// ABCC6P1 /// LOC105369239	4.97591	5.47534	5.81666	4.88415	5.41529	5.43088	5.90209	5.48646	5.77813	5.10013	5.79254	6.07979	6.03008	5.09333	4.1845	3.59622	4.63235	3.60574	3.9607	5.81591	5.08682	5.74372	4.79144	5.62479	5.74962	5.59449	5.2567	5.51883	4.89326	4.68458	4.93044	5.88771	4.57061	5.20543	4.98423	4.53602	4.87503	5.56938	5.21067	5.27107	4.06276	5.33694
ABCC6 /// LOC105369239	4.83395	5.14049	5.43616	4.76089	4.80412	5.18159	5.19937	5.04553	5.40985	5.08897	5.36893	4.15544	5.39186	5.13598	4.36365	3.9844	4.769	4.45454	4.71023	5.33508	4.95451	5.83339	5.1828	5.28118	5.66181	5.16425	5.2752	5.31032	4.92992	4.68048	4.89173	4.93126	4.91096	5.06725	5.37519	5.10619	5.33966	4.9894	4.83472	5.13163	4.15909	5.12664
ABCC6P1	6.33925	6.97322	7.30571	6.28819	7.38381	7.06266	6.84791	7.14033	7.73641	6.59182	6.84044	6.07979	7.58456	6.3422	5.76831	4.5635	6.2043	4.87119	5.67657	7.01482	6.78076	7.53717	6.75079	7.20035	6.93034	6.86743	7.04626	6.54553	6.46234	6.42524	6.63472	7.52821	5.74442	6.14001	6.5435	5.09229	6.70172	6.68963	6.9331	6.74815	5.41007	6.93334
ABCC8	5.49456	6.19506	6.11392	5.45621	5.64653	6.07478	5.91572	5.81607	5.69333	5.68125	6.087	4.58537	6.08209	6.15726	5.28518	4.67519	5.27957	4.59229	5.16443	6.10683	6.0944	5.98808	5.84925	5.80969	6.24175	5.69302	6.07222	5.64148	5.45478	5.64717	5.48532	6.06832	5.47072	5.22238	6.14288	5.75753	5.96686	6.20045	5.75775	5.84992	4.87726	5.9758
ABCC9	3.36061	5.09079	4.20525	3.80485	4.59679	4.16764	4.30185	4.86104	4.3469	4.42045	4.66651	5.52191	3.6979	5.25719	3.32368	3.59383	4.36174	3.63664	4.51739	3.96922	6.2848	3.99225	3.65759	4.06948	3.70505	3.77094	3.2602	3.89678	3.7689	3.81984	3.75103	4.30971	3.88736	3.629	3.8728	3.08627	3.63049	3.9426	4.90789	3.66971	3.86273	4.59786
ABCD1	6.23685	6.67509	6.80406	6.28983	6.42477	6.90764	6.63797	6.78689	6.64002	7.00556	6.78835	6.93552	6.81855	6.84569	5.98076	6.01316	6.08789	6.44914	6.88604	6.66483	6.45879	6.57269	6.65976	6.64383	7.05118	6.60415	6.67381	6.66896	6.6248	6.29726	6.55187	6.79076	6.59133	6.38664	6.79476	7.33069	6.55757	6.78176	6.12989	6.39773	5.89735	6.5977
ABCD2	3.09282	3.96137	3.65338	3.16938	3.49187	3.70963	3.41159	3.62717	3.38134	3.36535	3.93255	4.18851	3.22032	3.56909	3.3045	3.35933	3.72138	2.87733	3.18663	3.20909	5.93902	3.51222	3.08244	3.3266	3.67318	3.2408	3.42817	3.24018	3.20264	3.3757	3.02731	3.64488	3.64159	3.46963	4.07252	3.41755	3.20407	4.18325	3.48042	3.31325	3.55792	3.55693
ABCD3	5.04109	5.34658	5.20639	4.75446	5.01908	4.85343	5.05807	5.09363	5.0884	5.38994	5.05434	5.91789	4.80311	5.02926	4.99069	5.74464	5.27473	5.77993	5.2567	4.83563	5.44241	4.89194	5.00264	4.90052	5.03719	4.93668	5.00268	5.11112	5.29129	5.75432	4.83104	4.79345	5.03159	5.18387	5.06386	5.21418	5.0051	5.12628	4.74793	5.6347	5.4134	5.06637
ABCD4	5.21917	5.40779	5.49324	5.41654	5.36811	5.16273	5.3347	5.3151	4.99766	5.1636	5.46733	5.08247	5.55126	5.43744	4.66595	4.69057	4.99299	5.0495	4.98642	5.57692	5.3892	5.43366	4.97914	5.54091	5.23312	5.30837	5.31792	5.38143	4.92137	4.83844	5.14798	5.39775	4.96728	4.37841	5.26343	4.69457	5.36007	5.16812	5.19385	5.34215	4.84658	5.2488
ABCE1	5.22787	4.58705	3.72565	5.23777	4.61516	4.221	3.98524	4.88436	4.01554	4.15324	4.03012	5.00374	3.77059	5.45852	5.7335	5.86812	4.61421	6.3707	5.63037	4.16163	6.26813	3.71485	4.49872	3.87647	4.20326	4.51815	4.04693	4.45873	5.21901	5.68189	4.78066	4.11714	5.40782	4.63097	4.30269	4.57826	4.29434	4.1125	4.46074	3.81415	5.61531	5.08197
ABCF1	7.86198	6.36487	6.16242	7.98252	6.61045	6.34738	6.32224	6.11959	6.31048	6.8461	6.63802	5.21418	6.67284	5.91871	7.28077	7.55427	7.37737	7.8536	7.68065	6.65577	5.14555	6.95869	7.19838	6.96676	6.73709	7.43037	6.885	7.22158	7.45717	7.80219	7.33594	6.9858	6.96221	7.71562	5.49822	6.85867	6.43583	6.19672	6.55363	6.47004	7.05855	6.72975
ABCF2	7.28076	5.77156	5.95211	6.89227	6.42971	6.24348	6.45099	7.09788	6.14187	5.71112	6.53189	5.32651	6.34463	6.18752	6.8644	6.68281	6.13279	6.80689	6.71213	6.50138	5.1898	6.63751	6.279	6.21793	6.41071	6.77897	6.50953	6.2942	6.01147	7.39938	6.19438	6.6871	6.60855	6.30703	4.87856	5.42126	5.77374	5.76698	5.76892	6.75162	5.7927	5.86742
ABCF3	5.34865	5.12896	5.01549	5.68495	4.9097	5.16614	5.10065	4.81416	4.81679	5.48402	5.13284	4.90609	5.4457	5.10306	4.48454	5.03697	5.07895	5.12301	5.33734	5.15426	4.93124	5.26413	5.48408	5.43313	5.25636	5.4447	5.24376	5.41652	5.54203	5.05811	5.46584	4.99203	4.90524	5.32728	5.21725	6.25769	4.64593	5.00898	5.07257	5.35128	4.51422	5.57759
ABCG1	5.03699	4.81686	4.70166	4.97606	4.91773	4.94499	4.91039	5.35859	5.06016	4.45173	4.86899	4.88439	5.0271	4.86104	5.53908	6.33874	4.50233	5.26439	4.57701	5.38999	4.5605	4.97661	4.76397	4.88439	4.89232	5.50823	4.81974	4.67912	4.50538	5.03827	5.23533	5.1	5.00788	5.27628	4.53296	4.40682	4.65259	4.55103	5.32775	5.35537	5.73707	4.71423
ABCG2	3.63483	5.03857	4.14372	3.97044	4.39482	4.5416	4.44623	4.41323	4.02733	4.04727	4.98799	5.70642	4.04511	4.52755	3.54748	3.31459	4.00625	3.06772	3.47709	3.94006	5.1094	4.03939	4.0647	4.05073	4.16746	4.05386	4.3707	3.91694	3.91222	3.84978	3.92236	3.99273	3.87832	3.83548	4.17858	3.87162	3.71327	4.47559	4.11006	4.17416	3.69753	4.10888
ABCG4	4.67567	5.58957	5.29724	4.84593	5.23797	5.603	5.43033	5.1433	5.24373	5.22145	5.56655	5.21063	5.4992	4.96744	4.49588	3.95073	4.4449	4.11894	4.40458	5.50489	4.70044	5.17454	5.0837	5.42459	5.3616	5.08437	5.42925	5.06719	4.66143	4.69036	4.68918	5.17074	4.56361	4.41615	5.20506	5.13305	5.10129	5.16812	4.67805	5.24085	4.18796	4.98579
ABCG5	3.03837	3.31165	3.45754	2.90461	3.06518	3.29131	3.06446	3.18331	3.38227	3.00388	3.07561	4.67176	3.10513	3.34332	2.77686	2.32367	2.73383	2.60551	3.02564	2.90718	3.90965	3.1579	2.96873	2.99766	3.32287	3.05331	3.09263	2.95761	2.80379	2.95291	2.7689	3.05908	3.05566	3.09499	3.25236	3.61299	3.34361	3.97261	3.05567	3.27486	2.67616	2.8194
ABCG8	6.37347	6.53351	6.43505	6.55027	6.64743	5.86456	6.85727	7.07807	6.38816	6.23993	7.2214	6.18248	6.48184	6.11772	5.07457	5.22979	4.57258	4.19115	5.56158	6.16533	4.99902	6.20013	6.09935	6.45853	6.54792	6.82838	6.59292	6.31158	6.13515	5.70126	6.04829	6.45439	5.18566	5.63575	5.75609	5.14427	5.72651	5.81457	6.18366	6.62475	4.39656	5.77816
ABHD1	5.63098	5.7214	5.6463	4.55772	4.85869	5.00748	5.69192	4.9227	4.88298	5.20887	5.34954	3.32602	5.94088	4.80735	5.28534	3.94306	4.16797	4.05404	4.34769	5.60522	5.22377	5.60252	4.9512	5.52486	5.95236	5.30873	5.18413	4.78511	5.38578	5.00061	4.91717	5.09673	4.01903	4.88948	3.99985	3.83931	5.42619	4.59927	5.05283	5.41997	3.32263	5.82902
ABHD10	4.34189	4.45491	4.81147	4.52389	5.36065	4.87216	4.44261	4.93265	4.52676	4.70607	4.5111	4.20727	4.38144	4.32223	4.13479	4.97071	4.40035	4.83625	3.60042	4.42292	4.93375	4.54107	4.27964	4.05174	4.61259	4.50494	4.65396	4.56911	4.29562	4.59759	4.20588	4.8072	4.14608	3.45074	4.09932	4.34164	4.44916	5.36549	4.4776	4.46193	4.93722	4.65153
ABHD11	5.67279	6.05152	6.3062	5.56987	5.57515	6.02116	5.83613	6.23318	5.8753	5.95787	6.07011	5.08122	6.09423	5.62836	5.25161	4.99175	5.17213	5.1943	5.19998	6.14907	5.83692	6.42769	5.91362	5.89515	6.32779	6.20873	6.01136	5.88467	6.34223	6.40228	5.6845	5.91717	6.01776	5.70876	6.3752	6.15527	5.78383	5.7708	5.63644	5.81234	4.99692	5.66034
ABHD11-AS1	6.04328	6.74502	6.62473	5.85346	6.62327	6.50541	6.53195	6.5716	7.0473	6.5372	6.82592	4.14201	6.80426	6.46048	5.84866	5.52804	6.29707	5.38422	5.76631	6.64002	6.47241	6.73836	6.44071	6.65918	6.7239	6.67991	6.64062	6.44427	6.61197	6.06044	6.52051	6.47831	6.7105	6.48712	7.05521	7.0561	6.35527	6.62439	6.44427	6.52691	5.61702	6.35548
ABHD12	6.09896	3.98143	3.76673	4.91547	4.85986	3.83008	4.34047	4.20669	4.41817	4.22346	4.47634	6.07979	4.17175	4.29059	4.45103	5.64108	5.17064	6.16441	5.30272	4.55707	4.20963	4.93113	5.02246	4.32229	4.62932	5.4545	4.76971	4.72302	5.65353	6.29017	5.20573	5.02461	4.83322	4.1953	4.43255	4.43725	4.53885	4.32398	4.46431	5.50299	5.72273	5.72663
ABHD12B	3.91793	5.50274	5.29172	4.60724	5.35912	5.08097	5.21976	5.42122	5.23645	4.50131	5.07132	4.50885	4.83175	4.33846	3.80238	3.48459	4.31537	3.36322	4.303	4.47609	5.27698	5.12243	4.0004	4.66329	4.90654	4.85623	5.03703	4.05944	3.83629	4.23911	4.26888	5.20564	3.55546	3.5647	3.89758	3.90043	4.84743	4.85661	4.93551	4.58146	4.46748	4.07906
ABHD13	3.306	3.65198	3.38002	3.80852	3.8639	3.73654	3.60288	3.73085	3.39062	3.71417	3.73958	6.09792	3.12016	3.5586	3.589	4.04551	3.76852	4.12983	3.70704	3.70312	4.49946	3.49117	3.50502	3.50212	3.88264	3.61897	3.54405	3.59802	4.29666	3.57578	3.61525	3.40223	4.02453	3.82978	3.73539	4.01659	3.72188	3.74613	3.91559	3.56299	4.17123	3.68165
ABHD14A	5.47242	5.71993	5.73697	4.88619	5.41992	5.37138	5.37987	5.24325	5.41653	5.68756	5.47833	5.43659	5.91606	5.64464	5.73697	6.45898	5.52415	6.34993	5.57634	5.84078	5.27825	5.76729	5.37082	5.6196	5.50016	5.70366	5.43595	5.40307	5.40313	5.57289	5.0119	5.33162	4.80786	5.63859	5.48458	5.13961	5.47584	4.46618	5.17631	5.24267	6.5398	5.34045
ABHD14A-ACY1	4.66028	4.61881	4.81309	4.44184	4.41073	5.06584	4.76128	4.31046	4.66861	4.76112	4.76658	5.19363	4.80918	4.55657	4.16737	4.0903	4.26139	3.87606	4.31383	4.83563	4.5593	4.62897	4.48045	4.59892	5.10528	4.43662	4.71179	4.54623	4.5539	4.53697	4.67964	4.79552	4.72545	4.82988	5.03199	5.18524	5.10476	4.61243	4.63055	4.82967	4.01024	4.70156
ABHD14A-ACY1 /// ACY1	7.55314	6.42908	6.38553	6.14314	6.25963	6.2789	6.67268	6.47241	6.5018	6.39347	6.51541	4.78845	6.68242	6.19295	5.75364	5.71267	5.9101	6.14533	6.16193	6.56067	5.84699	7.21159	6.54385	6.45405	6.64652	7.13124	6.42549	6.5329	7.47581	7.33676	6.56426	6.3067	6.19748	6.06424	6.18001	5.97356	6.16345	6.1155	6.00291	6.87076	5.65573	6.40454
ABHD14B	4.91989	4.19686	4.18356	4.21949	4.62598	4.19662	4.48646	4.06581	4.47051	4.48926	4.23147	4.80612	4.90652	4.63673	5.22004	5.71807	4.29535	5.15066	5.18249	4.30928	4.18942	4.66915	4.62429	4.10913	4.70402	5.00256	4.61649	4.51607	5.28263	5.31961	4.81724	4.48126	4.29115	3.78588	4.87426	4.35933	4.22741	4.60066	4.22283	4.59584	5.22964	4.23175
ABHD15	4.74372	4.82846	4.50477	4.4922	4.58256	4.5753	4.94674	5.03948	4.60322	3.88519	4.88589	3.87415	4.74172	4.05135	3.54893	4.05689	4.23412	4.24416	3.79017	4.75142	4.40536	4.33866	4.0991	4.54556	4.43497	4.99942	4.64259	4.2848	3.77565	4.24981	4.09363	4.28381	4.16733	4.12372	4.57672	4.73175	4.36852	4.71488	4.28571	4.81325	4.07815	3.77642
ABHD16A	6.64233	5.83649	5.78027	6.09577	6.14548	5.58538	6.19618	6.07169	6.04364	5.85691	5.74439	5.8461	6.34439	5.79808	6.27987	6.47342	6.15959	6.32897	6.50291	6.39881	5.32162	6.14086	6.05605	6.19264	6.04588	6.3916	5.94522	6.03695	6.67171	6.43247	5.96899	6.02576	6.32047	6.14773	6.15852	5.8323	6.04593	5.82494	6.18705	6.2217	6.42556	5.92082
ABHD16B	4.60435	5.13695	5.28659	4.84158	4.93768	5.31823	5.06561	4.95095	4.9221	5.4744	4.86601	7.69026	5.08226	5.32108	4.64674	4.35173	5.30967	4.2094	4.58264	5.22373	4.78143	5.03919	5.25468	5.09706	5.37307	4.80214	5.27234	5.06797	5.22022	4.85471	4.88969	5.06076	5.60487	5.62853	5.89235	6.51434	5.16217	5.46694	4.59622	5.40252	4.23363	5.73245
ABHD17A	5.97325	5.76786	5.93094	5.90581	5.78987	5.86927	5.6815	5.56214	5.9329	6.62976	6.05769	5.32428	5.833	6.25534	5.96801	5.76619	5.90202	6.65975	6.69125	5.90299	5.8783	6.21053	6.72419	6.19109	6.05448	5.84483	6.21329	6.78788	6.85788	6.18605	6.43453	6.22278	6.23835	6.15301	6.34277	6.82154	6.0827	6.10345	5.96323	5.50166	5.98561	7.3511
ABHD17B	4.80143	4.60301	4.72796	5.05694	5.0382	4.21753	4.41844	5.14652	4.83786	4.07345	4.92937	5.28147	4.63003	4.1994	3.82536	5.26309	4.40035	4.92668	4.58781	4.25776	3.54544	4.87742	4.74791	4.75731	4.34228	4.54956	4.66772	4.19731	4.9438	5.23128	4.77724	4.68164	4.1284	4.84067	4.51961	4.64064	4.97409	4.43738	4.6194	5.44726	4.42171	3.89976
ABHD17C	6.30663	4.97956	5.15618	6.30614	4.46708	5.07875	4.93848	4.92145	5.88432	4.6608	5.44822	4.85153	4.9124	5.21165	4.33588	4.92657	4.65858	6.17985	4.33169	5.83912	5.47763	5.63096	5.73622	5.4738	5.03922	6.06451	4.83507	4.84133	5.91789	6.67602	4.93327	4.83479	4.85759	5.93011	5.42632	4.38993	4.90555	5.04009	5.12069	6.38433	4.79105	5.08671
ABHD18	4.78145	5.18157	4.83007	4.80851	4.8647	4.59785	5.0297	5.06423	4.81256	4.61526	5.54141	6.17949	4.63608	4.6706	4.44906	4.50095	4.64816	4.60164	4.31597	3.94269	6.16528	4.81144	4.61832	5.11531	4.89524	4.93189	4.81727	4.30199	5.02426	4.62859	4.32069	5.06643	5.00759	4.67923	4.48641	4.37082	4.94527	5.17431	4.68484	4.94207	4.69902	4.75309
ABHD2	6.34403	5.14771	5.04549	7.18971	5.55124	5.40196	5.52208	5.86014	5.64271	5.50582	5.88097	4.83134	5.81193	6.46854	6.90924	7.04183	6.52653	7.80417	7.57651	6.00121	5.09518	6.23036	6.99521	6.39884	5.69102	6.15954	5.45876	6.32515	7.10199	7.50648	6.67913	5.44734	6.41434	6.399	5.8216	6.01591	6.77062	5.4152	6.6059	6.98453	6.37854	6.26424
ABHD3	3.28876	3.47916	3.37865	3.38027	3.39641	3.57998	3.19639	3.2611	3.52154	3.07601	3.89792	6.3997	3.1747	3.08582	3.03387	3.29136	3.34429	3.68365	3.0301	3.07321	3.2863	3.20257	3.37691	3.61371	3.37317	3.29525	3.14158	3.23755	3.30435	3.42817	3.2477	3.20785	3.81031	3.72695	3.93872	3.17206	3.23687	3.59995	3.09083	4.46508	3.75561	3.78476
ABHD4	5.12655	5.38859	5.37976	5.3996	5.35399	4.86008	5.3214	5.30194	5.50452	5.55985	5.55944	5.21712	5.45231	5.56618	5.73967	6.07557	5.50803	6.07521	5.83043	5.46225	4.6723	5.06433	5.34526	5.54469	4.46154	5.39325	5.10329	5.48648	4.72688	4.99837	5.45091	5.78219	5.24613	5.48094	5.33352	5.27826	5.5433	5.16812	5.32541	5.39325	6.11403	5.00489
ABHD5	2.88502	3.69159	3.47374	3.10336	3.254	3.3994	3.23425	3.20518	3.16651	3.24905	3.26129	4.85442	3.06541	3.62472	3.07382	2.84651	3.38589	2.73469	3.33406	3.28579	4.09051	3.28509	3.16486	3.22423	3.32972	3.0549	3.15397	2.94866	3.12699	2.75562	2.95554	3.29212	3.07664	3.11018	3.36912	3.07312	3.03871	3.49175	3.46185	3.0633	3.17301	3.88996
ABHD6	4.68307	5.14164	4.78619	4.75929	5.01755	5.03395	4.99987	5.0416	5.36603	5.32137	5.38255	4.96361	5.09554	4.44629	5.15154	5.0117	5.1718	4.56367	5.38024	4.95096	4.93228	5.26854	4.93046	4.8446	4.99208	4.81553	5.05438	4.49759	4.27951	4.64986	4.56888	5.39011	4.79205	4.79385	5.16105	4.65669	4.73803	5.29679	4.97518	5.15571	4.84278	4.69836
ABHD8	5.94628	6.19872	6.31711	6.01	5.79419	6.20136	6.10496	6.07173	6.06634	6.61915	6.53804	6.04337	6.35086	6.1784	6.0354	5.71885	6.12793	5.71678	5.86321	6.41192	6.23301	6.23484	6.19234	6.18411	6.306	6.10414	6.35593	6.16315	6.31638	6.03643	6.2075	5.77948	6.16318	6.37232	6.07877	6.88536	6.33448	6.41602	6.07139	6.21946	5.84893	6.42451
ABI1	4.92019	4.60631	4.78302	5.26947	4.79992	4.83798	4.27473	4.74197	4.48757	4.68747	4.63353	4.80127	4.33249	4.76696	5.36127	5.62851	5.51534	5.99492	5.2172	5.03603	5.76741	4.99301	4.86985	4.45149	4.70035	4.50101	4.74141	4.61175	4.97341	5.2051	5.07741	4.70725	5.04851	4.81642	4.92343	4.67661	4.66756	5.10523	5.53649	5.39482	5.72524	5.66034
ABI2	4.95835	4.58806	4.96688	5.14192	4.64537	4.52331	4.51979	5.1972	4.43612	4.66373	4.69027	4.85872	4.36322	4.46601	5.85187	6.73426	5.43314	6.66223	5.8024	4.79333	4.56079	4.33218	4.56277	4.49598	4.48543	4.30845	4.65054	4.69599	4.65904	4.6696	4.40596	4.9362	4.80924	4.49943	4.87816	4.68032	5.25361	5.06587	4.83779	4.3569	6.19068	4.68127
ABI3	6.34741	6.07494	6.3513	6.44011	6.65798	6.72059	6.55546	6.38023	6.47285	6.30492	6.43858	3.49784	6.50926	5.18642	5.1605	5.32266	6.03249	5.15202	5.61916	6.59412	5.95448	5.91829	6.42469	6.67231	6.33133	6.13566	6.90084	6.7745	5.71196	5.84551	6.31783	6.65435	6.69637	6.47221	6.03084	5.87011	5.81798	6.72653	6.42828	6.76221	5.86575	6.28507
ABI3BP	2.89079	3.84404	3.40745	3.30394	3.77983	3.37577	3.3773	3.30495	3.41431	3.42745	3.56205	4.84816	3.33071	3.92413	4.44904	6.19667	4.33146	3.71468	3.97423	3.96861	4.97016	3.30368	3.41062	3.33818	3.37571	3.1083	3.77737	3.39818	3.40625	3.0765	3.15851	3.19442	3.74399	4.04122	4.15125	3.64247	3.23739	3.58683	3.6558	3.36094	5.41749	4.02733
ABL1	5.78787	5.83831	5.48264	6.96636	5.53353	5.63186	5.62324	5.57195	5.62073	6.88134	5.60926	5.70573	5.91778	6.63675	7.35725	7.28423	6.83947	7.80661	8.73019	6.55372	5.58646	6.15593	7.16929	5.69437	6.33092	5.53859	5.70399	6.31635	6.2295	5.96332	6.84934	5.84016	6.02014	5.98173	6.06729	6.34349	6.03721	5.78312	5.65397	5.60942	6.93609	6.30506
ABL2	6.0331	5.60107	6.18926	7.16049	5.98834	6.08252	6.18443	5.94885	5.39671	5.94523	5.99545	5.35025	6.17378	5.40478	6.53219	6.40264	6.09269	5.57277	6.66273	6.23121	5.41158	5.72227	6.27886	6.13035	6.02342	5.7882	5.78057	5.90647	5.68736	5.62274	5.81161	5.92989	5.79087	5.65503	4.87186	5.89849	5.58373	6.082	5.94996	5.84497	5.88915	4.9029
ABLIM1	6.82881	6.44294	6.33062	6.65264	6.52927	6.36646	6.46394	6.09244	6.31526	6.18466	6.33785	5.49658	6.37985	6.47623	6.3696	6.2804	5.98977	6.49066	6.15264	6.07744	6.03603	6.94756	6.72893	6.56612	6.86409	7.08774	6.64215	6.19487	7.39846	7.05963	6.50478	6.49608	6.87397	6.49242	6.97398	6.33927	6.85428	6.48388	6.44592	7.03425	6.31736	6.2809
ABLIM2	5.8868	6.38375	6.12194	5.69832	5.77531	6.2477	5.92252	5.85872	5.85508	5.91479	6.04374	6.1622	7.07335	5.79228	5.31785	4.36694	5.75333	5.17515	5.22855	6.78259	6.03806	6.02801	6.12668	5.89908	6.33399	6.00149	6.03554	5.90578	7.32641	6.18	6.05586	5.98299	6.15522	5.97843	5.84935	6.50396	6.32367	6.04865	6.16466	5.89879	4.95695	5.73877
ABLIM3	5.5529	5.65093	5.43145	5.49768	5.49064	5.63392	5.58779	5.6723	5.40758	5.55221	5.18231	4.67176	5.75253	5.6721	5.10229	5.08108	5.3364	4.33864	5.35847	5.40188	5.43402	5.30928	5.56214	5.60339	5.39313	5.5371	5.60095	5.59795	5.15872	5.02476	5.49393	5.94408	5.41585	5.66508	4.24131	5.32277	5.68818	5.33438	5.53954	5.54006	5.48797	5.96511
ABO	5.23602	5.36783	5.23721	4.78491	5.01592	5.22534	5.16907	5.19555	5.46833	5.72338	5.29026	5.22415	5.74183	5.40074	4.42663	4.27828	4.66327	4.82358	4.7157	5.50974	5.05961	6.51345	5.44652	5.45397	6.27307	5.64361	5.35276	5.52544	7.37236	5.29541	5.44131	5.19673	5.48205	5.39234	6.03424	6.32398	5.29159	5.2876	4.96708	5.19122	4.27881	6.15308
ABR	6.28256	6.32675	6.08459	6.12936	5.95568	6.05139	6.10646	6.05579	6.14957	6.56809	6.49421	6.65724	6.21429	6.6227	5.93468	6.59454	6.52725	6.36347	6.1703	6.30226	6.35665	6.54997	6.29631	6.06921	6.26913	6.19498	6.20938	6.3625	6.60315	6.29584	6.50547	6.21834	6.33176	6.14705	6.83331	6.75709	5.99174	5.92812	6.18274	6.14808	5.753	6.28279
ABRA	3.16989	3.69077	3.4539	3.21107	3.48766	3.44096	3.30787	3.69191	3.39924	3.38491	3.3221	4.50871	3.17198	3.04681	3.71823	2.72115	3.26464	2.5444	2.9253	3.16388	4.32991	3.26838	3.1871	3.38923	3.57973	3.24932	3.24338	3.25903	2.9565	3.11794	3.16385	3.3839	3.36792	2.61694	3.41064	3.07496	3.28762	3.33044	3.26409	3.2053	3.13985	3.36446
ABRACL	5.73374	4.43607	4.84829	4.99071	4.61826	4.69099	4.49184	3.77904	4.21994	4.03357	3.97606	5.77871	4.42665	4.33146	4.25815	4.62657	3.97236	4.04642	4.48465	4.42716	4.91184	4.61051	4.70088	4.5915	4.46739	4.81764	4.44086	4.79711	5.72051	6.4069	4.86023	4.55976	5.23386	5.20273	5.6373	4.70386	4.41172	4.6964	5.00596	5.32374	5.42164	5.37123
ABT1	5.2816	5.71619	5.55856	5.87784	5.56761	5.6418	5.84422	5.49118	5.47757	5.54927	5.59408	6.06598	5.81773	5.14571	4.87481	5.66186	5.2971	5.44231	5.24721	5.7851	5.84405	5.27773	5.35828	5.42859	5.59282	5.55921	5.23348	5.49912	5.27245	5.68278	5.1729	5.71342	5.0358	5.54495	5.62003	5.13042	5.82095	5.81061	5.79596	5.413	4.95181	4.99085
ABTB1	6.13316	6.32699	6.34661	6.52648	5.91947	6.16781	6.33442	6.86032	6.0897	6.49318	6.44294	5.22745	6.30141	6.55605	6.16638	6.19984	6.25878	6.06292	6.40182	6.15195	5.67375	6.30892	6.51467	6.71333	6.1214	5.76912	6.68768	6.38605	5.91198	5.93801	6.52678	6.44643	6.48978	6.66107	6.44876	7.00687	6.26174	6.41962	6.25684	6.16886	5.97182	6.10567
ABTB2	5.95526	6.64541	6.50145	6.10611	6.04084	6.41584	6.26147	6.01574	6.19727	6.2661	6.76483	5.5424	6.75363	6.08087	5.83642	5.44019	5.97045	5.97726	5.84904	6.68767	6.0895	6.32852	6.28229	6.3223	6.3727	6.25791	6.43509	6.12127	5.82967	6.05965	5.95277	6.4327	6.59865	5.74879	6.38429	6.22974	6.53041	6.5404	6.48473	6.3545	5.85905	6.06343
ACAA1	6.06917	6.29842	6.33582	5.92539	6.07789	6.34901	6.24971	6.07695	6.08031	6.08047	6.31914	6.2492	6.50784	5.90175	5.87925	5.74533	6.04282	5.81233	5.83572	6.20859	5.6479	6.23226	6.11891	6.10792	6.4391	6.31022	6.20186	6.21814	6.59736	6.45038	6.00598	6.26645	6.34619	6.29512	6.47088	6.19921	5.92744	6.28803	6.14235	6.21634	5.96044	6.14034
ACAA2	8.27871	6.67778	7.09415	7.38789	7.88192	7.07681	7.37317	7.74862	7.68784	6.98745	7.98814	5.92872	7.23548	7.27006	8.71014	8.79047	8.19112	8.49282	8.53677	7.87554	6.60073	7.52242	7.16782	7.22416	6.84269	8.19799	7.38694	7.37812	6.62148	8.66107	7.61607	7.41213	7.43988	7.87177	7.39156	6.75759	7.48476	6.89115	7.49162	8.65416	8.38043	7.44031
ACACA	8.49173	6.50736	6.47162	6.25347	6.52529	6.27895	7.28274	6.80374	6.66372	6.44243	6.32335	6.07979	7.01546	5.9489	6.60127	6.65732	6.11907	7.33069	6.77256	6.7076	5.78067	6.67229	6.16507	6.44122	6.80369	7.51326	6.71418	6.18912	7.1458	6.80089	6.23056	6.62968	6.11237	5.96189	5.87382	5.78756	6.16146	5.83271	6.09725	6.2678	6.68925	6.21172
ACACB	5.64955	5.94227	6.03825	5.64927	5.74919	6.15745	6.01328	5.74925	5.87287	6.05995	6.23879	5.15178	6.31821	5.68679	6.78776	7.19395	7.32062	7.52186	7.7734	5.91266	5.99176	6.4414	6.22594	6.24526	6.27433	5.75985	6.1826	6.26895	6.18828	5.85575	5.60045	5.97445	6.2808	5.85036	6.68315	6.50303	6.52412	6.03979	5.53716	5.92537	7.43256	5.86109
ACAD10	4.76471	5.10818	5.23712	4.77265	4.87142	5.23486	4.94318	4.93016	5.05119	5.58315	5.15799	5.68201	5.44489	5.25437	5.02383	5.35932	5.12524	5.57171	4.96325	5.38793	4.8128	5.63518	5.04209	5.09876	5.26723	5.22494	5.1552	5.17861	5.48973	5.14961	5.17831	4.89987	5.85064	5.14255	5.81419	6.04031	5.47892	5.10091	5.13584	5.36343	5.03841	5.53318
ACAD11 /// NPHP3-ACAD11	5.30002	5.62917	5.3772	5.98835	5.43329	5.4544	5.64363	5.7831	5.47025	5.59273	5.59374	6.43589	5.36565	4.91393	5.69137	6.18048	6.02255	5.89423	5.30968	5.35869	5.27403	5.78749	5.44719	5.574	5.46115	5.24888	5.8098	5.69829	5.25697	5.08454	5.33242	5.49812	5.40522	5.83837	5.41563	6.18778	5.58881	5.43178	5.6117	5.73904	5.35848	5.69329
ACAD8	4.78195	5.27829	5.23951	4.89151	4.70251	5.05807	5.22114	4.9552	5.02543	4.93008	5.39264	5.26776	4.95564	4.86485	4.66061	4.8545	4.52206	6.44549	4.81131	4.74231	5.08363	4.93926	4.66979	4.94827	4.78378	5.24859	4.85783	4.57993	4.63497	4.77247	4.66151	4.85459	4.75077	4.64273	5.18517	5.11403	5.13867	4.81055	5.42202	5.04996	4.83368	4.93408
ACAD9	5.59487	4.96754	5.06405	5.24503	4.96439	4.925	5.1191	4.76172	4.86106	5.12776	5.12	8.15476	5.32992	4.8845	5.62192	5.94318	5.26054	5.93461	6.34486	5.15142	4.68541	5.4322	5.75534	5.36682	5.6553	5.75875	5.42687	5.4688	7.20595	5.60507	5.23862	5.03004	5.7776	5.3716	5.10363	6.54463	5.27801	4.81688	5.34496	5.21732	5.5937	5.22994
ACADL	3.46706	4.25863	4.0773	3.60081	4.29064	4.36758	4.09699	4.57909	4.46547	3.94992	4.30293	4.54467	3.69164	3.38472	3.48541	2.86897	3.77665	2.65575	3.18609	3.59844	5.54713	3.94612	3.60449	3.98308	3.71468	3.74033	4.03097	3.55199	3.50619	3.57293	3.37791	4.21406	3.44799	3.13307	3.82987	3.36982	3.8246	4.86414	4.15179	3.69941	3.23282	3.5256
ACADM	4.93456	4.72795	4.62972	4.81667	4.41097	4.74632	4.42011	4.57501	4.76966	4.7068	4.42379	5.60977	4.64844	4.88973	6.92781	7.02315	6.03804	6.26365	5.78202	4.89177	4.98866	4.6481	4.91079	4.52608	4.2754	4.59484	4.75231	4.87607	4.76443	4.44654	5.06973	4.7	5.11784	4.79572	4.44912	5.4329	4.89158	4.6829	4.68835	5.02235	6.63034	4.58928
ACADS	5.47264	5.95125	6.07268	5.5385	5.78198	5.98893	5.88945	6.02459	5.99116	6.19508	6.14602	5.51951	5.93733	6.30447	5.545	5.40515	5.70512	5.43343	5.63823	5.97333	5.83053	5.93463	5.76603	5.8924	5.9415	5.95723	6.04411	5.88091	5.68001	5.73042	5.77497	5.71084	5.81631	6.02574	5.90836	6.32012	5.85231	6.14565	5.69671	5.99526	5.2969	6.0177
ACADSB	3.54106	4.27109	4.53622	3.87273	4.00627	4.37631	4.0957	4.19836	4.12398	3.98218	4.09149	5.25474	3.81188	3.51003	4.02529	4.48797	4.20923	4.51186	4.0683	3.36268	4.64114	3.74084	3.64702	4.18098	3.91535	3.95766	3.89092	3.55812	3.39864	3.77107	3.39168	4.23351	3.47697	3.18084	4.21248	3.58624	4.21213	4.23705	3.82623	3.89626	4.34429	3.67848
ACADVL	8.51463	6.72156	7.16474	9.04746	7.11248	7.27967	6.84089	6.28035	7.64007	8.01989	7.52245	6.06382	7.12624	8.50173	7.81062	8.01636	8.26289	8.53911	8.38071	7.56309	5.56047	9.14638	8.76943	8.8328	7.54821	8.3822	8.02009	8.88996	9.17968	8.55319	8.22915	7.41555	8.28638	8.87889	8.78901	9.57722	8.1482	7.29088	7.20953	8.80611	7.89601	8.77173
ACAN	4.98824	5.20078	5.71434	4.77442	4.93875	5.53488	5.17972	4.85159	5.23124	5.30194	5.14744	5.05032	5.49204	4.66841	3.94527	3.6306	4.6384	3.31591	3.75499	5.10963	5.13285	4.85259	5.28747	4.71801	5.18457	4.89842	5.49546	5.29858	4.76532	4.14188	4.91238	5.53987	4.92533	4.68996	4.6684	4.81205	4.64558	4.61069	4.67974	4.5642	4.12131	4.74944
ACAP1	5.50299	5.53851	5.87978	5.76599	5.63185	5.80507	5.43477	5.21183	5.68251	6.3925	5.75489	4.76599	5.72019	5.68594	5.2045	4.89553	6.27828	4.65955	5.55996	5.95077	5.1885	5.41923	6.98511	7.01917	5.56649	5.0972	6.6143	5.94468	5.31463	5.66382	6.41793	5.49615	6.52521	6.74106	6.1588	8.48775	5.37143	7.07995	5.53408	6.56089	6.04549	8.12545
ACAP2	2.89477	3.00376	2.93744	3.06034	2.9071	3.06289	2.88834	3.12852	2.91517	2.95013	3.12093	5.49153	2.71894	3.26187	3.23441	4.2747	3.87093	4.47851	3.33161	3.00012	4.39571	2.69644	2.98705	2.83391	2.79873	3.06143	2.94446	3.24517	3.16967	3.0744	2.87522	2.99068	3.60277	3.71756	3.28055	3.37621	3.12904	3.31753	3.06792	3.20923	3.57894	3.13198
ACAP3	6.03895	6.52888	6.7206	5.95149	6.06216	6.56676	6.53679	6.43584	6.49814	6.58675	6.53777	5.01333	6.22515	6.72307	5.73217	5.78503	6.38627	5.78842	6.22603	6.50587	5.97708	6.13119	6.54525	6.5191	6.56711	6.27337	6.48287	6.63619	6.57859	6.42481	6.34417	6.34872	6.96806	6.36808	6.59344	7.21068	6.41028	6.45667	6.19327	6.51297	5.72543	6.49833
ACAT1	4.85459	4.84586	4.59613	4.50688	4.70019	4.41463	4.48803	4.86029	4.2835	4.35499	4.61507	5.58984	4.26652	4.59916	5.47314	5.51447	4.88968	5.44804	5.38792	4.48055	6.28691	4.60506	4.54164	4.42906	4.34764	4.83589	4.56538	4.61984	4.87079	4.76372	4.43088	4.59311	4.6639	4.7336	5.28834	4.69123	4.86625	4.64664	4.91094	4.56159	5.03922	4.43542
ACAT2	7.27326	6.81253	6.42342	7.14151	6.92087	6.57413	6.45891	7.12155	6.6193	6.56304	6.7574	6.00696	6.67327	5.767	7.04289	7.15127	7.02371	6.58433	6.88555	6.50691	6.70273	7.26728	6.88302	6.8453	6.86014	7.13245	6.50484	6.36772	7.07399	7.78971	6.83835	6.85063	7.16168	6.91142	6.07877	6.03701	6.34499	6.42826	6.76156	6.89936	7.16142	6.32948
ACBD3	4.54761	3.88262	3.76593	4.79569	4.20213	4.20594	4.11424	4.07194	4.19074	4.48369	4.0464	3.99984	4.04298	4.76752	4.86551	5.23148	4.61547	5.18497	4.83707	4.18576	4.95577	4.05501	4.63647	4.33661	4.14594	4.54305	4.03395	4.30853	4.82914	4.69729	4.86005	4.30042	4.93459	5.13966	4.34061	4.85456	4.10127	4.16564	4.45754	4.64391	4.7464	4.38977
ACBD4	4.89009	4.89673	5.20101	4.52571	4.33008	4.88037	5.10834	5.00833	4.80252	5.26164	4.73722	5.08466	5.04725	4.73233	4.48768	4.84368	5.42682	4.95775	4.66566	4.82637	5.00221	5.58738	5.0387	5.29941	5.48156	5.10171	5.02635	4.68687	5.14417	4.87948	4.60919	5.07564	5.25179	4.95024	4.99509	5.86608	4.50766	5.19203	4.95571	5.16474	3.87542	4.74738
ACBD5	2.31305	2.42527	2.28076	2.43558	2.40344	2.50511	2.36836	2.62336	2.45607	2.22304	2.34727	5.03749	2.22071	2.47682	2.29295	2.52962	2.63205	2.62053	2.35218	2.28155	2.88761	2.59567	2.55498	2.40941	2.37758	2.328	2.25349	2.38565	2.07892	2.34217	2.28159	2.40801	2.35572	2.35974	2.92978	2.37467	2.37472	2.93425	2.47229	2.42142	3.16237	2.42733
ACBD6 /// LHX4-AS1	6.3691	5.66701	5.50887	6.15623	6.05502	5.84332	5.7074	5.91425	5.70442	5.39738	5.85346	4.64001	5.29932	5.92188	7.49503	7.93345	7.09669	7.1971	6.81214	5.89217	5.65443	5.72248	5.97297	5.94925	5.85738	6.04225	5.7303	5.8822	6.12214	6.71373	6.26992	5.87008	5.73229	5.99561	6.00033	5.16223	5.88465	5.67093	6.48173	5.42141	7.46101	5.63587
ACBD7	4.57805	5.06795	4.92233	4.5295	4.57655	5.00005	4.89114	4.66446	5.05809	4.58394	4.92285	4.99681	4.7893	4.60016	4.43253	3.72222	4.38267	3.31132	3.9817	4.70393	5.01157	5.03569	4.39893	4.65105	4.8347	4.93927	4.57022	4.6203	4.50263	4.45316	4.47715	5.05845	4.52007	4.84635	4.82243	4.8516	4.78995	4.88706	4.61595	4.64688	4.15076	4.68652
ACCS	6.2245	6.43744	6.65319	6.07875	6.76307	6.30115	6.6495	6.46903	6.68497	6.33211	6.54662	4.25035	6.59037	6.18063	5.80087	5.60353	5.93655	5.50291	5.72058	6.56169	6.10536	6.22482	5.84524	6.78066	6.64684	6.47201	6.70582	6.878	6.43749	5.95395	5.94998	6.3291	6.06378	5.92348	6.506	6.46554	6.32664	6.01189	6.03073	6.50777	5.71178	6.06715
ACCSL	5.22002	5.23187	5.23922	4.73915	5.2709	5.03198	5.43699	5.67811	5.21611	4.72087	5.62689	7.05942	5.70736	4.92143	4.25969	3.88553	3.44435	3.57905	4.19751	5.05358	3.74058	4.76063	4.29338	5.1133	4.99257	5.03277	4.91469	4.81682	4.66468	4.09052	4.55425	5.44993	4.78087	4.8044	4.26256	4.96994	5.33121	4.87729	4.55425	5.00048	4.23089	4.13065
ACD	5.73654	5.13078	5.56669	5.22205	5.32144	5.15666	5.35383	5.69232	5.29897	5.4086	4.92746	5.32136	6.19063	5.50843	5.30916	5.40458	5.3952	5.63154	5.61744	6.20752	5.50656	6.23814	5.83141	5.41125	5.52792	5.56457	5.8542	5.80721	6.22655	6.25199	5.70881	5.53097	4.79476	5.66373	4.42303	4.82177	5.0043	5.3378	5.90396	5.48452	4.92817	4.73744
ACE	5.34267	5.71506	5.73097	5.40078	5.30625	5.7287	5.66491	5.18846	5.38202	6.157	5.91408	4.90109	5.88107	5.74688	5.04581	4.35128	5.2743	4.69868	4.87382	5.78674	5.17471	5.75328	5.83125	5.84561	5.87588	5.42415	5.88014	6.19914	6.077	5.68521	5.62387	5.69317	5.70688	5.67837	5.68722	6.00503	5.58481	5.54631	5.16094	5.57479	4.39549	5.99254
ACE2	7.13171	4.6045	4.88135	4.54921	4.97877	4.84162	5.20044	5.23294	5.35434	4.11212	5.33879	4.67176	5.46635	3.85919	3.62412	3.20466	3.66942	3.54996	4.29685	5.15276	6.38516	6.12507	3.77709	4.82302	4.0919	5.72354	4.65864	3.81677	4.62189	6.48307	6.70398	5.28705	4.70102	5.25431	3.84114	3.66669	4.10931	5.47799	4.70171	5.77562	3.77777	4.5925
ACER1	4.96219	5.44979	5.21369	5.06233	5.46861	5.26759	5.42638	5.70045	5.50234	5.1929	5.58	5.26325	5.97993	4.91806	4.58857	4.14824	4.26385	3.89559	4.01975	5.65481	5.23721	5.18981	4.93978	5.15098	5.04655	5.32322	5.35906	4.80088	4.65447	4.92485	4.79723	5.47335	4.93114	4.96311	5.15064	4.68038	5.48037	4.90871	4.90354	5.54907	3.72394	5.02552
ACER2	5.41289	6.10716	5.89491	5.38935	6.27061	5.88025	6.2271	6.55807	6.49557	5.40756	6.47036	5.22047	5.84612	5.68554	4.32198	4.11274	4.66992	5.45371	4.72785	5.48822	5.02301	5.68293	5.13161	5.8388	5.59258	5.67243	5.90206	5.53622	4.90031	5.37448	5.53275	5.90014	3.99587	4.7579	4.97068	5.02223	5.23979	5.85602	5.54037	5.59851	4.42171	5.34759
ACER3	4.18712	4.36824	4.23308	4.04124	4.44505	4.12666	4.0632	4.19523	4.29162	4.00921	3.90057	4.97354	3.82023	3.98236	4.00053	4.14706	4.12471	4.16824	3.75508	4.109	4.59746	4.11174	4.0515	3.99016	4.11721	4.12188	4.01922	4.0782	4.02272	4.23337	4.23865	4.2786	4.59326	4.00335	4.49428	4.28343	3.93199	4.33642	4.30299	4.59424	4.2911	4.44789
ACHE	4.73201	5.11779	5.34363	4.81906	5.00312	4.98222	5.0293	5.18408	5.53887	5.44073	5.54496	5.10759	5.37906	5.95306	4.7702	4.55999	4.7297	4.35016	4.79436	5.34527	5.16615	5.01149	5.21412	5.4146	5.02024	5.13846	5.27743	5.09171	4.95688	4.62041	5.22243	5.04502	5.35781	5.21699	5.53273	5.79078	5.05314	5.20725	5.02441	5.37713	4.39804	5.69528
ACIN1	7.03633	5.16911	6.04655	7.54504	5.50528	6.20406	5.65762	5.11748	5.55174	6.63702	5.4158	5.7808	5.95379	5.93731	6.53197	6.83753	7.31004	6.7313	6.66582	6.07364	5.18945	6.73359	6.65299	6.52765	5.8192	6.37731	6.73207	7.40127	6.32164	7.31795	6.5995	6.12942	7.81612	6.48603	7.64922	6.93403	6.42959	6.58576	5.26838	6.97817	6.52062	6.70536
ACKR1	5.60831	6.45305	5.96657	5.68581	6.2695	5.90904	6.23517	6.14039	5.92792	5.39565	6.52961	5.16093	6.35796	6.97261	6.13175	5.44366	5.56359	5.32944	5.92634	6.15748	6.40742	5.87013	6.18701	6.04544	6.05958	5.62529	6.39496	5.20288	5.57591	5.15029	5.6215	5.8434	5.16024	5.83008	5.59382	6.17278	6.10795	5.97775	5.70041	6.00261	5.79881	5.71278
ACKR2	5.43222	5.65214	5.50866	5.3769	5.56081	5.28137	5.88403	4.86841	5.69885	5.01955	5.85152	5.24594	5.90707	4.42	4.16117	3.9668	4.41381	3.99632	4.89368	5.54425	4.78585	5.5355	5.11841	5.70607	5.28976	5.59335	5.66263	4.7534	4.60462	4.9189	4.89436	5.70834	4.30292	4.58885	5.34579	4.16085	5.6003	5.22874	4.88697	5.66561	4.38803	4.5114
ACKR3	5.97721	7.06889	6.66514	6.37308	6.07048	6.86631	6.72434	6.8502	6.50633	6.49728	6.83775	4.3583	6.44114	6.72434	5.96134	5.52537	6.2372	5.38248	5.88432	6.47765	6.51645	6.67898	6.47602	6.63762	6.93511	6.22084	6.39909	6.11332	6.00772	5.97912	6.13764	6.94514	6.17366	6.63586	6.45251	6.5639	6.34275	6.61177	6.80337	6.47349	6.19754	6.53738
ACKR4	5.18369	5.8479	5.68612	5.16258	6.10392	5.46973	5.77743	5.87819	6.03587	5.0163	5.63612	5.31325	5.4802	5.41253	4.46949	4.16239	4.83889	4.26314	4.66702	5.00971	6.01549	5.26836	4.49687	5.27238	4.8952	5.26096	5.141	5.39739	4.58739	4.66139	4.77145	5.46075	4.37826	4.20978	4.71679	4.1483	5.46991	5.60032	5.29558	4.84573	4.61843	4.21001
ACLY	8.34614	5.81435	5.31105	7.49015	6.79296	6.37211	6.35346	5.93891	6.1554	6.73156	5.68091	6.08528	6.24353	6.17244	7.04605	7.72468	7.0646	7.747	7.27981	6.65107	5.85104	6.99052	7.12338	6.35173	6.68895	7.54449	6.68982	6.95939	7.98748	8.48526	7.56655	6.42852	7.47321	7.31495	5.96166	6.26698	6.13082	5.68803	7.01088	6.40094	7.01084	6.58951
ACMSD	4.2934	5.02812	4.4238	4.11401	4.47077	4.13614	4.82899	4.64194	4.58715	4.16734	4.81322	4.92336	4.40472	3.92286	3.16304	3.28906	3.13814	3.24397	3.58022	5.07936	4.11538	4.06477	3.52116	4.64523	4.23339	4.59586	4.55168	4.24943	3.89663	3.5604	3.48137	5.10798	3.45002	3.31079	3.11116	3.31677	4.50158	4.75066	4.1164	5.04246	3.46017	3.90222
ACO1	4.87899	5.13047	5.02555	4.91314	4.9707	5.30679	4.93598	5.07037	5.1965	5.0766	5.26227	5.43648	5.00566	5.56237	5.24461	5.8893	5.49517	5.50244	5.3214	4.90684	5.28978	5.19332	5.16705	5.14134	5.14972	4.92681	4.97024	5.08832	4.7468	5.06014	5.21398	4.99748	5.04015	5.21695	5.19332	4.73878	5.00042	5.1451	4.97024	4.88705	4.84469	5.25635
ACO2	7.81121	7.46762	6.82684	7.40277	6.9009	7.26205	7.11334	7.15451	7.04972	8.03801	7.62283	3.81953	7.14784	8.46574	8.14829	7.9802	7.66982	8.32078	9.11312	7.68663	6.08745	8.2897	8.46958	7.61787	7.71753	8.18891	7.22469	7.53034	9.40583	8.39141	8.66047	7.04448	7.85581	7.90339	8.16763	8.55161	7.51426	7.34	6.95716	8.2794	8.05832	7.9166
ACOT1 /// ACOT2	5.1724	5.4649	5.26984	5.25054	5.82998	5.23056	5.35332	5.62791	5.66849	5.24134	5.02867	5.87602	5.76274	5.29963	7.40399	8.46086	7.67238	7.59102	8.51744	6.03646	5.01042	5.70062	4.9425	5.45055	5.39363	5.69559	5.59537	5.09668	4.391	5.38843	5.35559	5.4901	5.5174	5.5177	4.71909	4.95947	5.75298	5.55811	5.46853	5.64277	7.17324	4.91535
ACOT11	6.0222	5.56729	5.5941	5.20338	4.77693	5.101	5.47197	5.40575	5.46396	5.36362	5.52331	6.2544	5.80689	4.99546	4.70581	5.38422	4.84329	5.47603	4.90253	5.71796	5.35524	6.03862	5.54259	6.02847	6.13208	5.97913	5.22269	5.25689	6.4829	6.17259	5.51779	5.10528	5.23879	5.00595	4.78488	5.10344	5.02671	5.35448	5.27862	6.19789	4.566	5.80424
ACOT12	3.90648	4.65972	4.44285	3.81061	4.56583	4.28735	4.4072	4.42697	4.32554	4.01495	4.4425	4.77259	4.18412	4.19229	3.56388	2.7584	3.30744	2.91787	3.56143	3.86104	4.86897	4.16915	4.03944	4.39762	3.94071	4.18963	4.37969	3.87601	3.7312	3.75969	3.93228	4.39719	3.41267	3.59608	4.31316	3.37329	4.09795	4.69804	4.27583	4.08063	3.44774	4.04122
ACOT13	7.3178	5.61451	5.99526	6.20007	6.3209	6.34037	6.22195	6.68533	6.08531	6.53474	5.7159	4.31411	6.27471	6.36007	7.51346	7.22375	6.94904	6.48551	6.50054	6.17279	6.53012	6.38438	5.84266	6.15311	6.05271	6.44091	5.86097	5.79792	6.12798	6.60587	5.99075	5.69212	6.55223	6.45645	5.78872	5.51619	5.85932	6.15131	6.44854	6.50507	7.74488	5.7103
ACOT4	3.30451	3.50002	3.47402	3.25131	3.57457	3.58947	3.68689	3.78838	4.03099	3.64927	3.31594	5.04101	3.88907	3.18858	3.10584	3.16632	3.4196	3.48449	2.93315	3.39765	3.39957	3.30057	3.18057	3.89261	3.26828	3.62954	3.63433	3.64049	3.20078	3.51222	3.39767	3.6036	3.66578	3.64302	4.05833	3.83594	3.4328	3.57248	3.11045	3.78224	3.05379	3.18909
ACOT6	3.18082	4.10693	3.9607	3.43754	3.82537	3.86616	4.0927	3.70794	4.05878	3.05787	3.83108	4.44813	3.93092	2.76844	2.54236	2.53555	2.77208	1.85696	3.02388	3.42303	3.52903	3.46474	3.26609	3.66537	3.34336	3.8295	3.27757	2.75626	2.61936	2.73947	2.67347	3.52174	3.18629	2.74635	3.79808	3.33133	3.43166	3.52679	3.07365	3.43273	2.47761	3.45324
ACOT7	4.93403	4.60464	4.48002	4.35562	4.32827	4.84854	4.95756	4.66923	4.58218	4.85825	4.61186	5.3967	5.09868	5.08019	4.22838	4.54801	4.31726	4.12596	4.8185	5.03429	4.27201	4.79753	5.3271	4.66896	4.96116	5.49801	4.76714	4.51241	5.41427	6.0259	4.63631	4.62753	4.53862	5.23023	4.63328	4.49058	4.87545	4.53341	4.52682	4.85577	4.86411	5.41354
ACOT8	5.60746	6.03904	6.02251	5.60583	5.84098	6.12914	5.92586	5.70298	6.13925	5.74193	5.95369	4.9418	6.08868	5.83447	5.77743	5.68501	5.98269	6.20456	5.68269	5.89651	5.20939	6.21091	6.12691	5.87533	6.27907	6.2458	5.88214	6.06492	6.20958	5.86406	5.73456	5.69592	6.39429	6.09004	6.33077	6.48546	6.13608	5.84271	5.68457	5.89061	6.18874	6.25612
ACOT9	5.96068	4.86501	5.05143	5.90782	5.38126	5.03273	5.03959	4.82315	5.3299	5.86946	6.10288	6.20359	5.03641	4.57552	6.08951	6.20255	5.47694	5.44813	6.0676	4.9075	4.34423	5.77165	5.69508	5.52254	5.43933	5.47132	5.44209	5.47318	6.08054	5.8475	5.8039	5.14263	5.32338	5.6331	5.04667	4.74289	4.72703	5.12735	5.6208	5.01266	5.35485	4.89184
ACOX1	6.82451	6.03858	5.64661	5.48323	5.73338	5.52168	5.93372	5.92686	6.0696	5.79704	6.23966	5.95543	5.35	5.19703	7.21959	6.91417	6.73017	7.38224	6.28238	5.16242	5.35	6.02967	5.61762	5.5391	5.85948	7.37541	5.79946	5.6412	6.21693	6.35566	6.25256	5.64395	5.73386	6.46675	6.39397	5.22068	5.63983	5.44979	6.10496	7.37517	6.47798	5.03356
ACOX2	5.55127	5.70247	5.96491	5.45165	5.58292	5.69241	5.82343	5.30724	5.72862	5.90339	5.63508	4.84535	5.78923	5.5534	5.71358	6.06908	5.50031	6.44091	5.70354	5.48229	5.26223	6.29767	5.28062	5.65161	5.54188	5.71779	5.64343	5.32531	5.89279	5.43402	5.60504	5.66458	4.82388	5.08726	5.43875	5.8723	5.55269	5.98097	5.2192	5.4029	6.00758	5.32194
ACOX3	6.34655	5.82523	5.99983	5.71583	5.5684	6.0895	5.61821	5.51202	5.46305	6.56879	4.89954	5.39087	6.19001	6.52643	6.34148	6.48184	6.74566	6.33955	7.34709	5.89717	4.96462	5.44242	5.80442	5.78104	5.90249	5.47167	5.73286	6.33894	6.12311	6.41584	6.42506	5.49615	6.20008	6.20053	6.23867	6.52562	6.47824	5.91178	5.48409	6.28698	5.09213	6.75992
ACOXL	4.41148	4.67741	4.51386	4.19754	4.69221	4.48257	4.98105	5.31301	5.20033	4.30523	4.67058	5.01645	4.47672	4.12355	3.73759	3.31021	4.01131	3.04568	3.73474	4.32981	4.08488	4.39444	3.96317	4.28552	4.30014	4.24232	4.61622	3.79203	4.22065	3.79696	4.06188	4.19194	3.86143	4.37614	4.04628	4.87391	4.88732	4.30826	4.54741	3.99288	3.36769	4.66516
ACP1	7.2508	6.67412	6.22603	6.4856	6.34821	6.07587	6.16378	6.67398	6.59288	6.10234	6.32217	5.23649	6.32575	6.72573	7.62078	7.68169	6.66717	7.65151	7.08796	6.65465	6.19164	6.43374	6.52998	6.44547	6.17129	6.68956	6.42232	6.4753	7.57423	7.23982	6.49753	6.58615	6.74025	7.06528	6.06196	5.63525	6.58641	6.45612	6.67844	6.4234	7.34316	5.68922
ACP2	6.2618	6.03247	6.29981	6.14342	5.90591	6.27776	5.98861	6.00046	6.17174	6.48848	6.21616	6.00295	6.65134	6.54752	5.91412	6.09027	6.32251	6.43772	6.47748	6.34114	6.02133	6.03304	6.65946	6.31118	6.42746	6.34243	6.4285	6.59219	6.70172	6.14094	6.55307	6.23998	6.67158	7.10095	6.60026	6.94976	6.30989	6.46981	6.23358	6.74984	6.1108	6.76335
ACP5	6.56979	6.21539	6.26804	6.17977	5.96771	5.92189	6.4608	5.97065	6.41927	6.22755	7.21288	5.21064	6.4454	6.20178	5.34564	5.40458	5.91766	4.89745	5.85485	6.33426	5.86576	6.1649	6.7887	6.72953	6.18647	6.11191	6.48515	6.45399	6.18232	6.20706	6.85609	6.25565	6.11788	7.01307	5.7063	6.43827	6.07482	6.09015	6.13119	6.58633	6.61834	7.11515
ACP6	5.63407	5.62312	5.46972	5.00277	5.44444	4.91816	5.22327	5.28514	5.15823	4.5767	5.15324	7.09577	5.5774	4.86102	5.48573	5.96385	5.66851	6.28865	5.74403	4.8499	3.59986	4.96078	4.87872	5.42214	5.2278	5.74914	5.46184	4.89945	5.22072	5.2899	5.00255	5.17634	3.90342	4.67141	5.04557	4.9953	6.00332	4.93713	5.95454	5.19716	6.08099	4.38467
ACPP	3.90774	4.70504	4.65903	3.71794	4.38467	4.76933	4.77957	4.4388	4.52189	4.25639	4.41272	5.26277	4.34216	3.71513	3.5613	2.76731	3.31178	3.48178	3.71424	3.93567	5.52582	4.43981	3.97387	4.72316	4.53104	4.02168	4.27051	3.83715	3.84311	4.21567	3.9529	4.17856	3.66157	3.83276	4.13392	3.58752	4.35401	4.29257	4.53015	4.31966	3.51867	3.99049
ACPT	5.62529	6.05154	5.97035	5.74743	5.68188	5.62056	6.17749	5.8785	6.02195	6.12696	6.15739	4.92934	6.35964	5.65397	5.37234	4.63031	5.56009	4.58579	5.18382	5.8145	5.76634	5.88996	5.93529	5.98794	6.03765	5.79531	6.08516	5.86992	5.72416	5.36584	5.3003	6.12276	6.01016	5.56811	5.87345	5.82477	5.78784	5.91245	5.63566	6.06133	5.12477	5.65688
ACR	4.36903	5.24352	5.11855	4.71299	4.86054	5.15666	5.40456	5.29853	5.39239	5.02771	5.23091	5.0614	5.28	4.86413	4.57021	3.84333	4.70348	4.05637	4.19477	5.10056	5.2176	5.09482	4.82852	5.15953	5.03719	5.06916	5.16675	4.62768	4.76732	4.52469	4.68127	5.17974	4.53128	4.82184	5.20522	4.53827	5.01671	5.63912	4.77346	4.96076	4.96122	4.72145
ACRBP	5.64742	6.40724	5.87942	5.68815	5.35608	5.89742	5.85293	8.13646	6.43526	5.75809	6.57504	5.20003	6.54331	6.1091	5.33462	4.46497	5.08299	4.61434	5.05948	6.37881	5.52045	6.0773	5.48037	6.16866	6.1995	6.01	6.03201	5.72521	5.65728	5.37496	5.55422	6.17461	5.05037	5.61553	5.4696	5.50204	5.56119	5.5343	6.05357	5.76015	4.94791	5.53316
ACRC	4.81828	4.99802	5.39742	4.815	4.78742	4.96425	5.29283	5.1871	4.97838	4.85737	5.30414	3.71628	4.99975	5.3804	4.39228	4.37148	4.66578	4.41099	4.40053	4.94236	4.33212	4.84158	4.6847	4.94021	4.79638	4.91631	4.95433	4.89749	4.64056	5.03213	4.97516	5.05912	5.21937	4.68751	5.21165	5.92459	4.7119	5.23676	4.81718	5.04273	4.48166	4.95475
ACRV1	6.26868	6.83087	7.0056	6.33459	7.26857	6.95813	7.53142	7.02293	7.22767	6.1966	6.94733	6.40799	6.54328	6.63944	4.65959	5.02187	5.26551	3.88232	5.70105	6.33426	6.58457	6.37713	5.6467	6.72681	6.48149	6.79749	6.68541	6.29622	5.77892	5.81766	6.65341	6.91871	4.82788	5.22155	4.38037	5.41283	5.64991	6.05696	5.9941	6.42361	4.24948	4.65688
ACSBG1	4.69967	4.84125	5.23594	4.43581	4.6592	4.90245	5.15715	4.94092	4.75863	4.69738	5.00816	5.75168	5.04896	4.73144	4.81668	4.309	4.36097	4.95123	4.62193	4.93931	4.40717	4.83704	4.5583	4.80054	4.77193	4.95773	4.95453	4.52471	4.01549	4.33598	4.32756	4.82167	4.53087	4.55801	5.11571	4.69754	4.90482	4.72947	4.82704	5.0355	4.2972	4.25623
ACSBG2	5.26179	5.73234	5.26856	5.14544	5.72979	4.68216	5.44729	5.69127	5.34878	4.8662	5.61907	5.72091	5.6392	3.91276	4.01709	4.05869	4.12536	2.64204	4.80147	4.94051	5.11221	5.69078	4.48269	5.08065	4.91721	5.34881	5.41999	4.92758	4.94542	4.72038	4.82211	6.04397	3.70504	3.90385	4.35174	4.5858	5.17554	5.4602	5.91334	5.01678	3.86939	4.75321
ACSF2	6.34362	6.282	5.97358	5.11377	6.43131	5.10592	6.52259	5.93351	6.19562	5.22763	6.12331	6.10485	6.4555	5.55046	4.94518	6.02685	5.52096	5.56905	5.22485	6.3729	4.38002	6.99809	5.22512	5.31465	6.24891	7.13853	6.18954	6.45392	6.05894	6.26913	5.38006	6.22359	5.88004	5.76204	6.30263	5.54729	5.87242	4.37618	5.97608	6.28596	5.83441	6.3124
ACSF3	5.29237	5.85409	5.801	5.06699	5.54129	5.60577	5.68772	5.67788	5.7076	5.89937	6.04339	5.2581	5.8045	5.76159	5.24695	5.06703	5.24357	5.29186	5.57507	5.65043	5.29123	5.93316	5.85564	5.8518	6.02296	5.51515	5.76424	5.89323	6.03998	5.56356	5.68888	5.6786	5.76733	5.64926	5.8575	6.19018	5.60567	5.71999	5.47076	5.68906	4.93611	5.93487
ACSL1	4.40592	4.21366	4.07101	4.68507	4.03687	3.95328	4.18084	4.2962	4.15404	3.88335	4.00929	4.84438	4.07045	4.50222	4.7573	4.87696	5.26717	5.30626	5.07954	4.39252	3.98683	3.75337	3.89378	4.46506	3.94498	4.62648	3.96763	4.21242	3.93306	4.51961	3.98904	3.89163	3.61702	4.21394	3.41656	4.95594	4.34404	4.48893	5.14546	4.26534	4.65619	4.50497
ACSL3	7.47407	7.04052	6.54564	7.99186	7.51551	6.21464	6.95923	7.14295	6.95682	6.73689	7.00129	4.92724	6.54157	7.37986	7.49662	8.0249	6.97104	7.46963	7.51696	6.08192	8.67901	6.90774	6.87647	6.82404	6.09793	6.74275	6.48529	6.7223	7.19942	7.52522	6.93203	6.93621	6.2461	6.29127	5.41263	5.30899	6.42802	6.59786	7.19971	6.68975	7.54504	5.88523
ACSL4	3.07371	2.95627	2.83343	3.79454	2.94191	2.82492	2.66525	2.84607	3.11872	3.02454	3.0533	4.67176	2.52586	2.4991	3.47567	3.9441	3.01054	2.85222	3.04002	3.59429	3.82731	2.83343	3.70005	3.25162	2.97554	2.4905	2.67239	2.73314	2.41754	2.53278	2.97836	2.9519	2.97814	3.33707	2.6826	3.08522	2.58576	3.34059	2.7977	2.29229	3.76878	3.24114
ACSL5	4.65557	3.72971	3.82562	3.80578	3.71469	4.03132	3.87527	4.22482	4.39021	3.9836	4.0456	5.62773	3.75868	3.80341	3.55002	3.53602	3.94722	3.90776	3.37422	3.87556	4.00174	4.66676	4.16805	4.20519	4.045	4.37986	4.24362	4.19717	4.76373	4.90388	4.09842	3.85104	3.96127	4.38948	5.07302	3.97316	4.30689	3.90051	3.96326	4.68125	3.71466	3.9293
ACSL6	2.75772	3.50579	3.48788	2.6783	3.49822	3.49822	3.1736	3.12043	3.16615	3.14755	3.45798	4.08462	2.88764	2.92609	2.74313	2.55338	3.1152	2.74007	2.58796	2.86285	4.16624	3.63858	3.09873	2.98644	3.33009	2.96848	2.93541	2.67733	3.21328	2.83918	3.05372	3.29542	3.63436	2.82389	3.11313	2.79702	3.28683	3.49904	3.07305	2.84142	2.69206	2.92359
ACSM1	5.65201	6.18005	6.32971	5.87776	6.01465	5.5678	6.397	5.88103	6.40218	5.5304	6.28903	4.68434	6.55765	5.28294	5.6755	4.58599	5.14579	4.3113	4.86258	6.06157	5.43575	5.51222	5.49545	5.92767	6.08088	5.93761	5.8678	5.595	5.1948	5.81099	5.17635	6.11352	5.32051	5.29279	5.81004	4.81751	5.96197	5.79064	5.61563	6.17826	4.73528	5.80524
ACSM2A	4.87251	6.58524	6.31298	5.48812	5.97075	6.43703	6.13896	6.37557	6.32742	5.94841	6.35538	6.58343	6.00486	5.36142	5.25587	4.23271	5.3455	4.39143	5.1427	5.66476	6.02538	6.08389	5.71481	6.04087	5.97439	6.10055	6.05227	5.51778	5.03798	5.35483	5.43817	6.2764	5.19419	5.21444	5.7869	5.24204	5.65199	6.01646	5.74377	5.5815	5.00118	5.65224
ACSM2A /// ACSM2B	3.78885	5.77572	5.26856	4.73993	5.89495	5.39501	5.90568	5.81971	6.27706	5.14711	5.78448	3.83343	5.75306	4.59392	3.85044	3.43369	3.6927	3.09131	3.98835	5.17581	4.99012	5.32339	4.53893	5.87837	5.17505	5.80597	5.61791	5.48357	4.56637	4.82033	4.65274	5.59083	4.32256	3.98218	4.49243	3.79009	5.34017	5.2709	5.36877	5.2117	3.70413	5.5403
ACSM2B	4.20745	5.50016	5.49907	4.87636	5.43548	5.55241	4.84528	5.6412	5.39091	4.85859	5.84186	7.11793	5.35276	4.62899	4.6405	3.61349	4.95565	3.68158	4.29087	5.04499	5.72256	5.30376	4.78785	5.13524	5.24305	4.62292	4.99671	5.03699	4.091	4.64709	4.78891	5.51956	5.0121	4.99011	5.60978	4.81551	4.94144	5.31157	5.02416	4.88155	4.59021	4.83632
ACSM3	5.27506	5.49673	5.50231	5.18225	5.60225	5.49503	5.75849	5.3638	5.90262	5.00408	5.53272	5.46596	5.31952	5.01692	4.99951	4.82327	5.01389	5.17657	4.89276	5.49646	5.67152	5.96505	5.19782	5.60044	5.3823	6.38918	5.22759	5.04303	5.09645	5.99294	5.1864	5.79405	5.1672	5.37338	5.81426	4.80258	4.74862	5.78648	5.68547	6.00405	4.80164	5.14192
ACSM4	4.35365	5.18571	5.45213	4.37174	4.77698	4.58997	4.79144	4.79698	4.93046	4.40297	4.38242	6.07979	4.84474	4.93585	3.66512	3.04582	3.53476	2.69626	3.93119	4.34977	4.58652	4.92624	4.05767	4.63037	4.57227	4.61969	4.63655	4.13756	3.86735	4.13503	4.22714	5.05603	3.66211	4.19589	4.09559	4.35223	3.77541	4.31313	4.08714	4.80355	2.97213	3.56955
ACSM5	6.31566	6.84284	6.95578	6.21359	6.79239	6.79836	7.12256	6.85201	7.02671	6.39471	7.05077	5.82238	6.80757	6.43251	5.56991	5.41568	5.50617	5.30434	5.87409	6.65768	6.50629	6.6548	6.04671	6.90867	6.50099	6.72898	6.90672	6.32984	5.87496	6.28733	5.92272	6.92227	6.00026	6.36288	6.44271	6.33626	6.80808	6.53329	6.45144	6.57858	5.83937	6.77112
ACSM6	6.11348	6.74457	6.75415	6.33519	6.5464	6.37177	6.78388	6.90186	6.54777	5.98611	6.57639	5.82674	6.42453	5.24901	5.31248	4.32544	5.29779	3.8936	5.49233	6.03472	6.27264	6.15029	5.79405	6.41452	6.06925	6.52367	6.26002	5.6755	6.01065	5.85396	5.80026	6.70289	5.16594	6.16915	5.26276	5.01999	6.44207	6.28688	6.36369	6.38616	4.90979	5.92404
ACSS1	6.53784	6.33684	5.9841	6.23499	5.92245	6.23106	6.16699	5.87794	6.02674	6.02534	6.00664	5.80301	5.8233	6.13474	5.91425	6.32872	6.07755	6.30083	6.09176	5.69018	4.66196	5.97879	6.40406	6.2888	6.80108	6.49294	6.32486	6.10802	7.27071	7.07587	5.93254	5.93307	6.88238	6.59218	6.52612	6.99495	5.8603	6.41405	5.78158	6.22312	6.16687	6.7062
ACSS2	6.62632	6.02883	6.10085	6.66017	6.43248	6.5487	6.36455	7.37642	7.12611	6.32328	6.81576	5.23597	6.85489	6.48773	6.96866	7.34032	6.37028	7.50183	6.90052	6.69428	5.7958	8.01196	6.74197	6.41764	7.60046	7.35755	6.40046	6.40306	8.22738	8.09245	6.62519	6.39795	7.30656	6.87768	7.53355	6.17666	6.5515	5.63739	6.20326	7.73756	7.06796	6.99949
ACSS3	4.06329	4.46763	4.44424	4.23503	4.48939	5.05375	4.37578	4.48645	4.29293	4.41481	4.37772	5.60582	4.09364	4.52278	4.05472	3.98126	3.99823	3.57426	4.23532	3.82673	4.02373	4.70895	4.26194	4.38174	4.57658	3.78867	4.53707	4.28666	4.19158	3.99548	4.11152	4.10783	4.05123	4.34224	3.99713	4.2628	4.00271	4.48627	3.98256	3.77746	4.08308	3.75158
ACTA1	4.83312	5.54525	5.43509	4.99144	5.27924	5.66321	5.29533	5.43699	5.21786	6.21494	5.45235	4.89364	5.35362	5.64713	5.73697	5.03271	5.80016	5.4524	5.27386	5.17454	5.1423	5.24162	5.70321	5.64068	5.46806	5.01357	5.46141	5.53498	5.44654	5.13837	5.46394	5.06106	5.5313	5.50002	6.3585	5.45632	5.69462	5.80638	5.36147	5.36966	5.80266	6.05665
ACTA2	5.78684	6.48736	6.1498	6.731	6.11506	6.28949	6.36189	5.92139	6.22232	6.80894	6.34761	4.85221	6.05906	6.39193	5.36755	7.76335	7.42249	8.65728	6.96197	6.08652	4.82476	5.63019	5.6104	5.96372	5.59872	6.00251	6.35083	6.17368	5.64689	5.79519	5.55996	6.0735	6.36678	5.57576	5.36097	4.81009	7.69539	5.40251	5.89474	5.78222	7.41809	5.59838
ACTB	10.8393	9.27536	8.57694	11.142	10.605	9.82002	10.2436	9.81672	10.5207	11.1388	9.79467	5.51984	10.1258	10.4505	11.0168	10.8425	11.1143	11.6344	11.7744	10.6995	7.76157	10.4651	10.7423	10.2783	9.29585	10.9395	10.4038	11.2347	11.2059	11.3962	11.2116	10.6917	10.6861	10.7051	10.4825	10.2341	10.9719	10.0357	10.5694	10.7402	10.6558	10.4121
ACTBL2	3.2656	3.81541	3.83672	3.50277	3.78459	3.83495	3.53221	3.94902	3.66506	3.23169	3.44256	4.89895	3.38311	3.28012	2.72802	2.19501	2.6515	2.3414	2.97802	3.16728	3.01479	3.15122	2.83247	3.38529	3.13679	3.11618	3.26321	2.95006	2.79389	2.97661	2.98479	3.62776	3.18287	2.61943	3.32289	2.76885	3.57944	3.77867	2.76614	3.05304	3.14805	2.98746
ACTC1	2.97427	3.6127	3.59092	3.98122	4.62092	3.56457	3.39818	3.53306	3.46461	3.63851	3.73578	4.64456	3.86178	3.2004	4.95222	5.38996	4.6688	5.4475	4.8795	5.2576	4.04247	3.42013	3.69201	3.35229	3.42577	3.25094	3.35313	3.30824	2.73431	2.77926	3.14335	3.83474	2.73559	3.12892	3.74539	3.50232	4.64078	3.41992	4.16238	3.35465	3.7597	2.74316
ACTG1	9.97921	6.63427	6.25764	9.68996	8.8956	8.17488	8.25019	8.32086	8.84777	8.20326	8.74453	6.04092	8.29391	9.56955	9.06561	9.3873	9.48776	9.76896	9.46052	9.08671	5.9822	8.72034	9.09829	9.05406	7.40301	9.441	9.09729	9.20027	9.11895	9.83457	10.0956	9.04369	9.24043	9.73177	8.4067	8.7964	8.32827	7.55237	8.97731	9.34167	9.30145	8.65134
ACTG2	4.89749	8.09568	5.22521	7.72578	9.3832	5.56068	6.29435	4.03915	5.66801	8.47892	3.33889	4.68138	6.93938	7.97044	10.465	10.1529	10.6586	10.5379	10.848	9.37899	3.37939	3.40956	6.11792	3.80159	3.4726	3.94387	4.84725	6.92429	5.19827	3.49581	6.47039	7.61812	5.98559	6.41525	7.63216	7.45049	9.67858	6.39037	9.12612	4.14511	10.2889	5.57207
ACTL10	6.52173	6.50143	6.8084	6.15905	6.3714	6.80917	6.48421	6.72449	6.69371	6.4978	6.83759	5.57448	6.47172	6.56762	5.94977	5.97715	6.52721	6.43091	6.21932	6.63774	6.91792	6.78119	6.60931	6.57254	7.16271	6.73045	6.8315	6.72044	6.87113	6.8165	6.80953	6.78788	6.54009	6.70804	6.52303	6.7941	6.58402	7.09424	6.50655	6.2685	6.04655	6.48363
ACTL6A	4.48498	3.13286	2.67687	4.00698	3.37244	3.57006	3.42294	3.61645	3.4574	3.54848	3.47667	3.47209	3.2227	3.79265	4.4584	5.41558	3.63066	4.72541	3.72577	3.40182	3.73341	3.82192	4.02609	3.3453	3.54157	4.30654	3.07765	3.63424	4.21889	4.94018	3.76021	3.52506	4.44266	3.60168	3.64554	3.58222	3.73182	3.91586	3.46305	3.54157	4.84278	2.94445
ACTL6B	4.30265	4.60743	5.07749	4.29752	4.81687	4.95426	4.91579	4.90429	4.88116	5.06943	4.91882	7.04207	5.15229	4.79504	4.90217	4.55359	4.4451	4.61646	4.61689	4.95246	4.82051	4.84062	4.88592	4.8779	4.66447	4.71077	5.05091	4.54082	4.8661	4.6915	4.72713	4.87739	5.07329	4.62343	5.59697	5.3719	4.97804	4.74368	4.64583	5.11381	4.48951	5.03419
ACTL7A	5.06825	5.42528	5.45931	4.88642	5.66822	5.6782	5.64908	5.70846	5.17931	5.01338	5.77805	4.81692	5.74588	5.39152	4.44435	4.55281	4.3966	4.37095	4.30166	5.16547	4.66771	5.04954	5.29147	5.11358	5.01611	5.07271	5.31811	5.32139	4.5136	4.76596	4.77291	5.03245	4.95769	5.01164	5.39367	4.92232	5.23046	5.22234	5.38521	5.34409	4.47349	4.96283
ACTL7B	4.99552	5.5361	5.88336	5.19373	5.43653	5.62168	5.6648	5.58765	5.77203	5.89221	5.9751	5.89199	5.71245	5.86845	5.07706	4.9864	5.63537	5.19031	5.48565	5.89358	5.60393	5.65737	5.8501	5.81282	5.74625	5.53379	5.84485	5.66772	5.65353	5.13479	5.60286	5.62445	5.91358	5.51702	6.22006	6.28476	5.57264	5.78995	5.64259	5.65466	5.0528	5.69226
ACTL8	4.11776	4.61644	4.25007	3.92683	4.4185	4.77723	4.35011	4.71057	4.59593	4.43448	5.14902	3.48075	4.13798	4.55444	3.89624	3.80207	3.99545	3.73837	3.90912	4.23722	4.67912	4.19162	4.20561	4.40963	4.70356	4.17929	4.41923	4.23714	3.9449	4.12403	4.46879	4.34648	4.65383	4.19733	4.99405	5.25071	4.34731	4.1398	3.98002	4.56031	3.26495	4.4366
ACTL9	3.99814	5.06467	5.30474	4.1823	4.42805	4.69099	5.06828	5.16514	4.93046	4.95225	4.61682	4.48035	5.10952	5.42247	4.11297	3.69564	4.37173	3.54819	4.25376	4.9291	4.53095	4.89251	4.69259	5.01081	5.40361	4.78494	4.82407	4.91395	4.61761	4.34772	4.45015	4.63459	4.45508	4.56492	4.42752	4.80493	4.70593	4.64785	4.49901	4.54822	4.23626	4.71242
ACTN1	7.11036	7.22182	7.03931	8.19951	7.4527	7.13171	6.74423	6.37703	6.5567	8.58463	6.96549	4.70654	7.13522	7.34004	8.21472	8.37123	7.99326	8.67751	10.1464	7.0795	6.59173	7.12806	8.58649	6.94062	6.95252	5.68975	7.20668	8.0283	7.12213	6.96108	8.65641	7.54616	6.77236	6.71172	7.12221	8.0169	7.44124	6.82536	7.10825	6.23363	7.88815	7.30843
ACTN2	2.89632	3.65395	3.65392	3.09459	3.59546	3.79305	3.47752	4.11447	3.52243	3.34092	3.30909	5.60419	3.41601	3.44423	2.65789	2.12421	2.70616	2.21435	2.76025	3.18984	4.24001	2.88295	3.06848	3.40097	3.76966	3.04183	3.3743	3.08937	3.23259	3.01417	2.96908	3.07474	2.8236	3.21354	3.67384	2.9948	3.45525	3.69194	3.7113	2.95858	2.91867	3.11953
ACTN3	4.41575	5.24588	5.7251	4.50711	4.61505	5.60629	5.2031	5.66356	5.08497	5.40909	5.08016	5.42854	6.40752	5.09198	4.52151	4.33888	4.48636	4.5567	4.47755	5.72857	5.46231	4.81002	4.92754	4.98921	5.37646	5.176	5.11905	4.96574	5.05594	4.70725	5.2653	5.10528	5.33803	4.7735	5.14782	5.9901	5.09423	5.19105	4.88961	5.03393	4.37599	5.59913
ACTN4	8.12804	7.45333	7.55908	7.80423	7.59995	7.60083	7.3439	7.09749	7.67801	8.70315	7.74651	6.07979	7.99511	8.39904	7.49219	7.79596	7.65505	8.17543	8.49476	8.16012	6.84997	8.17445	8.61402	7.947	8.35413	8.99036	7.72834	8.23214	9.85112	8.87777	8.64076	7.66463	8.1831	7.61321	8.119	8.81576	7.94985	7.21664	7.57772	7.98798	7.67968	8.32182
ACTR10	4.04962	4.40954	4.20111	4.26016	4.61446	4.04099	4.40329	3.97051	4.13042	3.83819	4.86986	5.23485	4.02162	4.52168	5.0177	5.41235	4.50054	5.20633	4.96273	4.36362	4.8376	4.36911	4.26989	4.28043	3.88707	4.16357	4.21026	3.89725	3.50949	4.28629	3.848	4.14774	4.01143	4.26542	4.20069	3.57634	3.85766	4.36315	4.35135	4.57476	5.10937	4.3843
ACTR1A	5.82425	4.67711	4.72006	5.82161	4.84615	5.48759	5.0423	4.54647	4.76203	5.67688	4.53698	4.79675	4.8518	5.53516	6.20053	6.53542	5.85767	6.72299	6.76089	4.75559	3.94671	4.85137	5.69579	4.92035	5.05587	5.71669	5.14087	5.95451	5.92187	6.06367	5.85207	4.81973	5.85673	5.96367	5.21412	5.68997	4.86856	5.26165	5.29469	5.49698	5.90152	5.52386
ACTR1B	6.45465	5.81759	5.39975	5.99615	5.65215	5.68175	5.54864	5.44681	5.53346	6.02429	6.14524	5.29313	6.19055	6.65953	6.50415	6.87181	6.9101	7.73035	6.76274	5.95079	4.98507	6.17842	6.59652	6.08408	6.2776	5.9515	5.82433	6.37908	6.83559	6.36462	6.74068	5.5788	6.29916	6.71469	7.18722	7.3743	6.07731	5.50373	5.92498	5.86698	6.6449	6.53444
ACTR2	6.56083	4.42733	4.20525	6.18268	5.97174	4.96089	4.58786	4.26805	5.2048	5.54697	4.93772	5.39386	5.1415	6.01548	6.95777	7.73791	7.15011	7.52878	7.10672	5.8156	4.78012	5.94172	6.32242	5.70616	5.59648	5.47726	5.33842	5.88265	6.72088	6.49394	6.90477	5.57162	6.02244	6.54257	5.6532	5.7208	5.94892	5.34496	6.04171	6.09751	6.49614	6.14649
ACTR3	8.18605	5.53057	4.83699	8.26534	7.00882	6.3031	6.39385	5.6753	6.89822	6.59753	5.97262	6.64006	6.22152	7.29806	8.44538	8.50508	7.83739	8.3603	8.23327	6.8824	6.86127	7.04556	7.43175	6.47321	5.70012	7.16212	6.61716	7.4344	7.2859	7.90108	8.06376	6.85118	7.91158	7.53756	6.07637	6.68996	6.21542	6.47044	7.27252	7.2295	8.13002	6.8739
ACTR3B	7.81866	7.3002	7.59922	6.75799	6.72612	6.75989	7.00486	6.65986	6.16228	7.57669	7.25526	4.04209	8.44329	6.51961	6.39637	5.88761	6.54865	7.17562	6.79147	7.98463	7.5781	8.37359	7.66099	7.36751	7.14387	7.2477	6.42843	6.158	8.30315	8.34398	7.5679	6.51426	7.2591	6.15812	6.3444	6.4765	7.54392	6.6223	6.37837	7.66291	6.40918	5.3514
ACTR3C	5.21578	5.36181	5.49189	5.27828	5.16255	5.35127	5.38571	5.2275	5.04745	4.98389	5.9395	2.88841	5.37415	5.64464	5.00457	4.12758	5.10405	4.0637	4.4764	5.81404	6.26939	5.92361	4.9459	5.73407	5.7405	5.53963	5.3779	4.61407	5.02629	5.38571	4.9581	5.09986	4.88904	4.87167	5.62879	5.18717	4.2512	5.49952	5.28598	5.14171	4.30801	4.94849
ACTR5	6.04328	5.4489	5.61579	5.75693	5.29549	5.8806	5.35775	5.35464	5.47484	5.66373	5.92864	5.82763	6.18633	4.70677	5.03719	5.24832	5.53447	5.73267	5.71141	6.01054	6.01724	6.9497	5.44428	5.70936	6.16985	6.37197	5.69247	5.60496	5.99834	6.36841	5.57999	5.38961	5.83493	5.19538	5.25359	5.76716	5.50916	5.3575	5.27563	5.19233	5.31969	5.6997
ACTR6	2.28725	3.0484	2.59693	2.45782	2.56494	2.83838	2.64042	2.71841	2.63424	2.71022	2.42533	4.71241	2.47472	2.84788	2.50677	2.62489	2.79677	2.72687	2.68109	2.3446	3.02606	2.83351	2.37885	2.61403	2.6282	2.57056	2.60044	2.77355	2.53711	2.34438	2.58852	2.52037	2.86511	2.66696	2.76623	2.64957	2.5489	2.77061	2.49893	2.41721	2.22421	2.94857
ACTR8	5.05624	5.21159	5.24502	5.16969	5.02729	5.08323	4.97276	5.04533	5.11592	5.03651	4.93417	4.24434	5.23107	4.61909	4.995	5.17358	4.87481	5.5179	4.82053	4.83969	4.98175	5.1739	4.98727	5.20656	4.72461	4.96633	5.179	4.89666	4.97625	4.93006	4.88492	5.23558	5.10394	5.23295	5.21542	4.97962	4.75099	5.19376	5.05039	5.22028	4.98143	4.8986
ACTRT1	3.0696	3.32963	3.61527	3.13874	3.19885	3.23429	3.56973	3.71415	3.62406	3.29919	3.7051	5.24905	3.28993	3.11636	3.1076	2.30487	3.24218	2.92084	2.97792	3.36582	3.13105	3.14476	3.14277	3.13013	3.62667	3.38603	3.64044	3.20009	3.13845	3.22387	3.47581	3.89189	2.94397	3.20886	3.85671	3.72485	3.01835	3.22491	3.60122	3.53828	2.89235	3.37864
ACTRT2	4.83365	5.34976	5.49854	4.69276	4.78152	5.46016	5.32532	5.38482	5.007	5.56094	5.32326	7.02523	5.47057	5.42532	4.82925	4.4075	5.17721	4.52191	4.75364	5.37911	5.27335	5.12867	5.31106	5.20979	5.16767	5.01498	5.17125	5.33213	5.04824	5.0372	5.10499	5.47145	5.3128	5.47671	5.32532	5.98572	5.29946	5.73535	4.90526	5.20151	4.65941	4.87931
ACTRT3	4.93631	5.77572	5.52417	5.00463	5.29214	5.49677	5.7547	5.38616	5.40473	5.55925	5.57777	6.02953	5.63304	5.15195	4.85184	4.15127	5.09037	4.05493	4.59572	5.28441	6.27834	5.3672	5.23971	5.36086	6.00421	5.44592	5.43335	4.89107	4.94037	4.87459	5.1169	5.44457	4.86342	4.74359	5.13833	4.85002	5.58488	5.51912	5.91011	5.02962	4.77385	4.82044
ACVR1	5.00127	4.92987	4.6319	6.06217	5.62044	4.82802	4.77248	4.73441	4.97923	4.65401	4.81433	4.78486	4.79533	5.06426	5.59739	5.98503	5.77608	6.18587	5.62406	5.2741	5.01095	4.70328	5.30279	4.91306	4.60882	4.612	5.0553	5.05225	4.73057	4.52461	5.40426	5.34934	5.06694	4.87921	4.33857	4.69709	4.86569	4.87571	5.41507	4.78231	5.80735	4.39914
ACVR1B	5.98111	5.37593	6.03806	5.54091	5.54814	5.58626	5.92547	5.6772	5.8697	5.70315	5.78139	4.33393	6.1216	5.64464	5.30831	4.85596	5.37269	5.20146	5.34573	5.88016	4.88274	6.45603	5.42216	5.36876	5.82767	6.36122	5.67341	5.32796	6.62098	6.03897	5.364	5.94039	5.51525	5.8242	5.7898	4.38802	6.29674	5.31969	5.7088	6.14511	5.12405	5.33187
ACVR1C	2.53188	2.91106	2.85075	2.63217	2.92645	3.03169	2.71485	3.32475	3.00883	2.81218	2.96979	5.35455	2.42538	3.23042	2.19373	2.19373	2.29666	2.1983	2.37164	2.38983	5.2934	3.02444	2.5982	2.815	2.71653	2.34094	2.64043	2.4991	2.82473	2.64043	2.58852	2.70071	3.3003	2.83052	2.60456	2.77747	2.60467	3.10009	2.53402	2.71342	2.24322	2.64191
ACVR2A	4.82577	5.20974	4.66937	4.62715	5.39225	4.51285	4.58487	5.1857	5.02788	4.48837	4.87866	4.52654	4.10263	4.64127	5.59585	6.15276	5.40512	6.75117	5.2628	4.62844	6.26939	4.42003	4.54964	4.57146	4.33305	4.66655	4.52788	4.45513	4.5136	4.2956	4.54187	4.96632	4.77609	3.80454	5.18147	4.26936	5.31516	5.67896	5.70311	4.2831	5.99563	4.68015
ACVR2B	5.82829	5.88147	5.78048	5.34541	5.58882	5.50059	5.59469	5.60166	5.76908	5.2786	5.78332	4.89897	5.63697	5.49925	5.19325	5.09072	5.40587	5.5239	4.9561	5.53773	5.73614	5.66773	5.58684	5.66404	5.71345	5.45979	5.56638	5.68227	5.4243	5.15993	5.33587	5.45052	5.43279	5.06799	5.66943	5.81674	5.5854	5.5693	5.26624	5.58744	5.23058	5.58635
ACVRL1	6.34365	5.68832	5.89915	6.46952	6.23321	6.46502	5.76753	5.33063	6.12393	5.79862	6.36278	5.03004	6.32403	6.13439	5.31004	4.98665	5.49916	4.72584	4.97532	6.22784	4.9195	5.81502	6.55395	6.49708	5.65774	5.62666	6.51642	6.47213	6.01459	5.74739	6.62861	6.27452	6.20209	6.38894	6.40031	5.71198	5.73008	5.53993	5.50558	6.61438	5.2874	5.33122
ACY1	5.61028	5.98715	6.1512	5.65876	6.02467	5.24519	6.58452	5.6753	5.63783	4.97524	5.48751	5.25511	6.20733	5.24246	4.48813	4.73281	4.52435	3.60707	4.95806	6.24394	5.85096	5.81266	5.29571	5.69555	5.73245	5.72639	5.84493	5.28481	5.24826	5.58602	5.52021	5.50278	5.39655	4.68941	4.8232	4.48399	5.4318	6.09663	6.00047	6.03342	4.45252	5.04557
ACY3	4.43086	4.86751	4.53494	4.24089	4.55537	4.70815	4.5736	4.84612	4.91195	5.03176	5.12194	3.99905	4.80148	5.01537	4.01221	3.9546	4.37481	4.13901	4.28051	4.50565	4.77154	4.64699	4.74839	4.84285	4.75613	4.5384	4.79162	4.86136	5.03725	4.5231	4.74038	4.26028	4.97705	4.40989	5.36408	5.51784	4.64711	4.62098	4.39226	4.9248	4.0404	4.98571
ACYP1	6.41591	6.21483	6.14741	6.496	6.42521	6.62306	6.01987	6.44623	6.14243	6.36827	6.17271	4.30204	6.01525	6.43693	7.42406	7.71081	6.93802	6.86667	6.21355	5.99108	6.57215	6.99928	6.73951	6.24211	6.45009	6.787	6.169	6.53549	6.74159	7.75725	6.45621	5.88109	6.86543	6.15906	6.63121	6.24586	6.32157	6.34702	6.80318	6.35245	7.70594	6.08567
ACYP2	2.0448	2.02212	2.21312	1.97493	1.92844	2.16816	1.98552	2.20971	2.11439	1.9197	2.12488	4.97482	2.09611	2.27932	3.40998	3.46333	2.35616	2.87549	2.7819	2.82775	2.20261	2.12757	2.10127	1.7789	2.13632	1.87105	1.9848	2.11619	1.79212	1.79563	1.95814	2.08959	2.04429	2.31909	2.09612	2.57244	2.08565	2.24074	1.9129	2.10358	3.1827	2.23744
ADA	6.41913	5.26523	6.04068	5.94221	5.7486	5.99601	6.02124	6.1114	5.90431	5.56515	5.85143	4.90426	6.18452	5.71792	5.66179	5.25809	5.70099	5.15749	5.25406	5.84694	4.76993	5.95141	5.68515	5.95264	6.23294	6.23097	6.06921	5.81766	5.7335	5.27785	5.75269	5.64542	5.44678	6.18202	5.31277	5.80613	5.83997	5.84666	5.46462	5.96659	5.6662	6.33038
ADAD1	2.93463	3.82482	3.35269	3.34175	3.45464	3.772	3.73182	4.04938	3.50335	3.08532	3.93067	4.32617	3.30543	4.16143	2.43327	2.51711	2.89815	2.53267	3.04002	3.24815	4.87624	3.22241	2.94827	3.79692	3.62667	3.2277	3.35003	3.62314	2.99702	2.98146	3.3073	3.51174	3.17252	3.34338	2.89815	2.25248	3.3445	4.57414	4.1834	3.31886	2.38773	4.41297
ADAD2	5.80239	6.35484	6.49039	6.05806	6.08671	6.37324	6.17243	6.15588	6.41184	6.52781	6.58778	5.80149	6.47442	6.43544	5.65174	5.3215	5.76023	5.45371	5.992	6.60781	6.24295	6.37583	6.19497	6.29246	6.3474	6.24413	6.39239	6.40685	5.94862	6.00918	6.15865	6.24405	6.11685	6.42745	6.21582	6.49931	6.30435	6.54538	6.08455	6.36302	5.16748	6.33339
ADAL	2.76787	3.40984	3.57807	2.63052	3.0944	3.38285	3.52722	3.25448	3.14419	3.07219	3.20051	5.09441	3.04139	2.97544	3.0403	3.46909	3.12648	4.3939	3.03271	3.06955	3.63027	3.18484	2.72564	3.35138	3.06459	2.88676	3.13353	3.12429	2.79962	2.66668	3.18324	3.31013	2.73564	3.45924	2.88316	2.58491	3.3307	3.76345	3.44786	2.91963	3.49826	3.10093
ADAM10	3.71407	3.39904	3.57518	3.44482	3.52405	3.8354	3.48434	3.76618	3.54404	3.48588	3.50759	4.79103	3.34102	3.54266	3.71993	4.01701	3.82629	3.84458	3.48303	3.30461	4.59788	3.4875	3.5397	3.38381	3.55817	3.55775	3.62215	3.42569	3.41296	3.37884	3.72899	3.55884	3.72197	3.87491	3.9049	3.79495	3.51481	3.74701	3.74974	3.72314	3.93214	3.94539
ADAM11	5.28422	6.40241	6.18521	5.62599	5.90822	6.50066	5.92658	6.03904	5.98403	6.32103	6.39649	4.67176	6.08971	6.16828	5.61394	5.1605	6.04475	5.02311	5.31211	6.10423	6.14929	5.92486	6.07198	6.02038	6.355	6.03221	6.05521	5.82939	6.01365	5.49191	5.96802	6.0374	5.87369	6.0036	6.0955	6.09133	6.13805	6.28002	5.7832	5.94368	5.48264	6.09008
ADAM12	5.3936	5.36102	5.5501	5.71148	5.57988	5.80551	5.90082	5.77043	5.85146	5.56141	5.77885	4.90901	5.78475	5.276	4.87778	4.37411	5.05488	4.17291	4.56147	5.46058	5.75935	4.93585	5.44428	5.43281	5.24083	5.40091	5.45978	5.90109	4.99356	4.96074	5.40306	6.02651	5.61418	5.85944	5.6679	4.72595	5.47236	5.90508	5.93049	5.12899	5.84144	5.22361
ADAM15	6.05433	6.24754	6.2174	5.86147	5.94658	6.42558	6.01797	6.17821	6.20142	6.59229	6.28288	4.80023	6.14133	6.56927	5.73499	5.80211	6.08232	6.02831	6.03894	6.41834	5.75421	6.13842	6.5869	6.27456	6.55551	6.34758	6.4523	6.68804	6.9979	7.04326	6.50106	6.22832	6.45385	6.34915	6.66603	6.70474	6.27437	6.4843	5.98951	6.03366	5.65531	6.489
ADAM17	5.29906	4.57057	4.87741	5.23405	4.76089	4.7767	5.02729	4.62966	4.97902	5.02389	4.82362	5.30103	4.87807	5.39569	5.12929	5.06102	5.56987	5.23424	5.03568	4.71625	4.49334	4.82697	5.10367	4.81628	4.91527	5.01255	4.87625	4.94972	5.52557	4.729	4.86497	4.67241	5.01093	4.86471	5.32963	5.90728	5.40974	4.76673	4.92805	5.07194	5.44566	5.09415
ADAM18	3.23306	3.91308	3.94174	3.12896	3.66241	3.74752	3.51106	4.01066	3.41047	3.4662	3.85209	5.13053	3.32276	3.64878	2.89368	2.11454	3.35099	2.38549	3.01964	3.06955	5.31417	3.37167	3.14646	3.63624	3.40531	3.37429	3.35858	3.27477	3.23832	2.97913	3.39104	3.47042	3.23306	3.32662	3.03107	3.42795	3.06738	4.13063	3.43813	3.39584	3.31695	3.43022
ADAM19	6.31361	6.11071	6.60091	6.74931	7.05891	6.65243	6.61917	5.96148	6.45528	6.82548	5.70512	5.44721	6.58218	5.81715	6.35311	6.40662	6.11271	6.9022	6.8577	6.41826	5.58587	6.24604	6.68978	6.38488	5.67636	6.32751	6.71298	7.28205	5.53953	5.91428	6.98209	6.99958	6.47421	6.48485	5.5733	6.79453	6.60253	6.60653	5.98503	6.22206	5.56723	6.553
ADAM2	2.62544	2.66161	2.98105	2.44374	2.91717	2.82289	2.79153	3.50644	2.56896	2.60645	2.8311	4.67176	2.47754	2.48683	2.4538	2.29412	2.06245	2.00195	2.39679	2.47738	3.65416	2.93005	2.35767	2.96153	2.61133	2.53482	2.70513	2.52899	2.46732	2.44317	2.54079	2.73414	2.40736	2.32986	2.49392	2.39679	2.68089	2.97804	2.70412	2.41721	2.94959	2.99466
ADAM20	4.32893	4.4462	5.0748	4.68347	4.62197	4.91379	4.87814	5.86749	4.93634	4.3124	4.7715	5.16972	4.19773	4.32663	3.83584	3.85475	4.44707	3.75639	3.87891	4.25828	4.2344	4.91905	4.00856	4.75916	4.37188	4.39931	4.30727	3.94533	3.53722	3.97073	4.19162	4.80418	3.85752	3.81903	3.95877	3.61211	4.28236	5.03461	4.28911	4.35369	3.97866	3.61566
ADAM21	5.69314	6.79594	6.52611	6.41079	6.98322	6.42345	6.94298	7.01387	7.019	6.11307	6.9107	4.39485	6.16268	6.34571	5.11314	5.32905	5.38013	3.52553	5.48125	5.92277	6.40122	6.35679	5.64053	6.86045	6.20679	6.67391	6.50573	5.58526	5.41769	5.51119	5.65762	6.54482	5.39846	5.49146	5.4025	4.95886	6.4305	6.47588	6.60986	6.73197	5.28617	5.24284
ADAM21 /// ADAM21P1	5.34324	6.58586	6.77423	5.93558	6.67576	6.29673	6.66871	7.22622	6.68378	5.76519	6.36042	6.15604	6.18848	6.0679	4.91068	4.27153	4.97227	3.90393	5.14012	5.86208	6.27462	6.27307	4.89449	6.35678	5.55515	6.18881	5.93504	5.45973	4.91416	5.11914	5.4906	6.36642	4.38939	5.05845	5.01758	4.56224	5.84713	6.06842	5.8012	5.84864	4.65906	6.11038
ADAM22	3.84938	4.55145	4.40402	4.00331	4.57054	4.39278	4.41754	4.80152	4.22092	4.11381	4.18689	5.02637	4.2676	4.16475	3.5215	4.99444	3.84513	3.94014	3.6009	4.14809	5.36315	4.21732	4.07698	3.95196	4.1241	4.04105	4.20312	4.01199	3.82296	3.95475	3.99942	4.13661	3.94483	4.00479	4.25697	4.00011	4.55628	4.29383	4.35623	4.00228	3.94123	3.88723
ADAM23	5.85725	6.58455	5.9317	6.01911	6.56622	6.10917	6.07254	7.01014	6.58041	5.83534	5.86367	3.33791	6.12054	5.63413	4.56321	4.55561	4.68656	3.67107	5.31894	5.82033	6.85714	5.93471	5.27554	6.92293	5.89506	5.75851	6.21489	5.98807	5.47858	5.73654	5.39788	5.98667	6.2464	5.21309	5.27928	4.66479	5.9832	6.01603	6.18427	6.08761	4.78751	5.17338
ADAM28	7.78633	7.5595	7.16213	8.11802	7.45094	6.78139	6.96537	7.31058	7.22039	7.45078	7.05382	4.23904	6.97624	6.93555	7.15177	7.21878	8.24029	6.65824	6.74482	7.04384	7.57759	5.81588	7.91378	8.36682	6.16479	5.99756	7.86412	6.55136	6.18686	7.53185	7.1482	7.41106	7.88946	8.7535	8.69482	9.03093	6.68927	7.87786	7.54786	9.48155	7.1112	8.02594
ADAM29	7.03151	7.21872	7.33905	7.13346	7.47041	6.33764	7.70656	8.26529	7.48036	5.78403	6.92283	4.05717	7.05637	6.67918	5.18788	3.49668	4.76572	2.84778	5.52538	6.57163	6.64076	6.60551	5.36053	6.80959	6.29149	6.96251	7.27131	5.82349	5.83215	5.8753	6.08907	6.9768	5.14875	6.1922	5.05581	5.07819	6.09443	6.10969	5.74201	6.336	3.11805	3.88818
ADAM30	4.7316	5.82949	6.19141	5.11332	5.54861	5.5903	5.29797	6.18795	5.39692	5.09143	5.84892	4.68387	5.40275	4.96713	4.36655	3.2895	4.30539	3.7034	4.17435	4.93019	5.18036	4.95737	5.09829	5.82357	5.49625	5.20423	5.41766	5.03217	3.79232	5.07733	4.69662	5.68274	4.6518	4.78693	5.43875	4.84021	5.38322	5.31969	5.12639	5.05311	3.68003	5.15049
ADAM32	4.97424	6.04052	5.16293	4.99036	5.59039	5.78036	5.64805	5.72184	5.24447	5.15772	5.70968	5.69306	4.99642	6.12056	4.80308	4.55072	5.63271	3.90822	4.78015	4.47216	6.94662	5.48319	4.53966	5.11609	5.13615	5.21378	5.10827	4.92276	4.88392	5.2468	4.95734	5.50624	5.13615	4.57494	5.06795	4.40484	5.226	5.68323	5.49941	4.93012	4.94255	4.35367
ADAM33	5.55157	6.92018	6.64914	6.3116	6.51818	6.29729	6.26525	6.50521	6.55937	6.77319	6.15898	5.55645	6.3192	6.70978	6.26687	6.17041	6.19579	6.89567	6.84579	6.8707	6.32619	5.95492	6.5052	6.28969	6.27381	5.69395	6.65803	6.54941	5.69807	5.52684	5.72648	6.11688	6.24877	5.88413	6.63306	6.56097	6.68744	6.44554	6.25606	6.60433	6.35649	6.50812
ADAM3A	3.24941	4.36583	3.90744	3.74015	4.48248	4.4848	3.85654	3.95667	3.8725	3.55695	4.33084	3.35119	3.31765	4.68265	3.60679	3.31601	3.99361	2.87753	3.29847	3.39746	4.51392	3.79041	3.57704	4.20874	4.0807	3.6571	3.7034	3.82131	3.52212	3.75825	3.57815	3.78392	3.26399	3.12409	4.59985	3.77707	3.65478	4.4223	4.78638	3.85557	3.13012	4.05449
ADAM7	3.07208	4.38997	3.96607	3.59462	4.45556	3.8662	3.72776	4.11357	3.5994	3.49212	4.33011	5.23383	3.50433	3.77998	2.94282	2.3582	3.48048	2.35605	3.46335	3.46858	3.96437	3.48195	3.52595	3.67799	3.23901	3.51978	3.70002	3.19002	3.16224	2.80991	3.18053	4.35384	3.32203	3.37698	3.00797	3.87713	3.16311	3.42839	3.70934	3.35448	3.52517	3.51871
ADAM8	6.10823	6.69915	6.3994	6.75282	6.43639	6.5005	6.44851	6.73101	6.69735	6.74305	6.77328	5.90228	6.77722	6.66784	5.99148	5.52064	6.44158	5.5201	5.98088	6.68621	6.8235	6.30799	7.13889	7.05908	6.93432	6.39482	6.93413	6.83585	6.4995	6.24292	6.8924	6.76333	7.07963	7.16476	6.56509	7.23559	6.6649	7.20368	6.58047	6.58517	5.93677	7.27379
ADAM9	5.34607	4.35766	3.93982	5.00658	4.8199	4.52031	4.44648	4.32984	4.60049	4.31425	4.17917	5.8178	4.30653	4.77292	5.80036	6.0563	5.01249	5.93573	5.80728	4.91922	5.40451	4.27569	4.69782	4.56323	4.01544	4.66992	4.4238	4.60217	4.7599	5.38082	5.41658	4.5819	4.7188	5.1829	4.16624	4.39267	4.07253	4.29575	4.93246	5.05147	5.41665	4.33203
ADAMDEC1	5.83784	5.06931	4.53531	5.65998	5.61113	4.16313	4.42011	4.58047	4.75002	5.66571	4.58329	5.3743	6.64021	4.93383	3.78741	3.21122	4.89777	3.17987	3.53018	6.83979	4.99306	3.69517	5.97646	4.98569	3.77857	3.85921	4.05958	5.27155	4.28661	4.59845	6.33458	6.14028	5.11556	6.92485	6.01102	5.10498	3.83072	4.80614	4.50229	7.40452	3.79405	6.72525
ADAMTS1	5.93176	5.74374	5.6154	6.87301	6.06342	5.91918	5.83202	6.12948	5.64902	5.75917	6.21793	4.92598	5.84741	6.58411	7.19597	7.79301	7.00556	6.4784	7.44297	7.36826	5.63105	5.07913	6.25929	5.88591	5.25186	5.23297	6.31757	6.28254	5.28754	5.51818	5.87582	5.56436	6.01788	6.2742	6.20054	6.1719	5.99071	6.0991	8.84835	6.80572	6.79237	5.9286
ADAMTS10	5.29543	5.76783	5.80637	5.28	5.47538	5.80019	5.73009	5.61387	5.64675	6.63944	5.72582	6.64568	6.15316	5.78985	5.73278	5.45162	5.82317	5.58666	5.68166	5.68042	5.59023	5.51577	5.79169	5.55331	5.54669	5.4545	5.79647	5.95423	5.7799	5.45171	5.6901	5.37538	6.73758	5.81341	6.93896	6.86711	5.96064	6.33588	5.67325	5.87514	5.40012	6.18156
ADAMTS12	6.79206	6.69846	6.96357	7.19914	7.1016	7.29353	7.14956	6.94665	7.26912	7.10221	6.63164	5.58568	6.83	6.68715	6.08767	5.9344	6.21116	5.70283	5.67314	6.66873	6.35897	6.35916	7.22519	6.55518	6.54211	6.47572	6.90998	7.8993	6.09624	5.87073	7.58205	7.43237	7.46053	6.80518	6.28446	6.82399	6.63306	6.48409	6.69123	6.29901	6.17984	5.77582
ADAMTS13	4.69414	4.8094	5.07774	4.43422	4.70258	4.88574	4.85149	4.91308	5.00662	5.07078	4.97594	5.66955	5.00739	4.8742	4.49744	4.36957	4.70413	3.64244	4.5949	4.91805	4.58267	4.80056	4.77714	4.85426	5.10114	4.79721	4.87261	4.94473	4.89631	4.633	4.87002	5.00608	4.82819	4.66986	5.2278	5.25312	4.70322	5.10698	4.87888	4.83341	4.24195	5.05021
ADAMTS14	5.56963	6.04905	6.26373	5.70358	5.86177	6.30997	5.96941	5.52362	6.02883	6.64365	6.02767	6.2683	6.08901	5.45437	4.79362	5.02848	5.59556	4.26236	5.08796	6.10893	5.61048	5.66526	6.26774	6.18487	6.47957	5.63898	6.30813	6.73623	5.95242	5.57359	6.23665	6.17018	5.55103	5.64311	5.78453	6.44101	5.74661	5.38882	5.38683	5.61958	5.25459	5.70588
ADAMTS15	6.14086	6.95854	7.06706	6.4329	6.44396	6.84772	6.79068	6.87526	6.64621	6.78607	7.03773	5.1378	6.79387	6.73659	6.1756	5.77918	6.20833	5.95601	6.31122	6.62814	6.86186	6.58189	6.58977	6.76199	6.80022	6.51248	6.65376	6.61806	6.3853	6.24169	6.64504	6.70482	6.46077	6.65861	7.07674	6.76527	6.64029	6.82327	6.71814	6.69575	5.82484	6.69675
ADAMTS16	5.54736	6.5844	6.33932	5.9596	6.58818	6.1544	6.73764	6.3415	6.69172	5.74474	6.78556	5.50897	6.44383	5.97066	4.89345	4.07853	5.01527	4.15153	5.33995	6.04601	6.60842	6.24039	5.67992	6.48885	6.36506	6.48696	6.6012	5.99054	5.50396	5.78587	5.63384	6.17842	5.30068	4.86009	5.10003	5.31513	5.88043	5.82699	6.3034	6.34701	5.19915	5.86886
ADAMTS17	3.14763	3.48855	3.80727	3.07202	3.34887	3.68711	3.50807	3.33126	3.26887	3.48109	3.5313	4.2399	3.86796	3.44435	3.3562	3.28738	3.45639	2.83979	3.01135	3.84846	3.84671	3.24912	3.49321	3.83908	3.49528	3.39202	3.44786	3.34006	3.12831	3.30116	3.28128	3.12774	3.27836	3.49194	3.68138	2.87308	3.51398	3.72652	3.53685	3.80743	3.29206	3.11436
ADAMTS18	3.82157	4.65419	4.77752	4.25861	4.86475	4.67842	4.74442	4.97665	4.63499	4.3198	4.95731	5.57068	4.65389	4.66838	3.64528	3.12893	3.83426	2.97026	3.74273	4.2054	5.04359	4.34927	4.06961	4.33836	4.27587	4.15285	4.51293	3.88386	3.67169	4.01747	4.00261	4.44813	4.05284	3.88577	4.30659	4.30213	4.35935	4.42863	4.47696	4.02942	3.47305	4.15655
ADAMTS19	2.36738	2.75405	2.72721	2.4842	2.78796	2.86792	2.60871	2.88629	2.69326	2.64861	2.76424	4.0662	2.44001	2.83269	2.40389	2.17076	2.55958	2.07659	2.17481	2.27536	3.64109	2.78743	2.54266	2.66582	2.61547	2.42564	2.59782	2.70284	2.49309	2.55286	2.49594	2.61163	2.77061	2.64832	2.89627	3.07708	2.6065	3.19164	2.64328	2.5549	2.57756	2.77299
ADAMTS2	6.0465	5.98412	6.0829	6.18084	6.29264	6.31179	6.66812	5.81527	6.55499	7.47611	6.34579	4.81665	6.37848	6.69156	4.90444	5.60055	6.27792	5.35257	5.35246	6.70688	5.44841	5.669	6.48972	6.35868	5.56552	5.61833	6.74603	7.99022	6.05342	5.45036	7.98484	7.03836	7.72964	6.26223	5.62402	7.40109	6.53777	6.25826	6.27489	6.05692	6.55089	6.60269
ADAMTS20	3.48251	4.03493	4.15287	3.56441	4.56334	4.38754	3.91865	4.45836	4.12019	3.6854	3.9842	5.11939	3.83239	4.3453	3.1492	2.86795	3.68669	2.79717	3.3739	3.84825	5.31593	4.01494	3.71021	4.28899	3.99123	4.01809	3.94662	3.91662	3.64613	3.64565	3.84618	4.13079	3.2098	3.43169	4.04521	3.69028	3.83113	4.01762	3.89199	3.7932	2.93262	3.71095
ADAMTS3	3.54644	4.76031	4.30217	4.58834	4.87948	4.36437	4.4459	5.38758	4.27888	3.8301	4.89117	3.72742	3.57458	4.93583	3.30323	2.74581	4.22285	2.63714	3.61965	3.47737	6.31053	3.74142	3.89126	4.23506	3.70798	3.49343	3.67779	3.42599	3.61873	3.47978	3.82615	3.78191	4.00645	3.92798	3.86841	3.64656	3.84206	4.43457	4.5154	4.47303	3.34843	4.43294
ADAMTS4	5.88924	4.64647	4.59201	8.00971	4.88629	5.23279	5.71866	4.6706	5.34938	5.93726	5.38141	4.53453	5.48391	4.40188	5.17613	3.91691	4.8112	3.77951	6.62786	6.24571	4.73958	4.23149	6.77437	4.82503	4.72414	4.5099	5.53439	6.05403	5.1108	4.37796	7.09343	5.34241	4.7935	6.56355	4.74669	5.08495	4.88871	5.05141	7.21784	5.47232	3.90895	4.77651
ADAMTS5	4.0591	4.37038	4.27954	4.21366	4.64871	4.52707	4.42162	5.37199	4.23064	4.48156	4.54786	5.1513	3.78629	5.10353	3.16386	4.42622	3.97865	3.22105	3.61958	4.30181	5.56174	3.75867	4.14224	4.14219	3.98449	3.80782	4.37713	4.48003	3.76227	4.09739	4.22527	4.78124	4.37032	3.72875	4.16844	3.27996	3.8817	4.52848	4.0534	4.18923	4.52644	4.40296
ADAMTS6	2.77929	3.54615	3.42117	2.88038	3.35998	3.18552	3.15183	3.30949	3.3059	3.2561	3.27931	4.16526	3.238	3.25533	3.02611	4.34194	3.77142	3.58978	3.56364	2.94749	3.68735	3.17367	3.07069	3.14661	2.93155	2.97966	3.26972	3.18368	2.9508	2.59424	2.96863	3.6937	3.11067	3.05566	3.72646	3.51166	3.52027	3.52502	3.0525	3.20846	4.33413	2.95093
ADAMTS7	5.99832	6.48607	6.37403	6.473	6.38058	6.5419	6.42036	6.33535	6.53621	7.1493	6.96025	4.69932	6.58222	6.79849	5.85403	5.47627	6.167	5.41021	6.03652	6.57381	5.87635	5.98854	6.8546	6.65178	6.3521	6.12107	6.66225	6.86158	6.20808	6.00041	6.60501	6.71346	6.4072	6.45321	6.49791	6.83764	6.29067	6.46894	5.97869	6.40063	5.83885	6.69236
ADAMTS8	5.77901	6.65096	6.6472	5.99555	6.29201	6.25186	6.31885	6.24968	6.36967	6.18409	6.49648	5.29524	6.82524	6.16058	6.56927	6.4238	6.939	6.19719	8.20106	6.2928	6.44099	6.13076	6.30675	6.271	6.67314	6.14978	6.36871	5.97686	5.77153	5.56851	5.95227	6.4363	5.65168	6.15209	6.39307	5.90936	6.71459	6.7669	6.61371	6.36047	5.99563	5.94238
ADAMTS9	6.40627	6.45364	6.25603	7.29431	5.99455	6.98052	6.22619	6.19976	6.02029	6.00926	6.67517	5.82892	6.04014	5.38926	6.31469	5.12957	6.61201	5.23192	6.52172	6.06598	5.92446	5.52351	6.18584	6.04478	5.72621	5.59027	6.35459	6.05811	5.60252	5.76649	6.05502	6.31973	5.74214	5.89447	6.38086	5.76903	5.73279	6.33547	6.23418	5.5203	5.77696	6.05485
ADAMTSL1	5.05281	5.41763	5.64044	4.92914	5.42995	5.26468	5.46058	5.69984	5.44388	5.17122	5.48715	5.86025	5.33678	5.34024	5.18529	5.08318	4.91895	4.65452	4.98753	5.18726	5.45757	5.12171	4.88378	5.39689	5.54683	5.19794	5.50279	4.80884	4.74913	4.65522	4.74717	5.25633	5.02647	4.83279	5.35428	5.16528	5.36703	5.2562	4.97873	5.09316	4.94069	5.23581
ADAMTSL2	6.49887	6.87303	6.73116	6.51846	6.55272	6.76523	6.59903	6.60274	6.67338	6.83889	6.86658	5.7338	6.67094	6.71536	6.33674	6.16656	6.53294	6.30595	6.4255	6.51358	6.53073	6.4792	6.79188	6.67057	6.68605	6.30724	6.81717	6.84772	6.48894	6.33498	6.61459	6.60067	6.71373	6.77464	7.07744	6.9695	6.78962	6.96237	6.68398	6.73883	6.28054	6.70299
ADAMTSL3	5.46807	5.39108	5.28778	5.20978	5.49012	4.61874	5.4042	6.47705	5.92712	4.83708	5.69393	6.24186	5.1605	5.54781	6.32007	7.72549	5.65783	6.5221	5.92016	4.93947	6.21916	4.86884	4.09709	5.57438	4.79002	5.27905	5.3661	5.02191	4.26668	4.28537	4.29036	5.62299	4.34411	4.55884	3.07645	4.74549	5.21125	5.09654	4.72371	5.15173	6.2848	5.87024
ADAMTSL4	5.69808	5.78997	5.88338	6.18596	5.46935	5.54961	6.22234	6.04837	5.58229	6.39433	6.09764	6.02934	6.16382	6.39918	5.99239	6.29627	6.77675	5.53677	6.08335	6.44605	5.42637	5.65676	6.32433	6.26842	5.85991	6.27953	6.10698	5.73403	5.78363	5.66217	5.94245	5.63879	6.22323	6.58145	6.20333	7.28437	6.17226	6.7669	6.32037	6.48787	6.30928	6.25791
ADAMTSL4-AS1	4.87606	5.51615	5.14053	5.21471	5.00187	5.27141	5.53409	5.30906	5.22413	5.59011	5.32625	4.09416	5.54091	5.27002	5.07918	5.13761	5.52053	4.90137	5.1406	5.57572	5.16828	5.17762	5.61339	5.912	5.59213	5.87316	5.50228	5.22704	5.0902	4.81455	5.63132	5.41209	5.70597	5.47575	5.40096	6.77322	5.09609	5.57038	5.53545	5.42413	5.30153	5.36059
ADAMTSL5	4.8308	5.89706	5.54002	4.99858	5.21621	5.70805	5.52607	5.48379	5.47942	5.54567	5.93964	5.22392	5.58974	5.42388	5.37863	4.68602	5.14216	5.05146	4.80192	5.63845	5.02237	5.45153	5.57146	5.43705	5.53856	5.39627	5.42925	5.4433	5.51208	5.06523	5.37795	5.67905	5.58418	5.60155	6.27617	5.70536	5.61208	5.90155	5.16919	5.44152	5.10847	5.37631
ADAP1	6.42377	6.40806	6.33676	6.07063	5.91359	6.44857	6.28669	6.34258	6.18598	6.82135	6.13239	5.75945	6.69964	6.53773	6.10284	5.81157	6.20224	5.73851	6.19172	6.37685	6.04429	7.07676	6.86702	6.74688	6.95929	6.52506	6.31198	6.59668	7.2237	6.77846	6.84962	6.36794	6.77662	6.69901	7.00103	6.852	6.24475	6.59157	6.08669	6.57489	5.49338	6.99688
ADAP1 /// COX19	6.43442	5.85321	5.61919	5.29457	5.37733	5.93908	5.7325	5.95334	5.62793	6.39349	5.82169	5.57832	5.75059	5.93283	5.11208	5.53477	5.11065	5.54286	5.57805	5.70117	5.58162	6.22494	6.38898	6.19578	6.28084	6.07137	5.74292	5.95958	7.0501	7.02915	6.10389	5.69201	5.73452	6.08249	6.27797	6.40016	5.7601	6.0633	5.52193	5.79174	5.19266	6.55007
ADAP2	5.90431	6.06494	6.07981	5.92398	5.86879	6.05156	6.2598	6.33469	6.08113	6.13711	6.54686	4.67693	6.14532	6.11923	5.58725	5.81662	5.71074	5.64173	5.39217	6.03237	6.03855	5.84724	6.12214	6.66276	6.2309	5.77272	6.61729	6.18613	5.66554	5.88316	6.22806	6.381	6.28822	6.21889	5.8114	6.06438	6.13312	6.3065	6.34778	6.6864	5.95907	6.29432
ADAR	8.52625	6.45572	5.97743	8.15112	7.38007	6.77345	6.96213	6.47706	7.35507	7.16762	6.57838	5.22088	7.05645	7.94907	8.37456	8.6747	8.44888	8.43102	8.58515	7.77302	5.34016	6.73888	7.95473	7.39682	6.65321	7.60666	7.6096	8.15217	7.69647	8.16027	8.26794	7.38108	8.18671	8.24829	7.25181	7.20515	7.27403	7.38674	7.72695	7.55795	8.33599	7.68055
ADARB1	4.01328	4.63018	4.80516	4.4851	4.71583	4.61546	4.58763	4.53112	4.89931	4.44137	5.18799	4.38634	4.99748	4.62867	4.55461	4.37647	4.45604	5.69227	4.52984	4.79389	4.85299	4.5134	4.61457	4.70767	4.79389	4.5365	5.01761	4.46945	4.59995	4.39465	4.49281	4.79771	4.65832	4.73013	5.1485	4.70852	4.90808	4.90631	4.79776	4.94142	4.05537	4.76307
ADARB2	4.50042	5.32225	5.67503	4.7808	5.30525	5.34505	5.37343	5.11355	5.46076	5.6072	5.66927	5.49417	6.07461	4.92105	4.49016	3.51371	4.98642	3.8197	4.7316	5.82258	6.13072	5.36052	5.38096	5.21133	5.27123	4.98613	4.92145	5.004	4.83745	5.14904	5.1992	5.49496	4.884	4.90384	5.62653	5.57082	5.24151	5.29543	5.28173	5.15955	4.70931	5.22559
ADARB2-AS1	5.82966	6.77385	6.66799	6.26257	6.41604	6.53529	6.46948	6.50441	6.56561	6.46472	6.70695	6.94819	6.76461	5.97438	5.86261	4.52203	5.48389	5.04836	5.8347	6.4473	6.38342	6.63381	6.33931	6.53828	6.37332	6.49153	6.22324	6.3367	5.85259	5.93943	6.0737	6.2763	5.58878	6.0816	5.98841	6.02516	6.3284	6.52742	6.09288	6.35863	5.73699	6.1305
ADAT1	4.61367	4.86242	5.01058	4.94393	5.11874	4.88715	5.05781	5.16516	5.30481	4.89461	5.02756	5.63678	4.98011	5.30047	4.22532	4.55978	4.97452	5.28899	4.75335	4.92081	5.19678	5.00113	4.95989	5.12223	5.13767	5.01814	5.0748	5.19299	5.0785	5.15339	4.93451	5.02409	5.43405	4.73735	4.80276	5.09486	5.04504	5.02027	5.14112	5.01342	4.31503	5.25123
ADAT2	5.04739	3.7353	3.83755	4.2548	3.59917	3.69128	4.37281	4.24722	3.78374	4.42037	3.95785	5.11048	3.66745	3.72442	2.96746	3.91477	3.312	3.81007	4.23891	3.62682	5.01328	4.8619	3.95517	4.10872	4.7899	3.87268	3.88968	4.03153	4.91536	5.21591	4.36028	3.41254	3.38585	3.89833	3.3824	3.64557	3.59614	3.39805	4.40309	4.18867	3.10148	3.64184
ADAT3	5.79877	6.42027	6.52454	5.92163	5.69117	6.50623	6.25737	6.25103	5.96894	6.8482	6.45432	6.38663	6.36984	6.30792	5.95298	5.81981	6.22146	5.64611	6.09142	6.09252	5.75926	6.32782	6.49767	6.41253	6.43954	6.12772	6.34038	6.73433	6.32022	6.31943	6.46798	6.15558	6.7863	6.71196	6.48452	7.26503	6.10795	6.5038	5.63453	6.23129	5.49219	6.81871
ADCK1	5.63403	6.08482	6.10283	5.6689	5.95033	5.63976	5.88286	5.90254	5.83965	5.44942	6.03459	5.56041	5.88023	5.70973	4.91899	4.80957	5.46159	4.93276	5.35778	5.82071	5.53646	5.94491	5.48011	6.00052	5.78346	6.10705	5.833	5.90775	5.48069	5.79979	5.37671	6.01652	5.43046	5.61988	5.07066	5.83166	5.66282	5.42958	5.63695	6.08884	5.3647	6.06855
ADCK2	5.59068	5.83917	5.84469	5.08928	5.38013	5.62734	5.85451	5.6721	5.39218	5.44522	5.18104	5.74198	5.90803	4.83563	4.89297	6.0472	4.80301	5.60679	5.25263	5.5642	5.18411	6.2715	5.35206	5.38058	5.55281	5.75977	5.25697	5.5963	5.78135	5.97448	5.29591	5.16015	5.14114	5.14833	5.92061	5.34575	5.99703	4.99748	5.13185	5.75859	5.06767	4.70412
ADCK3	6.2178	5.52819	5.91494	5.76204	5.04105	5.44143	5.52902	5.53027	5.31518	5.90653	5.54495	5.61322	5.51421	6.13166	6.7516	6.85167	6.17203	7.83601	7.20987	5.37324	5.14865	5.7685	6.04848	5.66275	5.94776	6.08462	5.58537	5.60874	6.11347	5.87248	5.25158	5.50575	5.743	5.44577	5.87582	6.71772	6.14698	5.01682	5.79666	5.53499	6.4559	6.44362
ADCK4	4.69742	4.95659	5.12821	4.73747	4.87977	5.20284	4.89958	5.08137	5.10528	5.16532	4.79454	7.11793	5.02258	4.93933	4.83443	4.78018	4.85391	5.0083	4.9025	4.97712	4.90137	4.80002	4.97491	4.8711	4.82919	4.82623	5.15555	5.35527	5.18222	4.91858	4.90897	4.81631	5.21909	4.79302	5.65528	6.25949	5.12607	5.04874	4.75065	4.98798	4.70263	5.62466
ADCK5	5.47475	5.902	5.34284	5.11251	5.374	5.47525	5.59111	5.56463	5.81514	5.75237	6.05663	5.71425	5.42368	5.67914	5.21271	4.99016	4.95966	4.9804	5.40219	5.55723	5.10809	5.68501	5.54997	5.67939	5.63663	5.70967	5.86203	5.87734	5.85645	5.56576	5.62223	5.55679	5.58293	5.81709	6.3026	6.26261	5.59246	5.6022	5.41409	5.49379	5.06636	6.62687
ADCY1	3.36954	4.59758	4.12524	3.31322	3.60116	4.40585	3.9228	4.42028	3.79354	4.02034	4.30675	4.51809	4.22175	3.82581	3.81449	2.61192	3.57494	3.47315	3.20471	4.00346	5.20898	3.85728	3.59988	4.02596	4.29505	3.80363	4.06127	3.6732	3.65023	3.7183	3.51508	3.91951	4.26716	3.94857	4.45445	4.4017	4.10931	4.80978	3.80827	4.12537	3.64717	3.80814
ADCY10	4.61761	5.64	5.59943	5.56467	5.90339	5.50198	5.83798	6.2819	5.69093	5.01537	6.00784	5.94153	5.49372	5.42235	4.40221	3.56971	3.98579	2.93736	4.46449	5.186	6.31333	4.9304	4.09721	5.56536	5.08589	5.64492	5.38287	5.0995	4.91271	4.79348	4.94789	5.78681	4.29819	3.94154	4.07109	3.9647	5.09477	5.6086	5.28242	4.94173	3.99062	5.53864
ADCY2	5.15311	6.10134	6.08707	5.6191	6.0759	5.70207	6.20622	6.09713	5.8079	5.31325	6.08275	5.03559	6.13373	5.03684	5.01447	4.82796	4.55746	4.32527	5.05515	5.71655	5.05992	5.78297	5.27791	5.77402	5.72852	6.03543	5.79221	5.30425	4.74955	5.08063	5.35722	5.96445	4.66613	4.90048	5.39812	4.70498	5.34256	5.58747	5.72493	5.66419	4.73686	5.10966
ADCY3	6.39484	5.52907	5.6467	6.29765	5.59101	6.06767	5.7392	5.53812	5.72788	5.73196	5.69585	7.089	5.62234	6.08796	5.40377	5.56374	5.34785	5.68512	5.38622	5.83025	5.21253	6.23176	6.30611	5.87956	5.82647	6.05669	6.07387	6.27594	6.89204	6.62639	5.9205	5.69417	4.91091	6.2029	5.39541	6.19755	5.69205	5.85259	5.72366	5.54454	5.6394	5.57947
ADCY4	5.45544	5.54525	5.41615	6.92258	5.72998	6.05659	5.83243	5.55462	5.82856	5.92127	5.95434	6.18244	5.996	5.88234	4.9864	4.50959	5.28656	4.7627	5.01643	6.1219	4.72653	5.33804	6.40587	6.29801	5.64033	5.63774	6.85024	6.43383	5.45058	5.40137	6.06219	5.75368	6.07094	5.47318	5.67926	5.27715	5.47055	5.4697	5.86008	5.86072	4.09789	5.33109
ADCY5	5.35494	6.6006	6.05005	5.54946	5.81124	5.96896	5.90568	5.97517	6.05762	6.28273	6.10677	5.69614	6.35247	6.34571	6.01842	6.24711	5.74856	6.92259	6.611	6.15886	5.77142	6.12601	5.83862	5.99473	6.02318	5.63413	5.86668	5.68647	5.51089	5.50052	5.63282	5.55792	5.29717	5.80902	6.19453	5.62268	6.26857	5.84547	5.52211	5.79599	5.93503	5.83837
ADCY6	5.06747	5.42363	5.54917	5.02499	5.46455	5.36819	5.56991	5.42396	5.79336	5.25476	5.46864	4.93406	5.46588	4.89431	4.60343	4.92121	4.91357	4.23817	4.5305	5.29422	5.06468	5.69718	5.04768	5.32444	5.48437	5.40015	5.47068	6.05267	5.54922	5.27205	5.04596	5.4617	4.88545	5.1425	5.41808	5.00373	5.24063	5.24887	5.29634	5.33849	4.7317	5.27467
ADCY7	6.01145	5.95184	6.03367	6.0555	6.04968	5.54664	6.04185	5.78001	5.98217	5.61543	6.01118	6.23787	6.29104	5.46636	5.21454	6.67271	5.76723	5.8703	5.67244	6.29303	5.35524	6.07195	5.8631	5.99759	5.76466	5.87947	6.38888	6.04171	5.97983	5.80717	5.93887	6.13731	5.89576	5.68282	5.33811	6.08059	5.73049	6.5644	5.70079	6.4704	6.37817	6.70536
ADCY8	5.4552	5.90526	6.23092	5.35969	5.61494	5.83135	5.92507	6.00046	5.82897	5.88235	6.07657	5.01627	5.81065	5.65103	5.2464	4.66829	5.33974	4.81208	4.95294	5.76241	5.47671	5.63915	5.27126	5.74782	5.90419	5.76781	5.8522	5.40042	5.39224	5.27952	5.49706	6.15027	5.49168	5.57988	5.68066	5.9486	5.59872	5.93997	5.50424	5.881	5.01266	5.52439
ADCY9	5.801	5.50072	5.57055	6.17018	5.74298	5.95501	5.97096	4.7964	5.69216	6.19333	5.58667	4.67816	6.22233	5.77825	5.26825	6.05968	5.96186	6.75408	5.98645	6.74516	4.72929	5.0606	5.96516	5.58619	5.45018	5.75416	5.97065	6.31584	5.39319	5.7994	5.9515	5.93003	5.34779	5.81733	5.9727	5.26721	6.08343	5.20952	5.31661	5.72663	6.30974	5.90779
ADCYAP1	4.58504	5.26692	5.32735	5.01001	4.87272	5.46613	5.35265	5.35859	5.17758	5.58574	5.17868	6.34082	5.26567	6.2209	5.05229	3.85716	5.03697	4.7793	4.7257	5.19554	4.91701	4.89194	5.27769	5.18181	5.40828	5.09078	5.3235	4.57667	4.94274	5.02206	4.98563	4.99748	4.65352	5.50664	5.66706	5.30318	5.16111	5.58515	5.15808	5.22048	5.30925	5.5108
ADCYAP1R1	5.91089	5.87027	6.00711	5.69471	6.0663	5.76376	6.30494	6.97439	6.31272	5.37908	6.21343	4.82521	6.49296	6.76999	5.40626	5.29861	4.53352	6.49273	6.40771	5.98857	4.93791	5.7172	5.233	5.99424	5.4448	6.00479	5.88745	5.67975	5.27831	5.08297	5.11404	6.18328	5.2105	4.50492	5.59254	5.09308	5.40402	5.50671	5.48803	5.72663	5.1737	5.47556
ADD1	7.54228	6.65037	6.88493	7.78072	7.17923	6.89139	6.84921	6.38244	7.03844	7.17634	7.01297	5.67123	7.27379	7.4945	8.38495	8.48323	7.96285	8.71613	8.64234	7.36739	5.78043	6.65637	7.36114	7.17466	6.68378	6.73513	7.26652	7.64025	7.67562	7.30692	7.89793	7.24335	7.49338	7.14605	6.71189	6.88464	7.74158	7.1266	7.23573	7.23305	8.20812	7.29069
ADD2	5.14934	5.89024	5.98435	5.07297	5.51314	5.85762	5.88668	5.97038	5.87008	5.46694	5.88007	5.8163	5.88103	5.57321	4.96807	4.13349	5.20815	4.16014	4.82753	5.72279	5.61707	5.38177	5.42227	5.70674	5.71476	5.58833	5.66904	5.33885	5.145	4.92307	5.37315	5.73151	5.05279	5.29088	5.52177	4.9336	5.71967	5.72657	5.4383	5.50755	4.495	5.20012
ADD3	2.90208	2.30446	2.39071	2.61766	2.73619	2.67655	2.54249	3.16639	2.69118	2.79437	2.50805	4.67176	2.59996	3.93755	2.5374	3.09542	2.81479	2.6088	2.39078	2.94328	3.85887	2.82315	2.87135	2.37346	2.86989	3.00966	2.84854	2.89144	3.10155	3.10848	2.9563	2.42059	3.7282	2.96085	4.31659	3.29512	3.23131	2.80409	3.11045	2.8746	3.54194	3.68853
ADGB	2.71139	3.1047	3.32313	2.88287	2.87139	3.04472	2.9627	3.32103	3.12367	2.98643	3.30513	2.87964	2.71123	2.99801	2.4632	1.90167	2.70638	2.04066	2.31824	2.74707	2.9504	2.74448	2.66482	3.06685	2.8487	2.75706	2.8487	2.77275	2.47674	2.64829	2.606	3.16628	2.2433	2.4574	2.69205	2.56279	2.75803	3.14741	2.84798	2.62784	2.73522	2.76319
ADGRA1	5.3025	5.88797	6.15825	5.38319	5.73163	5.85459	5.84527	5.55734	5.89715	5.81872	6.12128	5.5885	6.213	5.4983	5.28238	4.77187	5.41646	4.72063	5.08497	5.94671	5.39279	5.77837	5.79213	5.75354	6.02135	5.81979	5.89901	5.61892	5.41284	5.32727	5.56215	5.97337	5.94598	5.76878	6.00033	6.30279	5.60607	5.86398	5.73158	5.69696	5.35994	5.74163
ADGRA2	5.30121	5.20486	5.10985	5.56477	5.48247	5.64285	5.44149	4.52227	5.07981	6.17562	5.21412	5.239	5.07573	6.00903	6.31253	5.44905	5.7246	6.97788	5.7036	5.65656	4.61374	4.58365	5.62775	5.05856	4.87073	4.87345	5.62194	6.07137	5.39018	4.48523	6.21532	5.8748	5.77281	5.65933	5.15506	5.44864	5.84682	5.23407	5.63528	4.8768	5.99639	5.47222
ADGRA3	4.16962	4.08575	4.11217	3.67044	4.22049	3.90874	3.96484	4.32121	3.98941	3.77208	3.85125	4.81147	3.76065	4.13692	4.02677	4.71852	3.7119	4.35181	3.77115	3.8997	4.53845	4.22053	3.69813	3.8356	3.5957	3.6657	3.70909	3.87215	4.2614	3.80494	3.54182	3.95664	3.80851	3.71326	4.18232	3.70687	4.08638	4.01584	3.91066	3.86211	4.02478	3.65362
ADGRB1	7.47612	8.32089	8.14377	7.62151	8.0583	8.11427	8.29592	8.24046	8.09386	8.29865	8.61387	5.59468	8.29805	8.1504	7.45826	6.96919	7.5341	6.8046	7.36232	8.10945	8.09355	7.95142	7.94014	8.16113	8.15394	7.95237	8.21315	8.05695	7.74065	7.42924	7.82533	7.96516	7.78057	7.90822	8.04115	8.06441	8.01645	8.20168	7.81963	8.14656	6.92248	8.10041
ADGRB2	5.90146	6.92822	6.74437	5.81757	6.18329	6.43381	6.55571	6.4645	6.46878	6.7576	6.36124	5.11078	6.75791	6.37924	5.83347	5.38574	5.97241	5.46127	5.865	6.5013	6.41167	6.41781	6.48884	6.49104	6.62896	6.31808	6.49202	6.2276	6.0519	5.82351	6.23363	6.47416	6.19189	6.39997	6.16029	6.59727	6.24124	6.40036	6.37009	6.36111	5.66514	6.15802
ADGRB3	3.13978	3.62131	3.88312	3.35988	4.02201	3.85602	3.59299	4.28567	3.82429	3.79527	3.7115	4.11876	3.56001	3.27575	3.37446	2.89982	3.2164	2.63038	3.2518	3.56836	4.80261	3.7714	3.15318	3.75724	3.62537	3.55217	3.48111	3.79544	2.87364	3.28546	3.02406	3.94252	3.39148	3.58065	4.69402	3.70001	3.70425	4.05776	4.00221	3.87489	3.10391	3.46072
ADGRD1	3.8167	4.86131	4.57234	5.01373	4.28043	4.6348	4.38922	4.08316	4.40798	4.98902	4.36538	5.19189	4.84232	4.64796	4.40994	6.25777	5.25103	4.70894	5.97039	5.00622	4.45796	4.34893	5.08249	4.38914	4.53749	4.22654	4.51295	5.18307	3.94962	3.85396	4.79947	4.53165	4.82108	4.68288	5.24224	4.6993	5.03648	5.01811	4.62838	4.32777	5.76443	4.72134
ADGRD2	6.38076	7.49179	7.54983	6.47792	6.96598	7.16249	7.0763	6.8945	7.10789	7.36139	7.1027	5.3465	7.26608	7.16469	6.144	5.41701	6.42705	5.82286	6.35924	6.83219	7.18767	6.89045	6.75692	6.92741	7.01222	6.91099	6.97418	6.88821	6.61038	6.46084	6.71029	7.0298	6.7426	6.42157	7.0523	6.7781	6.87964	7.45866	6.7104	6.98351	6.26969	7.28431
ADGRE1	6.22468	6.83251	6.83237	6.13615	6.30317	6.43368	6.72084	6.51558	6.59753	5.96603	6.87735	5.87407	6.54854	5.23962	5.06011	5.24489	5.12405	4.68757	5.23843	6.12913	5.59483	6.46687	5.73243	6.43924	6.26294	6.3273	6.27658	5.72334	5.98339	5.5156	5.77158	6.48554	5.47945	5.98565	6.07953	5.38322	6.05025	6.55239	5.83516	6.57203	4.84837	6.33158
ADGRE2	5.30272	5.50684	5.61901	5.49828	5.449	5.65106	5.77297	5.77312	5.74523	5.35859	5.7687	5.31887	5.66297	5.53132	4.90709	3.73187	4.73171	3.52232	4.19923	5.23027	5.19763	5.91633	5.60758	5.95751	5.49995	5.37687	5.38053	5.61953	4.95834	4.93772	4.97924	6.09946	5.88316	5.83043	4.99141	4.91418	5.63983	5.9761	5.48026	5.77052	4.29387	4.94003
ADGRE3	3.1671	3.51528	4.19308	3.40434	3.43244	3.69383	3.90186	3.27475	3.89564	3.29292	3.79006	5.66065	3.52829	3.46315	3.26839	2.74071	3.24891	2.58708	3.04002	3.68033	4.51613	3.81705	3.57105	3.58629	3.77068	3.42484	3.55846	3.45285	3.33551	3.09307	3.362	3.86842	3.50186	3.46777	4.28514	3.18822	3.9369	3.48887	3.68819	3.55846	2.91537	3.34105
ADGRE5	7.56838	6.06207	5.98039	7.53371	5.95418	5.9942	5.94298	6.04856	6.24557	6.62511	6.41639	5.44566	6.30297	7.26696	6.2695	6.77695	6.2697	7.65277	6.35573	6.1253	5.56801	6.97746	7.77381	6.40494	6.76614	6.79486	6.63894	6.71048	7.7897	7.89574	7.47475	5.99962	7.18924	7.52918	6.52965	7.51654	6.61367	6.77263	6.73883	6.50594	6.57913	7.48728
ADGRF1	3.6871	4.23836	3.94228	3.8441	3.87777	4.30357	3.98733	4.26085	4.41714	3.79776	4.18813	5.46113	3.96075	4.32192	3.42172	3.03366	3.5457	3.10281	3.26393	3.75673	4.92752	3.90074	3.68819	4.50213	3.94262	3.77643	3.95368	3.76237	3.52212	4.11266	3.49302	4.04692	3.65145	3.60032	4.34958	4.00603	3.8663	4.34978	4.02665	3.8119	3.67783	3.9476
ADGRF2	5.03824	5.70042	5.37569	5.18742	5.4989	5.21206	5.82417	6.0884	5.45148	5.06684	5.57731	4.28015	5.76202	5.76675	4.4954	3.53687	3.77156	2.90503	4.55488	5.49474	4.95761	5.41027	4.93046	5.42315	5.2943	5.33161	5.10827	4.78075	4.81338	4.26951	5.09179	5.50295	4.62996	4.74955	5.06128	4.2895	4.73358	5.59043	5.02215	5.15714	3.44252	5.35074
ADGRF3	2.48852	2.48165	2.75772	2.54543	2.50626	2.70773	2.62763	3.07208	2.56729	2.51201	2.72792	5.80416	2.60104	2.76646	2.47334	2.28889	2.61519	2.5562	2.386	2.56017	3.66618	2.70113	2.3125	2.69149	2.81272	2.49441	2.42594	2.5075	2.45559	2.24047	2.53116	2.70671	3.06538	2.67158	2.54831	2.85705	2.84698	3.07118	2.66106	2.48348	2.65556	2.61721
ADGRF4	5.09975	5.53339	5.4852	4.41402	5.41865	5.34101	5.21676	5.74097	5.17353	4.82062	5.06761	6.13299	5.11202	4.13012	4.43628	3.23597	3.64047	2.61705	3.55502	4.60951	4.77404	5.08235	4.30586	5.23346	4.91789	5.13125	4.97598	4.53378	4.35195	4.68949	4.80723	5.00807	4.10863	4.71826	4.39429	3.94179	4.43433	5.27998	4.69484	5.27759	3.16305	5.46664
ADGRF5	6.29218	6.19616	6.05586	6.75484	6.53209	6.47245	6.13783	6.43117	6.13817	5.83495	6.47269	5.57072	5.87434	5.99614	4.46479	4.65305	5.00988	4.68888	5.1821	5.76894	5.86733	5.47398	6.15182	6.42359	5.47908	5.85133	6.78771	6.31536	5.39267	5.4539	6.34243	6.26872	5.63054	5.49017	5.53385	4.93152	5.50979	6.1921	6.23845	5.66756	5.05664	5.14071
ADGRG1	7.55866	5.89706	6.47104	7.14508	6.03199	6.7758	6.61145	6.53909	6.76202	6.91752	6.70264	5.29595	7.19439	6.50259	5.75567	4.8624	5.79275	6.3302	5.78631	6.85736	6.10434	7.45766	7.10916	6.9143	7.36233	7.16993	6.94135	7.14292	8.37307	8.67607	7.32045	6.63815	7.14914	6.52491	7.56104	6.5884	6.78508	6.24655	6.7214	6.61375	5.52757	6.7762
ADGRG2	5.01643	4.6352	5.22635	5.33512	5.32997	5.05818	5.41622	6.18751	5.76242	5.39622	5.49058	4.67176	5.40333	3.93003	4.19076	3.96651	3.53918	4.3422	4.13296	4.75571	5.43402	5.17718	5.06017	4.98031	4.99159	5.34235	4.85754	5.09247	5.49052	4.64766	5.29883	5.43706	4.1469	4.04423	4.82377	5.09471	4.77078	4.66027	5.10079	4.80927	4.56558	4.20853
ADGRG3	5.27837	5.75213	5.76653	6.00634	5.35754	5.39633	5.81083	5.80179	5.74132	5.58512	5.86888	5.0446	5.77774	5.63241	5.32647	4.51053	5.445	4.2623	4.78716	5.65106	5.37013	5.34811	5.71312	6.127	5.69346	5.48139	6.01663	5.64002	5.19534	5.28101	5.29913	5.76171	5.68003	5.79964	5.7303	5.68339	5.59166	5.9433	5.74027	5.7051	4.63537	5.32542
ADGRG4	4.66834	5.2863	5.25523	4.6646	5.22814	4.94536	5.14106	5.5846	5.1735	4.85602	5.85736	5.75627	5.47062	4.54489	4.40961	3.42836	4.11255	3.15767	4.03829	4.68727	5.4627	5.3038	4.83111	5.0668	5.00417	5.12331	5.02977	4.51105	4.59945	4.54294	4.95134	5.14746	4.08087	4.50082	4.81994	4.21696	5.20536	5.27373	5.17392	4.8194	4.21566	4.20991
ADGRG5	5.20014	5.81383	5.66725	5.20668	5.4837	5.55536	5.81039	5.95372	5.7194	5.52518	6.26876	4.09275	6.10675	5.49918	5.30244	4.50019	5.24182	4.494	5.10458	5.76727	5.87607	6.00559	5.61162	6.03356	5.62689	5.42238	5.71985	5.25946	5.35527	5.37951	5.43949	5.5868	5.58026	5.48596	5.58958	5.57082	5.54693	5.75757	5.3837	5.63954	5.31554	5.6312
ADGRG6	2.86224	3.12889	3.04582	2.77097	3.46844	3.13221	3.21678	3.40795	2.99488	2.89934	3.50435	5.10717	2.93679	3.36789	2.72704	2.82789	3.18227	2.48139	2.60887	2.82852	4.74039	3.12527	2.82789	3.26417	2.89628	2.84125	3.03601	2.40086	3.36406	2.96926	2.7944	2.85281	2.77931	2.97025	3.03065	2.93593	2.93298	3.17305	2.98992	2.97054	3.72604	3.56955
ADGRG7	3.75548	5.00366	4.14306	3.91489	4.31788	4.38256	4.20546	5.58264	4.26579	4.11	4.5455	3.94445	3.77311	4.03354	3.22732	2.65438	3.04251	2.48054	3.08089	3.69952	5.48958	4.32637	3.51208	3.8034	3.25089	4.12729	4.15386	3.60749	4.12979	4.08227	3.28068	3.6347	4.02767	3.88037	2.79423	3.48367	4.46218	4.22467	4.2961	4.19214	3.05913	3.40801
ADGRL1	7.61453	6.62451	6.2451	6.39823	6.48189	6.37913	6.53576	5.99574	6.2241	7.29704	6.31233	6.01431	6.94564	7.06866	6.34495	7.33762	6.60772	7.10056	7.33838	6.6498	6.63749	7.23265	6.95379	6.42628	7.5492	7.65506	6.56957	7.38404	8.72854	8.16425	7.08172	6.7313	6.52292	6.3832	6.13472	6.64365	6.83233	6.13692	6.23818	6.65606	6.64644	6.37146
ADGRL2	2.74463	3.08576	3.38221	3.30628	3.28557	3.1605	2.96736	3.18584	3.0644	2.73572	2.99892	4.00028	2.78365	3.12979	3.70702	3.87889	3.03437	4.52008	3.36076	2.99898	3.73387	2.93227	3.41851	3.12636	2.95146	2.78682	3.11103	3.268	2.75105	2.67062	3.00432	3.33657	3.05646	2.89535	3.02104	2.61634	2.96524	3.55432	3.13302	2.63156	3.43695	3.04279
ADGRL3	3.39573	4.08497	3.80251	3.2932	4.29296	4.03526	3.85914	3.74705	3.88933	3.48679	4.13968	3.90612	3.37793	3.65428	2.92429	5.60913	3.39925	2.40626	3.3286	3.05025	5.47579	3.31544	3.68264	3.9453	3.47974	3.29967	3.43345	3.35499	3.45792	3.13254	3.15851	3.47702	2.77422	3.82819	3.70508	3.27	3.2935	4.76039	3.68894	3.4587	3.92483	4.10509
ADGRL4	3.29626	3.4574	3.60066	3.85839	3.93153	3.88259	3.68381	3.91077	3.79305	3.59827	4.00655	5.487	3.38559	4.07786	3.41573	3.21959	3.81817	2.95	3.18391	3.49386	5.13376	3.14676	3.97735	3.61472	3.52501	3.11679	3.88471	3.77809	3.47265	3.29298	3.71835	3.81557	4.16876	3.63941	3.85026	3.48004	3.43719	4.1432	3.71602	3.36605	3.13792	3.92904
ADGRV1	5.43092	6.3086	6.44581	5.62273	6.00131	6.38502	5.93727	6.00046	6.09472	5.92317	6.0899	7.02945	6.07378	5.65204	5.46255	4.5551	5.58201	4.39401	5.0961	5.61919	5.94714	5.9416	5.78548	5.62158	6.06334	5.49613	6.14867	5.46208	5.29941	4.9828	5.34611	6.01806	5.24463	5.31467	5.81191	5.503	5.91288	6.47533	6.1575	5.46964	5.27935	5.39329
ADH1A	4.92407	5.87968	5.62587	5.271	5.85991	5.77257	5.60309	6.18644	5.36728	5.65924	5.97638	5.71774	5.25483	5.68882	4.70725	4.61573	5.06372	4.6334	5.09002	5.11214	7.21872	5.25962	5.05509	5.47218	5.48694	5.34655	5.69502	5.37077	5.07293	5.69445	5.31937	5.21207	5.32805	4.94958	5.87444	4.71604	5.55379	6.30223	5.95254	5.39111	4.48112	5.47169
ADH1A /// ADH1B /// ADH1C	6.55628	8.24994	6.58063	6.46288	7.14299	6.64675	6.58826	7.19622	6.33852	6.32634	6.70958	5.34672	6.70732	9.82055	8.60589	9.62085	8.87267	7.01705	7.81275	8.73045	7.34435	6.09871	7.23975	6.61353	5.9484	7.15433	6.60754	6.2828	5.03269	6.13576	5.90482	6.79048	5.5967	6.43074	8.6848	5.41747	7.44776	7.23938	7.73658	8.12707	9.74064	7.88548
ADH1B	3.86492	5.51227	4.53307	4.20142	4.08186	4.45951	4.41841	4.62643	3.96534	3.72238	4.49873	5.52155	4.25139	6.23669	6.07596	6.89326	5.3534	3.92867	4.75818	6.09473	5.1366	3.73467	4.21072	4.24727	3.97855	3.99896	4.29923	4.23937	3.59673	3.84857	3.90277	4.21356	3.74138	4.14276	4.93475	4.20042	4.4429	4.39577	5.04094	4.21944	6.58249	4.4366
ADH1C	5.02928	4.855	4.87737	4.33132	4.72424	4.69672	4.69409	4.72804	4.57885	4.80485	4.87054	6.66606	4.34065	7.62459	4.42061	5.4629	4.78104	3.84642	4.19751	4.08031	5.81797	4.447	6.21326	4.77951	4.24617	6.13065	4.50594	4.46955	4.48208	4.64794	4.42872	4.59208	5.04999	5.27291	6.19149	4.36813	4.52456	4.59216	4.05506	5.78948	5.20235	5.72548
ADH4	3.08745	3.89538	3.44703	3.26844	3.34024	3.51025	3.60153	3.71816	3.43985	3.15323	3.35237	5.14488	3.51009	2.98267	3.34451	2.95946	3.25054	3.11872	3.28791	3.12868	3.39128	3.16853	3.18921	3.22794	3.4726	3.23061	3.40728	3.30529	3.13351	3.11139	3.18888	3.14034	3.31512	3.91351	4.33831	3.21369	3.49088	3.41621	3.47137	3.53785	2.52668	4.1697
ADH5	6.19766	6.35448	5.56778	6.09762	6.55917	5.92352	5.93116	5.51553	5.85696	5.98348	5.96786	5.99211	5.66718	6.65354	8.06166	8.6237	7.14358	8.65649	7.92467	6.1384	6.22985	5.8743	5.5858	6.0728	5.49153	6.13274	6.00176	5.69645	5.72924	6.50762	6.23667	6.0796	5.58882	5.56184	5.78329	5.66625	6.64105	5.96607	6.30448	6.04318	8.08407	6.05589
ADH5 /// ADH5P4	5.21586	5.84321	5.39364	5.17734	5.42352	5.47318	5.51674	5.64285	5.42091	5.29907	5.63758	5.83997	5.24427	5.80351	6.97523	6.82052	5.96631	6.79422	6.53928	5.58828	5.78625	5.13429	5.15125	5.45332	5.29744	5.26969	5.44658	5.27008	5.06548	5.26422	5.14596	5.35938	4.88459	5.31616	5.74066	5.83383	5.52404	5.79593	5.65191	5.37214	6.73534	5.59413
ADH6	4.77599	5.72885	5.55611	5.30793	5.33161	5.3155	5.60702	5.94384	5.44154	5.16404	5.77261	5.78604	4.93851	4.81993	4.56463	4.56769	4.49691	5.08086	4.86016	4.84127	5.59075	5.15552	4.56315	4.86359	4.88978	5.15347	5.19423	4.67925	4.43076	4.94196	4.82977	5.48435	4.41755	3.80198	6.11927	4.62487	4.82889	5.77943	5.03303	5.20151	4.88751	5.21855
ADH7	3.8314	4.24064	4.65061	3.8237	4.14986	4.34826	4.01616	4.28451	4.055	3.96476	4.28906	6.53012	3.98694	3.86466	3.78012	3.27371	3.58042	3.26371	3.53953	3.90232	4.14989	3.9973	3.79148	3.99846	4.01119	3.8725	4.11188	3.5722	3.67566	3.73884	3.82966	4.10869	3.75377	3.65754	4.40517	3.87485	4.21156	4.38535	3.71916	4.01905	3.43371	3.92189
ADHFE1	4.04829	4.22537	4.2142	4.0077	4.11918	4.1749	4.30694	4.58361	4.34661	4.10928	4.15735	5.48111	4.11892	3.81672	4.47994	4.36963	4.36048	5.04834	4.51264	4.24144	4.06166	3.89616	3.92457	4.10287	4.04435	4.06196	4.17145	4.02342	3.40587	3.75176	3.5116	4.32278	3.89911	3.74388	4.67516	4.16328	4.47531	4.24065	4.06658	4.30431	4.01551	4.21906
ADI1	5.96898	5.71151	5.52102	6.12983	6.35428	5.7685	5.18042	5.74849	5.84621	5.55893	5.49424	3.76859	5.82528	5.33939	6.69346	6.36881	6.01357	6.8945	7.45941	5.86581	4.91758	5.66611	5.83915	5.56188	5.28911	5.94665	5.74567	6.52377	5.86309	6.4937	6.14573	5.93798	5.85105	6.02716	5.83608	5.49369	6.12718	5.32683	6.15156	6.09871	7.08389	5.31084
ADIG	3.84383	4.24151	4.63054	3.77687	3.8778	4.37559	4.16596	4.13618	4.30955	3.97216	4.67321	4.03374	4.19162	4.12406	3.50793	3.27409	3.50092	3.20103	3.77897	3.9126	4.1576	4.26522	4.00473	4.23447	4.18562	4.12681	4.01218	3.98614	3.89987	3.66418	3.87026	3.88842	4.09483	3.80164	4.17286	4.19767	3.884	4.08939	4.06912	4.07626	3.462	3.82026
ADIPOQ	4.54667	5.0309	5.14517	4.60114	4.9692	5.12188	5.11104	5.30108	4.96482	4.61494	5.11636	5.03231	5.10439	3.91299	4.23002	3.41944	3.8335	3.12656	3.83229	4.879	5.03542	5.16663	4.65919	5.04538	4.92461	4.69963	4.83546	4.51856	3.99152	4.19332	4.37793	5.37122	4.06836	3.85677	4.48122	3.86585	4.60487	4.82698	4.86702	4.79221	3.87361	4.55907
ADIPOR1	7.10744	5.57245	5.56226	6.5465	5.87394	5.52703	5.70922	6.38502	5.80256	5.60867	5.48329	5.8457	5.64288	5.79427	6.79873	7.43375	6.29345	7.50318	6.9756	5.84939	5.05849	5.51519	6.12993	5.55112	5.51086	6.22339	5.86893	5.94803	5.97615	6.98443	6.41621	5.85788	6.21166	6.73998	5.80132	6.13031	6.23707	5.82472	5.97081	6.62615	6.7569	6.23107
ADIPOR2	7.04014	6.07592	6.01656	6.61451	6.60311	6.22208	6.1083	6.37528	6.37876	6.04138	6.3289	5.07847	6.48618	6.33617	6.34356	7.02775	6.31841	7.43611	6.66508	6.26853	5.57881	6.93813	6.44663	6.82858	6.39069	7.01933	6.16184	6.21051	6.83132	7.60016	6.45794	6.14531	6.32343	6.50612	5.93776	5.95031	5.91059	6.01859	6.58931	6.95067	6.46658	6.06985
ADIRF	5.28297	6.4055	5.70845	5.8364	5.53871	5.89867	5.56072	5.59974	5.82034	6.30443	6.08833	4.58702	5.99261	8.51045	7.498	8.76432	6.42514	7.43621	7.59939	6.16685	5.44187	5.99106	6.42335	5.83502	5.80935	6.34648	6.19045	6.63514	7.24487	6.75523	5.59906	5.877	7.48798	5.96127	6.34262	6.17188	6.70613	6.18288	7.81451	5.71678	6.83623	6.55438
ADIRF-AS1	4.02177	4.1692	4.08312	3.27883	4.45599	4.09646	3.99364	4.25009	4.497	4.40348	4.08312	5.01614	3.81329	4.46276	3.96199	3.97128	4.03447	4.23327	4.18831	4.18295	4.4088	3.82918	4.16939	4.20966	3.99958	4.29577	4.39389	4.28602	4.67311	3.98701	3.71801	4.01845	4.69957	4.7113	4.23526	4.48209	4.76691	4.62969	4.19456	4.17435	3.73624	4.38992
ADK	3.59416	3.42668	3.56331	3.29277	3.38154	3.4185	3.55315	3.72207	3.40515	3.32743	3.67931	4.75695	3.34741	3.25639	3.91654	3.72832	3.80019	3.50276	3.43006	3.37691	4.60463	3.38439	3.37476	3.50395	3.55832	3.6817	3.45797	3.14881	3.50916	3.60491	3.30132	3.57076	3.29547	3.44414	3.79405	2.94889	3.4971	3.85291	3.68618	3.48593	4.17413	2.85963
ADM	7.21926	5.81914	5.78316	7.27228	5.86454	5.59333	7.42185	4.99898	6.57589	6.07501	6.30356	6.34821	5.99161	5.73661	6.51569	6.34514	6.58091	5.33927	6.01008	7.40725	5.6751	6.13591	6.31523	7.91854	5.73901	6.91232	5.9685	5.66714	5.65365	6.49166	7.60978	5.78476	5.86801	7.56407	6.39179	6.78118	5.17907	6.00076	7.88794	6.47374	7.09814	6.03233
ADM2	4.94327	5.60742	5.46676	4.83898	5.33398	5.44076	5.55739	5.29514	5.63392	5.66415	5.48475	5.15878	5.80441	5.4075	4.78271	4.03027	4.77269	4.16878	4.62422	5.50879	5.8159	5.23921	5.60726	5.55684	5.64891	5.37868	5.53428	5.45243	5.94721	5.22067	5.3856	5.47195	5.56513	5.46753	5.57027	6.04269	5.32149	5.67781	5.14474	5.64881	4.06193	5.44267
ADM5	6.19578	6.41293	6.4542	6.10491	6.30965	6.39154	6.55099	6.49385	6.35413	6.52281	6.75619	4.97629	6.40181	6.58904	6.12377	5.40528	5.91766	5.2584	5.70841	6.43395	6.38115	6.33363	6.36448	6.8157	6.40118	6.30554	6.49001	6.5195	6.36582	6.04225	6.35955	6.45848	6.34891	6.29375	6.88109	6.57138	6.31365	6.51181	6.19965	6.36625	5.25004	6.57395
ADNP	5.29541	4.35384	4.21187	4.62041	4.54085	4.63637	4.61439	5.02494	4.35884	4.71514	4.61269	6.21462	4.23731	4.80496	5.72143	5.62938	4.84767	7.10287	5.31974	4.3723	5.1861	5.34771	4.58808	4.67714	5.22798	5.28466	4.49878	4.86416	5.29972	5.21262	4.80717	4.36501	5.81244	4.85236	4.58251	4.41494	5.00302	4.46859	4.74749	4.40118	5.65644	5.16573
ADNP2	5.74534	5.93203	5.67509	5.81295	5.79306	5.90477	5.8826	5.62518	5.721	5.55714	5.58878	5.54665	5.41679	5.39435	6.34063	6.5565	6.44219	6.38342	5.91622	5.44597	5.5066	5.42213	5.41439	5.71086	5.72736	5.72215	5.69955	5.51998	5.56701	5.50251	5.61881	5.71821	6.0236	6.12378	5.8739	6.04744	5.67535	6.02121	5.702	5.69919	6.36116	5.5865
ADO	3.80113	4.2835	4.39234	4.25485	4.11961	4.76067	3.97417	4.08966	4.4776	4.35384	4.35384	4.6691	3.89553	3.33844	4.54792	4.90065	4.85191	5.55327	4.31813	4.10805	5.98543	4.29693	4.41116	4.04395	3.96635	3.96014	3.92921	4.382	3.34437	3.91979	4.03562	4.36778	4.55962	4.31112	3.9731	3.89098	3.79843	4.83705	4.67044	3.78085	4.85917	4.66951
ADORA1	5.6072	5.6328	6.23577	6.22596	5.05687	5.80635	5.84123	4.27299	5.56503	6.13305	6.39175	4.67176	6.76393	5.0543	5.48505	3.20234	4.29001	3.27263	4.24718	6.29395	4.38872	5.40324	5.76348	5.76108	5.95041	6.20053	5.64933	5.40458	5.60245	5.67833	5.9443	5.7048	5.83803	5.55565	5.48183	5.11978	6.28127	5.44236	5.36668	5.75759	3.94484	4.4366
ADORA2A /// SPECC1L /// SPECC1L-ADORA2A	5.76682	6.13751	6.46322	6.00068	6.0503	6.21249	6.24905	6.10863	6.20849	6.31614	6.55353	5.95857	6.39151	6.26152	5.63813	5.27672	5.86536	5.15523	5.58618	6.24454	5.86509	5.99819	6.18238	6.38854	6.20701	6.11165	6.25699	6.21389	5.88529	5.78465	6.13298	5.94881	6.13141	6.13751	6.17863	6.7028	6.17365	6.08938	6.20072	6.06436	5.34328	6.23318
ADORA2B	3.82881	3.4356	3.66701	3.25771	3.20402	3.52173	3.59434	3.12523	3.50592	3.33316	3.56041	6.07979	3.7587	2.71068	3.58836	2.86167	3.16966	3.43845	3.19541	3.71886	3.34634	4.12493	3.52173	3.77042	3.23744	4.19621	3.67381	3.3787	3.28751	4.03386	3.02288	3.32907	3.52479	3.74749	3.53875	3.22675	3.32468	3.44661	3.22187	4.2842	3.23899	3.28293
ADORA3	6.40446	6.82673	6.70037	6.30898	6.73234	6.96283	7.05986	7.08408	6.69327	6.55809	6.81648	5.89584	6.66059	6.36819	5.59643	5.67945	4.73127	5.72971	5.82291	6.46165	6.54724	6.2568	6.11388	6.70089	6.63637	6.31109	6.62424	6.19172	6.27329	6.21846	5.79731	6.78788	5.30281	5.7938	5.92507	6.12296	6.4384	6.66054	6.72601	6.69733	5.86736	6.54763
ADORA3 /// TMIGD3	4.19281	4.79269	4.42127	4.21619	5.13416	4.38775	5.0162	4.65366	5.05278	4.65842	4.73053	4.67176	5.04235	4.10214	3.74363	2.73596	3.24151	3.38167	4.23153	4.2823	4.63183	4.06463	3.62637	4.5987	4.55085	4.46309	4.63888	3.77175	4.18571	4.00366	4.18059	5.15656	3.76569	4.16184	4.59602	2.90626	4.11006	4.2575	5.07093	4.60031	3.21323	4.32703
ADPGK	6.19259	6.15655	5.68589	6.23238	5.33162	5.85395	5.66286	5.15289	5.40461	6.34702	5.90051	6.50214	5.62127	5.94243	5.69033	6.38467	6.419	6.01285	5.9799	5.30806	5.37209	5.54529	6.17502	6.09049	5.55046	5.59426	6.05821	5.96614	6.24713	5.82615	6.01863	5.90641	6.7549	6.61864	6.46948	6.49063	5.93939	6.26614	7.06595	5.60417	5.93699	5.9247
ADPRH	3.27282	3.39723	3.33407	3.68815	3.65123	3.91074	3.52769	3.54432	3.73296	3.42352	3.47374	4.85452	3.76391	3.62546	3.20916	3.45824	3.34663	3.55794	3.46693	3.65415	3.43483	3.43273	3.20823	3.48133	3.85234	3.43984	3.58141	3.43258	3.01519	2.78019	3.50823	3.93013	3.09551	3.49456	3.5167	3.45854	3.79309	3.83361	3.1484	3.0935	2.92695	3.47361
ADPRHL1	5.19295	5.85401	5.97288	5.19386	5.31473	6.0772	5.6875	5.83909	5.7435	5.92659	6.0346	5.67984	5.86631	6.13672	5.7536	4.93741	5.72338	5.53828	5.40692	5.69007	5.33283	5.48279	5.87785	5.72405	6.097	5.36359	5.64939	5.75742	5.57999	5.53397	5.57205	5.63934	6.1241	5.80787	6.35194	6.28488	5.7184	6.06865	5.37563	5.73744	5.44352	5.56345
ADPRHL2	6.39935	5.89083	5.82902	6.19326	6.14131	5.88485	6.18222	6.49979	6.11078	5.93103	6.26094	6.16558	6.06914	5.55867	6.04177	6.33645	5.98627	6.24679	6.20889	6.04601	5.2847	6.07811	6.26581	5.80781	6.17115	6.53022	6.14706	6.49646	6.61379	6.31776	6.33655	5.7698	5.89017	6.50727	5.56121	5.50834	6.16809	5.72196	6.09774	5.64392	6.07119	5.61932
ADPRM	4.92978	5.51919	5.50331	5.32392	5.43754	5.2499	5.49465	5.34243	5.42514	5.16524	5.78028	5.10289	5.44969	4.86418	5.8426	6.11102	5.34162	5.73307	5.22311	5.1339	6.1902	5.16163	5.10403	5.35511	5.51725	5.43877	5.28363	5.28459	4.69989	4.85309	4.99728	5.50701	4.45407	5.1867	5.62127	5.09978	5.37469	5.79002	5.33748	5.41172	5.90329	5.90803
ADRA1A	4.96171	5.47186	5.60355	5.06429	5.43971	4.85169	5.65831	5.57557	5.59786	4.68512	5.35968	5.38761	5.51393	4.61331	4.41073	3.47625	4.20039	4.14813	4.26231	5.07554	5.59533	4.75705	4.54117	5.25504	5.02437	4.90297	5.34655	4.39121	4.26231	4.29268	4.4951	5.48304	4.33755	4.15996	4.69161	4.30627	5.15946	5.18916	4.91969	4.83193	4.10138	4.78082
ADRA1B	4.81612	5.54652	5.16911	4.87759	4.92521	5.60367	4.95944	5.47488	4.88682	5.63361	5.28105	5.07578	5.12174	5.74973	5.20966	4.98052	5.3515	4.86493	4.87723	5.24619	4.97193	5.2718	5.32762	5.28261	5.34266	5.05235	5.42014	5.59131	5.44357	5.24123	5.41417	5.2374	6.08901	5.67452	6.21995	6.42023	5.32055	5.88616	4.8733	5.62233	4.56478	5.36095
ADRA1D	4.19221	4.69575	4.83298	4.38443	4.51098	4.68727	4.88837	4.86869	4.8836	4.8175	4.7462	5.01185	4.94034	4.64903	4.68116	6.1658	4.82988	4.40165	5.85797	4.87362	4.9424	4.38079	4.80326	4.53456	5.08268	4.60365	4.84771	4.89138	4.55129	4.52064	4.53172	4.76466	4.69204	4.6821	5.39642	5.24609	4.57059	4.98185	4.69623	4.65688	4.59212	4.62847
ADRA2A	3.41633	4.23218	3.91914	3.80944	4.28721	3.9386	4.00986	3.94982	4.11811	3.97706	3.68813	5.80176	3.88754	3.84546	3.37081	4.50412	4.42772	2.80568	3.25995	3.74293	4.50262	4.31186	3.53022	3.74537	3.83186	4.20735	4.33508	4.17905	3.42386	3.51098	3.9058	4.19536	4.35312	3.8899	4.35749	4.3965	3.82849	4.63462	4.41006	3.77552	5.56456	3.85641
ADRA2B	5.82311	6.45453	6.23597	5.85476	6.22252	6.09946	6.44131	6.5404	6.16193	6.06746	6.79832	4.92462	6.44611	5.94128	5.83082	5.33044	5.85419	5.17244	5.56504	6.5936	6.10551	5.9531	5.95863	6.31471	6.26639	6.17	6.40981	5.93206	5.66547	5.67675	6.02405	6.46599	5.64378	6.24504	6.67803	6.04967	6.20604	6.18219	6.28121	6.11366	5.61188	5.78225
ADRA2C	6.26854	6.56143	6.77815	6.17814	6.426	6.57271	6.60658	6.29373	6.40622	6.38221	6.70507	6.87188	7.03165	6.38725	5.87508	5.40688	5.52164	5.4987	5.5449	6.4155	6.38327	6.28266	6.51518	6.3406	6.48927	6.41667	6.50868	6.18354	6.27646	6.31884	6.31562	6.38857	6.32953	6.23557	6.86867	5.95167	6.5863	6.61376	6.34327	6.43579	5.45627	6.16477
ADRB1	3.40984	3.88739	3.75189	3.76665	3.75908	3.67794	3.99991	4.00433	3.65582	3.77815	3.94273	4.43926	3.67247	3.65045	4.46791	3.25065	3.34083	4.15606	4.25263	3.65006	4.36194	3.3837	3.70626	3.77092	3.80434	3.68913	3.64833	3.87911	3.86265	3.40431	3.7901	3.53105	3.54658	3.77661	4.12105	3.69016	3.70147	4.09516	4.26649	3.75715	3.25433	4.00082
ADRB2	5.43175	6.41459	6.03403	6.57328	6.90712	5.49868	6.28007	6.75359	5.6559	5.69564	6.05003	5.16349	6.00123	5.39892	5.47455	6.46861	5.57285	5.25043	6.33694	6.25326	6.59314	6.11936	5.95246	6.30135	5.22309	6.47195	6.37468	5.20578	5.82719	5.92196	5.39785	6.34837	5.61092	5.46576	6.42158	5.38086	5.61076	6.26729	7.29957	6.50687	5.84525	6.55174
ADRB3	4.22735	4.58709	4.65266	4.21446	4.73255	4.43613	4.86158	4.47483	4.91542	4.603	4.62439	4.97952	4.68665	5.20641	3.88556	3.5343	3.95488	4.15445	4.01279	4.65043	4.65102	4.20944	4.17096	4.79436	4.41425	4.54859	4.69001	4.48432	4.18119	4.11558	4.25704	4.52982	4.19051	4.33147	4.27243	4.44831	4.26908	4.59425	4.1918	4.69252	3.61937	4.25877
ADRBK1	6.72863	6.84652	6.68032	6.46207	6.55661	6.94609	6.77378	6.8974	6.77302	7.1625	6.77769	5.67835	6.74531	6.95636	6.3449	6.3598	6.31816	6.34986	6.55326	6.87448	6.76734	7.15599	7.05403	7.13631	7.42734	6.69072	7.22457	7.02627	7.6128	6.72084	7.01236	6.80473	7.25516	7.03481	6.92007	7.67023	6.87367	7.00483	6.42016	6.89154	6.30142	7.07148
ADRBK2	4.61939	5.38714	4.58307	3.99165	4.53734	4.58173	4.52362	4.67609	4.86838	4.02916	4.26502	4.75261	4.73126	3.60832	4.36659	3.82658	4.1883	4.25883	3.83462	3.85241	3.83894	4.25758	3.92797	4.25789	4.96773	4.47567	4.347	4.45664	3.96732	4.79756	4.05209	5.45645	4.33436	3.88798	3.92797	4.46842	4.68005	5.24464	4.06811	4.54327	3.99939	3.90523
ADRM1	8.22442	7.52322	7.47148	7.8137	7.70255	7.7603	7.49203	7.46259	7.76597	8.48659	7.74189	5.34306	7.97343	7.93976	7.61016	7.85086	7.7847	7.83271	8.22519	7.91676	7.73374	8.95155	8.43258	7.85764	8.80082	8.33103	7.88193	8.1797	9.07748	8.55134	8.4361	7.74742	8.02784	7.73931	7.71751	8.04744	7.75047	7.66288	7.8138	7.50655	7.86008	7.85026
ADSL	4.83972	4.75929	4.63892	5.27682	4.48532	4.44346	4.84049	5.32388	4.70345	4.5873	4.65372	5.20615	4.61104	4.42394	4.74854	5.06353	4.38819	4.67232	5.00666	4.95995	3.32335	4.37261	4.59184	4.77294	4.5907	4.94465	4.62767	4.66702	4.91768	4.72278	4.80713	4.5716	4.22169	4.73587	3.8445	4.35149	4.32779	4.84453	4.53554	4.51161	4.60703	4.37798
ADSS	4.22006	4.45329	4.44143	4.35232	4.21306	4.16058	4.62402	4.82924	4.58467	4.26714	5.18788	5.71305	4.05921	4.80971	4.15439	4.65587	3.63412	4.64374	4.26327	4.06032	6.37021	4.17447	4.14042	4.44296	4.2906	4.17694	4.28685	4.17968	4.20549	4.36158	4.29809	4.25863	3.6144	4.49901	4.28095	4.14996	4.168	4.38888	4.46572	4.19132	3.98116	4.03042
ADSSL1	4.83203	5.74712	5.59173	5.0351	5.17845	5.34657	5.62279	5.17964	5.36513	5.33547	5.40515	4.67176	5.61458	5.19959	4.59913	5.21448	5.64272	5.38376	4.6479	5.49379	5.44283	5.07148	5.25294	5.36412	5.3517	5.44571	5.65397	5.12496	4.58422	4.79613	5.15781	5.57082	5.08316	4.49545	5.81007	5.0948	5.70959	5.15498	5.10864	5.25278	5.19959	5.48013
ADTRP	4.91092	5.10352	5.07155	4.88773	5.45578	4.88575	5.10801	5.46019	5.94729	5.01933	5.38068	5.47798	5.03671	5.449	3.36313	3.34616	4.41723	2.6123	3.96207	5.07318	5.96557	4.57824	4.88753	6.05321	4.90735	5.13974	4.74181	4.0591	4.72975	6.10812	4.83784	4.86794	4.39589	5.37594	5.91061	3.66117	4.96213	5.37082	5.20177	7.41296	4.0206	4.90519
AEBP1	8.83477	9.05717	8.11045	10.486	9.57642	8.98592	10.1673	7.56023	9.17764	10.4204	7.48	4.23482	8.61828	9.62252	8.4484	9.83812	9.35111	9.52807	8.92863	9.24222	6.89824	6.89523	9.60805	8.37334	7.23527	7.25276	9.2836	10.5508	7.59173	7.25292	10.394	9.73324	9.37268	9.46838	7.55304	8.42351	10.1403	7.7466	10.0522	8.03176	9.47971	8.34721
AEBP2	2.40475	2.73551	2.38553	2.63628	2.45433	2.52739	2.40288	2.54651	2.4307	2.52895	2.62363	4.6964	2.48743	2.93354	2.71754	2.76721	2.38418	2.64292	2.51592	2.28334	3.39638	2.4608	2.23995	2.27068	2.43493	2.28961	2.26745	2.30077	2.27454	2.14342	2.32553	2.44087	2.44733	2.2246	2.62156	2.68645	2.49577	2.78814	2.48627	2.26354	3.06896	2.96827
AEN	7.19937	7.35413	7.14984	7.51504	6.87417	6.84682	7.26028	6.85302	6.98005	7.36243	7.12157	4.67176	7.45563	7.20651	7.71619	7.18899	7.18324	7.29135	7.85183	7.26991	7.57435	7.19913	7.48519	7.25961	7.13452	7.44173	7.00108	7.13087	6.95245	7.22423	7.3889	6.99397	6.86711	7.78254	6.79754	7.30158	7.23732	7.10805	6.97338	7.11442	6.74112	6.61504
AES	7.09137	6.14628	6.72597	6.72172	6.37095	6.26672	5.95029	5.75457	6.22129	7.45355	6.50206	5.91687	6.63797	7.40025	8.0093	8.56349	7.29854	8.82297	9.0115	6.98826	5.56661	7.46291	7.59808	6.711	6.30555	6.78818	6.60935	7.11347	8.14627	7.22197	7.60917	6.82919	6.53032	6.74385	6.86935	7.25525	6.94703	6.68154	6.34748	6.78893	8.24106	7.0345
AFAP1	5.01785	4.83046	4.89482	5.09286	4.81118	5.02914	4.86364	4.67506	4.79322	5.44519	4.87551	4.67176	4.86077	5.5992	5.5095	5.49329	5.59159	5.9927	5.49915	4.96209	4.37322	4.78015	5.31799	4.73555	4.85674	4.71954	4.82932	5.46169	5.13392	4.91971	5.42361	5.03852	5.48133	5.33106	5.28112	5.63188	4.97109	4.84113	4.64816	4.96385	5.04326	4.71306
AFAP1L1	5.24231	5.70434	5.88373	6.08385	5.62421	6.07991	5.59785	5.46532	5.54197	5.843	5.86683	5.22325	5.47774	5.50447	4.86836	4.21617	5.25104	4.64562	4.73203	5.42495	5.25335	5.24458	5.60958	5.69451	5.49188	5.37133	5.85503	5.66133	5.06612	4.8499	5.3427	5.51542	5.36963	5.41067	5.56612	5.31586	5.3194	5.70141	5.38574	5.22035	4.81224	5.48165
AFAP1L2	6.17988	6.43241	6.50601	6.35623	6.45918	6.67734	6.70019	6.51342	5.86716	6.29909	6.24843	5.19458	6.34148	6.4262	5.3008	4.55271	5.15494	5.02423	5.1485	6.47025	7.07898	6.20954	6.27621	6.54316	6.04121	6.00477	6.46765	6.32357	6.26202	5.86179	6.73173	6.25618	5.78343	5.55688	5.97904	4.88479	5.6663	6.1366	6.06601	5.92503	5.11242	5.89303
AFF1	6.7312	5.47377	5.25051	7.04823	6.25902	5.60815	6.0216	5.92387	6.06285	5.80716	5.90674	5.60554	5.51146	5.7649	7.43059	7.55955	7.18058	7.75885	7.44199	5.84054	5.42048	5.77618	6.26314	6.0408	5.20606	6.11733	6.2933	6.11747	6.3231	6.09145	6.10466	5.60749	6.35227	6.71713	5.59974	6.33746	6.3924	5.99005	6.34802	6.47637	7.42032	6.21353
AFF2	4.32963	4.64834	4.90617	4.06762	4.43922	4.46389	4.3169	5.50187	4.86647	3.96286	4.64627	5.76873	4.21876	4.25615	3.61561	3.65436	3.72087	3.55948	3.69839	4.14176	5.18498	4.10371	3.77857	3.9796	4.09684	4.18923	4.26036	4.05014	3.76805	4.20718	4.26299	4.25054	3.99038	3.71398	4.66917	4.33711	4.147	4.66728	3.98127	4.26168	3.5652	3.88479
AFF3	3.4148	4.32681	4.08736	3.59882	4.1249	4.00858	4.05182	3.84677	3.90826	4.29314	4.02744	4.38982	3.95154	4.31477	4.07317	4.20093	3.95737	4.01676	3.58434	3.86539	4.41925	3.77154	3.85759	3.88023	4.04295	3.7527	4.0259	4.1704	3.44882	3.51194	3.73717	4.01294	3.75407	4.18902	4.65213	4.27	3.99905	4.14318	4.21908	3.83496	4.4024	3.73497
AFF4	5.87033	5.89785	5.46734	6.42253	5.86395	5.70435	5.37288	5.73177	5.76523	5.84873	5.58824	5.24873	5.60519	5.30118	7.06365	7.01968	6.70861	6.91984	6.72081	5.68986	5.98767	5.77727	5.88172	5.71012	5.55964	5.28566	5.79604	5.88947	5.76537	5.67476	5.77297	5.88373	5.95317	6.1025	5.98982	6.05955	5.92566	5.56248	5.81531	5.94907	7.01131	5.8861
AFG3L2	6.16405	6.37787	6.1384	6.651	6.24309	5.8327	6.04167	5.85157	6.07553	6.10471	6.60856	5.50344	5.99593	6.64546	7.49884	7.74093	6.93953	7.53267	7.46683	6.02541	5.64463	5.95855	6.48145	5.81997	6.14017	6.22015	6.19242	6.46832	5.76217	6.00869	6.51023	6.06222	5.75264	6.11586	6.27386	6.31322	6.59246	5.9232	6.15155	6.21875	7.23378	5.88648
AFM	4.17206	5.05939	4.85329	4.7932	5.50936	4.7869	4.87151	5.49775	4.54602	4.41909	4.80232	5.16801	4.39389	4.60748	3.71637	3.34904	4.12744	2.86272	3.92314	4.12552	5.90387	3.83058	4.0727	4.33997	4.46652	4.53971	4.4638	4.30307	4.20565	4.4807	4.55111	4.93226	4.05714	3.71143	4.68372	3.77139	4.44941	4.98266	4.82019	4.39849	4.1019	4.92943
AFMID	5.70826	6.22922	5.98683	5.32802	5.79233	5.81628	6.19582	6.20485	6.09711	5.75157	6.16409	5.72909	6.35975	5.39719	4.72809	4.72877	5.59495	4.71363	5.13769	5.92814	6.14496	6.05077	5.69153	6.23677	6.21944	6.15991	6.05345	5.7122	5.97128	5.31551	5.62916	6.16622	5.24831	5.69062	5.50908	5.1985	5.84659	5.73526	6.03792	5.85485	4.97106	5.38516
AFP	3.03972	3.60213	3.69252	2.85073	3.10758	3.44246	3.05878	3.10575	3.1479	2.82177	3.09843	5.69623	3.05944	3.09642	2.68434	2.04554	2.75138	2.11958	2.52115	2.84761	2.92377	3.01359	2.71398	2.89215	3.09572	2.99367	2.8597	2.83738	2.68234	2.63741	2.71273	3.0115	2.87504	2.79983	2.81032	3.05021	2.78369	3.3404	3.09702	2.78351	2.67578	2.93671
AFTPH	6.62297	5.96654	6.01668	6.07754	6.12168	5.89597	6.1089	6.72961	6.2512	5.84631	6.04878	5.82047	5.90379	6.24242	6.75882	6.84842	6.49344	6.85449	6.45124	5.94627	6.45368	6.58024	6.14874	6.19423	6.15268	6.45984	5.96429	6.36496	6.12709	6.59223	5.8632	5.8174	6.22185	6.5721	6.46723	6.14838	6.40578	6.33437	6.39097	6.56689	6.95352	6.1489
AGA	4.73681	4.72551	4.72905	4.97321	4.75218	4.81407	4.82049	4.87028	4.67448	4.84179	4.84216	5.68472	4.61261	5.14376	4.91564	5.64274	5.30042	5.2141	5.02341	4.7679	5.85433	4.72797	4.6723	4.76383	4.83601	4.72659	4.8204	4.17549	4.82118	4.54597	4.50373	4.95809	4.57857	5.39468	4.84481	5.00955	4.78482	4.90785	5.1356	5.14322	5.91251	4.88671
AGAP1	5.3925	4.42563	4.56358	4.4431	4.73833	4.67028	4.12577	4.43213	4.36193	4.50543	4.6696	5.1632	4.93996	4.90167	5.49446	5.13046	4.72644	5.3853	5.56917	5.56503	4.35517	5.11308	4.94217	4.38006	4.81133	4.93813	4.35781	5.17785	5.15395	5.01192	4.98959	4.534	5.00296	4.6954	5.41495	4.32012	4.7997	4.58566	4.40496	4.36702	4.9325	4.46409
AGAP11	5.3883	5.93752	5.88993	5.49593	6.10863	5.72338	5.84402	6.62235	5.91943	5.38841	6.28155	4.02783	5.70332	5.68991	4.48574	4.19946	4.85579	4.13571	4.81973	5.85579	7.43218	5.78447	5.10255	5.81221	5.33157	5.86795	5.59252	5.2574	5.26945	5.37868	5.2115	5.67146	5.13057	5.12499	5.62224	5.18963	5.30964	6.48075	5.70332	5.7269	4.73156	5.07651
AGAP2	5.62529	6.31067	6.37582	5.54519	5.83971	6.15547	6.02548	6.03726	5.9887	6.4621	5.82327	4.34548	6.15529	6.08314	5.61135	5.3463	5.86971	5.5944	5.58882	6.2928	6.0492	5.85713	6.16314	5.9134	6.15339	5.7677	6.00968	6.10928	5.95709	5.50882	6.04471	6.00197	6.18101	6.44107	6.4972	6.0741	5.96232	6.67952	6.18114	6.24853	5.36312	6.4776
AGAP2-AS1	4.57493	4.78774	5.07949	4.49326	4.80404	5.09229	5.08117	4.86104	4.79681	5.4049	5.0631	5.8032	5.0286	5.12421	4.58336	4.60594	5.02795	4.4474	4.44529	5.56417	5.03481	4.80454	5.18577	5.06646	5.11078	4.82209	5.28563	5.13761	4.74797	4.69726	5.21022	5.04189	5.48746	5.19088	5.08668	5.51062	4.82471	5.69359	4.79735	4.87499	4.50344	5.01887
AGAP3	6.35288	6.4238	6.21216	6.29324	6.49827	6.582	6.49381	6.27402	6.45569	6.76329	6.67236	5.77786	6.65986	6.89663	6.14385	6.02768	6.15773	6.03544	6.4387	6.50211	6.28473	6.36606	6.85625	6.64598	6.93436	6.49366	6.63715	7.08838	6.55058	6.86882	6.651	6.63553	6.75573	6.6636	6.73405	6.64929	6.43725	6.7073	6.54323	6.55021	5.53531	6.68114
AGAP4 /// AGAP6 /// AGAP7P	7.82942	7.50723	7.90295	7.98139	7.18327	7.74474	7.20295	7.56638	7.22909	8.52777	7.85778	5.76015	8.35645	8.69742	7.51662	7.61905	8.00673	7.6865	8.46752	8.4754	8.00546	8.95921	8.57442	8.52061	8.32495	7.83432	7.70194	8.26567	9.31397	7.90997	8.51397	7.62156	8.24363	7.97346	8.32961	9.60108	8.57703	7.78882	7.37197	8.00996	7.19875	8.84718
AGAP4 /// AGAP7P /// LOC101060581 /// LOC105369258	6.90483	6.98042	7.27309	7.05655	6.54465	6.34033	6.55749	6.41263	6.71956	7.60622	7.27362	6.37345	7.57978	7.26039	6.69175	6.87766	6.92032	7.30261	7.06963	7.38305	6.16672	7.64916	7.42808	7.23651	7.11433	6.78622	6.93326	7.11152	8.22379	6.91434	7.61476	6.66318	7.43841	7.19025	7.19135	8.56287	7.4249	6.81559	6.40521	7.07126	6.28957	7.88164
AGAP4 /// LOC101060581 /// LOC105369258	6.82586	6.79011	6.88992	6.99286	6.19065	6.63445	6.60109	6.5588	6.7511	7.44347	7.19963	5.73736	7.37312	7.32768	6.61889	6.73845	6.97406	7.12615	7.05495	7.23146	7.04229	7.54586	7.62607	7.40419	7.38863	6.69162	7.01872	7.23958	7.56621	6.96095	7.10203	6.7874	7.11421	7.00047	7.18151	8.31197	7.51141	7.07621	6.70795	6.93932	6.46014	8.09291
AGAP5	6.88865	6.92892	7.05756	6.97351	6.56194	6.74821	6.2875	6.00046	6.23879	7.40391	7.13049	7.11793	7.54567	7.69222	6.53204	6.76782	6.94272	7.05024	7.16848	7.56823	6.84542	7.74408	7.56163	7.48418	7.33806	6.81536	6.82976	7.16772	8.28555	6.86298	7.4148	6.51075	7.185	7.22013	7.52951	8.71298	7.67602	6.88982	6.56011	7.29967	6.32317	7.96902
AGAP9 /// BMS1 /// BMS1P4 /// BMS1P5 /// BMS1P6 /// BMS1P7 /// LOC105369270	6.87255	6.40174	6.85247	6.94274	6.53247	6.36396	7.05975	7.21499	7.11221	6.07459	6.78421	3.54653	6.07366	6.58319	6.87926	6.78864	6.64907	6.43352	6.0353	6.42979	5.61364	6.95272	5.7008	6.60365	6.51761	6.74593	6.57961	7.21664	6.651	6.51571	6.10084	6.63662	6.46879	6.55876	6.44721	6.34478	6.88596	6.31907	6.12478	6.79137	6.30942	6.68605
AGBL1	4.80546	5.46779	5.71842	4.92668	5.54507	5.29488	5.52601	5.73078	5.64032	5.09997	5.76663	5.39138	5.18253	5.25139	4.7004	4.1558	4.71873	3.83587	4.61268	5.06311	5.42626	4.93631	5.24956	5.47905	5.22581	5.21179	5.41491	5.18541	4.80604	4.60968	5.06095	5.64353	4.76809	4.69883	5.1093	4.75131	5.17051	5.59542	4.97916	5.06933	4.16315	4.95647
AGBL2	4.12688	4.35761	4.87324	4.40423	4.29582	4.59437	4.74032	4.94245	4.55633	4.07433	4.45057	5.88025	4.64689	3.72032	3.17747	2.90847	3.43537	2.4104	3.47395	4.33202	4.69944	4.12023	4.01741	4.38583	4.34438	4.40027	4.37615	3.9121	3.79631	3.88281	3.52286	4.62149	3.57426	4.27797	3.6503	3.20646	4.59129	4.26329	4.00884	4.29362	3.17526	3.42315
AGBL3	3.50551	4.64689	4.92485	3.96431	4.61354	4.17012	4.91702	5.09573	4.87349	4.52733	5.06119	4.07177	3.79795	4.42171	3.60922	3.05778	4.37574	2.55697	3.46658	3.83294	6.69438	4.53222	3.99472	4.15461	3.80015	3.64091	4.23632	3.59945	4.26844	4.16313	3.99472	4.251	3.67526	3.54523	4.06523	3.26402	3.84729	4.70244	4.28802	3.85453	2.90162	4.15856
AGBL4	4.31354	4.84852	5.03252	3.85442	4.921	4.26572	4.97013	5.73358	4.79314	4.24495	4.48914	5.32111	4.81073	4.04476	3.68073	3.4726	3.10409	3.19719	4.02202	4.28602	4.06447	4.06293	4.16649	4.7002	4.65784	4.88164	4.56935	4.09959	4.20776	4.33538	3.90386	4.91385	4.56567	3.93134	3.74769	4.29987	4.45183	4.40505	4.39676	3.87149	3.21415	3.6727
AGBL5	5.739	5.7828	5.88435	5.26165	5.65233	5.72921	5.72649	5.95025	5.55107	5.75802	5.78247	6.93377	5.80065	5.71005	5.83936	5.87859	5.74891	5.96512	5.6039	6.07034	5.77222	5.3922	5.61073	5.72378	5.6368	5.72446	5.72307	5.7692	5.9041	5.62328	5.40834	5.65568	5.94964	6.16761	6.17591	5.67821	5.74467	5.75755	5.71515	5.69544	5.79129	5.66916
AGER	5.75657	6.58101	6.63659	6.08955	6.25985	6.38727	6.38374	6.14958	6.26729	6.30752	6.33153	5.69873	6.45333	6.38122	5.64914	5.32747	6.26035	5.02179	5.68595	6.22185	6.08277	6.28756	6.2797	6.36617	6.52409	6.14177	6.52569	6.47628	6.02712	5.65904	6.01305	6.40339	6.38065	5.99173	6.43201	6.19873	6.12803	6.56714	6.37938	6.38323	5.81478	6.39644
AGFG1	2.57918	2.66466	2.52981	2.61657	2.56874	2.65114	2.44006	2.94482	2.51234	2.43814	2.74021	4.58396	2.48513	2.59694	2.69864	3.46141	2.74358	2.60655	2.79981	2.2814	3.87408	2.46134	2.56352	2.54441	2.64939	2.43092	2.41641	2.68994	2.42264	2.53989	2.5499	2.56894	2.74239	2.69762	2.82325	3.03113	2.58348	2.67483	2.62785	2.58614	2.68654	2.47721
AGFG2	5.24153	6.03086	6.12747	5.417	5.6055	5.71591	5.65781	5.83952	6.02619	5.96546	6.01428	5.5248	6.20485	5.99361	5.19699	5.1851	4.76069	5.77235	5.65166	6.13941	5.62292	6.62913	6.00218	5.93218	5.78573	6.08968	5.77848	5.81099	6.32523	5.59588	5.84177	6.01169	5.6734	5.57312	6.22023	5.40602	5.71425	5.8667	5.6095	5.58351	4.3819	5.99239
AGGF1	3.11383	3.36204	3.4559	3.39039	3.55051	3.32185	3.4249	3.66499	3.41201	3.38775	3.37839	4.98523	3.22694	4.22116	3.352	3.8875	3.69976	3.94411	3.41201	3.22837	4.55172	3.39601	3.30965	3.22531	3.6318	3.39566	3.50749	3.42557	3.35742	3.33904	3.18239	3.43	3.60833	3.59622	3.52744	3.59295	3.28587	3.889	3.62175	3.44685	3.21258	3.36662
AGK	5.97279	5.35475	5.32637	5.82157	5.64257	5.72385	5.13571	5.45596	4.96644	5.55909	5.49433	5.10643	5.22448	5.45457	5.51577	6.28445	5.66423	6.22317	5.77819	5.60363	5.31251	6.11658	5.75501	5.03374	5.65479	5.85389	5.66646	5.59231	6.12873	6.17414	5.4905	5.41746	5.18414	5.43226	5.87382	5.55906	5.11129	4.99748	4.86676	4.98948	5.44211	5.53758
AGL	3.33122	3.72007	3.84429	3.70703	3.95065	3.32534	3.17391	3.66204	3.4551	3.34743	3.32696	4.00386	3.11929	3.76478	5.57296	5.98226	5.24354	5.65902	5.98527	3.98878	4.64689	3.51608	3.49097	3.52126	3.24025	3.22529	3.4168	3.52157	3.52355	3.45638	3.59657	3.38389	3.28057	3.46203	3.7184	3.40054	3.71919	3.96239	4.09818	3.43732	5.57764	4.54877
AGMAT	5.48264	4.38518	4.60377	4.06868	3.96957	4.33292	4.86601	4.9096	4.33159	4.17373	4.59856	4.41915	4.65038	4.17277	3.77212	3.37069	3.76062	3.29889	3.53547	4.53555	4.25833	5.19433	4.63258	4.47282	5.56547	5.24282	4.55852	4.39926	5.49728	5.23498	3.99449	4.66936	4.33207	4.21878	4.98093	3.84842	4.01192	4.0283	4.01422	4.49777	3.23528	4.3876
AGMO	2.76162	3.06716	3.16716	2.76888	2.93947	3.10453	3.18979	3.34489	3.27732	3.05362	3.50531	5.33512	2.89199	2.97312	2.73789	2.60771	2.64064	2.35075	2.58711	2.66641	4.07184	3.14128	2.74542	2.93773	3.0667	2.86164	2.9163	2.8782	2.53042	2.88347	2.75159	3.02885	2.72997	2.62814	3.10689	2.94177	3.05111	3.18411	3.30917	2.79576	2.35084	3.22627
AGO1	5.87976	6.23101	6.45397	5.66965	6.19437	5.87238	6.09494	6.00824	6.0309	5.99136	6.36838	4.89948	6.05876	5.78408	5.52541	5.27443	5.38013	5.17997	5.4587	5.78568	6.23588	5.78793	5.74982	6.08598	6.1623	6.01432	5.9205	5.81289	5.48203	5.37835	5.86196	6.38287	5.17353	5.55933	5.55927	5.54556	6.07877	6.20114	6.12478	5.79539	5.26129	5.64465
AGO1 /// AGO3	7.29875	6.35665	6.46576	6.92093	7.26782	7.02112	7.24675	7.07374	6.94452	6.63117	6.52439	4.46247	6.7691	6.19069	6.97123	7.87566	6.81143	7.80422	7.30101	7.40835	7.38563	6.04021	6.56368	6.99891	6.39444	7.03271	6.65357	6.8425	6.8088	7.03864	7.08141	7.18328	6.51453	6.33706	5.41916	6.70041	6.41027	6.9014	6.66322	6.97642	7.31406	6.089
AGO2	6.65024	4.90527	4.98788	7.14662	4.60029	5.45952	4.95039	4.3598	4.5686	5.4086	4.67004	5.21476	4.97491	4.87283	6.11705	5.68889	6.00205	6.95051	6.13008	5.35354	5.2304	5.59496	6.38898	5.1119	5.82896	5.56594	4.95433	5.85438	7.02039	6.53237	5.5695	4.98231	6.5738	6.1371	6.16241	6.39912	6.01912	5.41121	5.16625	5.18454	5.86043	5.57947
AGO3	4.74534	4.87223	4.76666	5.39246	4.75176	4.58698	5.0797	5.31346	4.80572	4.86374	4.67469	4.84756	4.84914	4.57543	4.96807	5.50082	4.87224	5.46905	5.08161	4.81483	5.66136	4.45481	4.88216	5.13028	4.89259	4.81481	4.65655	4.50307	5.20388	4.46957	5.02924	5.06553	4.28094	4.2935	4.05607	4.04618	4.95088	4.37404	5.52344	4.79706	5.21421	4.72692
AGO4	4.69711	4.65231	4.83209	4.53294	4.61522	4.83134	4.7983	5.22032	4.75999	4.56698	4.89442	4.44052	4.65027	4.45687	4.45357	5.01342	4.54781	4.37423	4.46734	4.39027	5.11677	4.44611	4.57506	4.65808	4.62423	4.50533	4.58064	4.70084	4.25921	3.9819	4.2801	4.62073	4.12255	4.44014	4.70766	4.25204	4.45918	4.62438	4.64755	4.49214	4.4966	4.13387
AGPAT1	7.14192	6.26819	5.92269	6.71332	6.42023	5.93393	6.37038	6.21835	5.98844	6.46239	6.35893	5.61348	6.75565	6.34325	6.91111	7.50871	6.65437	7.76441	7.21127	6.69185	5.13539	6.17269	6.56002	6.1128	5.97058	6.84007	6.16051	6.75665	7.24021	7.00193	7.04979	6.38384	6.35363	6.45341	5.70414	5.69592	6.63382	5.51379	6.09136	6.13314	6.65174	5.86235
AGPAT2	6.96387	7.27244	7.24293	6.70098	6.94857	7.09877	7.04152	7.13464	7.44621	7.22316	7.42605	5.09923	7.41824	6.93149	6.66892	6.0262	6.64948	6.80593	6.71896	7.31632	7.32505	7.8076	7.17324	7.3182	7.6642	7.4767	7.14168	6.81635	7.43246	7.13328	6.93335	7.23662	6.7679	6.78712	6.84414	7.09405	7.00964	7.05821	7.00837	7.06116	6.42697	7.02689
AGPAT3	6.00281	5.82133	5.78577	6.1816	5.67813	6.12071	5.9206	5.69914	5.94256	6.34287	5.76173	6.07979	6.09439	6.53712	6.45863	5.98673	6.34658	6.04929	6.39425	6.03389	5.61333	6.10775	6.39149	5.94752	6.31343	6.24164	6.2814	6.15784	6.23697	6.43496	6.12554	6.32087	6.04811	6.50079	6.31295	6.21205	6.19257	6.13408	5.83863	5.92381	6.29393	6.5222
AGPAT4	4.77541	5.04663	5.19686	5.56615	4.85361	5.10281	4.74817	5.07256	4.9798	5.59666	5.10165	5.55811	5.12223	5.46827	5.14302	5.64988	5.78859	5.19735	4.6986	5.39309	5.51983	4.56505	5.17976	5.02843	4.86726	4.72302	4.81341	5.75845	4.44067	4.89752	5.23499	5.06513	5.52893	5.4894	5.30669	6.09966	5.44886	5.18082	4.67897	4.99047	5.19759	5.62078
AGPAT5	3.78859	3.27643	3.34492	3.31228	3.39094	3.42821	3.4132	3.5353	3.42074	3.31675	3.64763	5.20536	3.31693	3.66892	3.33209	3.00024	2.60479	3.66672	2.90544	3.13408	4.43065	3.09518	3.61576	3.09886	3.19139	3.24253	3.52268	3.42767	4.21649	4.50453	3.47107	3.46146	3.25089	3.70425	3.43967	3.35905	3.52379	3.56334	3.34342	3.52901	3.30768	3.56331
AGPS	5.25748	5.2347	4.40935	4.78275	5.2954	5.15666	5.41333	6.29996	5.07978	4.5323	5.13828	5.0944	4.09273	5.67461	4.93522	5.97775	5.29512	5.54945	4.82014	4.294	5.88638	4.58469	4.47361	4.24996	4.34635	4.78443	5.02316	4.97117	4.94964	4.90775	4.68709	5.059	4.81668	4.22557	5.08342	4.01387	4.48098	5.02662	4.747	4.63798	5.42041	5.10071
AGR2	4.4052	4.3043	4.24689	3.99757	3.88902	4.11593	4.08514	5.29645	5.62767	3.90727	4.35848	4.45128	4.5141	5.01372	3.48327	2.29235	3.44953	2.74531	2.81969	4.49862	4.90156	5.11887	5.21657	5.03489	4.10161	4.32876	4.81846	3.98522	5.35338	5.78658	4.45235	4.35491	5.37764	5.26795	6.43043	4.11491	4.06782	4.06677	3.95649	5.38715	3.42741	4.92356
AGR3	2.53202	2.68923	2.31216	2.06879	2.24102	2.07329	2.20508	2.7346	2.39283	2.27829	2.39063	3.68361	2.25267	2.33092	2.09764	2.04042	2.22584	1.97497	1.97286	2.06286	2.98929	2.22443	2.03949	2.43249	2.45068	2.1354	2.30885	2.3626	2.24507	2.53319	2.39432	2.27761	2.16442	2.68122	3.21672	2.31629	2.22921	2.71277	2.22921	3.55521	1.93615	2.96643
AGRN	7.79329	6.02371	6.69825	7.49672	7.40564	7.64667	6.73336	6.14295	7.40153	8.08667	6.90128	5.52223	6.99071	6.71042	6.53987	6.44371	6.81738	6.82477	7.27113	7.15081	6.56918	7.46862	7.75791	7.46883	7.88475	7.44212	7.50085	8.56151	8.94838	7.43955	8.15066	7.59255	7.264	7.22449	7.04277	6.79537	7.25864	6.29638	6.99489	5.91967	6.67788	7.08619
AGRP	4.81163	5.5209	5.4738	5.16387	5.25258	5.4947	5.60341	5.53459	5.61639	5.53672	5.30027	4.70471	5.63612	5.36492	4.57031	4.6235	4.76258	4.43196	4.70824	5.56799	5.3727	5.30743	5.26424	5.55947	5.64309	5.37988	5.4542	5.30556	5.26136	5.18971	5.19974	5.40254	5.07834	5.05633	5.13811	5.68113	5.58756	5.26063	5.24427	5.41287	4.47292	5.19468
AGT	8.09089	5.7874	6.21612	6.37097	5.79938	6.9542	6.10647	5.95289	6.15871	7.32675	5.89619	5.5607	6.32317	5.19749	5.43816	4.38781	5.44867	4.9063	5.20336	6.14886	5.88655	5.85752	6.996	5.88833	6.33169	5.99665	6.35447	6.66746	6.74235	5.64008	7.6582	6.68232	5.74784	6.70416	5.4857	5.66763	6.15107	5.70307	6.41524	5.78958	5.17678	5.36545
AGTPBP1	4.31988	4.22156	4.2552	4.71277	4.93266	4.40101	4.45736	3.99448	4.39558	4.43806	4.31679	6.0698	3.96736	5.07223	4.94825	5.18673	4.42636	4.26844	4.11145	3.40977	5.8158	4.36814	4.08832	4.00596	4.00937	3.79079	4.00426	4.51547	4.00878	4.75731	3.91528	4.47796	4.15544	3.97852	4.65656	4.39193	4.38606	5.01219	4.50214	4.43267	4.73396	5.6554
AGTR1	2.83072	3.57696	3.72759	3.2932	3.45399	3.31353	3.57912	3.49639	3.55983	3.22817	3.53847	5.15339	3.38029	3.71792	4.95033	4.10494	4.06032	5.30668	3.98934	3.37161	4.26825	3.32297	3.1289	3.44871	3.41471	3.27687	3.47996	3.15864	3.16845	3.08524	3.07461	3.32769	3.03109	2.94197	3.37211	3.00018	3.83842	3.94921	3.61401	3.12452	4.82034	3.74949
AGTR2	2.79345	2.94466	3.12073	2.65239	2.89622	3.25601	3.12331	3.62786	2.86607	2.74277	3.17	4.07695	2.86725	2.85027	2.47027	2.52734	2.74988	2.06095	2.34209	2.72267	3.5979	2.8092	2.66318	2.93915	2.99898	2.8253	3.06735	2.77892	2.74474	3.03904	2.98091	3.00027	2.79237	2.61294	3.22917	3.0323	3.09404	3.29842	2.97735	2.99057	2.4573	3.16209
AGTRAP	5.98136	5.68257	5.68116	5.69043	5.31489	5.46734	5.56449	5.17393	5.43532	6.06322	5.41301	5.37577	6.16076	6.416	5.58852	5.9524	5.73427	5.93582	6.47246	6.08953	4.74067	5.66624	6.57303	5.83363	5.74199	6.11752	5.81035	6.09768	6.95022	6.27967	6.69111	5.29125	5.73177	5.91838	5.83422	6.93489	5.49271	5.68607	5.45292	5.70836	6.50134	6.58017
AGVR6190	1.91394	2.2468	2.20624	1.84183	2.15478	2.20725	2.22008	1.94119	2.1486	2.23531	2.27888	6.00194	2.03063	2.33536	1.99038	2.05281	1.97607	1.92586	1.93876	2.14923	2.65389	1.98337	2.14566	2.12882	2.35334	2.07002	2.28441	2.25668	2.04722	2.067	1.97154	2.25489	2.33277	2.37437	2.79412	2.30628	2.08051	2.5251	2.31656	2.23514	1.90989	2.352
AGXT	5.13565	5.65347	6.1965	5.1366	5.47176	5.57483	6.24114	5.55739	5.77769	5.70315	5.95864	4.6478	5.76376	5.33391	5.41087	4.89524	5.64568	4.9853	5.05896	5.66559	5.79507	5.63441	5.24445	5.48063	5.68917	5.42853	5.78314	5.24799	5.28	4.87279	5.40916	5.60971	5.24234	5.06789	5.42004	5.81153	5.39681	5.629	5.36096	5.20199	4.91603	5.3899
AGXT2	4.77994	5.71981	5.48968	5.31026	5.42256	5.52355	5.34291	5.79275	5.57019	5.19102	5.34876	3.88826	5.51353	4.86555	4.55354	4.09894	4.67451	3.75833	4.33192	4.81637	5.5339	5.21354	4.92509	5.39081	5.39637	5.29775	5.39231	4.94625	4.73832	4.66412	4.93728	5.35491	4.89491	5.17269	5.11642	5.11249	4.92934	5.63979	5.19656	5.32712	4.48212	5.14805
AHCTF1	4.41847	4.44349	4.33612	4.5233	4.53459	4.3577	4.49536	4.97563	4.65575	4.09525	4.28837	5.72736	4.10031	4.66476	5.05299	5.14597	4.58817	4.69569	4.63126	4.31999	5.35663	4.19332	3.91687	4.4817	4.22605	4.31002	4.25239	4.39009	4.2789	4.71308	4.14931	4.19067	3.91974	4.37631	3.67188	4.14245	3.89213	4.64171	4.6479	4.17636	5.25589	4.33274
AHCY	7.74681	6.53497	6.16316	6.28032	5.60191	6.32794	6.17631	6.65108	6.32975	6.26228	6.3034	5.93799	6.16861	6.59695	6.65031	6.39174	6.37125	7.05385	6.25259	6.31454	6.77068	6.95388	6.44064	6.19646	7.14375	7.33297	6.48122	6.54002	7.40446	7.58503	6.467	6.44796	7.39368	6.72211	6.35151	5.74532	6.1187	6.3883	6.36966	6.23468	6.19981	6.14582
AHCYL1	7.57411	5.20544	5.02822	7.58324	6.11551	6.16006	6.04139	5.00151	6.13058	6.52062	5.42115	5.63084	5.64565	5.5774	8.14677	8.08	7.97215	8.6465	8.13837	6.7705	5.17132	5.91343	6.80096	5.96657	6.36764	6.58452	6.44792	7.02798	7.04537	7.89923	7.2108	6.50577	6.87801	7.09591	6.1498	6.79022	6.81429	6.09214	6.54861	6.79294	8.09803	6.05828
AHCYL2	4.62522	4.82512	4.69072	4.17729	4.77473	4.62821	4.70597	5.24974	4.98238	4.601	5.33137	4.70305	4.89095	4.72302	4.18118	4.42162	3.78233	3.90728	4.42254	4.68356	4.64494	4.74824	4.41534	4.77082	4.61948	4.71129	4.69942	4.25318	4.44019	4.99964	4.51455	4.63849	4.23353	4.52571	4.76319	4.10496	4.46967	4.45869	4.46277	7.48055	4.36217	4.57386
AHDC1	6.01416	6.8977	7.21429	6.22678	6.59407	7.00343	6.57967	6.47912	6.83976	7.14711	6.9137	5.4438	6.71863	6.64208	5.92955	5.9221	6.53219	6.10146	6.63393	6.70906	6.49881	6.81951	6.64101	6.66365	7.01761	6.36875	6.77057	6.78788	6.10496	5.89648	6.31623	6.75952	6.84218	6.34666	6.76638	6.6654	6.67347	6.98527	6.25947	6.51883	6.19231	6.47754
AHI1	5.65107	5.43667	5.44949	5.88414	5.6044	5.41445	5.19501	5.22574	5.34333	5.52144	5.38729	5.89217	5.26139	5.70317	5.97153	6.44461	6.43973	6.11102	6.15515	5.10381	6.00483	5.86455	5.61158	5.55209	5.53299	5.11731	5.41465	5.72975	5.69703	5.96828	5.36039	5.37943	5.64436	5.71021	5.99451	5.24371	5.44151	5.2893	5.36607	5.2881	6.2154	5.47408
AHNAK	6.5156	6.90247	5.72996	7.43265	7.00961	6.31288	6.67355	6.20033	6.83781	6.54162	6.41238	4.74957	6.72451	7.82247	8.05834	8.03464	7.55786	7.7428	8.19176	7.34178	5.30316	6.12173	6.86848	7.13577	6.14921	6.56391	6.8807	7.25732	6.07322	6.47102	6.78449	7.14832	6.66409	7.00239	7.0698	6.80045	7.17521	6.1455	7.27215	7.18371	7.93138	7.14729
AHNAK2	5.99477	7.35031	7.73865	6.94135	7.3889	7.25058	6.86448	6.94252	7.46187	6.94188	7.46335	4.21504	7.26259	6.65503	8.62469	8.73004	8.73137	8.51421	8.95358	7.0021	7.24001	7.5306	7.14688	6.79201	7.07591	6.4957	7.34097	6.86192	5.69067	6.14068	6.73283	7.29697	6.35039	5.71317	7.16441	6.00547	7.06567	7.33634	7.30139	6.37255	8.62101	6.09498
AHR	2.23702	1.99762	2.02952	2.25873	2.07185	2.1748	1.9222	2.35171	2.00569	2.04296	2.0975	5.14523	1.97468	2.22588	2.42827	2.82868	2.42086	2.15206	2.33724	2.51157	2.04483	2.16238	2.33089	2.10878	1.95775	1.90933	2.0833	1.87058	2.17223	2.45383	2.29189	2.20463	2.31299	2.83132	2.46917	2.27761	2.00732	3.12893	2.17534	2.46303	2.52282	2.60702
AHRR	4.02255	4.84025	4.71247	4.25232	4.47136	4.62991	4.61513	4.41496	4.5879	4.61152	5.08156	5.20317	5.00834	4.64529	4.29078	3.54754	4.4132	3.60986	3.97879	4.75622	4.57001	4.4725	4.38828	4.59664	4.50612	4.37554	4.48716	4.52556	4.30212	4.50986	4.44634	4.43587	4.57073	4.55458	4.87793	4.61653	4.66101	4.77454	4.33755	4.48557	3.64976	4.59735
AHSA1	6.76121	5.77865	5.76123	6.49064	5.68473	5.72769	5.68343	5.2773	5.75329	5.69664	5.32693	5.81403	5.54845	5.35358	6.55882	6.77599	6.14651	7.252	6.60221	5.77662	4.99748	6.23044	6.1098	5.20237	5.77345	6.66177	5.53097	5.7945	5.6115	7.19827	5.97332	5.77566	6.23313	5.87826	5.92414	5.06318	5.97782	5.489	5.94202	5.87533	6.69839	5.51024
AHSA2	6.13607	6.31208	6.28597	6.25547	6.09279	6.33411	5.75263	5.58315	5.95557	6.46495	5.9642	6.71274	5.6297	6.20617	6.17077	6.65455	6.52729	6.69653	6.5054	5.62707	5.38354	6.72846	6.16118	6.3788	6.17771	5.77205	6.37225	6.49245	6.84257	6.12944	6.259	6.04446	6.25053	6.20249	6.33173	6.66549	5.78444	6.40971	6.08282	6.57101	6.68963	6.23996
AHSG	5.19918	5.8033	5.81144	5.0927	5.68116	5.41964	5.84421	5.45308	5.58941	5.6854	5.55894	6.67265	5.81773	5.21604	4.55417	4.51856	5.06461	4.38783	4.88797	5.79888	5.59962	5.40297	5.26915	5.67733	5.59638	5.56283	5.52886	5.71357	5.1914	5.09917	5.24495	5.45742	5.21573	5.35189	5.49101	5.19761	5.31907	5.74782	5.42863	5.67614	4.74388	5.17812
AHSP	4.14068	4.10587	4.50519	4.35079	5.09236	3.88813	4.8003	4.4725	4.53136	4.31734	4.4771	4.13973	4.57529	3.97536	3.49751	3.40934	3.92965	3.19891	3.69508	4.61351	4.07588	4.04234	4.19942	4.72186	4.46652	4.80071	4.78181	4.42195	3.71099	4.02298	3.74179	4.86001	4.2565	3.65968	4.06491	3.39266	4.1167	4.28401	4.40899	4.18202	3.42773	4.05233
AICDA	4.86705	5.64205	5.77677	5.18961	5.41873	5.5065	5.65998	5.94121	5.53235	5.55201	5.966	5.70957	5.84043	5.23505	4.98826	4.29711	4.52348	3.98162	4.59056	5.95111	5.31426	5.32894	5.34065	5.59944	5.33047	5.43118	5.4208	5.05763	5.11461	5.0701	5.44228	5.43299	5.21203	5.31922	5.05629	4.54315	5.07421	5.52335	5.2993	5.74837	4.23731	5.84466
AIDA	5.47586	5.34126	5.28184	6.00267	5.84321	5.35926	5.22448	5.4763	5.18077	4.98895	5.41059	5.76098	5.24757	5.63816	6.76312	7.22948	6.25312	7.23226	6.40964	5.71457	6.16603	5.04427	5.25526	5.50256	5.27629	5.23908	5.13598	5.27569	5.46605	5.47045	5.48166	5.31499	5.04131	5.26491	5.21383	4.94097	5.38985	5.32308	5.6086	5.20014	6.52226	5.18888
AIF1	6.01008	5.73329	5.6727	5.77386	5.84423	5.72521	5.63978	5.65936	5.84929	5.58572	5.46596	5.18532	6.10242	5.4513	5.96424	6.04149	6.20996	5.23585	5.53753	5.92645	5.41528	5.13539	5.80477	5.79942	5.79885	5.6752	6.17467	5.90109	5.20846	5.18334	5.99578	6.0832	6.45523	6.86963	5.9466	5.77326	5.2962	6.30981	6.31673	6.10001	6.74504	6.70272
AIF1L	4.96548	5.46139	5.66591	4.86662	5.52488	5.64359	5.62854	5.73622	5.62888	5.04044	5.79319	5.15088	5.49959	5.46863	4.65826	4.07045	4.20482	4.76356	4.84322	5.48913	5.77123	5.37588	5.18919	5.28816	5.53822	5.33584	5.77399	5.22258	4.71051	4.91382	5.00603	5.59112	5.17518	5.4952	5.15221	4.99486	5.18657	5.65656	5.48277	5.28791	4.72578	5.42008
AIFM1	8.32715	5.21393	5.91344	6.3641	5.97652	6.11004	6.0925	6.96943	6.50487	6.53295	6.01131	5.17675	6.12331	6.11042	7.78259	7.64829	7.2204	7.59363	7.19334	6.3356	5.09495	7.00139	6.86306	6.09773	6.39812	7.9049	6.68648	6.29304	8.27687	9.57258	6.93164	6.58168	7.36488	6.67051	6.1617	5.71667	6.33044	5.43793	5.88103	7.00097	7.03984	5.83664
AIFM2	6.31159	6.22455	6.12093	6.17877	6.03418	6.06332	6.17674	6.14853	6.34422	6.13685	6.1909	5.24069	6.27644	6.34725	5.94028	5.98805	5.86069	5.73997	6.0063	6.51481	5.70595	6.47187	6.49575	6.31262	6.61962	6.55276	6.32191	6.24176	6.48552	6.39768	6.39966	6.21626	6.12129	6.45841	6.30605	6.12426	5.88005	6.24371	6.17159	6.47654	5.57822	5.97072
AIFM3	5.5969	5.49245	5.89194	5.17533	5.16227	5.53048	5.30163	5.64354	5.84717	5.71136	5.27825	5.91495	6.10268	6.3791	5.05722	4.475	4.55417	5.10235	4.64701	5.95788	5.16988	7.29238	5.68544	5.34676	6.38188	5.69292	5.67581	5.62565	7.57294	6.38743	5.78854	5.66768	5.2158	5.56513	6.05842	6.97354	5.45851	5.38993	5.10484	5.96139	4.54622	5.91657
AIG1	6.45946	6.73242	6.31686	6.5111	6.53813	6.22731	6.9589	6.95533	6.60022	6.14101	6.47121	5.94943	6.43047	5.3902	6.30116	6.93738	5.76729	5.9059	6.13073	6.42714	6.45151	6.57794	5.90348	6.80347	6.4424	6.4409	6.32338	6.10989	6.2717	6.10011	5.75008	6.7351	5.25719	5.66958	6.21193	5.33321	5.95449	6.14133	6.16561	6.36716	5.97032	5.15841
AIM1	5.9493	5.03189	5.16305	5.25877	5.35404	5.08283	5.39483	5.44314	5.53546	5.01402	5.43313	4.71942	5.36196	5.36159	5.00843	4.58431	4.48625	4.45995	5.15829	5.14193	5.36001	6.1708	5.17275	5.7177	5.6146	5.95801	5.4648	4.97156	6.43954	5.923	5.17701	5.03932	5.74417	5.18463	5.41867	5.32569	5.39132	5.6039	6.19156	5.51543	5.36273	5.678
AIM1L	5.62189	5.00089	4.94041	5.52625	5.25521	5.33271	5.56333	5.11123	5.10528	5.72538	5.54768	6.69109	5.53538	4.88568	4.86516	4.05297	4.88995	4.56786	4.54356	5.59414	4.95068	5.20333	5.2818	5.46133	6.20193	5.94305	5.07936	5.11112	6.73786	5.81275	5.556	4.58918	4.78398	5.37257	5.75386	5.19567	5.27731	4.96242	5.39573	5.73485	4.46943	5.39152
AIM2	3.65679	4.91382	5.03287	4.61186	4.7484	5.24342	4.87125	4.86407	4.25061	4.22801	4.24346	5.30002	4.6137	5.1613	3.77602	3.27647	4.593	2.93454	3.58033	4.86877	5.37115	4.1532	4.62096	4.71229	4.36575	4.27664	4.56267	3.8423	3.604	5.27592	4.0125	4.27041	5.04992	4.90395	5.12263	5.01392	4.8174	6.18733	5.13844	5.28785	5.25845	6.40092
AIMP1	4.58003	4.80832	4.6044	4.42923	4.81676	3.95291	4.4946	4.3336	4.44005	4.47943	4.81891	4.31808	4.13432	4.42171	4.32319	4.56714	3.59539	4.60044	4.71217	4.09373	5.99101	3.95906	3.91128	4.2766	3.85821	4.36203	4.15638	3.58787	4.70432	4.553	3.92373	4.45782	4.03832	3.59622	4.02575	3.7737	4.23208	4.80978	4.13463	4.1684	4.33035	3.61449
AIMP2	6.73843	5.98482	6.20852	6.1078	5.72499	6.29611	6.13689	6.31932	6.13814	5.83901	6.14282	4.88551	6.19334	6.01269	6.44287	6.09506	5.93604	6.16404	5.89142	6.10834	5.0395	6.44964	6.33574	5.81295	6.48172	6.38162	5.95891	6.20451	6.09932	6.55579	5.96683	6.06905	6.37932	6.22966	6.6539	6.00424	6.28603	6.19461	5.74554	6.09851	6.24359	5.76387
AIP	5.16529	4.6989	4.88396	4.95204	4.69487	5.03615	4.63751	4.26895	4.76818	5.45259	4.78444	5.46001	4.91397	5.16859	5.7036	5.95351	5.14665	5.73182	5.51097	4.67087	4.48018	4.67804	5.6088	4.47472	5.27288	4.80591	4.92145	5.26678	5.20906	4.79825	5.32843	4.88512	5.21609	4.78532	5.61748	5.80356	5.2746	5.039	4.81699	4.98031	5.90322	5.22086
AIPL1	4.13255	4.52502	4.55003	3.96995	4.30567	4.59818	4.25009	4.43578	4.4776	4.4305	4.34003	4.46547	4.47251	4.33427	3.98147	3.46193	4.21028	3.73914	3.88164	4.22549	4.02967	4.14255	4.12733	4.38841	4.22564	4.209	4.33975	4.03515	3.8192	4.21392	3.84685	4.46496	4.67751	4.40625	4.60491	4.73365	4.24399	4.87101	4.21084	4.40925	3.78059	4.3687
AIRE	6.02172	6.90698	6.6565	6.04992	6.3456	6.73219	6.58226	6.79155	6.52852	6.70833	6.84136	4.84527	6.81082	6.62834	6.29143	5.7081	6.19463	5.73448	6.06729	6.65146	6.46359	6.41327	6.4954	6.58938	6.68192	6.41129	6.65153	6.53206	6.32904	6.21523	6.43386	6.53407	6.60851	6.3461	6.79347	6.78691	6.62532	6.59112	6.43388	6.65855	5.67549	6.55693
AJAP1	3.73737	3.90886	4.20165	3.49424	3.80348	3.94233	4.45746	4.31552	3.9842	3.70843	4.23705	5.44043	4.4127	3.51921	3.35236	2.88883	3.35326	3.13159	3.43556	3.89071	3.90287	3.6483	3.5984	3.94734	3.90641	3.97647	3.90559	3.60247	3.30143	3.47214	3.60042	3.85191	3.55897	3.52216	3.95335	3.57805	4.17493	3.64219	3.57358	4.01181	3.36849	3.98255
AJUBA	3.87407	4.05763	4.16382	4.17171	3.87091	4.42971	3.93989	4.1486	3.7193	3.97216	4.10769	6.57244	4.03714	3.95278	3.97831	3.79841	3.68143	3.5417	3.18486	3.97783	4.22475	3.87324	3.67755	3.85474	3.79265	4.14433	4.18842	4.00495	3.80296	4.16384	4.26548	3.95791	4.07095	3.37872	3.9799	4.29849	3.91884	4.3443	4.34836	4.0792	3.60571	3.97408
AK1	6.71945	7.11618	7.25997	6.97867	6.67732	7.21957	6.92008	6.97025	7.24892	7.37197	7.54029	5.3466	7.22726	7.43522	7.11859	6.66664	6.91061	6.51183	6.87887	7.27806	6.58073	7.21467	7.1732	7.35637	7.2521	6.79292	7.2168	7.17065	7.1125	7.46361	6.93128	6.93752	6.83706	6.95577	7.82393	6.87568	7.0029	6.93781	7.01609	7.55482	6.93044	7.21753
AK2	7.10271	6.60511	6.46932	6.56491	6.78322	6.18519	6.73337	7.10907	6.70179	6.21637	6.69652	4.61132	6.70732	5.9436	6.05367	6.21026	6.13851	6.37746	6.35482	6.50443	6.77743	6.48813	6.10037	6.60464	6.44381	6.95169	6.33052	6.12466	6.7641	7.00844	6.46126	6.54364	5.80917	5.78282	6.05453	5.32032	6.04828	6.2976	6.58667	6.31205	6.17497	6.05901
AK3	4.22502	3.96417	4.10323	3.96995	4.12462	3.88815	3.92755	4.19675	3.75564	3.77027	3.9076	4.02029	3.95016	4.46131	4.71653	4.66997	4.26206	5.26539	4.54513	3.73866	5.13594	4.53592	3.88693	3.9575	4.20818	3.78102	3.67196	4.01676	4.31729	4.54536	3.8676	3.86014	4.04531	3.76934	4.43158	3.77495	4.13572	3.8578	3.9095	4.40843	4.80884	3.73606
AK4	5.22907	5.27384	5.123	4.60004	4.92281	4.9219	5.18518	5.10856	5.08684	4.65379	5.24629	5.39694	4.88213	5.23266	5.79194	5.89074	5.36991	6.63629	5.4276	4.92398	5.38368	5.21078	4.38902	4.70979	4.61359	5.56616	4.73872	4.56463	4.96659	5.12066	4.86041	4.86306	4.70852	4.70704	4.51311	3.79865	5.15243	4.76577	4.95875	5.0852	5.15433	5.31616
AK4 /// AK4P1	6.29387	6.21556	6.13954	6.14134	6.62077	6.29433	6.54949	7.11436	6.36093	6.02451	6.45833	4.60062	6.11956	6.234	6.41864	6.18017	6.12479	7.04099	6.1487	6.17479	6.5911	6.23304	5.05957	6.23183	5.65673	6.35526	6.39062	5.7526	5.97813	6.08267	5.89276	5.99339	5.43089	5.94301	6.19022	4.92932	6.35363	6.56264	6.76434	6.29761	6.31599	5.97817
AK5	3.69336	3.79035	3.98419	3.70352	3.82743	4.26166	4.06617	3.75067	4.15317	3.5313	3.70995	4.57659	3.61062	3.68858	3.41638	3.29289	3.26301	2.92828	2.96486	3.30613	4.71993	3.42362	3.56317	3.87628	3.88537	3.84041	3.41645	3.5822	3.25346	3.52519	3.55354	3.58268	3.53066	3.20651	3.87798	3.3228	3.05662	4.22712	3.46669	3.73244	3.51611	3.55005
AK6 /// TAF9	5.34415	4.71806	4.65245	4.808	5.02306	4.7424	4.64973	4.50557	4.72298	4.34453	4.46626	5.12104	4.66369	4.52907	6.19754	5.91768	4.92551	5.37244	5.13438	5.06098	4.65792	4.91979	4.53862	4.37306	4.60874	4.51793	4.68176	4.69323	4.81998	4.94067	4.74997	4.82034	4.57202	4.8929	4.64091	4.32432	4.74414	4.76968	4.76875	4.51414	6.1257	4.56175
AK7	3.23464	3.55576	3.51724	3.28356	3.29856	3.53228	3.3629	3.57757	3.40265	3.42061	3.59622	6.22275	3.44578	3.32895	3.30515	2.75486	3.05984	3.1113	3.01303	3.5477	3.57591	3.2607	3.30614	3.32693	3.53604	3.27796	3.44786	3.29382	3.07405	3.34589	3.1312	3.47736	3.08846	3.59008	3.60408	3.3439	3.78896	3.94911	3.28006	3.2363	3.35149	3.18139
AK8	4.7947	5.18991	5.35608	4.96306	5.07415	5.36173	5.33757	5.49042	5.58262	5.04401	5.38026	3.78627	5.67547	4.64992	4.80433	4.32094	5.15944	4.1501	4.72693	5.35061	5.26528	4.98877	5.1499	5.06642	5.45884	5.48989	5.35911	5.19991	4.92277	4.56327	4.55283	5.54712	5.01366	4.85526	4.94684	5.09566	4.79376	5.2885	4.75794	4.82967	4.40989	4.5741
AK9	4.02789	4.85276	4.90608	4.13333	4.2243	5.12512	4.45025	4.60471	4.42347	4.76626	4.80194	4.11684	4.30547	4.08958	4.34538	3.75454	4.07747	3.69154	4.02297	4.12404	4.98034	4.7721	4.34932	4.72137	4.94898	4.17145	4.32076	4.14914	4.31815	4.60952	3.87783	4.58449	4.29597	4.00162	4.43067	4.81668	4.15369	5.15402	4.16552	4.38443	4.76236	4.22202
AKAP1	6.71519	4.89421	5.38932	5.86607	5.11475	5.40542	5.16692	5.76968	5.59016	4.9786	5.00822	4.36651	5.54047	6.00705	6.92544	7.43872	7.01944	7.53385	8.07423	5.86995	4.6783	7.09717	5.65369	4.92231	6.16985	6.91113	5.95246	5.51397	7.39241	6.62899	5.92562	5.45394	6.01728	6.01195	6.46948	5.65018	5.73392	4.63402	5.66671	5.92503	6.89633	5.32331
AKAP10	5.61947	5.03217	5.38127	5.51122	5.37073	5.30501	5.19025	4.77109	5.42206	5.33358	5.06969	5.39535	5.13626	5.23561	5.94222	6.36966	6.40423	6.8343	5.71425	4.95444	5.65834	5.39053	5.33421	5.31468	5.14351	5.439	5.20877	5.46448	5.37685	4.81602	4.98838	5.46306	5.9769	5.55936	5.72863	5.90867	5.78418	5.77954	5.37615	5.45791	6.5674	6.04595
AKAP11	5.12374	4.96898	4.98862	5.49706	5.00639	5.04424	4.95929	4.52151	5.04406	5.31129	5.049	5.62538	5.12095	5.72	6.57685	7.07871	6.12097	6.63675	6.62073	5.68793	5.32282	5.29599	5.32162	4.99253	5.57132	5.05789	5.08315	5.28004	6.1069	5.53304	5.81633	5.04049	5.88316	5.39645	5.31817	5.3686	5.18837	5.06119	5.44611	4.63668	6.64625	4.62764
AKAP12	3.99695	3.97537	3.90829	5.74425	4.14515	3.86223	3.82762	4.15416	3.92813	3.70243	3.91538	5.02057	3.95676	5.03277	7.28904	7.42585	7.08017	5.91439	7.20245	4.91782	5.5946	3.6497	4.25296	3.73709	3.66434	3.63752	3.76981	4.42616	3.52592	3.37587	4.11797	4.10073	3.69543	4.10737	4.21085	4.42978	4.50134	4.11227	4.56663	3.95791	7.13581	4.19566
AKAP13	6.78663	6.45335	5.997	8.44526	6.63858	6.04506	6.20231	5.78985	6.21262	6.80662	6.25529	5.31408	6.49103	7.35939	7.1743	7.24011	7.48312	7.80766	7.87281	6.7399	5.09427	6.17283	7.46662	7.0465	5.5086	6.58546	7.11247	7.45766	6.0988	6.43979	7.30741	6.51311	7.14738	7.6563	6.04468	7.53396	7.41564	7.0352	7.27836	7.53248	7.24391	7.40188
AKAP14	3.45034	3.82837	4.1864	3.61783	3.72227	3.50852	3.91938	4.34037	4.15115	3.54727	4.21233	5.32437	3.96349	3.33765	3.57294	2.88225	3.45596	2.91596	3.06471	3.5867	4.0778	4.00657	3.44082	3.69149	3.78588	3.77915	3.58874	3.37269	3.5808	3.53071	3.56196	3.90245	3.69059	3.73767	4.0111	3.73273	3.81284	3.93217	3.51615	3.39548	3.32975	3.35639
AKAP17A	5.35524	4.98253	5.35608	5.58579	4.98788	5.34706	5.07915	4.77634	5.2367	5.83526	5.56652	5.86555	5.3761	5.44586	5.4777	5.99049	5.67453	5.20337	5.68391	5.23227	5.00109	6.03509	5.61854	6.10778	5.19227	5.72338	5.77695	5.81311	6.37208	5.85319	5.72598	5.32492	5.9545	5.33965	5.61494	6.06787	4.93405	5.23271	5.19684	5.36709	5.68388	6.48717
AKAP2 /// PALM2-AKAP2	6.1926	5.56762	5.08577	8.18666	6.07418	5.688	5.50326	5.32498	5.13825	5.62235	5.46128	5.46288	5.24275	6.38282	7.57364	7.70913	6.87104	7.71249	7.48254	5.63431	5.29047	4.89663	6.72361	5.38869	5.00226	4.89924	5.88833	6.4847	5.23602	5.30898	6.45536	5.84891	6.06488	6.56173	5.53515	5.52921	5.41939	5.40986	5.95258	5.32019	7.00573	5.82291
AKAP3	6.31207	6.88997	7.56459	6.40919	7.20849	7.47525	7.13981	7.07808	6.94397	6.92413	7.21546	4.45348	6.90458	7.16859	6.48695	5.56781	6.67215	5.40228	6.10058	6.72152	6.70136	7.09712	6.83006	7.18983	7.25284	6.93732	6.87034	6.61615	6.57821	6.54527	6.48033	6.97861	6.3319	6.60325	6.90351	6.81874	6.80004	7.00696	6.60662	6.90767	6.06175	6.53657
AKAP4	4.95105	5.37215	5.37226	4.93866	5.46861	5.65826	5.7396	5.62081	5.90908	5.27167	5.38906	5.2388	5.50048	5.05282	4.72573	3.98106	4.23768	4.03278	4.38802	5.10891	5.59165	5.47912	4.84884	5.45414	5.34266	5.27009	5.38032	4.51015	5.11347	4.66019	4.89162	5.72846	4.61879	4.99533	4.81771	4.47449	5.14762	5.05722	5.12152	5.33282	4.75605	5.16593
AKAP5	3.02223	3.8506	4.04763	3.53995	3.84806	3.78952	3.77213	3.66758	3.68321	3.64123	3.96307	5.67059	3.6173	3.54047	3.32884	3.43526	3.8362	3.47085	3.29766	3.40159	4.3774	3.65563	3.63619	3.72992	3.72432	3.68587	3.76967	3.13876	3.25034	3.29428	3.46661	4.06558	3.33044	3.14682	3.53088	3.06179	3.61923	4.13875	3.75034	3.46049	3.61353	3.86443
AKAP6	4.67912	6.10819	5.91714	5.06391	5.77682	5.43903	5.64326	5.92948	5.64234	5.14412	5.64669	4.57788	5.04745	5.8131	5.22523	5.36244	4.53276	4.57751	5.33717	4.89414	5.66515	5.4024	4.06932	5.29893	4.1632	5.1369	5.06079	4.57028	3.85616	4.83055	4.95631	5.49889	3.66051	3.90449	4.89889	3.56636	4.98591	5.96012	5.65784	4.71879	5.01005	5.11441
AKAP7	5.46361	4.92547	4.76356	4.20607	4.55062	4.92343	4.82348	5.57576	4.75157	4.12664	4.95365	5.0824	4.96093	4.61483	4.63926	4.86528	4.14297	4.37314	4.62332	4.84151	6.01429	4.96998	4.41152	5.05082	4.51909	4.61608	4.546	4.43361	4.16555	4.20627	4.32681	4.81245	4.65624	4.06093	5.00316	3.9417	4.13283	5.12334	4.31341	4.62835	4.78738	4.93586
AKAP8	6.70459	6.08915	6.24665	6.67387	6.05359	6.27611	6.3265	6.03505	6.16355	6.51612	6.46802	5.30084	6.61758	6.06271	6.43212	6.77433	6.75178	6.57848	6.77007	6.18358	5.99367	7.09134	6.68963	6.27452	6.85243	6.51335	6.42328	6.79381	7.09453	6.91289	6.54821	6.41395	6.58899	6.53834	6.27496	6.92957	6.50984	6.23306	6.58129	6.35597	6.34324	6.48628
AKAP8L	4.95808	5.36247	5.12256	4.93899	4.80248	4.96234	5.14848	4.84638	5.18328	5.39794	4.97164	5.351	5.27968	4.47137	5.45119	5.46711	5.66307	5.81832	5.58727	4.9002	4.7702	5.29544	5.10304	5.19083	5.04751	5.27668	5.36777	6.1802	6.23744	5.67121	5.26287	4.75494	6.27578	5.57045	7.19612	6.71858	5.80452	5.33619	5.10371	5.58261	6.10963	5.08234
AKAP9	5.62224	5.30675	5.33656	5.68837	5.47377	5.16562	5.2968	5.58517	5.35677	5.20122	5.32339	5.92337	5.09088	5.46655	5.93501	6.69154	5.9906	6.23839	5.86733	5.41369	6.36589	5.69853	5.5378	5.78118	5.55384	5.56048	5.56261	5.45373	5.53298	5.62409	5.44831	5.54592	5.50995	5.72468	5.68274	6.0825	5.6203	5.51492	5.88788	5.92061	6.39499	5.81029
AKIP1	4.61896	5.22715	5.05455	5.04404	4.66585	4.2402	4.70002	4.49554	4.3998	4.61521	4.90447	3.88341	5.19744	4.48162	4.99734	5.22065	4.72572	4.868	4.88317	4.91061	4.7497	5.03606	4.99848	5.21707	4.74032	4.94212	4.61896	4.54082	5.01291	4.7169	4.87966	4.52408	4.77204	4.42372	4.50931	4.50011	4.53385	4.57651	4.64849	5.06715	4.82838	4.2519
AKIP1 /// NUAK2	6.68024	4.8997	4.0951	5.48436	4.6213	4.84076	5.29883	4.01757	4.67262	4.44029	5.18788	3.90263	4.82096	4.16576	3.49313	4.00202	4.12563	3.43635	3.72045	5.32392	5.62019	5.353	5.31711	4.69169	5.50896	5.43266	5.00858	4.16853	5.86157	5.6447	4.50166	4.55544	4.58173	5.35146	5.08221	5.23739	4.2483	4.22652	6.06631	4.46504	3.42534	5.91934
AKIRIN1	5.5971	4.89837	4.98363	5.30537	5.39946	4.64752	5.18595	5.22069	5.22481	4.78142	4.98107	5.65449	4.87477	5.06152	5.71509	5.60046	5.25955	5.75204	5.51757	5.02832	4.308	4.83906	4.5569	5.09682	5.12957	5.04716	4.73835	4.75762	5.47904	5.16719	4.93882	4.80954	4.96127	5.44642	4.31125	4.57078	5.20247	5.31846	4.84352	5.21532	5.28127	5.09197
AKIRIN2	6.53562	5.83264	5.87675	6.65522	5.91743	6.01854	6.14105	6.33412	5.97554	6.21793	6.13502	6.26645	5.85173	6.39365	6.34959	6.63293	6.57507	6.86041	6.48784	5.89968	6.09695	6.25712	6.58839	6.31902	6.30593	6.16486	6.16155	6.54096	6.84452	6.91458	6.63484	6.10822	6.94166	6.85482	6.19995	6.81726	6.32116	6.49487	6.50517	6.23461	6.51863	6.86014
AKNA	5.73648	5.42851	5.4684	5.84214	5.89619	5.70337	5.35775	5.51198	5.52094	5.76319	5.23661	4.97117	6.35035	5.54976	5.74318	5.45672	5.90496	6.05036	5.80564	6.73243	5.81574	5.78693	6.16507	5.88536	5.46499	5.45214	6.2913	5.65581	5.26699	6.20242	5.98554	5.76821	6.18701	5.67845	5.42418	5.48952	6.46832	6.4238	5.72717	6.05268	6.07349	6.46716
AKNAD1	3.53155	4.29337	4.50873	3.84427	4.35329	4.17638	3.98389	4.45386	4.17379	4.17484	4.54578	6.07979	4.41686	3.53403	3.70263	2.96956	3.80883	2.86305	3.46139	4.09337	4.5256	4.01297	4.20477	4.449	4.38128	4.03688	4.08096	3.53223	3.84279	3.67689	3.72149	4.19727	3.81174	3.35676	4.16476	3.83744	4.11615	4.38833	4.46746	4.27675	3.7417	4.22874
AKNAD1 /// CLCC1	6.01008	6.72191	6.56427	5.45334	6.2612	6.07538	6.46214	6.70737	6.83085	6.28121	6.79136	5.83914	6.44997	6.15633	5.19279	5.16309	5.28113	5.43581	5.2892	6.40328	6.66729	6.47413	5.98298	6.36306	6.20364	6.02937	6.27564	6.22094	5.73375	5.78277	5.77321	6.31713	6.2442	5.87039	5.95529	5.59662	6.31069	5.91408	6.04234	6.27561	5.23472	6.16091
AKR1A1	6.70314	6.52265	6.40158	6.69017	6.43976	6.11255	6.64423	6.09684	6.57773	6.32283	6.71709	6.3538	6.24244	6.21114	6.56219	6.96411	5.87799	6.38506	6.49251	6.13735	6.15247	6.09796	6.31711	6.50928	6.14779	6.66428	6.683	6.42978	6.35793	6.65241	6.82192	6.71666	6.36145	6.73505	6.61371	6.32241	6.50537	6.04619	6.28004	6.26673	6.90259	6.50874
AKR1B1	7.61101	6.11985	5.92819	6.11455	6.0075	6.12528	6.15634	6.16588	6.11314	5.90031	6.43002	6.75567	6.02348	6.61285	5.75743	6.34624	6.69315	6.33894	6.04305	5.81371	5.96124	5.67929	6.0877	6.3802	5.97427	5.5889	6.1681	5.8837	5.72317	5.61005	6.40271	6.20085	6.04729	6.88757	6.01328	6.6771	6.10891	5.94645	6.10394	6.04466	6.32059	6.54695
AKR1B10	4.01865	4.31393	4.234	3.98904	4.19874	4.28855	4.37348	4.46251	4.65272	3.71215	4.0513	4.53535	4.11376	3.91891	3.68629	3.02	3.5487	3.10692	3.65886	4.03543	4.27072	4.05903	3.6271	4.33773	4.24331	3.99137	3.85904	4.02459	3.83635	4.18079	3.77694	4.08847	3.80869	4.24552	4.64749	4.40024	4.06164	3.88754	3.91023	4.69401	3.13735	3.9763
AKR1B10 /// AKR1B15	6.15056	6.0955	6.37026	5.80216	6.49658	6.08706	6.73201	6.99545	6.90171	5.50139	6.32223	4.95655	6.37435	5.2112	5.03052	3.8053	4.96547	2.95988	4.98832	5.8597	5.84201	6.24632	5.41373	6.50368	5.98883	6.15196	5.96711	5.59246	5.27295	5.82951	5.26236	6.4783	5.09135	5.71492	6.06567	4.31016	5.99314	5.95672	5.64762	6.53047	4.34476	5.75784
AKR1B15	6.82925	6.73168	7.12588	6.4091	7.00551	6.53903	7.38136	7.57071	7.07505	6.19878	6.84387	5.00731	7.04328	6.05034	5.78499	4.8552	5.73959	4.26844	5.49368	6.8374	6.57194	6.87099	5.94356	6.66739	6.63262	6.59535	6.80092	6.12286	5.92816	6.35654	5.70447	7.25545	5.55911	6.14833	6.36921	4.99884	6.54446	6.71025	6.20365	6.9935	5.29516	6.32439
AKR1C1	5.90756	5.05995	4.80107	6.5212	4.75486	4.80942	4.6369	4.82836	5.17916	5.01668	5.22499	6.07162	5.90763	4.13142	7.36146	7.72968	7.02492	6.55992	7.69405	8.73423	4.29985	4.2935	5.85642	4.82667	5.25359	4.59729	5.18527	4.52257	4.73989	4.40555	5.01832	5.01989	3.46491	4.38947	4.85072	5.29821	5.50203	4.5911	6.71352	4.48348	7.38494	5.04183
AKR1C1 /// AKR1C2	4.44873	5.22015	4.61623	4.85034	5.73849	4.95853	4.94418	5.36682	5.05816	4.95746	5.46407	4.67176	4.49759	5.46973	4.0155	3.767	4.52435	3.51414	4.121	4.34096	6.6734	4.91033	4.09909	5.36761	4.49826	4.82617	5.27563	4.13072	4.57854	4.48711	4.64019	4.66253	4.05776	3.88178	4.28624	4.29607	5.51562	4.98524	4.98421	4.70624	4.16439	4.65924
AKR1C2	5.17506	6.15853	5.6647	5.19215	5.37017	5.29973	6.02319	5.50963	5.51203	5.59469	5.99441	5.22555	5.84553	5.89383	4.84025	5.69419	6.08789	4.80378	5.22582	5.89764	5.6186	5.57016	5.20224	5.89402	5.48533	5.48018	5.26267	4.56249	5.10453	5.33091	5.08387	5.745	4.80389	5.23189	5.21165	4.6712	5.55665	5.44979	5.4897	6.00033	5.16363	5.22546
AKR1C3	5.58512	5.36644	5.45983	5.02691	5.30609	5.72503	5.18321	5.5264	5.63211	5.20161	5.57162	5.68823	5.3369	5.61855	4.94323	4.80159	5.0336	5.07958	4.86235	5.61543	6.14647	5.83698	5.04031	5.21251	5.6722	5.26361	5.03768	5.271	5.78453	5.70094	4.90811	5.44302	5.31039	5.21776	5.88239	4.90348	5.45965	5.13864	5.97248	6.59907	5.34502	5.37913
AKR1C4	4.69488	5.35782	5.549	4.84007	4.94564	5.50302	5.34657	5.49678	5.0351	4.90151	4.81909	5.19432	5.13274	4.91502	4.00452	3.80615	4.39965	4.34437	4.40519	4.84811	5.07896	5.06279	4.83236	5.33148	5.82428	5.26383	4.73464	4.51147	5.14787	4.73405	4.29443	5.79099	4.39045	4.60711	5.25744	5.233	4.92714	5.53418	5.11434	4.90978	4.42171	4.80322
AKR1C6P	6.04047	6.69815	6.96577	5.94927	6.80594	6.49272	6.84865	6.74189	7.16044	6.12043	6.64332	6.07979	6.36341	6.54507	5.21231	4.15127	5.58209	4.18131	5.86885	6.14851	6.14235	6.06786	5.6834	6.35281	6.02584	6.20211	6.09444	5.81099	6.26505	5.84651	5.71665	6.69556	5.70037	5.36532	5.7934	5.43911	6.67675	6.34163	6.27878	6.26908	5.04713	6.06171
AKR1C8P	3.54248	3.99086	4.50303	3.64795	4.15827	4.19716	4.18994	4.27701	4.17364	3.74	4.28764	5.6547	4.08227	3.90568	3.34551	3.14379	3.43543	3.33757	3.48762	3.8728	4.95036	3.96651	3.67475	4.14074	4.58906	3.8974	4.2004	3.75278	3.92072	3.7455	3.70212	3.94938	4.31243	4.0798	4.64546	4.47999	4.00252	4.43668	3.77482	3.79176	3.84727	3.99672
AKR1D1	4.2321	4.41265	4.5838	4.33347	4.64207	4.76483	4.62203	4.94652	4.45286	4.42864	4.70087	4.40396	4.36467	4.08122	4.12376	3.69458	3.70876	3.78173	3.7157	4.28617	4.38061	4.48097	4.34302	4.35384	4.56638	4.43047	4.46027	4.1093	4.45293	4.0378	4.29523	4.35384	5.0821	4.65708	4.35261	5.0749	4.23378	4.37341	4.10677	4.53195	3.11635	4.36247
AKR1E2	4.4776	4.98186	5.22479	4.44513	4.79449	4.97377	4.85387	5.1209	5.14555	5.12707	5.09175	5.34357	5.37129	4.69836	4.68679	4.735	4.39052	4.69742	4.29682	4.83533	5.04973	4.66347	4.47454	4.8336	5.13833	4.73886	4.92912	4.87207	5.04594	4.67669	4.77407	4.89551	5.25828	4.13223	5.5272	4.971	5.03174	5.24233	4.94718	4.8565	4.44477	4.44321
AKR7A2	6.78589	6.00986	5.5569	6.20495	6.00803	5.76295	5.72896	5.73423	5.66398	6.4678	5.99738	4.54887	6.47065	6.31046	6.98459	7.75867	6.45975	7.37638	6.83494	6.90243	6.70041	5.89927	6.51075	5.91165	5.98966	6.22897	5.94648	5.74705	6.68758	6.8724	6.44478	5.85741	5.59872	6.12644	6.40857	5.86896	5.97264	5.73787	5.53876	6.16694	7.32183	7.029
AKR7A3	3.53721	4.06187	3.81837	3.40595	3.79837	3.88253	3.8633	3.64457	3.76943	3.83497	3.7926	4.99958	3.98938	3.90077	3.4379	3.1685	3.47652	2.83458	3.59915	3.86845	4.13903	4.39014	3.90943	4.10956	4.34664	4.10784	3.72059	3.518	4.29508	4.16098	3.61543	3.60409	3.72263	3.59622	3.8418	4.60254	3.80082	4.20272	3.50569	4.03188	3.82219	3.6324
AKR7L	3.89643	4.08985	4.45934	3.74819	3.81293	3.99753	4.08039	4.10085	3.93675	3.69318	3.98547	5.78205	3.95539	3.93975	3.86489	3.60293	3.77379	3.38945	3.37005	3.87206	3.8779	4.04508	3.7049	3.99942	4.05988	3.82698	3.94109	3.87798	3.9356	3.71393	3.59773	4.2022	3.86528	3.86382	4.18867	4.29627	4.19955	4.09457	3.83626	4.10791	3.2387	3.37626
AKT1	7.35454	6.08717	5.84289	7.57478	6.79594	6.43978	5.84667	5.07691	6.19254	7.4463	5.63087	5.76944	6.84019	6.8365	7.83112	7.9282	7.61719	8.51702	8.14162	7.02762	5.43956	6.98955	7.50918	6.76348	6.28755	7.08721	6.89768	8.05021	7.71923	8.12859	7.59635	6.73406	7.43719	7.27257	6.61521	7.84704	6.77249	6.16084	6.50693	6.57919	7.58728	6.89898
AKT1S1	6.2618	5.53517	5.58145	5.74914	5.21082	5.51577	5.58402	5.47827	5.44777	6.27503	5.46801	4.90175	5.60673	5.53636	5.55986	5.9209	5.57273	6.2248	6.21793	5.28556	5.39969	5.41331	5.96017	5.54988	5.83427	6.41857	5.57575	6.51009	6.47781	6.46161	6.37692	5.42747	5.9794	5.74799	5.81638	6.37186	5.46891	5.71529	5.94781	5.24629	5.52979	5.26855
AKT2	7.14558	6.2423	6.14818	6.93475	6.58307	6.71415	6.11097	5.86027	6.40945	6.7976	5.67686	4.89414	6.6744	6.71281	6.98395	7.3791	7.591	7.90204	7.50572	6.54113	5.08676	6.68942	7.17469	6.72551	6.95649	7.02499	6.77548	7.32093	7.98488	7.63434	7.03318	6.49404	7.29746	6.90329	7.23999	7.71758	6.90508	6.54824	6.19327	6.74953	7.24238	6.97314
AKT3	4.68713	5.14339	5.18892	6.09692	5.33339	5.08531	5.01224	5.35935	4.88487	4.87922	5.10977	5.50807	4.91445	5.38491	6.99669	7.28855	6.0772	7.59957	6.82601	5.10506	5.61096	4.23911	5.24519	4.97041	4.65565	4.50237	5.1398	5.47623	4.11215	4.23268	5.23902	5.0233	4.77757	4.80018	4.85755	4.36239	5.3151	5.19022	5.24008	4.89862	6.47445	4.9189
AKTIP	2.74925	3.03396	2.85004	2.77493	2.87192	2.9261	2.78225	3.16655	2.59645	2.62265	2.65959	4.74955	2.85904	3.48266	4.05807	4.15965	3.50342	4.2609	3.62309	3.30481	3.92559	2.76477	2.79729	2.69272	2.88406	2.74356	2.81523	3.07081	2.70403	3.0557	2.8714	2.70673	2.774	2.94544	3.02814	2.61794	2.70025	3.1367	3.10148	2.67988	4.36596	3.14736
ALAD	6.35285	6.35841	6.33204	6.23634	6.13623	6.27046	6.5287	6.43485	6.481	6.24636	6.12402	4.81942	6.4405	5.68579	6.24402	6.42613	6.31166	6.43619	6.48448	6.33847	5.82543	6.33543	5.89756	6.11691	6.27743	6.45016	6.35639	6.33812	6.14079	6.36141	6.02787	6.26776	6.20118	5.89341	5.89499	5.89898	6.27386	5.74864	5.99714	6.34818	6.26497	5.92753
ALAS1	8.22108	6.91737	6.93837	7.43869	7.2238	6.59697	7.80197	4.80558	7.47774	7.09628	6.77125	5.60021	7.73203	6.57256	6.44886	6.59237	5.93236	6.7823	7.09122	7.20447	4.77256	7.34847	7.37896	7.00889	6.5328	7.8739	6.58902	7.49472	7.79961	7.69578	7.45976	7.15726	5.69824	7.12218	6.74961	5.78177	6.55664	5.72345	6.96131	7.10384	6.69172	6.00329
ALAS2	5.80984	6.0351	6.46093	6.11504	6.31421	6.02067	6.63277	6.56594	6.47455	6.2042	6.39593	5.86152	6.53331	5.79523	5.18788	4.87193	5.44349	5.04409	5.23004	6.30937	6.13975	6.00688	5.8426	6.0438	6.23021	6.02808	6.45193	6.0841	5.96412	5.87916	5.81513	5.8426	5.6877	5.61784	6.01222	5.91595	6.20542	5.65721	5.81703	6.19257	4.70744	6.01554
ALB	2.77856	3.20366	3.62336	2.92783	2.99595	3.37826	3.01382	3.30026	3.33593	3.17188	3.37688	3.88639	3.02688	3.17654	3.07313	2.63269	2.82477	2.77404	2.67399	2.93079	3.25951	3.05422	2.88074	3.00004	3.3496	2.91105	3.11743	2.95906	2.80419	2.82868	2.77334	3.1907	3.09279	3.11933	3.34294	4.14337	2.87002	3.39455	3.15125	3.04277	2.66044	3.07788
ALCAM	4.63049	5.48555	5.14623	5.10703	5.18761	5.23053	4.94644	4.94968	5.06278	5.25722	4.94482	5.33092	5.02422	5.41936	5.30628	6.75228	5.10971	5.35034	4.97558	4.69653	6.20869	5.34781	5.24401	4.65229	4.57273	4.49224	5.11128	4.93126	4.82625	5.59316	4.79955	5.18192	5.22348	4.82207	4.78229	4.79763	5.01119	5.05021	5.52857	5.05886	5.07965	4.65184
ALDH16A1	5.50854	5.99448	5.66628	5.28	5.83946	5.68165	5.70813	5.97771	5.83706	5.95363	5.98506	5.58384	5.86231	5.7333	5.18051	5.13735	5.0895	5.04062	5.56177	5.62994	5.69271	5.69006	5.97714	6.39718	5.51695	5.77872	5.8773	5.89843	6.36475	5.47625	5.71345	5.92586	6.31971	6.03618	5.89263	6.4643	5.68633	5.94392	5.47242	5.57495	4.68935	5.77374
ALDH18A1	6.76032	5.32806	5.3141	5.49693	5.65083	5.42217	5.62373	5.71868	5.56386	5.37197	5.38246	5.2202	5.38283	5.38153	5.50938	5.82264	5.7926	5.76774	5.05473	5.80535	4.85628	5.91395	5.29778	5.39428	5.51546	6.71186	5.44308	5.73456	6.01458	6.48437	5.86024	5.4286	5.90219	6.09955	6.27825	5.8187	5.26359	4.88005	5.3574	5.85679	5.7515	5.29197
ALDH1A1	7.67806	4.89434	4.9939	4.93585	6.80099	4.93603	5.13687	4.92978	4.61236	4.79385	5.06438	5.58137	4.63751	4.8324	7.37132	7.57815	6.2004	6.76576	6.91394	4.83226	5.43402	4.80484	4.43011	4.86913	4.52631	7.10818	4.79955	4.13755	3.90722	5.15125	4.99488	5.21633	4.23318	4.73289	5.50915	4.89792	5.32055	5.28042	5.26904	5.38821	7.86474	5.19836
ALDH1A2	4.92139	5.65995	5.76054	5.21344	5.93878	5.48227	5.85815	5.91273	6.0985	5.34903	5.85479	4.56699	5.38435	4.78875	3.97831	3.81622	4.687	3.70339	4.49815	5.05044	5.5828	4.84767	4.99339	5.71103	5.1451	5.36096	5.45476	4.3682	4.14188	4.74948	4.86649	5.79025	3.99912	4.38997	4.75268	3.05737	5.56728	5.72748	5.14844	5.60438	5.06183	4.85233
ALDH1A3	4.80064	5.07537	5.02384	5.64852	4.93708	5.23902	4.76048	4.74359	5.23628	5.20887	5.03888	4.98861	4.6661	4.94131	5.07756	5.287	5.72338	5.13566	4.84158	4.83052	4.95781	4.71086	5.44791	4.77553	4.86861	4.8068	5.17051	5.65614	5.18222	4.64976	5.18952	5.41746	5.58759	5.17905	5.372	4.80493	5.24955	5.09371	5.29019	5.09517	5.13807	4.463
ALDH1A3 /// LOC105369201	3.12045	3.80045	4.14788	2.99678	3.49247	3.49663	3.8157	3.95754	3.82003	3.44199	3.9288	3.18437	4.1869	3.09289	2.74377	2.9116	3.43963	2.46403	3.16311	3.99801	3.49963	3.26026	3.51822	3.95052	3.58481	3.41337	3.73463	3.37663	3.03035	3.30521	3.41739	3.44921	3.11334	3.59622	4.32132	3.51763	3.70164	3.58492	3.36109	3.66511	2.80806	3.32105
ALDH1B1	6.98834	6.26332	5.94762	7.02817	6.78301	6.00314	6.56691	6.13896	6.10011	6.52632	5.64429	5.65266	6.4329	6.04949	8.77329	8.81588	8.801	8.74564	9.49315	6.42819	5.23919	6.70948	6.43049	5.90102	6.04258	7.31686	6.99684	6.38637	6.48364	7.61059	6.78622	6.81383	5.77195	6.08742	5.85766	5.94346	6.98041	5.73777	6.53681	5.71559	7.30464	4.89177
ALDH1L1	4.44681	5.10749	5.08075	4.30084	4.54293	5.15989	4.79729	4.71996	5.04087	4.75402	5.02124	5.13286	5.16437	4.97443	5.03574	4.21865	4.89537	5.48778	5.35737	5.01774	4.85011	4.87763	4.86153	5.03902	5.20564	4.68921	4.83183	4.94666	4.61351	4.68191	4.67152	5.05858	5.07519	4.95977	5.35233	5.31694	4.99735	5.01246	4.9976	5.10126	4.68339	5.09025
ALDH1L2	4.39482	4.73632	5.10212	4.61449	4.6658	4.61612	4.81312	4.87014	4.88427	4.77582	4.56781	5.1898	4.56253	4.35244	4.4106	4.89228	5.29575	4.73737	4.36432	4.83009	4.70908	4.59356	4.47911	4.72282	4.46925	4.54671	4.77574	4.82031	4.27283	4.42471	4.64408	4.91622	4.74247	4.76212	4.9326	5.61226	5.13753	5.01785	4.99103	4.79451	5.18669	4.5655
ALDH2	8.46717	6.64563	6.34672	6.7457	6.51753	6.68234	6.4616	6.47346	7.14629	6.78299	6.70064	5.73817	6.93555	7.34355	8.28951	8.81287	7.84857	8.63858	8.65679	7.25464	5.66971	8.15563	6.99285	6.8639	7.61953	8.6103	6.83383	7.03542	8.67707	8.65709	7.38161	7.08453	7.28083	7.32038	7.62481	6.74535	7.09746	6.26952	6.75913	7.46763	8.22549	7.1634
ALDH3A1	6.25556	7.15605	6.78377	6.6132	6.43076	7.05723	6.85744	6.80969	6.78133	6.61377	7.17109	7.54685	7.70219	7.04718	6.7663	6.26502	6.39929	5.96928	6.23485	7.3593	6.55337	6.74232	6.93089	6.80917	6.88666	6.79557	6.79883	7.13645	6.4804	7.25409	6.54071	6.98364	6.75439	6.66918	6.87267	6.16645	6.75403	6.7669	7.06186	6.94258	6.01299	6.7734
ALDH3A2	5.46384	5.40022	5.56596	5.47345	5.49535	5.59724	5.21016	5.23796	6.11004	5.35524	5.61959	6.07979	5.68156	5.56116	6.36704	7.094	5.58005	6.84496	6.0583	5.25197	4.46812	5.6933	5.37075	5.58855	5.49995	5.78261	5.50231	5.06382	5.12538	5.87115	5.1338	5.37604	5.73898	5.37353	5.41221	5.20172	5.41944	5.49522	5.38523	5.33573	6.52963	5.29401
ALDH3B1	6.35455	6.31934	6.43432	6.0803	6.5537	6.68466	6.67506	6.47304	6.52574	6.8266	6.42014	6.07979	6.53202	5.99186	6.30671	6.30683	6.35207	6.13329	6.90588	6.61378	6.28614	6.33955	6.55578	6.46124	6.8841	6.55559	6.72877	6.77834	7.18094	6.76285	6.80114	6.50361	6.28357	6.56414	7.52259	6.42777	6.71968	6.53823	6.17989	6.73267	6.2431	6.23693
ALDH3B2	5.49542	6.17584	6.65749	5.66602	5.94254	6.21793	6.10495	6.17884	6.14036	6.19744	6.3315	5.37634	6.30842	5.68094	5.42284	5.06347	5.80818	5.02248	5.30788	5.97795	6.0552	6.09614	6.06037	5.82953	6.26079	6.20992	6.19967	5.66953	6.17291	5.71053	5.81204	6.04157	5.80227	5.61627	6.09021	5.84194	5.92216	6.10154	5.86282	5.88874	5.45087	5.91268
ALDH4A1	6.01549	6.32746	6.22038	5.73363	5.9296	6.41788	6.2618	6.33996	6.2245	6.43377	6.07362	5.29746	6.34365	5.9647	5.67296	5.35626	5.59111	5.65848	5.72272	6.19771	5.89587	6.28552	6.1052	6.01325	6.80524	6.53057	6.25251	5.79378	6.84675	6.5986	5.98011	6.20756	5.78308	5.69259	5.83003	5.77659	6.16364	5.94019	5.81743	6.05534	5.37063	5.8601
ALDH5A1	3.78859	3.74864	3.75875	3.48791	3.85076	3.73775	3.86095	3.56549	3.79533	3.4537	3.69374	4.77884	3.86485	3.79291	3.35552	3.57348	3.32868	3.67284	3.19876	3.61752	4.31703	3.81702	3.34851	3.92305	3.96371	3.78563	3.61736	3.5807	3.59111	3.64988	3.38574	3.54477	3.95723	3.71082	3.75667	4.12579	3.90569	4.14849	3.7799	3.65837	3.30043	4.28184
ALDH6A1	3.17391	4.24649	3.59363	3.57211	3.19397	3.00232	3.58655	3.93133	3.6708	3.66919	3.73124	4.18933	3.31555	3.72442	4.04712	5.98474	4.81997	5.38422	3.99327	3.56238	2.73794	3.90161	3.25089	3.7904	3.18354	3.6906	3.37516	3.3529	3.14458	3.61342	3.85402	3.59521	3.08713	2.80476	3.43856	3.61171	3.52342	4.33058	4.43044	3.71562	3.86529	4.40693
ALDH7A1	5.46575	5.58455	5.35328	5.42459	5.77081	5.23153	5.68757	5.6075	5.37502	5.30569	5.14555	5.83859	5.41801	5.24529	5.59709	6.59181	5.47613	5.95742	5.62552	5.32756	5.20586	5.36156	4.90304	5.35447	5.04955	5.17849	5.21861	5.27013	5.1882	4.91722	5.0926	5.40692	5.00082	4.95916	4.99414	4.46237	5.41434	5.05489	5.19582	5.3413	5.46408	5.09149
ALDH8A1	4.38846	4.70045	4.60808	4.29491	4.48262	4.43067	4.84275	4.79615	4.67969	3.95803	4.53984	5.65824	4.71371	3.98393	3.94991	3.30118	3.49551	3.54946	3.68915	4.19405	4.38574	4.17223	3.86448	4.65747	4.49716	4.08397	4.38281	4.09378	3.88365	4.00446	3.91735	4.59534	3.87171	3.67931	4.34797	3.99137	4.45312	4.58814	4.12368	4.17928	3.7259	3.76735
ALDH9A1	4.96174	4.61569	4.73057	4.93585	4.92001	4.38694	4.50671	4.73835	4.67355	4.69192	4.54314	5.21336	4.55007	4.78798	5.79065	6.10399	4.76187	5.76488	5.4603	4.13311	5.86832	4.10981	4.40909	4.62279	4.50604	4.7743	4.54833	4.50182	4.39568	4.70274	4.56381	4.81992	4.54509	4.71928	4.58535	4.46838	4.54285	5.02642	4.61918	5.06769	6.35589	4.1897
ALDOA	9.71476	6.9929	6.37568	9.08651	7.46968	7.70686	8.47433	7.87194	8.308	8.97349	8.01276	4.41355	8.66823	9.04768	9.68337	9.70267	9.07551	10.2968	10.0581	9.20846	6.63472	10.0532	9.33181	8.67521	8.40461	10.8108	8.18878	8.76871	9.91656	10.5052	9.74097	8.31903	9.04204	9.29306	8.49094	8.67034	9.12098	7.65806	8.47659	8.97059	9.18036	8.51176
ALDOAP2	7.80378	8.4698	8.27135	8.05791	8.48868	8.23235	9.01477	8.72862	8.63544	7.54022	8.53983	4.56452	8.25758	6.90885	6.74397	5.75731	6.83174	5.61001	6.71348	7.97804	8.59843	7.90319	7.16665	8.143	7.85391	7.6491	8.33913	7.20268	7.35919	7.15506	7.18023	8.09374	6.35564	6.7864	7.20779	6.35242	7.90765	7.8235	7.70768	7.24192	6.00469	6.742
ALDOB	5.88295	6.38212	6.73858	5.86507	6.40448	6.31644	6.38739	6.80241	6.50735	6.08746	6.63007	4.27257	6.29178	5.80245	5.34297	4.64121	5.19034	4.18986	5.44733	6.09232	4.91504	6.34151	5.53185	6.64307	6.25889	6.14295	6.44663	5.54071	5.87179	5.81407	5.5862	6.46444	5.32599	5.25648	5.45775	5.32315	6.19349	6.57912	5.97744	6.19655	5.35741	6.13389
ALDOC	6.12196	6.2779	6.36712	6.02344	6.06704	6.04019	6.55781	6.50551	6.24027	6.11055	6.31767	5.49955	6.72639	6.13936	5.90164	6.66724	5.69631	6.76697	5.9249	6.47952	5.5108	6.24217	5.91307	6.39235	6.25544	7.54716	6.31839	6.07545	5.82074	6.32903	6.30353	6.16227	5.92424	6.16756	5.61935	5.3829	6.40472	6.13635	6.11924	6.63334	6.15176	6.13795
ALG1	5.116	5.05867	5.1012	4.91329	4.96593	4.79712	5.37748	5.59236	4.85734	4.65018	5.12122	4.90426	5.41723	5.07655	4.67237	4.76863	4.92113	4.70707	4.63472	5.0368	5.27165	5.13876	4.78361	5.48121	4.84535	5.23738	4.91059	4.87995	4.79373	4.88396	4.91242	5.20523	4.87446	5.20799	5.22273	4.80213	5.03824	4.99748	5.07961	5.35691	3.86898	5.24973
ALG10 /// ALG10B	5.35278	5.97826	5.31964	5.57965	6.50954	5.26856	6.0331	6.48635	5.79383	5.66407	6.31336	5.19263	4.88662	6.24355	4.39226	4.86272	4.49179	4.81775	4.91536	4.7846	7.77762	5.43317	4.5844	5.49398	4.63956	5.14102	5.24614	5.08786	5.08389	5.06624	4.78815	5.48444	4.20658	4.38189	4.59262	3.22469	4.12721	5.46654	5.62017	4.82967	4.98439	5.33143
ALG10B	1.8116	2.29712	2.37715	1.92228	1.86253	2.16906	2.1789	2.31749	1.98076	2.0485	1.99715	3.02976	1.94119	1.9319	1.90951	1.82936	2.3582	1.87933	1.92217	1.97333	3.54469	2.21214	2.15282	2.2218	2.23442	1.99645	1.99645	1.9516	2.04303	1.96681	2.32786	2.15588	2.089	1.89475	3.12197	1.57418	1.9614	1.86684	2.15031	1.86511	2.15541	2.16904
ALG11 /// UTP14C	5.27825	5.39066	5.23362	4.82759	5.32203	5.261	4.96566	5.32164	5.12482	5.00199	5.20176	5.14297	5.24541	4.81905	5.62234	5.79845	5.62653	5.37324	5.45674	5.1254	4.73592	5.49864	5.38075	5.33881	5.99172	5.3712	5.01502	5.05277	6.62645	5.45722	5.31985	5.05264	5.16577	4.87148	4.90423	5.27559	5.19099	4.97365	5.37921	5.14987	5.22058	5.33189
ALG12	4.02642	4.28651	4.69921	4.1087	4.46009	4.52335	4.07082	4.0649	5.09064	4.96941	4.66026	5.23067	4.52541	4.7844	3.91737	3.97962	4.534	5.0607	4.37306	4.55226	4.62666	4.68576	4.63615	4.51923	4.42918	4.30428	4.35828	4.323	5.18222	4.17519	4.72797	4.27575	4.83322	4.10485	4.61127	5.1857	4.34571	4.53802	4.31047	4.32202	4.05242	4.50699
ALG13	4.97643	4.29095	4.69124	4.71873	4.24803	4.73631	4.23486	4.32296	4.56225	4.21351	4.35201	5.2869	4.25389	4.16996	4.46049	5.16325	4.17221	5.60461	5.13154	3.99612	3.63138	5.13883	3.95742	4.73765	4.01354	4.64157	4.26683	5.03381	5.70751	5.17204	5.63638	4.28051	5.76024	4.42255	3.80505	5.09903	5.16878	4.90324	4.51482	4.36891	5.13575	5.22361
ALG14	4.7623	4.82445	4.70314	4.73609	4.39568	4.93348	4.55062	4.64993	4.62121	4.30591	4.95752	6.07979	4.27565	4.56088	4.73227	6.09714	5.59381	5.43323	4.70314	4.50218	5.29475	4.70834	4.41531	4.51715	4.72133	5.07739	4.39242	4.48231	5.14331	4.99377	5.42547	4.423	5.42524	4.63447	4.57778	4.50532	4.80355	4.26766	4.88373	5.11404	5.95301	4.39322
ALG1L	5.37509	5.60745	5.62631	5.33162	5.47333	5.34956	5.58185	5.9581	5.85129	5.4195	5.88601	7.51399	5.84664	5.57584	5.43694	5.27617	5.4015	5.07305	5.1756	5.50299	5.35836	5.54538	5.38965	5.46125	5.83924	5.38201	5.63579	5.67287	5.18892	5.40458	5.30163	5.57362	5.68744	5.35268	5.87185	5.85992	5.76346	5.73279	5.6823	5.70051	5.3459	5.32918
ALG1L2	3.89009	4.11441	4.24644	4.01872	4.03953	4.32842	4.14473	3.7145	4.06697	4.09746	3.99166	5.40322	4.55377	4.16002	3.85285	3.47356	3.54625	3.87032	3.75759	4.28694	3.49424	3.87621	3.97146	4.01632	4.54324	3.93653	4.10229	3.96261	4.13796	3.77004	3.94176	4.07368	4.0209	4.3388	4.58599	4.06425	4.07969	4.80866	4.07028	4.1205	3.1656	3.95212
ALG2	6.36544	5.81678	5.22966	6.47172	5.96737	5.64881	5.71027	5.81282	5.54109	5.57848	5.78316	6.32583	5.22659	6.77522	6.26384	6.19014	6.48482	6.22405	6.02818	5.54035	6.55998	5.92074	5.75743	5.59795	5.82745	5.68801	5.52375	5.71639	6.29665	6.56731	6.35416	5.5218	6.10434	5.96486	5.41182	5.24334	5.74477	5.14804	5.71027	6.09061	5.86651	6.22049
ALG3	7.62738	5.47537	5.72305	6.54518	5.89106	6.06213	6.24594	6.0542	6.13399	6.54007	5.56826	5.18032	6.26765	6.15539	6.14496	6.39334	5.83775	7.21091	6.23117	6.51388	4.87474	6.9898	7.02961	6.02881	6.89819	7.90498	6.40822	6.68858	8.50372	7.90831	7.35769	6.49847	6.23094	7.16076	5.94717	6.01642	6.05084	6.08537	5.9224	6.0687	6.35985	5.92795
ALG5	6.74604	4.74857	4.30217	6.38594	5.33162	5.60265	5.56043	4.69435	5.32915	5.24589	4.95185	5.07045	5.85302	6.68138	7.23768	7.90959	7.26873	7.23074	7.23324	6.20393	5.71342	5.62811	6.26782	5.43571	6.46778	6.4739	5.41642	5.6752	7.65255	7.54273	7.20809	5.37569	6.97686	6.37646	6.31713	6.08324	5.97082	5.1498	7.28646	6.10046	7.33154	5.6249
ALG6	3.29074	3.58711	3.19632	3.0356	3.11257	3.3001	3.30658	3.57623	3.24094	3.00313	3.63448	4.32407	3.19474	3.55885	3.11737	3.08144	3.49449	3.24923	2.8394	2.98221	4.33142	3.20366	3.24853	3.17349	3.02987	3.12984	3.40021	2.97188	3.16745	3.30148	3.25973	3.46829	2.85387	3.46109	3.53859	3.40549	3.04842	3.53398	3.22457	3.03706	3.10423	2.98387
ALG8	7.33744	5.56667	5.22584	6.1772	5.54774	5.47293	5.17953	5.42893	5.80405	5.56042	5.63352	5.00661	5.33699	6.12968	5.81608	7.09773	6.17951	7.26363	5.96131	5.7165	6.59841	5.75875	6.17838	5.3567	5.66631	6.36265	5.75336	6.06162	7.5723	7.37977	6.45828	5.39593	6.84318	6.50051	4.94248	5.82061	5.27935	5.69099	5.87404	5.5915	6.74943	5.28807
ALG9	3.86468	4.63398	4.43234	4.06839	4.11904	4.59369	4.31309	4.5454	4.35182	4.10733	4.81002	6.07979	4.24818	4.80261	5.70315	5.84066	4.18029	5.15008	5.10232	4.14468	5.13322	3.98021	3.94517	4.02193	4.44474	4.30928	4.44912	3.96273	4.21496	4.17682	3.74789	4.43019	3.91078	4.28162	4.02604	4.33228	4.27006	4.80978	4.91941	4.18867	4.93205	4.22718
ALK	2.92876	3.80979	3.51626	3.00472	3.22957	3.48706	3.18428	3.71442	3.23217	3.03423	3.60433	4.71974	3.23584	3.34327	2.81339	2.66464	2.78774	2.48669	2.96767	3.19811	3.10195	3.16716	3.13929	3.12362	3.21803	3.26654	3.40433	3.36982	2.85027	2.99002	2.86728	3.27095	3.04485	3.42575	3.69993	3.91974	3.45928	3.73225	3.25196	3.26574	3.1812	2.88462
ALKBH1	4.3354	4.58748	4.62183	4.49234	4.81626	4.67103	4.82159	5.47358	4.61832	4.36253	5.04091	5.67077	4.63172	4.72157	4.72602	4.71814	4.61142	5.17009	4.20702	4.6028	5.84938	4.55967	4.40526	4.58546	4.41054	4.80614	4.60489	4.44244	3.79273	4.47892	4.29131	4.77801	4.1233	3.97107	4.46138	3.58436	4.5144	4.42379	4.88452	4.80639	4.58455	4.51663
ALKBH2	5.6592	5.85385	6.00863	5.76743	5.80209	6.01929	6.23843	6.21328	6.02085	5.81586	5.83154	5.41209	6.40332	5.63051	5.779	5.71809	5.78536	5.87335	5.55989	6.18555	5.62908	5.87612	5.8117	6.0033	6.28223	6.25194	6.2367	5.92961	5.78228	5.90925	5.85782	5.83788	6.08558	5.77484	5.90745	6.18152	6.18683	5.98149	5.94533	5.94189	5.65113	6.02797
ALKBH3	5.78144	6.38	6.23055	5.847	6.10776	6.23879	6.04774	5.9536	6.23751	5.79925	5.90051	5.57039	6.07109	5.3324	5.73081	5.94719	6.32776	5.70003	5.99832	6.00808	5.94069	6.0027	5.47311	6.15217	6.11649	5.80875	5.94025	5.87947	5.81502	5.75849	5.75736	6.25298	5.4489	5.60154	5.63303	5.53512	5.65991	6.29724	5.67587	5.63779	5.48347	5.69422
ALKBH4	5.49297	5.44979	5.6474	5.51727	5.48651	5.49395	5.74009	5.64535	5.35818	5.48995	5.61305	3.67305	5.93974	5.76391	4.99459	5.26103	5.2418	5.39173	5.18243	5.7813	4.96144	5.58165	5.51982	5.85044	5.59053	5.58867	5.88083	5.75238	5.53178	5.83164	5.6917	5.31785	5.45695	5.39925	5.5366	5.83741	5.81101	5.67345	5.45497	5.79878	4.29923	5.62554
ALKBH5	5.87315	5.74459	5.32475	6.0077	6.15377	5.64297	6.29224	5.92788	5.85912	6.05159	5.27823	5.88979	6.01673	6.29516	6.31442	6.94834	6.64661	7.55494	6.54689	6.57067	5.0713	5.79228	6.48145	5.84772	5.69144	6.31624	6.14669	6.7395	5.74168	6.1846	6.56479	6.13987	6.81345	6.96804	6.40489	6.128	6.37898	5.73098	6.0246	6.49596	6.4646	6.67825
ALKBH6	6.2135	6.42008	6.46831	5.82435	6.3652	6.62876	6.18855	6.17499	6.48274	6.86726	6.44958	5.48817	6.59689	6.2214	6.24799	6.46821	6.46915	6.69121	6.92353	6.49047	6.40907	6.46754	6.65087	6.53906	6.46056	6.42149	6.50494	6.41796	7.06989	6.83333	6.48169	6.42782	6.30793	6.40844	6.69022	6.73628	6.43972	6.35871	6.01842	6.17885	6.62677	6.67874
ALKBH7	5.10339	5.41205	5.40573	4.93534	5.05795	5.20096	5.16102	5.16732	5.4149	5.6516	5.465	5.19502	5.2995	6.14163	6.02947	6.06147	5.43672	6.09636	5.73268	5.1738	4.8472	5.7782	5.82813	5.53303	5.36318	5.29911	5.38357	5.41906	6.0875	5.65016	5.70826	5.19526	6.02724	5.71282	5.63075	6.34372	5.55082	5.35937	5.16823	5.46502	5.45924	6.12481
ALKBH8	3.72927	4.39112	4.08995	3.96714	4.09255	4.05396	3.96122	4.37847	3.91928	3.7872	4.11744	5.08558	3.84796	3.71904	3.64155	4.06205	3.61259	4.20618	3.81744	3.624	4.23255	3.93701	3.90165	3.99522	4.17617	3.80308	3.9075	3.65577	3.7138	3.69486	3.75593	3.96931	3.49817	3.5937	3.90658	3.53979	3.74701	3.88128	3.87203	3.88578	3.98391	3.83458
ALLC	3.7554	4.79384	4.52415	3.91835	4.39568	4.53588	4.67458	4.40065	4.4439	4.46227	4.46731	5.37035	4.59211	4.32296	3.82095	3.13568	3.82482	3.48384	3.99701	4.4185	4.63498	4.3196	4.21137	4.56998	4.29125	4.07401	4.31839	4.34655	4.56522	3.96924	4.15246	4.19123	3.85114	4.54303	4.68832	4.12587	4.17474	4.55015	4.06218	4.17745	3.36137	4.09002
ALMS1	7.0301	6.98715	7.3747	6.93258	7.67405	7.16821	7.5553	7.41413	7.08963	7.17614	6.8589	5.56494	7.3906	7.24549	6.93689	6.99732	6.40682	6.83813	6.57838	7.08837	6.66023	7.38216	6.68142	7.44185	7.36162	7.31392	7.16275	7.02943	6.8322	6.57666	6.93443	7.23672	6.81238	6.54676	7.22626	7.19691	6.85066	6.79213	7.03965	7.10436	5.90256	7.15071
ALOX12	4.22988	5.48217	5.12595	4.87199	4.98523	4.74958	5.1505	5.74468	5.27154	5.23243	4.99716	6.60325	5.54849	4.10371	3.63861	3.68236	4.44788	3.60411	4.34619	5.19523	4.74479	5.23229	4.72912	5.4883	4.96255	5.60755	5.53	4.71883	4.89604	4.7101	4.59927	4.83868	4.66427	4.24423	4.93137	4.76919	5.79114	5.25858	5.12209	5.28824	3.92229	4.43209
ALOX12B	4.50902	5.05663	4.53999	3.93158	4.11677	4.55386	4.78251	4.82426	4.39662	4.64892	4.9439	4.18817	5.73389	4.87493	3.39425	3.2661	3.86144	3.57986	4.00321	5.16042	4.50998	4.46826	4.46199	4.39402	4.83073	4.79413	4.30362	4.79333	4.32985	4.14858	4.54992	4.50707	4.28378	4.5696	4.86236	5.01654	4.56133	3.25362	3.95351	4.6568	3.41526	4.04555
ALOX15	6.3403	6.72648	6.86166	6.62065	6.41417	6.51	7.2792	6.65645	6.23401	6.22726	6.76115	6.44461	7.19165	6.73873	5.59214	4.6745	5.56007	4.85426	5.7933	6.81707	5.67717	6.29576	6.16426	6.72986	6.67826	6.68844	6.10596	6.43487	6.43706	6.4552	6.15932	6.38445	6.49874	6.31249	6.49652	6.17937	6.69248	6.55724	5.82549	6.78289	5.35466	6.24072
ALOX15B	4.30656	5.61969	5.44162	4.46086	4.67104	5.45542	5.24309	5.12108	5.17242	4.86502	5.61137	5.82396	5.37492	5.11721	4.37634	4.09868	4.69863	4.31387	4.32349	5.12514	5.60163	5.10431	5.19185	5.24405	5.14804	4.75478	5.08585	4.79084	4.46078	4.74942	4.90022	5.36169	4.57739	4.87617	5.40483	5.5126	5.72276	5.53599	5.46825	5.25366	4.79135	5.50054
ALOX5	5.2563	5.20094	5.35016	5.1585	5.11004	5.09631	5.31768	5.25627	5.14041	5.45603	5.61961	4.6116	5.57739	5.56748	5.07856	4.47857	5.43831	4.97227	4.67667	5.53224	4.87697	5.11799	5.84797	5.58953	5.45801	5.05187	5.66378	5.60574	4.9855	4.74641	5.26988	5.14523	6.11427	6.24328	5.57358	6.4958	5.63253	5.3694	5.31878	5.69329	4.99765	5.738
ALOX5AP	6.31059	5.9394	5.96102	6.55353	6.44741	6.64804	6.52649	6.68317	6.73051	6.3309	6.44173	5.41154	6.42332	5.78382	6.14683	6.18645	6.46398	6.34378	5.99876	6.35329	5.73665	5.85526	6.33863	6.33069	6.59631	6.05689	6.0451	6.64398	5.81604	5.8517	7.0803	6.54104	6.93918	6.3411	5.77924	6.58296	6.09007	7.0554	7.37156	6.15918	6.89594	7.11973
ALOXE3	4.76012	5.0389	5.5879	4.91929	4.75382	5.43303	5.39595	5.24482	5.41878	5.32905	5.39877	4.87567	5.36503	5.56651	4.33158	3.77807	4.6014	4.24512	4.44189	5.05414	5.15836	5.02398	4.93991	5.0099	5.14016	5.18515	5.23919	4.91871	4.49022	4.39997	4.89712	5.08854	4.89733	4.77959	5.13335	4.89748	5.23588	5.17757	4.67283	5.07909	4.67898	4.92382
ALPI	4.78232	5.59804	5.75864	4.83361	5.20624	5.4148	5.36402	5.24216	5.52928	5.42717	5.5716	3.84396	5.49343	5.13394	4.79047	4.14182	4.7687	3.99919	4.70202	5.32222	5.224	5.17777	5.10377	5.23756	5.30617	5.10741	5.38854	5.17191	4.75457	4.83915	5.04341	5.40721	5.07348	5.49348	5.55967	5.65602	5.3019	5.25475	5.18009	5.19961	4.38729	5.04675
ALPK1	6.11067	6.46237	6.13774	5.46539	6.34708	5.61593	6.28197	5.95738	6.844	5.31759	5.71577	5.11476	5.86682	3.97083	5.37474	5.71273	5.54619	5.74845	5.82003	6.10508	4.83651	5.42559	5.13711	5.65928	5.45491	5.64686	5.52588	4.56714	5.83006	5.44201	5.39564	6.30538	3.81503	5.47015	4.41492	4.95946	6.11733	4.7724	5.58195	5.39107	5.89115	6.26197
ALPK2	4.96897	5.61449	5.51921	5.0648	5.21935	5.2602	5.65164	5.37263	4.90966	5.41765	5.26294	3.00399	5.21072	5.5658	4.37671	3.58338	5.77282	3.38479	4.48465	5.16902	5.40265	4.4016	4.84158	5.00167	5.15244	4.90226	5.49472	5.41779	4.45293	4.32812	5.20382	5.77948	5.10974	4.82966	4.83018	5.151	5.37439	5.35043	5.15243	5.15723	4.31986	5.4992
ALPK3	5.33644	5.73049	6.09276	5.84494	5.4855	5.4345	6.05777	5.3278	6.03378	5.82056	5.75991	4.72066	5.67752	5.58597	5.4915	4.67846	5.24354	5.67068	5.32793	5.69555	5.63789	6.21626	5.56638	5.90939	5.61336	5.68166	5.91009	5.90006	5.29054	6.11282	5.24145	6.10472	5.29763	5.04418	5.4915	5.3719	5.81247	5.61618	5.37604	5.47847	4.75605	5.56435
ALPL	4.34131	4.84594	4.99012	4.32052	4.92595	4.87342	4.72684	4.80438	5.13582	4.78235	4.87602	3.6812	5.07137	4.9996	4.02862	3.51227	4.6283	3.73833	4.2192	5.12946	4.96652	4.71458	4.75738	5.17704	4.79062	4.58283	5.27563	5.34582	4.31805	4.34772	4.96659	4.84343	4.64869	4.33778	5.27368	4.77068	5.10129	5.16509	5.01625	4.82597	4.17224	4.59786
ALPP	4.68771	5.48309	5.64605	4.62338	5.33272	5.40204	5.23386	5.50655	5.55867	5.27862	5.54197	5.1318	5.34021	5.1452	4.85342	4.40418	5.02358	4.492	4.73071	4.96563	5.27715	5.05808	5.1498	5.26747	5.45148	4.90885	5.38572	5.0047	4.95136	4.88809	4.98146	5.30459	5.16155	5.08413	5.67249	5.46099	4.99396	5.52593	5.06412	5.19485	4.50068	5.16934
ALPPL2	6.43258	7.23902	7.32364	6.41258	7.00851	7.17965	7.16881	6.88273	7.19475	6.85191	7.13515	4.20687	7.00287	6.96739	6.22857	5.14977	6.19998	5.11628	5.86906	6.86295	7.61181	6.91724	6.98584	7.21524	7.25487	6.77026	6.98642	6.79739	6.16824	6.05	6.48064	7.06598	6.39529	6.5693	6.51789	6.33476	6.76632	6.88473	6.9064	6.83406	5.88266	6.86772
ALS2	3.1958	3.70861	3.337	3.54483	3.32977	3.46238	3.21118	3.8212	3.70397	3.44768	3.62707	5.0845	3.61724	3.64549	3.88369	3.47863	3.00548	3.44935	2.86681	3.40961	4.11589	3.8977	3.60495	3.86868	3.41775	3.38475	3.7034	3.37214	3.36517	3.00813	3.43752	3.57107	3.27664	3.38567	3.56208	3.45567	3.06071	3.53102	3.3794	3.34181	3.31695	3.82482
ALS2CL	5.37439	5.88165	5.91782	5.6611	5.62288	5.56069	5.859	5.56234	5.79855	5.48717	5.81731	4.2158	6.2902	5.49844	5.03621	4.2457	4.64994	4.63222	4.93282	6.3694	5.25707	5.91674	5.69417	5.86082	5.85406	5.66655	5.59896	5.69549	6.3427	5.85885	5.87128	5.61036	5.45519	5.91803	6.01328	5.45403	6.04035	5.35513	5.4026	5.64478	4.90206	4.85428
ALS2CR11	4.03243	5.33003	5.23721	4.32389	5.16416	5.26543	5.39221	5.63216	4.99748	4.76441	5.25359	4.38457	4.69407	5.18127	3.6804	3.48555	3.99549	3.45895	3.52249	4.08521	6.75058	4.89222	3.84889	4.9049	4.65233	4.61803	5.0268	4.39353	4.39756	4.54847	4.38334	4.82967	3.55897	3.45332	4.11064	3.52457	4.46839	4.69619	5.33026	5.08829	4.17538	5.11602
ALS2CR12	4.9329	5.20676	5.45889	4.83093	5.3506	5.40667	5.20181	5.63647	5.58272	5.15482	5.61897	4.86026	5.24228	4.44168	4.34199	3.88634	4.09964	4.05999	4.66318	4.58096	5.72616	5.32927	4.46858	5.01535	4.93339	4.86224	5.00977	4.69862	4.58561	4.57664	4.2858	5.22133	4.27468	4.15109	5.14478	4.00373	4.74437	5.33528	4.48419	4.73067	3.99199	5.0064
ALX1	5.55463	6.33596	6.51782	5.53296	6.49209	6.5903	6.30248	7.3887	6.13048	5.62467	6.27479	2.88415	5.72135	5.97959	4.62351	3.96383	4.60467	3.7342	4.91934	5.5575	6.13375	6.03354	4.93488	5.84616	5.7722	5.49695	6.12076	4.92206	4.80793	5.76503	5.34663	6.07896	4.60063	4.66886	4.8339	4.93135	5.55464	6.26537	6.07945	5.56156	5.10385	4.79335
ALX3	4.18928	4.65862	4.6049	4.29373	4.33964	4.3055	4.85888	4.55819	4.72048	4.30491	4.45745	3.68654	4.77729	4.28297	3.78027	3.37035	3.74564	3.21492	3.88748	4.499	4.431	4.30331	4.16444	4.22559	4.30292	4.38192	4.72193	4.64821	4.224	3.89303	3.9193	4.47381	3.87773	4.1296	4.41727	3.95757	4.04654	4.13043	3.91055	4.09935	3.76292	4.93583
ALX4	5.45901	6.39973	6.36765	5.73833	6.14663	6.35056	6.22198	6.51278	6.4604	6.51001	6.37866	4.1278	6.25652	6.26353	5.63955	5.64851	6.16343	5.5645	5.783	6.2618	6.77195	6.49339	6.17585	6.30487	6.37242	6.14304	6.57556	6.08049	6.10487	5.89714	5.78047	6.1777	6.19434	6.24349	6.79919	6.821	6.21581	6.41628	6.0733	6.32258	5.91347	6.3888
ALYREF	8.37592	6.40457	6.56106	7.34089	6.19276	7.20633	6.42668	5.98965	6.26464	7.8343	6.18574	5.26055	6.88398	7.03275	6.97234	6.78835	6.59556	7.19057	7.34923	6.6585	5.95855	7.89943	7.4144	6.67717	8.12947	7.99503	6.79546	7.30793	8.67142	8.25631	7.83638	6.68645	6.94215	7.34617	5.50759	6.50396	6.26795	6.80507	6.04171	5.96944	7.08365	6.3829
AMACR	6.18781	6.4177	6.41484	6.21854	6.25686	6.01029	6.54335	6.55074	6.08893	6.43399	6.63602	5.11097	6.23259	5.55446	5.26736	5.62649	5.38117	5.52208	5.32485	6.16186	6.12148	6.8788	5.91266	6.07512	6.2215	6.94594	6.40534	5.78116	6.97546	6.25761	6.31522	6.11125	6.03983	5.73759	6.53941	5.4552	6.16833	6.25598	6.28688	6.6402	5.21966	5.64914
AMACR /// C1QTNF3-AMACR	4.62885	4.542	4.70165	4.2744	4.4706	4.32582	4.95271	4.81482	4.57873	4.3359	4.46711	4.95529	4.53948	4.11892	3.80558	4.38014	3.58516	3.98488	4.15361	4.43928	4.23968	5.35442	4.25717	4.64614	4.25976	5.22037	4.70918	4.33025	5.22457	4.55422	4.18236	4.56531	4.31799	3.99822	4.44586	3.80111	4.6334	4.4685	4.26135	4.95573	4.28946	3.77825
AMBN	4.8772	5.35536	5.61996	4.84797	5.37269	4.87652	5.26782	5.29823	5.44135	4.65114	5.37381	4.56815	5.2405	4.6333	4.10801	3.48471	4.04774	3.71955	4.41012	5.10737	5.20901	4.91051	4.56165	5.31374	4.82388	4.93161	5.04114	4.78361	4.60732	4.44691	4.60298	5.18824	4.33536	4.51013	4.46082	4.51924	4.61463	5.25157	4.73409	4.96369	4.09128	4.90486
AMBP	5.3768	5.34916	5.72967	5.38927	5.44009	5.37057	6.07808	5.17447	5.90469	5.31192	5.52684	5.45945	5.77927	5.02199	4.28092	4.30915	4.5453	3.84785	4.68849	5.90368	4.85767	5.2766	5.16866	5.53295	5.40902	5.5802	5.54551	5.31195	4.76628	4.96368	4.83249	5.62616	5.04623	5.14709	5.13784	5.19465	5.5482	5.43356	5.03162	5.32225	4.62039	5.03595
AMBRA1	6.5449	7.06251	6.90772	6.64086	6.55845	6.86302	6.73194	6.50781	6.80426	6.64163	6.85825	5.86778	6.69734	6.56095	6.28687	6.09409	6.2948	6.58733	6.44298	6.59554	6.75212	6.92548	6.89875	6.80057	6.92776	6.82776	6.76057	6.88361	6.52982	6.67615	6.5973	6.72884	7.09964	6.42815	6.80845	7.18754	6.91326	7.09964	6.32177	6.69312	6.24925	6.81749
AMD1	7.12224	4.73928	4.49859	7.07942	5.47486	4.93797	5.06626	5.43976	5.3276	4.77552	5.04945	5.41974	5.21858	6.25697	7.43313	7.8972	6.58258	7.32666	7.3252	5.91843	4.91697	5.79062	6.09732	5.48703	4.92922	5.97781	4.80356	5.18144	5.97448	7.30739	6.26652	5.11133	6.56032	6.41178	4.61189	5.05554	5.32376	5.02092	5.72436	5.59057	6.99766	4.98722
AMD1 /// AMD1P3	8.24845	7.25742	6.50089	8.30643	7.69014	6.93169	7.24009	7.44505	7.35349	6.60652	6.8704	7.37549	7.09254	7.66544	8.60037	8.51303	7.68199	8.52568	8.18965	7.17209	7.5664	7.30789	7.54894	6.81407	6.48107	7.87882	7.05818	7.46124	7.33029	8.38216	7.45915	7.04294	7.63697	7.54413	6.7865	6.43464	6.82452	6.97839	7.62984	7.26704	8.19705	6.50017
AMDHD1	4.56892	5.6412	5.3883	4.68152	5.92518	5.49864	5.8001	5.6752	4.88962	5.23502	5.7728	5.81914	5.4912	5.66168	4.42417	5.25636	5.24784	3.88123	4.81686	4.88741	7.10919	5.17306	5.06017	5.21495	5.04655	5.18949	5.30272	5.73251	4.86939	5.12033	4.97751	5.18658	5.0365	5.17057	5.91094	4.80493	5.00703	6.09918	5.52196	5.09477	3.91731	5.57083
AMDHD2	5.38669	6.18415	6.34532	5.46571	5.67086	6.15064	5.95712	5.95055	6.01789	6.16331	6.0258	6.25858	6.02398	6.11291	5.24723	5.3371	5.52954	5.34617	5.59663	6.07367	6.0606	5.92712	5.91968	6.12718	6.14956	5.88059	6.18264	6.02766	6.12608	5.48836	5.72933	6.00906	5.8792	5.89353	6.19163	6.69189	5.92465	6.21774	5.67319	5.89761	5.16822	6.40378
AMELX	5.71354	6.65391	6.64511	5.90879	6.56167	6.6292	6.52048	6.57361	7.06144	6.40234	6.83478	6.00936	6.67537	6.1807	5.95136	5.21092	6.23719	5.36219	5.81829	6.26352	6.73917	6.58605	6.15726	6.46715	6.4355	6.39776	6.69148	6.22659	6.02102	6.09774	6.30077	6.54361	6.12937	6.03778	6.44353	6.28285	6.11674	6.48318	5.9466	6.29576	5.51666	6.16669
AMELY	4.62019	5.63728	5.56397	5.0318	5.44146	5.71306	5.68675	5.58826	5.99563	5.44976	5.74524	6.7947	5.32563	5.7616	4.90709	4.10929	5.00502	4.33893	4.96644	5.22506	5.7734	5.52104	5.1588	5.49032	5.38528	5.49285	5.62808	5.22777	5.09476	5.01562	5.1061	5.42662	5.0857	5.08865	5.57605	5.36478	5.33901	5.77461	5.43567	5.32517	4.41498	5.3122
AMER1	5.44778	5.2283	5.58673	5.02358	5.3286	5.16357	5.34643	5.58326	5.62985	5.21001	5.76961	5.50364	5.74341	5.21826	5.12738	4.63924	4.95425	4.77653	4.81016	5.46242	5.39727	5.49402	5.21949	5.40043	5.28061	5.36475	5.62116	5.23809	5.26954	5.49519	5.30831	5.32395	5.17589	4.90275	4.97752	5.22494	5.37605	5.48858	5.33441	5.08506	4.98334	4.98069
AMER2	4.51722	4.95066	4.47852	4.73639	4.95275	5.32225	4.87086	4.96119	4.89582	4.83765	5.18459	4.67176	4.70899	4.91421	3.99586	3.77722	4.13245	3.53161	4.19787	4.3985	6.2201	4.59676	4.7066	5.02426	5.25207	4.54703	4.36091	4.31455	4.66934	4.55785	4.29036	4.93674	4.58617	4.29433	4.6368	4.40835	4.46047	5.27292	4.65632	4.53645	4.35009	4.7746
AMER3	5.54547	5.70695	6.02176	5.25736	6.15816	5.84547	6.19531	6.40857	5.63048	5.54935	6.47774	5.23298	6.22049	5.68991	5.04101	4.65301	5.39476	4.5746	5.03344	6.05865	5.8554	6.18015	5.80491	5.78941	5.91985	5.79036	5.96872	5.62012	5.29019	5.48932	5.68345	5.76183	5.10179	5.25431	6.42745	5.23616	5.7081	5.78568	5.70465	5.88485	4.71199	5.57147
AMFR	6.22182	6.05227	6.18337	6.30856	5.81934	6.07779	6.06603	6.26574	6.32675	6.49885	6.24235	5.42684	6.46785	6.73264	6.4672	6.85244	6.73529	6.76907	6.34878	6.35238	5.92331	6.43146	6.50653	6.20798	6.56857	6.2532	6.23186	6.62605	6.59185	6.65721	6.56557	6.01489	6.81672	6.47762	6.18605	6.65182	6.46929	6.35489	6.0551	6.59361	6.58153	6.41582
AMH	5.00719	5.90689	5.59429	5.28357	5.35348	5.8899	5.68162	5.57976	5.67771	6.217	5.67116	5.99573	5.57619	5.64355	5.10186	5.14762	5.3809	5.28918	5.16181	5.60062	5.35524	5.6072	5.59426	5.82917	5.76303	5.31956	5.56309	5.82209	5.53971	5.135	5.36739	5.33514	5.78446	5.60026	6.01771	6.55904	5.49247	5.90767	5.46906	5.43063	4.75605	5.75048
AMHR2	5.11355	6.03244	5.78042	5.38684	5.76159	5.50376	6.02173	6.33459	5.88624	5.90278	5.84565	6.07979	6.32966	5.50073	5.18384	4.63912	4.91792	4.54959	4.94133	6.02359	5.93712	5.73416	5.26619	6.01064	5.73286	5.74819	5.8523	5.28234	5.54576	5.09268	5.47925	5.71457	5.1439	5.47318	6.02576	5.53526	5.95401	5.55037	5.67288	5.83881	4.5382	5.48375
AMICA1	5.18774	5.46553	5.36659	5.15931	5.34511	5.34014	5.42258	5.34561	5.21221	5.0576	5.46987	6.30046	5.42411	4.94948	4.94018	4.82799	4.84058	4.51873	4.68752	5.28709	4.78306	4.94294	5.06811	5.67722	5.40006	5.12296	5.5636	5.18525	4.67349	4.9007	5.15715	5.51796	5.35283	5.18112	5.10464	5.5549	5.28989	5.21784	5.40768	5.73771	5.2161	5.87116
AMIGO1	5.06978	5.40779	5.61307	5.08452	5.68869	5.57287	5.80457	5.50053	5.61211	4.99794	5.86373	5.04406	5.6489	4.7715	5.22013	4.96844	4.74692	5.12358	4.67437	5.04041	4.83212	5.30385	5.07717	5.38104	5.83891	5.38003	5.60358	5.33826	4.59007	4.7191	4.65628	5.30865	4.9506	4.67406	6.01328	4.83103	4.70593	5.07857	5.4618	5.34992	5.50223	4.8461
AMIGO2	2.54387	2.9338	2.49814	2.88849	2.9214	2.50712	2.88688	2.6321	2.54825	3.24518	2.61737	4.91634	2.53088	3.0332	6.1778	5.67837	4.52005	2.63714	5.74139	2.96979	3.61156	3.18137	2.69441	2.15094	2.59025	2.14904	2.67212	3.08628	2.74144	2.64138	2.92185	2.9658	2.55475	2.80174	3.40305	3.10154	2.37111	2.89677	3.57497	2.19057	5.72273	2.94857
AMIGO3 /// GMPPB	5.44362	6.20986	6.02106	5.55478	5.71353	5.97871	5.99659	5.95995	5.95465	6.17486	6.15907	6.29655	5.92265	5.91102	5.44149	5.12918	5.51173	5.11271	5.67245	5.74031	5.9763	5.81262	5.94142	6.09042	5.9586	5.90689	6.13169	5.94046	5.87911	5.43867	5.80467	5.98207	5.92106	5.99237	6.34222	6.46385	5.68964	5.91634	5.78219	5.9894	5.1741	5.96054
AMMECR1	4.93686	4.24885	4.43356	4.45149	4.5857	4.29559	4.43233	4.56283	4.40714	4.10853	5.1536	5.83809	3.98324	4.32435	3.83114	4.33951	3.85837	4.2272	3.97191	4.0617	6.05589	4.50094	4.13567	4.34868	4.01729	4.66085	4.17572	4.06874	5.12317	5.74519	5.29214	4.47278	3.87872	4.1295	3.71419	3.54526	3.79897	4.69125	4.3049	4.0412	4.09053	4.78313
AMMECR1L	6.43825	5.57447	5.52102	6.47249	5.42282	5.56203	5.62365	5.58801	5.46154	5.5914	5.6545	6.28941	5.84367	5.3186	5.75743	6.08216	5.31244	5.6803	6.44056	5.68039	5.4533	6.02904	6.00688	5.6191	6.11209	5.75806	5.64081	5.91015	6.28665	6.03162	6.11209	5.39793	5.53928	5.96485	5.5952	5.73696	5.56675	5.99501	5.79658	5.87868	5.72273	5.43859
AMN	5.64109	6.0194	6.14139	5.73713	5.8016	5.99482	6.12392	6.02499	6.1093	6.26755	6.40636	4.91544	6.09619	6.42166	5.75482	5.1286	5.72544	5.11123	5.41511	6.02936	5.66038	6.6256	6.19297	6.32523	6.34914	5.97746	6.05344	6.01504	6.21998	5.97953	6.10093	6.06226	6.20709	6.60635	6.88604	6.78224	5.7345	6.1276	5.81292	6.26479	5.21533	6.4221
AMN1	3.47537	3.57796	3.62014	3.15259	3.86185	3.59813	3.79989	4.73963	3.53336	3.45888	3.90158	4.18012	3.58256	4.3983	3.93533	4.47743	3.61077	4.15712	3.59465	4.0267	5.74331	3.86831	3.28821	3.76973	3.50107	3.40922	3.52243	3.37366	3.50609	3.44467	3.18085	3.64382	2.98874	3.05301	3.96252	3.6759	3.40134	3.48594	3.82415	3.5192	3.49269	3.35141
AMOT	3.80134	4.00391	4.10501	3.61437	4.47346	3.95959	4.1215	4.51267	3.81591	3.9581	3.99225	4.92481	3.81765	4.04929	4.74313	4.43826	4.5251	4.69137	4.03428	3.66971	4.86915	4.15405	3.95087	3.76574	3.91973	3.98906	4.02144	3.73952	4.0134	4.44096	3.92942	4.07172	3.8003	3.74984	3.93314	3.78524	3.92985	4.3479	4.10785	3.81676	4.90879	3.61693
AMOTL1	4.93579	5.60534	5.58915	6.01664	5.38717	5.7243	5.46044	5.53264	5.56458	5.43544	5.38626	3.95503	5.58525	5.8385	7.32548	7.41535	6.20319	6.94278	7.07858	5.46115	5.03147	4.97262	5.57697	5.42861	5.40511	5.17793	5.59828	5.5946	5.05211	4.64194	5.19424	5.47717	5.3898	5.39724	4.8761	4.8697	5.49779	5.28562	5.68155	5.02646	6.92188	5.14152
AMOTL2	5.67278	6.72865	6.80448	5.94087	6.45059	6.26816	6.84606	6.66785	6.47862	5.85419	6.15665	5.52301	6.78295	5.66826	7.29866	6.48869	5.82032	6.25054	7.37564	6.48156	5.89769	6.12998	5.98959	6.26016	6.00937	7.26908	6.24985	6.48553	6.55758	5.92455	6.00927	6.61326	6.39193	5.69846	5.87382	5.30551	6.4253	6.40844	5.65353	6.34389	6.84517	5.49727
AMPD1	4.70725	5.55168	5.259	5.10086	5.70084	5.29689	5.43271	5.41947	5.25325	5.09885	5.3214	4.67176	5.258	5.26584	4.39045	4.35716	4.68479	3.52749	4.51207	5.00916	6.11143	4.78633	4.59036	5.32802	5.12136	5.06189	5.22134	4.92901	4.81912	5.1794	5.01964	4.62821	4.28875	5.08705	5.41853	4.56155	4.75582	5.63714	5.53587	4.90086	4.40797	5.14887
AMPD2	6.31253	6.35146	6.52777	6.67344	5.98997	6.49833	6.58481	6.4324	6.63331	6.79581	6.50206	6.17398	6.43689	6.71173	6.11221	5.63619	6.23872	5.83455	6.11233	6.86407	6.15315	6.75298	7.09274	6.76011	7.03048	6.57102	6.80059	6.87149	7.0898	6.81635	6.90189	6.48999	6.95239	6.73943	6.70097	6.98813	6.78587	6.55063	6.66725	6.24228	6.17701	6.68258
AMPD3	5.40094	4.61688	5.06895	5.8581	4.87919	5.05644	5.39152	5.34522	5.42999	5.26372	5.29141	5.72124	5.36593	5.01537	3.837	4.40606	3.64554	4.17857	4.29475	5.21099	4.48849	4.54466	4.8909	5.6474	4.81531	5.02062	5.36944	5.24259	4.75112	5.00447	5.44456	4.87896	4.98307	5.73401	4.59633	5.57767	5.31085	5.29409	5.54022	5.37247	4.1677	4.65319
AMPH	5.26708	5.74772	5.71615	5.40729	6.0115	5.6618	6.04274	6.09253	5.86348	5.65977	5.99471	5.39383	6.04949	5.57149	4.41353	4.44282	4.78728	4.66155	4.61271	5.78175	5.97101	5.59997	5.40139	5.75153	5.46245	5.59016	5.53542	5.43323	4.83009	5.21181	5.27892	5.88931	5.11594	5.07551	4.59189	5.26225	5.81477	5.6037	5.31442	5.368	5.01828	4.9075
AMT	6.26636	5.9293	6.2999	6.27176	6.27117	6.17252	6.48858	6.0323	6.25687	6.04929	6.32347	5.23666	6.39916	6.22002	6.23293	6.32455	6.23089	6.52601	6.0403	6.31557	5.42038	6.4242	6.16057	6.38113	6.28742	6.30977	6.29412	6.54581	6.00433	5.90115	5.82825	6.33042	5.9542	6.34413	6.29671	6.58527	6.40297	6.30385	6.36308	6.42004	6.08176	6.68593
AMTN	6.04835	6.41768	6.75793	5.95963	6.57706	6.09674	6.62527	6.85707	6.61757	5.89684	6.85365	6.22714	6.35035	5.71685	5.2154	4.0706	5.72381	4.40065	5.33245	6.18407	5.5787	6.1656	5.71775	6.45115	5.96398	6.3619	6.21341	5.931	5.86863	5.84932	5.83242	6.53347	5.3938	5.96583	6.01328	5.35073	6.05975	6.15027	6.16473	6.08419	5.70928	6.22072
AMY1A /// AMY1B /// AMY1C	5.83698	6.57925	5.16674	6.21374	6.8411	5.68899	6.84458	7.25027	6.38786	6.51444	6.43696	5.0377	5.78309	7.88173	5.4318	5.81714	5.47066	3.97837	5.85907	5.92784	8.51633	5.21204	5.42382	6.06293	5.31171	5.91338	6.09027	6.1133	6.07866	5.50986	6.04837	6.02943	5.62912	5.374	5.72891	4.26794	5.49416	6.80512	6.20315	5.75806	6.09027	6.15774
AMY1A /// AMY1B /// AMY1C /// AMY2A /// AMY2B /// AMYP1	4.7356	5.28983	4.51757	5.47159	5.63852	4.99423	5.94036	6.26459	5.83838	5.44485	5.06113	3.90529	4.63462	5.51328	5.21084	5.037	4.59068	5.02043	4.94006	4.84718	7.4977	3.99933	4.36423	5.13661	3.91383	5.22009	4.68872	4.82308	5.14858	4.41645	5.00978	4.93603	4.51427	4.23152	5.05488	3.01691	4.51189	5.61422	5.40872	5.26405	5.11344	5.67462
AMY2B	4.08201	4.49885	3.79892	4.4532	4.9098	4.19097	4.96803	5.13532	4.71887	4.37523	4.08614	4.9485	4.3489	4.897	4.96621	5.05434	4.39571	4.85396	4.67004	4.24011	5.80222	4.10827	3.78857	4.14962	3.61772	4.26843	4.54111	3.58277	4.55456	3.96651	4.03063	4.22848	4.27414	3.86404	4.06147	3.74299	4.38201	4.4531	4.42171	4.05209	5.57849	4.33792
AMZ1	5.28937	5.91695	5.74722	5.49	5.63974	5.78656	5.8484	5.99569	6.07728	5.93878	6.00547	4.14997	6.04584	5.57023	4.92587	4.70723	5.09415	4.87003	5.04358	5.84884	5.63122	5.68198	5.58339	5.70167	5.72627	5.59206	5.90993	5.55363	5.20751	5.25392	5.46443	5.70148	5.64288	5.08762	5.74717	5.93204	5.77248	5.66615	5.7012	5.70837	4.53934	5.70047
AMZ2	6.04123	5.17694	4.99748	5.20405	5.23293	5.18528	5.3214	5.277	4.98469	4.91946	4.9765	5.02494	5.08704	4.81579	6.65969	6.72226	5.98955	6.31822	5.62173	5.49057	4.815	4.84158	5.14287	5.15098	5.31713	5.4007	5.51732	5.35775	5.18222	5.78631	5.37508	5.24124	5.85145	5.42281	5.73761	4.87707	5.16542	5.17248	5.72987	5.43343	6.67824	5.28285
ANAPC1	7.86951	6.40112	6.5157	7.40139	6.93141	6.72298	6.52598	6.8606	6.91229	6.68121	6.31221	5.71993	6.87795	5.79691	7.07462	7.30991	7.3646	7.59462	6.8932	6.73858	7.43556	7.34069	7.08671	6.6564	7.491	7.66487	6.89208	6.75493	7.92458	7.72413	6.83678	6.40733	7.50816	6.65031	7.28433	6.03544	6.97852	6.69308	6.97905	6.79765	7.43124	7.15552
ANAPC10	5.69091	6.30432	5.95694	5.70704	5.97658	6.1181	5.66284	6.18382	5.81109	5.72264	5.60217	5.76287	5.5133	5.12893	7.20357	6.61022	6.05183	6.26859	6.08389	5.85659	6.13185	5.59523	5.80479	5.5084	5.79582	5.43593	5.53441	5.37903	5.57428	5.69806	5.33229	5.84985	5.97228	6.19351	5.47715	5.6525	5.6781	6.33044	6.07764	4.93671	7.07929	5.43041
ANAPC11	8.31708	6.7899	6.65002	7.10101	7.20035	6.77225	7.06212	6.834	6.87034	6.85825	6.8773	4.80208	7.17765	6.78999	8.06482	8.2068	7.09652	7.67422	7.93775	7.70142	6.58052	7.20776	7.75829	6.70747	6.93119	7.72977	7.09566	7.0977	7.12213	7.77004	7.89918	6.98578	6.76291	7.66071	6.77373	6.89891	6.82691	6.46178	6.98731	6.83567	7.84909	7.23776
ANAPC13	6.71058	5.8664	5.09522	6.47586	6.1273	5.83547	5.72516	5.8325	5.48185	5.56892	5.06701	5.97529	5.71592	5.84455	8.05011	8.34426	7.44561	7.77054	7.30706	7.0385	5.99463	5.89887	6.099	5.10876	5.22761	6.35717	5.75809	5.89306	6.27851	6.92882	6.41916	6.05659	6.46432	6.45993	5.46244	5.97004	6.21744	5.83115	6.23548	6.08064	7.88411	6.30961
ANAPC15	6.5155	6.43279	6.1941	6.4687	6.45751	6.22949	6.423	6.65481	6.66306	6.55009	6.55061	4.74465	6.60429	7.00076	7.86097	7.6543	7.02861	7.4072	7.60305	6.48379	6.24339	6.63114	6.77528	6.27303	6.57856	6.82887	6.75983	6.25364	7.06354	7.26733	6.70137	6.54387	6.55613	6.33924	6.33489	5.99533	6.4155	6.06704	6.4972	6.52386	7.46039	6.66181
ANAPC16	5.13032	4.81645	4.41255	4.58028	4.56546	4.37589	4.7988	4.27638	4.60701	4.21932	4.20793	4.42509	4.74373	4.86322	6.93644	6.67342	5.96691	6.57775	6.34225	4.7286	3.61839	4.43682	4.72555	4.45124	5.05802	5.05004	4.44446	4.39021	4.67119	4.97253	5.04778	4.57946	4.43772	4.58585	5.10753	4.43159	5.12608	4.56221	5.57381	4.54042	6.47514	4.82376
ANAPC2	5.52038	5.89496	5.98078	5.47849	5.4282	5.81231	5.37131	5.32767	5.68641	6.25534	5.77286	5.02974	5.63359	6.44112	5.3318	5.35484	5.68177	5.55208	6.11799	5.48216	4.96588	5.94508	6.50805	6.03006	6.3634	5.4755	6.00474	5.95645	6.5709	5.60527	6.15123	5.57045	6.2039	5.75021	6.20073	7.08867	5.92563	5.96828	5.53029	5.93997	5.81333	6.53158
ANAPC4	5.45047	5.17702	4.92208	4.65429	5.23556	4.54232	4.51671	5.34539	3.96223	5.07419	4.21283	4.8626	4.62362	5.23108	5.91982	6.46263	6.13821	6.50976	5.21558	4.58125	4.59582	5.13211	5.13095	5.34862	5.03847	4.06374	5.19681	5.61234	6.87507	6.01035	4.73102	4.89911	4.94021	5.20562	5.32896	5.54838	5.34209	5.46334	5.33839	5.23116	6.29488	6.14068
ANAPC5	7.67808	5.73529	6.22175	7.38079	7.21073	6.58688	6.73339	6.51572	6.65113	7.13859	6.26352	5.22196	6.23768	6.82606	7.24097	7.79195	7.67993	7.57547	7.69723	6.78247	5.56316	7.60421	7.1864	7.77292	6.76614	8.10407	7.15703	7.41763	7.8362	7.9461	7.26761	6.87503	7.9108	7.41116	7.46301	7.50721	7.18991	6.52489	6.99271	6.85525	7.80564	7.76579
ANAPC7	6.23986	4.35375	4.68059	5.61335	5.386	5.15666	4.17931	5.04364	5.20702	5.81528	4.30675	5.23442	4.99748	5.76319	5.20949	5.27199	4.88011	4.7445	5.03777	5.79375	4.44248	6.52401	5.49339	5.91122	5.99294	6.23761	5.73822	5.62711	6.0019	6.1258	5.58377	5.55378	5.38504	5.6878	4.82321	5.394	4.77231	4.26077	5.53876	4.83384	4.84449	4.89439
ANG	7.53012	8.30094	8.20479	7.11467	7.79402	7.60957	7.88242	8.145	8.23042	7.71619	7.94586	4.87511	8.478	7.15913	7.89271	8.32964	7.69685	7.78201	7.26409	8.16157	7.33704	8.56182	7.26991	7.68118	7.5333	8.03475	7.74076	6.94894	7.02974	7.69741	7.2998	7.77838	7.55645	6.92918	8.90832	6.36709	7.81446	8.08751	7.4756	8.06491	7.85735	7.19948
ANGEL1	5.59424	4.97017	5.13114	5.37329	5.2452	5.43149	5.27871	5.53702	5.25068	5.49141	5.4303	5.22455	5.32195	4.96694	4.95956	5.14645	5.64852	5.77468	5.047	5.3252	4.82693	6.03855	5.46325	5.398	5.27192	5.96992	5.74318	5.76598	5.8166	6.13324	4.99158	5.4404	5.77591	5.72483	4.99482	5.59621	5.88422	5.2654	5.04139	4.9901	5.10358	5.56372
ANGEL2	3.70045	4.41434	4.1429	3.68639	4.0175	3.75917	3.95402	3.81898	3.746	3.82137	3.95259	4.68175	3.94661	2.73244	2.94744	4.23036	3.12411	3.59303	3.72123	3.92271	4.324	3.66116	3.51096	3.79626	3.90895	3.77296	3.74048	3.78272	3.84169	3.59922	3.7919	3.8825	2.82118	3.40636	3.66389	3.60062	3.6753	3.71734	3.86803	3.61162	3.3302	2.77279
ANGPT1	2.26756	3.18487	2.88923	2.44023	2.80335	2.85277	2.61664	3.03842	3.00472	2.8546	2.91678	5.08611	2.50343	3.89933	2.92568	3.88796	3.17349	2.78902	3.07193	3.04481	3.93269	2.77375	2.87764	2.65857	2.67166	2.27644	2.74101	2.76987	2.29614	2.28654	2.67644	2.8446	3.06005	2.85691	3.22001	3.13739	2.75704	2.79748	2.82224	2.22896	4.60002	3.50776
ANGPT2	5.42249	5.07296	5.37625	5.86375	4.89072	5.60617	4.84438	5.38723	5.1047	4.97475	5.66833	5.97144	4.84694	5.06402	5.02061	4.88396	5.38013	4.86688	4.41856	4.60277	5.97903	5.05798	5.51586	5.07676	4.5748	4.54429	5.29199	4.92898	5.16805	5.05997	4.83216	5.2517	4.7926	5.07751	5.74371	4.8872	4.78802	5.11278	5.60323	4.96467	5.05955	4.98286
ANGPT4	4.47271	4.94811	5.16949	4.38603	4.68276	4.67701	4.75788	4.60523	4.70298	4.8731	4.79922	4.71748	4.72548	4.77626	4.13054	3.64664	4.13073	3.63895	3.95919	4.6833	4.10994	4.35658	4.6482	4.63913	5.16812	4.7667	4.78464	4.87483	4.5136	4.2644	4.60365	4.32962	4.74545	4.8548	4.72379	5.06274	4.65794	5.07025	4.67462	4.71445	4.2573	4.91725
ANGPTL1	2.17031	2.50004	2.47751	2.42696	2.33018	2.6688	2.40616	2.74448	2.33753	2.42018	2.50724	3.42607	2.14117	2.65474	4.67631	4.5943	3.45338	4.18227	4.04027	2.32463	3.52214	2.28047	2.46694	2.35999	2.48873	2.29758	2.38486	2.30195	2.38245	2.05095	2.28311	2.33585	2.64434	2.30069	2.62156	2.4958	2.43351	2.70621	2.63557	2.46603	3.84833	2.66339
ANGPTL2	7.4061	6.45907	6.07374	8.49224	8.18723	7.08287	7.61966	5.41875	7.21432	8.88193	6.11561	4.39263	6.45932	7.31491	7.52181	8.53712	8.82092	8.00328	8.30994	7.88246	5.36495	5.16531	7.64766	6.3587	5.59438	5.71825	7.05942	9.09113	5.7729	6.16588	8.43065	7.8313	8.02301	7.84258	6.65407	7.75361	7.43253	6.26599	6.5013	5.57277	9.03036	6.16686
ANGPTL3	2.29108	3.11187	3.12953	2.63284	3.21083	3.24395	2.95435	3.23615	2.83946	2.96509	3.01302	4.11561	2.68053	3.20114	2.3087	2.52697	2.855	2.23044	2.30803	2.66575	5.2474	2.8122	2.60891	2.96335	2.52551	2.71969	2.82433	2.68153	2.47756	2.57914	2.61423	2.88562	2.6602	2.5138	3.10446	3.04848	2.77187	3.64378	2.88153	2.61264	2.46528	3.16097
ANGPTL4	5.63321	5.77777	6.05958	6.00252	5.9205	5.64464	6.02097	5.79318	5.9428	6.29528	6.16856	4.63921	6.09796	5.84312	5.49358	4.96948	5.07009	4.67315	5.63505	6.11792	5.85632	5.67184	6.21341	6.21249	5.88851	5.97979	5.78693	6.014	5.6233	5.60645	6.30499	5.84186	5.70495	5.88152	5.47587	6.08328	5.77266	5.84286	6.23496	5.71587	4.85202	5.78558
ANGPTL5	1.6082	1.77249	1.80447	1.71473	1.63704	1.83673	1.69657	1.72296	1.63332	1.6964	1.72299	3.10817	1.61274	1.92419	1.72409	1.54484	1.97966	1.67766	1.58493	1.56995	2.02975	1.77623	1.71285	1.71907	1.99992	1.66855	1.67226	1.47986	1.6165	1.6706	1.68498	1.80611	1.71285	1.70691	1.99096	2.32112	1.6464	1.76445	1.70973	1.63644	1.81337	1.85598
ANGPTL6	5.30161	5.31694	5.22927	5.38013	5.01537	4.8069	5.26559	5.44248	5.15461	5.66119	5.18788	4.62877	5.40789	5.54792	5.00449	5.35026	5.75235	5.43707	5.35033	5.66301	5.2855	5.2187	5.24969	5.6057	5.25274	5.2713	5.61715	5.47162	5.47737	5.26142	5.36088	5.29923	5.52517	5.45203	5.33762	6.16065	5.39082	4.90927	5.04624	5.56733	5.46499	5.18372
ANGPTL7	4.19191	4.45357	4.50333	4.51067	4.50347	4.24885	4.75911	5.10186	4.45364	4.43382	5.05682	4.17163	4.70135	4.32296	4.42069	4.78772	3.95571	3.97623	4.24528	4.51327	4.47474	4.33236	4.24341	4.56097	4.74191	4.46243	4.69104	4.31166	4.22453	4.23054	4.0441	4.44748	3.88852	4.29577	4.57465	4.38802	4.77694	4.89701	4.18704	4.5327	4.25239	4.59401
ANGPTL8	6.22232	7.25778	6.91831	6.57315	6.59803	6.91752	6.70759	6.52284	6.91489	7.07225	7.16525	5.84191	7.32498	6.93169	6.03352	5.22882	6.38236	5.4457	5.76665	7.06735	6.73726	7.0634	7.05688	6.69222	6.87926	6.603	6.79358	6.54048	6.53512	6.43384	6.53133	6.77767	6.38418	6.37316	6.62929	6.99154	6.94391	6.95948	6.54449	6.56654	5.69604	6.56312
ANK1	4.06346	4.66897	4.59237	3.77008	4.37961	4.17921	4.88449	4.79979	4.11713	3.91575	4.44305	5.34729	4.66081	4.37603	3.35269	2.94688	3.50445	3.13683	3.41943	4.27608	4.08159	4.00561	3.9597	4.06993	4.27161	4.26179	4.38052	4.18463	3.6033	3.79287	3.96167	4.0672	4.18497	4.18925	4.14318	4.22514	3.87842	4.35498	3.89662	4.05382	3.41943	3.88574
ANK2	5.99256	6.23915	6.46216	6.74813	6.62903	6.56294	6.44358	6.50367	6.48606	6.15545	6.32139	4.67176	6.26733	6.89768	7.64916	7.87836	7.24251	7.47415	7.29303	6.38457	6.40523	5.71634	5.95368	5.87914	5.78507	5.81953	6.31761	6.24288	5.48208	5.42312	5.44674	6.13482	5.75868	6.1029	6.04776	6.87671	6.95274	6.56817	6.56751	6.3632	7.3189	5.4992
ANK3	3.79976	4.19531	4.10805	3.85178	4.02916	4.06049	3.86712	4.60572	3.96324	3.70309	4.125	5.17716	3.78974	5.27485	5.25329	4.92608	4.69565	4.61414	4.87941	4.04568	4.04067	5.24394	4.03957	4.05779	4.2686	4.44749	4.28806	4.27601	5.07838	3.87993	4.31649	3.93573	4.20096	4.15487	4.58955	3.55469	4.22472	4.19439	3.95159	6.35349	5.64478	3.71722
ANKAR	2.46112	3.17391	3.21631	2.52848	2.96093	2.95809	2.82959	2.79552	2.96619	2.66748	2.96582	3.34715	2.85343	2.91696	2.604	2.58545	2.47292	2.92351	2.35487	2.64063	4.03574	2.89218	2.64676	2.84292	2.83652	2.63741	2.61999	2.72817	2.54147	2.34538	2.71756	2.9052	2.84131	2.59631	2.62156	2.71851	2.84749	2.98529	2.83919	2.88503	2.65556	3.47413
ANKDD1A	5.59966	5.92672	6.25767	5.6888	5.78698	6.24989	5.90467	5.94654	6.0351	6.16005	5.81751	6.07979	5.93831	6.27011	5.66169	5.78886	6.05987	5.49463	6.07265	5.83958	5.90588	6.1839	5.85674	6.07877	5.9646	5.95857	6.19398	5.96609	5.90467	5.8319	6.01444	5.84985	6.09236	6.10267	6.32794	7.14488	5.85394	6.41654	5.9519	6.33816	5.51066	6.35517
ANKEF1	4.96706	5.4668	5.28786	4.81279	5.34284	5.46054	5.33652	5.7607	5.57568	4.69226	5.2638	4.94942	4.58614	5.15552	4.05051	3.16662	4.72896	3.48802	4.0484	4.44191	5.9836	4.74587	4.58974	5.09178	5.33258	5.27525	4.89532	4.18607	4.63	5.33676	4.77672	4.96502	4.27083	4.46316	4.56302	4.26527	4.8197	5.62851	4.80689	4.86503	3.75409	4.20094
ANKFN1	5.62529	6.50736	6.28665	5.54557	6.29093	5.51577	6.52245	7.25701	6.15066	5.49169	5.8552	4.62419	5.64051	5.47923	4.3681	3.4839	3.71545	3.03043	4.74141	5.067	7.70729	5.58746	4.40198	5.46132	5.05386	5.60508	5.49838	5.08759	4.96791	4.92485	4.87324	6.12563	3.72934	3.95029	4.82724	4.0783	5.11198	5.2485	5.88025	5.08933	4.2176	3.54256
ANKFY1	4.83378	5.12643	5.00145	4.67622	4.74488	5.14229	5.11716	4.72391	5.15744	5.36473	5.20186	5.23963	5.28057	5.32428	5.71124	6.2613	5.58007	6.15911	5.37495	5.17045	4.84924	5.21917	5.11063	5.04343	4.80018	5.08861	5.15447	5.10998	4.90763	4.68872	5.18114	5.14849	5.27079	4.85358	5.05096	5.61075	5.51443	4.92248	4.94303	5.28558	5.90828	5.69829
ANKH	5.49929	4.64361	4.8712	5.39487	4.80767	4.99885	5.47305	5.12521	4.96462	4.78166	4.78022	5.48564	4.90239	4.96152	5.04861	5.25143	5.38615	5.96192	4.71666	4.99881	4.62714	5.21037	5.24938	4.9294	5.1999	5.66584	5.18048	5.55441	5.22013	5.10901	5.38129	5.13065	5.53076	5.23864	4.76303	5.17706	5.44925	5.3044	5.97606	5.16614	5.57733	4.18569
ANKH /// TSPAN3	7.67812	4.38394	4.17294	6.53624	6.64965	5.04035	5.17933	5.19239	6.57752	5.13194	6.67226	4.80299	5.85284	6.34049	7.0433	7.84661	6.27878	7.02356	6.71413	6.40919	4.21143	5.80881	6.26929	6.44744	5.09652	6.19222	5.7813	5.62176	5.97088	6.78352	6.89617	5.66968	5.90876	6.53421	5.86406	5.23676	5.6368	4.0772	6.12586	9.17277	6.69546	6.40435
ANKHD1	4.68363	4.35384	4.23537	4.78664	4.32195	4.51952	4.3967	4.11662	4.24256	4.43928	4.34791	5.76586	4.05579	4.38561	5.56415	5.29289	4.69363	5.27398	5.36933	3.93534	4.32373	4.47349	4.46995	4.43879	4.09197	5.00756	4.37175	4.5306	4.74113	5.05312	4.45324	3.94367	4.35409	5.02321	4.64489	4.90769	4.38049	4.61214	4.53951	4.71863	4.46753	5.2343
ANKHD1 /// ANKHD1-EIF4EBP3	5.05396	4.12426	4.02408	5.11606	4.33383	4.2661	4.21805	3.97911	4.27614	4.30849	4.50186	5.57669	4.07352	4.51919	5.98473	6.71194	5.71078	6.36827	5.5933	4.43703	4.25094	5.09535	4.86107	4.50131	4.26834	4.76729	4.38521	4.49613	5.65862	4.77845	4.47214	4.1864	5.25216	4.70404	4.75193	5.04121	4.37926	4.54521	4.40337	4.68525	6.20402	5.44875
ANKHD1-EIF4EBP3 /// EIF4EBP3	5.60614	5.52907	5.28013	5.36401	4.92156	4.98539	5.32418	5.38712	4.95684	4.99727	5.19549	5.22298	5.01644	4.81356	5.65528	5.89337	5.48936	6.03987	5.6543	4.70511	4.79937	5.28273	4.8068	4.98031	4.80791	5.48045	5.30564	5.4142	5.38666	4.75399	4.80152	5.24978	5.86455	5.47811	5.36735	5.00055	4.92306	5.04422	5.38119	5.41829	5.03544	4.59786
ANKIB1	3.48022	3.54488	3.3762	3.39915	3.33293	3.45392	3.23745	3.1763	3.42044	3.1869	3.49263	5.39063	3.12586	3.81286	3.88714	4.49165	4.04723	4.13067	3.52261	3.50075	4.23141	3.39159	3.47821	3.23924	3.57474	3.36691	3.31466	3.85207	3.60115	3.535	3.63719	3.17172	3.54729	3.45051	3.93416	3.69123	3.12563	3.58185	3.5313	3.36582	4.623	3.86031
ANKK1	5.81485	6.67214	6.79244	5.88471	6.27003	6.5763	6.52977	6.36551	6.5411	6.52602	6.65313	3.95566	6.62579	6.17384	5.71386	4.77336	5.90007	5.3046	5.62875	6.52164	6.66569	6.43242	6.36688	6.62862	6.61955	6.31467	6.54958	6.13891	6.12431	5.9747	6.14239	6.40933	6.12134	6.0648	6.30578	5.76767	6.41468	6.26833	6.43211	6.39928	5.65597	6.14899
ANKLE1	5.22006	5.70338	5.92546	5.21414	5.45437	5.87398	5.60768	5.41258	5.7241	5.7116	5.67119	4.67176	5.75678	5.55028	4.98459	4.86813	5.38668	4.94362	4.91662	5.57665	5.26855	5.42289	5.43859	5.5058	5.51239	5.45444	5.77773	5.54359	5.50096	5.44103	5.33591	5.50681	5.58246	5.89491	5.98611	5.82539	5.60544	5.93106	5.25891	5.64726	4.93988	5.44088
ANKLE2	6.44749	5.99133	6.15235	6.70951	6.1124	6.31693	5.98959	5.55336	6.06944	6.28831	5.8693	5.50908	6.26534	6.17055	6.27537	6.37209	6.58298	6.10047	6.30201	6.09853	6.08399	6.37633	6.2517	6.01459	6.77783	5.92023	6.3404	6.824	6.66577	6.18694	6.19747	6.16676	6.77465	6.45407	6.73754	6.63297	6.1558	6.61813	6.21357	6.31855	5.99696	5.98162
ANKMY1	5.88567	6.20629	6.14394	5.75368	6.17669	6.0264	6.06116	6.04486	5.99518	6.36697	6.16543	5.87665	6.47286	6.13531	5.64048	5.51885	5.80928	5.35573	5.25538	6.05289	6.23983	6.12556	5.8849	6.32118	6.14128	6.15807	6.20079	6.0518	6.14696	5.97783	5.9073	6.05873	6.31108	5.95363	6.56078	6.70934	6.15966	6.22853	5.84897	6.18788	5.27996	6.01378
ANKMY2	3.78447	3.81682	3.8879	3.80038	3.92751	3.93009	3.54456	3.989	3.60349	3.73148	4.0782	4.89229	3.91528	3.94455	4.76465	5.19617	4.36834	4.35023	4.35198	4.24311	3.9307	3.92121	3.8202	3.72962	3.69899	3.47076	3.80568	3.57948	3.633	3.92901	3.77342	3.90861	3.74759	3.69844	4.30124	3.82117	3.80231	3.68799	3.99545	3.79798	5.00187	3.56955
ANKRA2	2.54351	2.51858	2.58284	2.69049	2.7658	2.4171	2.60553	2.73663	2.71901	2.43601	2.58004	4.16188	2.6043	2.62335	2.20783	3.29893	2.99396	2.9241	2.51293	2.56517	3.83098	2.78509	2.4819	2.61735	2.27562	2.83579	2.63549	2.41871	2.49351	2.39152	2.32684	2.49855	3.00476	2.48276	2.98741	2.46064	2.8692	2.45589	2.64049	2.53936	3.22692	2.66741
ANKRD1	3.15734	4.41639	3.92406	3.68965	3.86151	3.58947	4.09416	4.50776	3.78991	3.38509	3.3997	4.67176	3.30352	2.67067	2.51109	2.20688	2.51605	2.35747	2.86699	2.96979	4.19403	2.63792	2.86629	3.87767	3.83023	3.59269	3.33058	3.06789	3.06651	2.81701	2.65865	2.95458	2.60228	2.48761	2.87604	2.64957	3.53603	3.03838	3.17035	3.16118	2.37024	2.99485
ANKRD10	6.10935	5.03662	4.84156	7.26046	5.82974	5.96743	5.138	5.15979	5.37301	6.65444	5.27583	5.4529	5.41516	5.82247	6.16428	6.66814	6.17556	6.20566	6.42288	5.56049	4.9818	6.32684	6.1735	6.08326	6.73109	5.89067	6.21797	6.07911	8.20641	6.65113	6.30852	5.30729	6.20639	6.2268	5.87235	6.33331	6.01818	5.3869	7.06805	5.42514	6.74071	6.06643
ANKRD11	6.89173	6.01115	6.29215	6.75381	6.03087	6.02173	5.89533	5.81282	6.17345	6.76055	6.03439	5.85053	6.00351	6.78032	6.49734	6.68927	6.40811	6.97426	6.62185	6.50282	5.72327	6.57981	6.64277	6.4118	6.95346	6.59692	6.45799	6.85447	8.01344	7.11966	6.651	6.40826	6.79358	6.34148	6.77852	7.332	6.19046	6.29081	6.00596	6.30355	6.42979	6.84858
ANKRD12	4.02982	4.68285	4.41734	4.61343	4.37791	4.56535	4.27341	4.66594	4.25925	4.54172	4.59555	5.14057	4.18778	4.93016	4.85924	5.11331	4.67476	4.97754	4.84859	4.18094	5.54113	4.27578	4.20615	4.36606	3.93828	4.12406	4.35731	4.38591	3.92908	4.23927	4.25401	4.24081	4.60886	4.31522	4.42289	4.69637	4.2743	5.13206	4.4752	4.31579	5.35248	4.98648
ANKRD13A	4.32358	4.46667	4.75776	4.70238	4.42108	4.48245	4.69754	4.476	4.4776	4.40444	4.83563	3.775	4.67304	4.22136	4.42637	5.38422	4.75097	5.26945	4.66529	4.55062	3.54308	4.76599	4.42254	4.43591	4.38404	4.9107	4.58478	4.51259	4.26844	3.98495	4.35249	4.8184	4.22517	5.18998	3.94883	4.39315	4.24077	3.98748	4.34411	4.66373	4.24004	4.44541
ANKRD13B	7.71436	6.60652	6.34927	6.16716	6.14225	6.31781	6.76918	6.19222	6.43889	6.47577	6.04004	5.9617	6.68148	6.50837	6.00955	5.71679	5.7404	6.32156	6.03689	6.64187	6.51713	7.00961	6.5102	6.07905	7.28094	7.20669	6.46036	6.86909	7.05085	6.72862	6.46667	6.353	6.16868	6.06775	6.27962	6.25378	6.63448	6.4238	6.11873	6.15956	6.4151	6.33385
ANKRD13C	2.93046	3.34887	3.19178	3.03622	3.50257	3.17391	3.25507	3.54118	3.2436	3.29032	3.25101	5.61366	2.95033	3.05587	3.44632	3.69204	3.23151	3.29079	2.95428	2.93429	5.58162	3.01808	3.03199	3.31786	3.10236	2.74973	3.19049	3.11744	2.90373	3.07109	2.74346	3.18976	2.93748	2.88308	3.13364	2.96686	2.91695	3.70249	3.2311	3.05766	3.34575	2.97616
ANKRD13D	5.66983	5.90246	5.77712	5.54821	5.44646	5.92807	5.49101	5.61902	5.77954	6.73372	5.85037	5.51702	5.85972	6.281	5.28768	5.35386	5.76729	5.62413	6.15775	6.13993	5.25086	5.76626	6.53755	6.48094	6.33693	5.49617	6.00402	5.91603	7.17316	5.50746	6.30739	5.71117	6.48145	5.71004	5.93177	7.28374	5.77452	6.33606	5.41402	5.88539	5.2592	6.96533
ANKRD16	5.53991	5.3706	5.72825	5.25251	5.48843	5.64667	5.78265	5.68972	5.58334	5.56022	5.70044	3.99532	5.44472	4.746	4.78981	4.37425	5.05844	4.88148	4.73151	5.43272	4.47112	5.77925	5.45857	5.66673	5.71694	5.28009	5.53376	5.44905	5.12907	4.92396	5.27528	5.62941	4.67115	5.29011	5.03109	5.07907	5.51381	4.92268	5.04552	5.3248	4.85271	5.36322
ANKRD17	4.83768	4.76898	4.60327	4.9908	4.78004	4.58742	4.77946	4.43956	4.78132	4.52998	5.06314	4.85057	4.33019	4.91425	5.61232	6.18756	5.12323	6.05984	5.32672	4.14445	6.01593	4.74264	4.69032	4.39367	4.59304	4.31115	4.39815	5.1672	5.13272	5.09846	5.06116	4.86754	4.77946	4.69273	5.43759	3.92666	4.41091	5.03146	5.33003	4.6547	6.01047	5.08188
ANKRD18A	3.76654	4.33626	4.16272	3.73777	4.19832	4.50023	4.27466	4.30849	4.42166	3.96428	4.44585	3.80701	4.25059	4.04953	3.1825	2.57497	3.63448	2.49457	3.41879	4.05719	4.98731	4.57548	3.59915	4.27825	4.49019	4.05555	4.11839	3.9225	4.30459	4.07027	3.73938	4.00622	3.91182	3.68393	4.46565	3.28884	3.8272	4.14767	4.18743	3.97287	3.4726	4.26514
ANKRD19P	4.42396	4.69078	5.06812	4.36122	4.81168	4.93083	4.81398	4.9816	4.8211	4.66042	5.02258	4.20607	4.74542	4.42779	3.80434	3.42285	4.36658	3.13514	3.85932	4.5158	5.19192	4.56883	4.29756	4.86138	4.80726	4.76154	4.76891	4.48071	4.22102	4.28916	4.3233	4.93988	4.2702	4.30957	4.39377	4.50225	4.16022	4.81848	4.67073	4.69492	4.04719	4.05316
ANKRD2	5.47358	6.11892	5.96944	5.52778	5.72439	5.86088	6.08944	6.3798	5.91876	5.95179	5.99724	3.87417	6.05622	6.22406	5.53871	4.76878	5.61199	4.67376	4.90654	5.88727	6.2741	5.58523	5.76337	5.89626	5.73767	5.81945	5.99293	5.53444	5.53629	5.58028	5.78839	5.71425	6.1062	6.20377	6.13061	6.41457	6.06212	6.4411	5.53328	6.0895	4.81345	5.86912
ANKRD20A1 /// ANKRD20A2 /// ANKRD20A3 /// ANKRD20A4	3.75159	4.97776	4.74015	4.51698	4.67189	4.88487	4.53928	4.91755	4.23648	4.03785	5.31411	5.32379	4.1476	5.18244	3.44011	3.7798	4.52435	3.43451	3.94993	4.13773	7.05986	4.35423	4.20753	4.29433	4.37206	4.22442	4.4366	4.61407	4.10504	4.40423	3.89181	4.76052	4.14449	4.47786	4.53977	4.29133	4.59889	5.52911	5.44143	4.4056	3.43451	4.97422
ANKRD20A2 /// ANKRD20A3 /// ANKRD20A8P /// LOC101059935 /// LOC101060026 /// LOC102723462 /// LOC102725070 /// LOC102725104 /// LOC105379252 /// LOC644249	3.94912	4.26633	4.24255	4.08575	4.15792	3.98573	4.04555	4.89175	4.49952	3.83937	5.03104	4.45468	4.35624	4.21318	3.47569	3.35654	3.93324	3.17655	3.69981	4.03344	4.42318	4.12266	3.65868	4.13059	3.79338	4.07587	4.2408	3.81389	3.79289	3.70655	3.9264	4.02751	4.24768	3.75087	4.62365	3.5938	4.32266	4.07177	4.1545	4.36964	3.22256	4.88151
ANKRD20A5P	7.5266	8.8542	8.13185	7.92556	9.04438	7.97199	8.96759	9.4174	8.60156	8.28842	8.80087	6.07979	7.75886	8.74478	5.78702	6.12985	6.72518	4.67822	7.06785	7.2751	10.0927	7.95908	7.00714	8.22976	7.08846	7.78666	8.1078	7.33922	7.80058	7.95693	7.59425	8.24763	6.1378	6.56168	6.41533	5.03761	7.66285	8.11823	8.27902	7.96855	6.10821	7.42665
ANKRD22	5.56068	5.3296	5.41509	4.2756	4.75444	5.41207	4.93634	5.41284	5.23096	5.06907	5.01218	5.95482	4.92359	4.91488	4.1201	3.40244	3.85936	3.18845	3.91529	4.65595	5.47875	5.08089	4.88584	4.9088	5.11099	5.31111	4.99467	4.04636	5.6182	5.87338	4.76259	4.91646	5.32914	5.26291	4.87571	4.09384	5.15615	5.64014	4.82212	4.83228	4.0496	5.14153
ANKRD23 /// ANKRD39	5.38736	5.74104	5.54569	5.16697	5.57289	5.658	5.65749	5.65582	5.64074	5.81897	5.82406	4.89173	5.63413	5.74036	4.84267	4.99592	5.14053	5.47637	5.11913	5.77095	5.96934	5.56081	5.59943	5.82351	5.69082	5.47738	5.59391	5.61293	5.73855	5.41847	5.41969	5.40831	5.75597	5.69673	5.51144	6.19048	5.77864	5.81148	5.39677	5.75202	5.07114	5.69543
ANKRD24	5.7574	6.57086	6.6729	5.76439	6.16338	6.46483	6.39041	6.1003	6.39739	6.42974	6.73201	5.55341	6.80935	5.88809	5.55291	5.04557	6.18681	4.9839	5.71189	6.40673	6.49691	6.33024	6.27842	6.19163	6.29813	6.06234	6.3041	6.20695	6.20349	5.7275	6.05232	6.36874	6.0093	5.86155	6.08642	6.51439	6.36317	6.54954	6.26172	6.37591	5.39951	6.52117
ANKRD26	4.36515	4.89199	5.14202	4.78552	5.45528	5.22818	4.93602	4.96765	4.83333	4.6224	5.06501	5.05018	4.55944	4.74289	4.47696	4.44081	4.53714	4.4199	4.5073	4.72722	6.24417	4.92262	4.42332	4.92629	4.65513	4.68663	4.99596	4.62904	4.76091	4.57638	4.69717	4.88398	4.32688	4.64074	4.55905	4.37243	4.57669	5.70885	4.69999	4.62698	4.64454	4.45288
ANKRD27	4.95448	4.29321	4.18092	4.65992	4.12959	4.54597	4.28066	4.48639	4.10617	4.50341	4.46055	6.06278	4.89379	5.22658	6.3326	6.46318	5.59625	6.3141	5.53458	5.29997	5.99715	5.06913	4.41535	4.3624	4.98794	4.48118	4.30445	4.44802	5.0311	5.05563	4.01203	4.44753	5.09303	4.34056	4.59174	4.12587	4.06096	4.70623	4.63419	4.44008	5.84943	4.17408
ANKRD28	4.62475	4.20494	4.14174	5.22107	4.31393	4.03044	4.13577	3.85328	4.03233	4.10799	3.89651	3.96504	4.14986	3.50394	4.72524	5.16631	5.2309	4.90686	4.7877	4.55244	4.42065	4.34543	4.79812	4.30689	4.30298	4.30527	4.28275	3.98106	4.203	4.51907	4.4887	4.32121	4.32118	4.9415	3.92419	5.39677	3.81524	4.26172	4.27341	4.42846	4.85126	4.22685
ANKRD29	1.91408	2.45189	2.13822	1.82225	2.0177	2.21762	2.37195	2.47957	2.35553	2.04391	2.28882	4.76609	1.88739	2.02502	3.26094	3.4582	2.7527	3.07177	2.25638	1.98236	2.7026	2.43652	2.03458	2.18388	2.05107	1.81003	1.98972	1.77165	1.71915	1.81023	1.92157	2.16739	1.76972	2.2246	2.8683	2.37195	2.15922	2.49815	2.0396	1.8766	2.25672	2.39573
ANKRD30A	2.65436	4.32902	4.37064	3.10052	3.97731	4.07817	3.47155	3.7292	3.72869	3.38696	4.01502	4.64605	3.47036	3.57899	2.84428	2.35467	3.25054	2.29086	2.85581	3.15	4.84498	3.56796	3.3575	3.42404	3.81403	3.22424	3.73793	3.44249	2.76288	3.01879	3.25541	3.75963	3.64553	3.37593	3.85832	3.49438	3.51682	4.07616	3.68819	3.12336	3.9863	3.88462
ANKRD30B	1.86849	2.23872	2.18552	1.82776	1.8871	2.28459	2.07789	2.09469	1.98649	1.99729	1.93313	4.7245	1.91625	2.43318	1.73204	1.77534	2.08792	1.79824	1.79151	1.99471	3.12309	2.0247	2.02326	1.94467	2.05395	1.86021	1.99315	2.06216	1.88961	2.03275	1.76871	2.26635	2.15075	2.2246	2.27204	2.2419	1.91325	2.28308	1.96167	1.94599	1.83154	2.19318
ANKRD30BP2	4.16263	5.02118	4.8475	4.42183	5.03662	5.07184	4.7565	4.92253	4.78014	4.59125	4.65536	4.75537	4.71853	4.6391	3.56204	3.19085	3.98761	2.96452	3.75812	4.26372	5.84762	4.43049	3.94577	4.71256	4.63614	4.50965	4.43722	4.24545	4.20435	4.24963	3.94356	4.72149	3.59196	4.00654	4.13057	3.45531	4.67525	5.07146	4.56492	4.40125	3.51797	4.00114
ANKRD30BP3	4.08565	4.67098	4.33191	4.18076	4.82011	4.69592	4.25678	4.73726	4.65233	4.57135	4.62836	5.18436	4.4301	4.91478	3.53328	2.97004	4.15273	3.48833	3.59234	3.90895	5.72078	4.61318	4.36481	4.7454	4.34826	4.45313	4.52578	4.14627	3.92994	4.06411	4.3918	4.42369	4.24099	3.75593	4.20532	4.06927	4.3006	5.41779	4.89714	4.20145	4.11375	4.73946
ANKRD33	3.88311	4.45531	4.45997	3.90978	4.00113	4.42525	4.35936	4.32273	4.17886	4.15345	4.4862	5.2786	4.39117	4.26616	3.92259	3.44237	3.99913	3.5465	3.93793	4.21307	4.68633	4.27312	4.16073	4.29004	4.4627	4.19915	4.25178	4.24046	3.94017	3.88763	4.15007	4.22537	4.01673	4.29767	4.51358	4.32421	4.18424	4.58009	4.22642	4.2569	3.64893	4.04516
ANKRD34A	4.6354	5.52907	5.45556	4.72651	5.34393	5.60367	5.63439	5.36929	5.10221	5.72719	5.43284	5.77845	5.83015	4.97863	4.5835	5.51146	5.59065	5.11493	4.47079	5.05061	6.25465	4.75358	5.65984	5.44866	5.51344	4.92212	5.53221	5.40198	4.61915	4.55286	5.03995	5.3027	5.22943	4.4115	5.66204	5.25071	5.26004	5.77402	5.71065	4.66962	5.35744	5.55365
ANKRD34B	2.52457	2.9602	2.74065	2.60055	2.55891	3.02185	2.82577	2.9746	2.56888	2.67957	2.76144	5.1681	2.59264	2.96213	2.65889	2.38582	2.97378	2.21862	2.29213	2.35774	3.42881	2.49904	2.5939	2.6635	3.07442	2.69628	2.66241	2.79906	2.46543	2.55997	2.64595	2.73281	2.64954	2.7721	3.10574	3.19093	2.67987	3.3831	2.77059	2.54059	2.69184	2.99743
ANKRD34C	3.65467	4.60926	4.64254	4.14701	4.06531	4.36568	4.5039	5.1471	4.66717	3.80458	4.08118	4.67176	3.82835	4.29218	3.35784	3.14027	3.37976	2.99377	3.27771	3.8902	5.67239	3.72519	3.6647	4.10802	4.10394	4.01478	3.93802	3.60653	3.38283	3.88216	3.64876	4.5069	3.14038	4.13909	4.24283	3.87024	4.0199	4.67501	4.12061	3.83712	3.76043	4.57543
ANKRD35	5.2566	5.86848	5.9193	5.61538	5.71523	5.58273	5.88206	5.70221	5.89593	5.57012	5.7925	5.35607	5.83957	5.63537	6.15808	6.21623	5.88426	6.0403	6.15238	5.63155	5.3517	5.37741	5.55474	5.74908	5.53472	5.44311	5.64921	5.66586	5.23981	5.14	5.55562	5.92643	5.27528	5.89506	5.82062	5.52595	5.699	5.86537	5.89714	5.44709	5.75892	5.19705
ANKRD36	4.46264	5.21252	4.85484	4.87479	4.66419	5.01931	4.72676	4.87608	4.56598	4.9317	4.80278	4.67176	4.38602	4.87571	4.87866	5.24431	5.01502	5.21046	4.72137	4.25975	5.07753	4.8255	5.07253	4.98193	4.79919	4.52644	4.90287	5.25627	4.90884	4.5121	4.40563	4.65823	5.3328	5.44011	4.92104	5.30341	4.8655	4.93092	4.53787	5.19019	5.43616	5.39564
ANKRD36 /// ANKRD36B	6.32045	6.06704	6.69739	6.91579	6.9574	6.561	6.66081	6.76816	6.8967	6.89523	6.35025	4.71568	6.72782	6.16128	5.37431	6.47928	7.01631	6.14154	6.02176	6.99627	6.60334	7.26985	6.45662	7.08088	6.36303	6.28301	6.9389	6.66419	7.38206	6.21969	6.59127	6.25864	6.8599	6.58812	7.13128	6.86419	6.69607	6.65775	6.64261	6.93819	6.26135	6.46836
ANKRD36 /// ANKRD36B /// ANKRD36BP2	6.33639	7.38657	6.89773	6.59256	7.34951	6.71422	7.05971	7.87631	7.00579	6.52918	6.9707	5.93284	6.8788	6.91489	5.28017	6.16028	6.33944	5.69216	6.09395	6.42445	9.55585	6.53213	5.83854	7.25961	6.17104	6.54121	6.70878	6.48442	6.49713	6.58946	6.20892	6.83678	5.47303	6.09046	5.8397	6.41457	6.86088	7.19166	7.29941	7.11163	5.52399	6.24803
ANKRD36 /// ANKRD36B /// ANKRD36C	6.38155	5.89503	5.56647	7.13934	6.70493	6.17926	5.86636	6.30979	5.93082	6.88552	6.00986	5.77199	5.61202	7.08257	6.45015	7.94137	7.52633	7.20894	6.97384	6.08017	5.92778	6.8898	6.63204	7.03746	5.83647	5.49419	6.87283	6.95344	7.35309	6.26201	6.48925	6.13872	6.70146	7.14093	6.47039	7.19602	6.39466	6.38836	6.07358	7.05074	7.06485	7.59483
ANKRD36 /// ANKRD36C	5.92729	6.68984	5.80608	6.5363	6.90857	5.8024	6.47624	6.35635	5.53223	6.85825	6.92154	5.09916	5.29358	7.46623	6.01432	7.4235	7.5006	7.00515	6.53526	5.11867	8.07898	6.43573	5.83043	6.97989	5.76234	5.56255	6.33582	6.45066	7.1273	6.34733	6.3943	6.35954	6.70933	6.15013	6.57539	7.26267	6.49704	6.34307	6.18964	6.64095	6.82531	6.29652
ANKRD36BP2	4.62267	5.52577	5.15421	4.79527	5.61164	4.73697	5.04208	5.51265	4.99403	4.8015	5.00294	4.5093	4.77043	5.52656	3.4873	4.10038	4.83443	3.57368	4.32269	4.39182	7.97697	4.60721	4.45352	5.15031	4.28234	4.3993	4.6016	4.46908	5.06813	4.37784	4.31083	5.11914	4.36094	4.7788	4.6015	4.77737	4.74647	5.19467	4.89124	4.43613	4.14674	4.93184
ANKRD37	4.06008	4.53165	3.82597	4.16726	4.22462	4.18957	4.32327	4.45038	4.36489	4.10398	4.24832	5.41404	4.06726	4.22271	4.48914	4.42624	4.41031	4.58138	4.33053	4.30028	4.57911	4.2865	4.21813	4.24855	4.07801	4.75798	4.10984	4.06497	3.83917	4.06581	4.22878	4.13075	3.84526	4.73837	4.40216	4.46121	3.88497	4.18431	4.86796	4.23068	4.86362	4.50912
ANKRD39	4.73176	4.66497	4.67664	4.53538	4.66842	4.55155	4.57351	4.48312	4.53473	5.24395	4.582	5.16725	4.71681	4.41032	4.97377	5.01944	4.7571	5.47475	4.83236	4.55214	3.98576	4.60495	4.84158	4.71211	4.85949	4.59327	4.80267	4.65321	5.37057	4.82034	4.85112	4.49164	5.16064	4.58799	4.05642	5.64914	4.82847	4.96144	4.54355	4.94759	4.63541	5.24353
ANKRD40	6.9232	6.13056	6.00825	6.96197	6.63991	6.16456	6.55756	6.1266	6.54927	6.30094	6.1831	6.05373	6.07915	6.23846	7.6775	7.718	6.65724	7.92439	7.78904	6.10335	5.67357	6.37075	6.33577	6.21788	6.55014	6.56295	6.27653	6.41591	6.36095	6.5804	6.52656	6.40765	5.70249	6.01095	5.40734	5.51382	6.70536	5.95592	6.48956	6.29439	7.28644	6.27489
ANKRD42	3.78886	4.13459	4.29424	3.92701	4.01694	4.19639	3.94115	4.37456	3.98739	3.9718	4.24563	5.27966	3.79557	4.77624	3.55464	4.17696	3.17537	3.85663	3.73356	3.71241	6.04596	3.856	3.72104	4.19027	4.06109	3.78647	3.99398	3.82033	3.79617	3.84957	3.82903	3.87365	3.81837	4.00132	3.33785	3.70593	3.61798	4.37936	4.34288	3.90263	3.67104	4.13161
ANKRD44	4.40984	4.6307	4.73547	4.20651	4.43745	4.7504	4.51548	4.88649	4.40246	4.35737	4.50153	5.66214	4.51832	4.88571	4.40039	4.75729	5.19414	5.05875	4.54695	4.29901	4.96255	4.3407	4.34145	4.43016	4.34576	4.11633	4.6341	4.42823	4.18626	3.95519	4.43276	4.64332	4.74261	4.60834	4.55875	5.29197	4.87691	5.39266	4.29286	4.65536	4.1925	5.11595
ANKRD45	3.83378	4.59014	4.37845	4.13247	4.75119	4.43735	4.59921	4.90631	4.86529	4.44558	4.96636	6.44811	4.42272	4.53963	4.00985	4.37703	4.26966	3.42	4.10776	4.40918	5.15497	4.45951	4.30304	4.63593	4.58148	4.47224	4.46824	4.27067	3.89321	4.13912	4.05112	4.6306	4.11217	3.84615	4.33008	4.39846	4.20071	4.52852	4.43705	4.44176	3.83009	4.31521
ANKRD46	4.59668	5.20753	5.19325	5.03556	5.47351	5.1121	5.18891	5.12108	5.20315	4.76923	5.51352	6.00932	5.04578	5.14417	4.56508	4.37283	4.24376	4.19745	4.39956	4.8446	5.84879	4.9871	4.60926	5.2374	5.12453	5.16672	4.81353	4.80392	4.83623	5.18337	4.51628	5.20252	4.36649	4.87073	5.02005	4.48256	4.76303	5.09063	5.36457	4.84267	4.85707	4.68239
ANKRD49	4.23513	4.81616	4.27156	4.40911	5.08162	3.83008	4.63877	4.94612	4.29799	4.50056	4.71046	5.24321	4.12359	4.43201	4.70803	5.51204	4.37638	4.75615	4.85264	4.96715	6.36811	4.26485	4.08034	4.4948	4.51859	4.0503	4.08445	4.60408	4.76861	4.76078	4.12061	4.19536	4.55755	3.78857	3.79225	3.95026	4.737	3.53012	4.62432	4.10791	5.62463	4.61991
ANKRD50	3.9822	5.14457	4.4623	4.61597	5.03095	4.66617	4.53542	5.2363	4.58938	4.42879	4.59775	5.26588	4.1722	4.72513	6.11796	6.11194	4.85887	5.64989	5.80232	4.55209	5.87829	4.03597	4.17492	4.47985	3.83568	3.71609	4.55156	4.84711	4.40287	4.07985	4.6243	4.57404	4.79444	3.87776	4.37783	4.16834	4.64598	4.39454	4.6405	4.02821	5.16369	4.42933
ANKRD52	4.18456	4.12176	4.43313	4.01668	3.98032	4.22678	4.28216	4.02696	3.95341	4.02988	3.99502	4.18514	4.02328	3.88615	3.90165	3.87152	3.96	3.9578	3.8518	4.09845	4.13911	4.11972	4.167	4.15475	3.82422	4.01499	4.07601	4.37546	4.02928	4.07778	4.05826	4.18605	4.1801	4.31287	4.42273	4.40203	3.84617	4.1797	3.62495	4.14411	3.61745	3.89063
ANKRD53	5.7666	6.51954	6.74024	6.1804	6.33158	6.31529	6.47447	6.52126	6.25064	6.26513	6.55319	4.67176	6.6544	5.96427	5.72134	5.35406	6.0273	5.74302	5.83029	6.34217	7.0099	6.32199	6.43464	6.35667	6.67173	6.11454	6.37689	5.99269	5.92343	5.9719	6.08826	6.33643	5.85555	6.06079	6.2002	6.45365	6.4916	6.71293	6.38845	6.25032	5.07715	6.21402
ANKRD54	4.2786	4.23054	4.22213	4.16974	4.15915	4.58287	4.31634	4.07051	4.26992	4.27308	4.00802	3.57887	4.26996	4.04513	4.5941	4.28361	4.45443	5.11092	4.23663	4.28009	4.54095	4.04614	4.13511	4.36768	4.00257	4.10863	4.37682	4.52398	4.42712	4.69209	4.04787	4.07832	4.62589	4.11576	4.72308	4.27208	4.21243	4.70525	3.85455	4.37863	4.54081	4.25221
ANKRD55	4.04955	4.72666	5.33526	4.18449	4.55194	4.64402	4.84698	4.87837	5.16024	4.58919	5.00648	4.22504	4.68709	4.56568	4.0496	3.52417	4.28131	3.31297	3.67788	4.23556	5.06907	4.35646	4.08034	4.56102	4.4451	4.28274	4.56229	4.19011	4.29414	3.93319	4.29559	4.58657	4.23919	4.37693	4.42763	4.27767	4.38247	4.67423	4.57121	4.41973	4.19907	4.1531
ANKRD6	2.85934	3.47545	3.47729	3.147	3.30245	3.55178	3.30119	3.46661	3.42726	3.34548	3.39463	5.24577	3.42366	3.29213	3.39715	3.4243	3.27202	3.76182	2.97469	3.53627	4.15069	3.33822	3.23981	3.2367	3.28034	3.22517	3.2187	3.15593	3.29019	3.18642	3.007	3.16014	3.14586	3.02325	3.29398	3.13011	3.3284	3.79462	3.68924	3.17621	3.40232	3.35334
ANKRD65	6.60359	7.40106	7.08654	6.85291	6.68753	7.17515	7.21575	7.16409	7.20892	6.89251	7.22876	3.90481	7.24066	7.03386	6.99298	6.2133	6.42298	6.68122	6.43659	7.33486	7.01784	6.94439	6.95755	7.11838	6.766	6.90002	7.07811	6.80346	6.53625	6.61987	6.71207	7.18549	6.50384	6.9039	6.93099	6.67627	7.07752	7.19689	7.26329	7.15087	6.3322	6.81338
ANKRD66	5.29378	6.2168	6.40214	5.35929	6.04519	6.24479	5.99349	6.31191	6.2029	5.65899	6.0996	5.75687	6.21048	5.64218	5.1239	4.20362	5.08957	4.45458	4.59622	5.62936	5.77672	5.92172	5.44327	5.70435	5.98508	5.73252	5.68525	5.63458	5.21593	5.38507	5.2582	5.85276	4.99696	5.0797	5.38012	5.08329	5.96638	6.57086	5.64117	5.49502	4.96929	5.54721
ANKRD7	2.52773	2.7322	3.58431	2.62167	2.86602	3.84774	2.99637	3.57407	3.07859	3.05909	3.22701	4.49008	3.42839	3.10387	2.64513	2.24999	3.37213	2.56524	2.52731	2.90544	5.06553	2.95162	3.11613	2.94481	2.92261	2.92263	2.97142	3.02733	2.54935	2.95795	2.75822	2.91797	2.79463	2.5449	2.79885	2.75272	2.83884	3.13325	2.74933	2.47326	2.63535	2.79669
ANKRD9	6.05325	6.53023	6.32461	6.24472	6.24446	6.48079	6.30685	6.50483	6.29389	6.74599	6.6644	6.17858	6.48693	6.77429	6.24596	5.86693	6.45081	6.03758	6.27707	6.88251	6.3025	6.51899	6.5339	6.50732	6.38758	6.402	6.63267	6.61317	6.61087	6.28773	6.42425	6.28725	6.39194	6.61481	6.8045	6.99916	6.4865	6.39451	6.29159	6.566	6.09635	6.68314
ANKS1A	6.25329	6.06249	6.33013	5.99273	5.92725	6.08242	6.03826	5.7514	5.72935	5.99826	6.22217	5.89452	6.40461	5.74879	7.33654	7.25194	6.99773	8.29649	7.66934	6.1163	6.07011	5.85729	5.89979	5.87733	6.11726	5.81703	5.86224	5.81143	6.07266	6.25918	5.97916	5.84025	5.84795	5.82203	5.78621	5.4755	6.17614	5.75846	5.85035	6.2626	7.09796	5.91328
ANKS1B	4.56822	5.25392	5.07975	4.46802	4.95615	4.88913	4.9432	5.25622	4.9611	4.58272	4.87718	5.89292	4.83681	5.10414	5.32285	5.06397	4.43428	4.95757	5.17442	4.53832	4.52351	5.00953	4.01783	4.88918	4.47769	4.40637	4.59037	4.49814	3.66379	4.02714	4.36352	4.7153	3.43241	3.86573	3.62605	3.80249	4.67218	4.37388	4.45348	4.05227	4.61933	3.96324
ANKS3	5.08544	5.44998	5.76473	5.15321	5.53684	5.72292	5.45785	5.5449	5.81034	5.73226	5.67403	4.78146	5.47346	5.82017	5.13288	4.98691	5.24694	4.9596	5.39633	5.47879	5.50671	5.48492	5.47172	5.8678	5.87367	5.55018	5.65167	5.74958	5.59995	5.32693	5.46056	5.63248	5.72459	5.36725	5.96765	6.61885	5.40881	5.91137	5.35689	5.69883	5.1051	6.05868
ANKS4B	5.02175	5.41373	5.4842	5.40023	6.05565	4.9481	5.83552	5.38836	5.93385	4.97485	5.67281	4.30161	5.94226	4.70416	4.29843	3.67409	3.74474	3.26644	4.53776	5.55659	5.22145	5.8639	5.19456	6.19766	5.3834	5.7061	5.46272	5.08559	5.47924	6.21295	5.08092	5.67459	4.2869	4.3403	5.01398	4.36782	5.12758	4.97475	5.39837	6.02047	3.97973	4.63556
ANKS6	6.61846	6.1966	6.12242	6.26128	5.94239	5.89979	6.2714	6.09187	6.03568	6.14938	6.31891	5.10336	6.08018	6.82553	6.01018	6.29565	6.38029	6.36954	6.57685	5.86919	4.59756	6.36619	6.00379	6.00486	6.46184	6.24541	6.29733	5.95723	6.57976	6.37787	6.12977	6.33828	5.75002	5.97187	5.63085	6.08301	5.9336	6.06276	5.97502	5.68906	5.89151	5.45369
ANKUB1	1.99879	2.28797	2.28353	2.31379	2.39986	2.18449	2.21681	2.45111	2.31153	2.42986	2.58664	4.2803	2.10257	2.65276	2.05142	2.06661	2.59664	1.79029	2.10811	1.96341	2.93401	2.31659	2.29897	2.17662	2.25679	2.53102	2.32486	2.12602	2.07914	2.12921	2.14178	2.24467	2.28399	2.27237	2.19037	2.53395	2.28864	2.91069	2.40572	2.40345	2.11339	2.15418
ANKZF1	5.89693	5.44855	5.05403	4.99087	4.80177	4.79111	5.3772	5.33939	5.08641	5.18123	4.8864	4.83098	5.32267	5.39351	4.67295	5.22891	5.09593	5.40081	5.41725	5.17326	4.72541	6.13267	5.17766	5.16054	5.42401	5.27515	5.12864	5.29665	6.16488	4.83024	5.13281	5.10041	5.4675	5.25838	5.07551	5.24519	5.18684	5.30727	5.42489	5.37279	5.39328	5.09438
ANLN	4.46887	4.15729	3.87162	3.92439	4.28541	4.12607	4.14222	4.66678	3.88764	3.86992	3.96108	4.62686	3.85703	4.38682	3.21597	3.43922	3.47953	3.31107	3.46184	3.64352	5.38325	4.40991	3.72971	3.83796	3.82654	4.36441	3.67061	3.80012	4.01462	5.09311	4.07926	4.13155	4.2462	3.52778	3.6791	3.71573	3.554	3.75529	3.86531	3.44507	3.66355	4.06774
ANO1	2.00671	2.82341	1.95539	3.04756	3.23998	2.56055	2.18065	2.34067	2.18031	2.65562	2.11219	4.67176	2.22214	3.21674	2.12444	6.66667	2.96245	3.3092	2.62186	3.03882	3.39925	2.14763	2.64694	2.17982	2.221	2.13806	2.21051	2.88848	1.78972	2.12129	2.79852	2.55738	2.28444	2.26286	2.85575	2.41301	2.72443	2.67276	3.55929	2.01584	3.66467	2.3376
ANO10	6.56265	7.08187	6.71173	6.43067	6.87883	7.03786	6.90084	6.73079	7.18005	7.03043	7.14275	3.00745	7.17237	7.37755	6.53418	6.77915	6.25942	7.08459	6.82015	7.11833	7.0463	6.91928	7.00681	7.11762	7.16536	6.98813	7.02548	6.6363	7.34609	6.50282	6.98425	6.87235	6.62235	6.77883	7.19592	6.94029	6.87081	6.76009	6.61011	6.97311	6.64156	6.79099
ANO2	3.70835	4.37208	4.82632	4.156	4.52782	4.58512	4.72786	4.5439	4.3619	4.12649	4.84839	5.12387	4.68709	3.74207	3.82801	3.32762	3.80909	3.26752	3.56828	4.42171	3.99107	4.56602	4.28602	4.94271	4.07192	4.14197	4.71017	4.10933	3.71719	4.27503	4.01526	4.29752	4.15127	4.03942	4.71045	4.62664	4.14422	4.5627	4.12044	4.27565	3.69667	3.73159
ANO3	3.63787	4.63413	4.53873	3.85066	4.56916	4.31104	4.07813	4.75056	4.15648	4.01962	4.11897	5.24622	3.8564	4.18698	3.49259	4.25291	3.95632	2.86231	3.28884	3.83123	5.13835	4.02623	3.67203	4.20261	4.03827	4.21746	4.31124	3.73805	3.7471	3.90995	3.66139	4.25497	3.95839	3.85906	4.29792	4.17081	4.17767	4.39304	4.02496	4.00803	3.47934	4.04362
ANO4	3.92851	4.91531	4.92401	4.41158	4.46068	4.8514	4.77238	5.32145	4.50211	4.08002	5.1975	5.23133	4.75858	4.3069	4.1502	3.1685	4.082	3.79118	3.83145	4.16552	4.67339	4.41395	4.08034	4.66355	4.46652	4.41766	4.29231	4.222	4.01428	3.97218	3.84115	4.73034	3.97884	4.09627	4.10811	3.62443	4.64817	4.52979	4.39827	4.47326	3.76151	4.36599
ANO5	3.17366	4.19783	3.78059	3.62662	4.07073	3.78412	3.94179	4.37925	3.61404	3.76688	3.88674	4.35344	3.33885	3.87697	4.14941	4.98887	4.34073	5.30737	4.63087	3.38507	5.23251	3.86442	3.2886	3.75081	3.14649	3.6462	3.88333	3.48396	3.26159	3.43402	3.40509	3.74026	3.14476	3.1826	3.52263	3.3747	4.10159	4.49104	4.0411	3.69552	4.82693	3.94974
ANO6	4.16723	4.35047	4.36782	4.95316	4.42739	4.34691	4.87044	4.53847	4.55594	4.30943	4.77518	4.88066	4.2864	3.92539	5.57777	6.04951	4.36031	5.75772	5.27187	4.25054	4.76332	4.51412	4.02492	4.7029	4.52859	3.82408	4.17671	4.39672	3.82327	4.38718	4.19693	4.72865	4.11749	4.28317	4.26494	3.74765	4.52961	4.63218	4.52186	4.07597	5.8372	4.33413
ANO7	6.16498	6.55304	6.47428	5.96833	6.18556	6.43863	6.3387	6.30076	6.66544	6.52841	6.63459	4.62841	6.87629	6.7672	5.90457	5.34755	5.92495	5.44816	5.73509	6.42972	6.26939	6.79794	6.64443	6.37059	6.43642	6.14294	6.54229	6.48171	6.14724	6.319	6.34435	6.32691	6.43657	6.2166	7.31015	7.28671	6.46909	6.48479	6.07355	6.65936	5.3067	6.81484
ANO8	5.26538	5.735	5.52102	4.82676	5.33162	5.49473	5.29545	5.59031	5.23535	5.84485	5.56045	6.07979	5.32563	5.58063	4.78339	4.98433	5.40633	5.00108	5.03824	5.16525	5.37092	5.31376	5.27815	5.37773	5.70116	5.10535	5.39602	5.4175	5.47858	5.26018	5.27427	5.44148	5.73289	5.47948	6.07238	6.12425	5.55713	5.69352	5.15205	5.56365	4.9134	5.64926
ANO9	6.64316	5.37078	5.68693	5.2932	5.14452	5.82971	5.41037	5.875	5.75528	5.74986	5.80208	4.93829	6.01932	6.0835	4.9722	4.05305	5.1782	4.96657	4.79286	5.90282	5.35482	7.68005	6.23661	5.9971	7.38122	6.11021	5.94268	6.44932	8.60018	7.28277	6.54671	5.56989	6.85008	6.08789	6.77982	6.41341	5.6134	5.44097	5.34933	5.71075	4.66274	6.83696
ANOS1	2.94167	3.39218	3.11896	3.41607	4.94229	3.54689	3.49975	3.96702	3.22707	3.40134	3.10224	4.53453	3.25836	3.30073	3.21413	3.39574	3.3963	2.78991	2.72299	2.99682	4.04809	3.14476	3.29614	3.2214	3.01715	3.21086	2.87666	4.69216	2.98096	3.34121	4.0701	3.77555	3.58693	3.53598	2.72763	3.58252	3.09398	3.94648	3.41922	3.07718	2.96014	3.394
ANP32A	6.92647	6.45547	6.61519	6.23068	6.76239	6.43329	6.57557	6.56861	6.29905	6.68511	6.43218	4.67176	6.45547	6.50915	7.104	7.20476	6.1768	7.08453	6.71336	6.25891	6.17475	6.54675	6.62002	6.436	6.61005	6.75959	6.38572	7.02604	6.50915	6.80676	6.65502	6.50421	6.77502	6.87522	6.49985	6.87435	6.66543	6.15961	6.16805	6.63428	5.9343	6.53726
ANP32A /// ANP32AP1	6.64707	6.51628	6.59177	6.35232	6.39562	6.30094	6.56328	6.65471	6.94882	6.22785	6.55469	6.74455	6.37877	6.36581	6.0418	6.56905	5.82081	6.4155	6.24944	6.31216	8.12327	6.15235	6.17577	6.55613	5.96517	6.54795	6.42103	6.51651	5.75844	6.29017	6.39562	6.2545	5.89989	6.02359	5.96781	5.55216	6.15141	6.40616	6.13151	6.43647	5.99563	6.12527
ANP32B	8.22527	5.61665	5.83517	7.41143	6.32902	6.2542	5.91125	5.6931	5.95166	5.69792	5.19493	5.73592	6.51769	7.19247	8.92306	8.79363	8.03069	8.66714	8.27809	7.17446	5.87974	7.00903	7.65534	5.58505	6.10039	7.16785	6.60379	6.52502	6.67417	8.91125	7.45183	6.84633	6.57535	7.27933	6.17807	6.11547	6.81423	5.66542	6.87551	6.8011	7.99286	6.48125
ANP32C	2.86631	3.08795	3.15769	2.7179	2.74735	3.24488	3.06753	3.80832	3.32358	2.87753	3.55905	6.28171	2.94167	3.54334	2.41685	2.35632	2.56012	2.20388	2.47482	2.74112	2.75736	2.7466	2.54714	2.94846	3.17465	2.79952	3.29609	2.9502	2.57604	2.8559	2.9851	2.70102	2.86691	2.70707	2.45595	2.20566	2.91776	3.20383	2.79443	3.20006	2.05888	3.30867
ANP32D	5.93429	6.64379	6.94347	6.45638	6.35747	5.79767	6.98553	6.84853	7.00157	5.67239	7.34875	5.49564	6.44436	5.34359	4.78881	4.35884	4.96941	4.1325	5.19036	6.15615	5.41858	6.77388	4.96347	6.26193	5.6958	6.30635	6.30659	5.45465	5.45666	5.73801	5.08721	6.50405	4.63462	5.01436	5.42958	4.5869	6.31874	5.28024	5.88227	6.35326	4.39644	5.15781
ANP32E	2.39873	2.24731	2.01679	2.14872	2.13483	2.18551	2.15232	2.327	2.13774	2.17943	2.27252	6.07979	2.11119	2.42273	2.67893	2.79724	3.31791	3.29831	2.37907	2.42607	2.68305	2.08463	2.16887	2.15736	2.48366	2.14917	2.28178	2.18661	2.12152	2.44817	2.32041	2.03954	3.19934	2.5511	2.2333	2.64902	2.50162	2.38204	2.30259	2.32275	3.0552	2.75853
ANPEP	4.99423	4.8914	5.29112	5.46702	5.03805	5.40121	5.45838	5.11702	5.45765	5.24729	5.29262	3.7757	5.26869	4.95163	4.40371	3.94325	4.93419	3.78909	4.15022	5.23887	4.85421	4.96157	5.6802	5.10954	5.60654	7.75508	5.36697	5.29231	4.76187	4.68133	5.71324	5.15142	5.5708	5.48799	5.20341	5.48769	5.17326	5.40306	5.03963	5.45392	4.57808	5.92589
ANTXR1	6.15334	6.20779	6.02205	6.57312	6.88252	6.20669	6.74895	6.1044	6.47523	6.5482	5.99998	5.74809	6.51651	5.527	5.66439	6.34805	6.27637	5.90009	6.19261	6.4124	6.07447	5.59628	5.8818	6.00774	5.71852	5.59342	6.32762	6.9436	5.27893	5.36404	6.77185	7.14306	5.32029	6.29301	5.21845	5.50995	6.18464	5.70704	5.95132	5.74601	6.04063	5.50587
ANTXR2	5.33504	5.60954	5.34827	5.59602	5.56391	5.08995	5.30427	5.56808	5.32784	4.97663	5.31123	5.30952	5.13203	5.69478	6.71134	7.30024	6.4151	6.98285	6.44002	5.58197	4.60342	4.64726	4.98988	5.39016	4.55348	4.87016	5.32341	5.40123	4.87699	5.07607	5.46613	5.32059	5.08861	5.48681	5.06714	5.16669	5.99931	5.61332	5.4744	5.63308	6.64075	5.57218
ANXA1	6.01008	5.19262	5.22989	6.89092	6.24456	5.44495	5.63254	5.01828	5.65896	5.28614	5.32309	4.78735	5.32633	5.98988	7.15558	7.31481	6.67653	6.18205	7.52499	6.88354	6.2862	4.3991	5.79468	5.93495	4.19315	4.6062	5.38454	5.75098	4.57199	4.79756	5.88935	5.42237	5.14079	6.14529	5.04322	5.75179	4.63432	5.65902	6.78953	4.93581	7.00597	5.87397
ANXA10	3.69477	4.34679	4.36046	4.12375	4.0929	4.34671	4.51358	5.03877	4.40969	4.31385	4.82839	3.14692	4.08057	4.01956	3.37629	2.99242	3.73096	3.22084	3.47142	3.8485	4.9464	3.62153	3.76247	4.40035	4.09015	4.40622	4.31302	4.00899	3.51936	4.02298	3.8827	4.35654	3.2784	3.60267	3.92797	3.22479	4.00687	4.73383	4.69709	4.15741	3.50422	4.50036
ANXA11	7.94734	6.22964	6.34915	7.40977	7.15724	6.86869	6.79855	6.56311	7.29462	7.27942	6.73942	4.78341	6.75924	6.761	7.45495	7.87972	7.33237	7.99723	7.72813	7.08507	5.47023	6.88297	7.3098	7.2012	7.01607	8.16314	7.05722	7.46758	7.95166	8.08996	7.90733	7.02819	7.51748	7.75368	7.47631	6.96976	7.14436	6.65913	7.33659	7.68023	7.7754	6.96682
ANXA13	4.34528	4.88573	4.55316	4.29877	4.56883	4.79814	4.91665	4.92988	4.63828	4.39932	4.58392	3.55658	4.3605	4.47174	4.43374	3.95593	3.61657	4.6356	4.30878	4.3566	3.86397	4.82549	4.48102	4.42087	5.20181	4.51915	4.8636	4.36013	4.86101	4.36027	4.07391	4.38621	4.56339	3.94833	5.49301	4.11904	4.6832	4.45735	4.2432	4.2739	4.68436	4.16279
ANXA2	8.49169	6.29662	6.0959	8.61069	7.49216	7.30164	6.9578	6.49191	7.69126	7.56473	6.617	4.94542	6.9218	7.59741	7.68039	8.37464	7.63338	8.20158	7.72436	7.67504	5.5419	7.09048	8.02124	7.99915	7.06789	8.24516	7.22679	7.94858	8.14643	8.33874	8.70799	7.26035	8.07951	9.00133	7.51509	7.52932	7.6188	6.63823	8.13305	8.46803	8.37995	7.38253
ANXA2P1	4.80249	5.63012	5.65424	4.72855	5.08117	5.48338	5.13878	5.17184	5.20615	5.04781	5.72547	5.44325	5.61408	4.81796	4.89275	3.91799	4.40035	4.54082	4.56824	5.05863	4.6684	5.33917	5.06449	5.44273	5.34008	5.11929	5.32796	4.83443	5.30362	4.99286	5.16169	5.27937	4.33046	4.86655	5.71638	4.43743	5.52449	5.38038	5.05631	5.03304	5.04625	5.06325
ANXA2P2	8.60442	5.36024	5.51589	8.49853	7.64008	7.2027	6.91821	4.99587	7.95974	7.72465	6.34497	4.03071	7.04679	7.38621	7.47942	8.70222	7.54574	8.70663	8.13965	8.02054	5.17671	7.35707	8.19119	8.39028	7.49311	8.49066	7.12139	8.10125	8.66395	8.50367	8.91278	7.58948	8.4469	9.0115	8.03472	7.48125	7.35003	6.5472	8.30874	8.64118	8.27548	7.62029
ANXA2P3	4.88603	6.13344	5.88395	5.10028	5.64767	5.72338	5.69761	6.17737	5.39865	5.06392	5.88135	4.87892	5.33305	5.17975	4.74048	3.76082	4.63235	3.93479	4.69683	5.30195	4.71399	5.48319	5.17275	5.78111	5.54893	5.42614	5.26512	4.7984	4.56637	4.61012	4.68709	5.53575	4.60849	4.29577	4.6713	4.24312	5.4659	5.50936	5.14948	5.32558	4.8019	4.43279
ANXA2R	6.23532	6.62235	6.55726	6.40742	6.52089	6.93236	6.61932	6.66823	6.4823	6.50105	6.36531	7.27804	6.68116	6.64566	6.29696	6.17411	6.30632	5.90065	5.63687	6.82163	6.50527	6.40322	6.61068	6.78589	6.78633	6.71062	7.13098	6.93403	6.65724	6.12331	6.44608	6.45803	6.61156	6.63561	6.28985	6.79569	6.65516	6.7669	7.36168	6.54354	6.76704	7.44859
ANXA3	4.47888	3.28766	3.04616	3.09851	3.28719	3.25475	3.47464	3.63169	3.59112	3.33338	3.11566	4.46253	3.41379	3.44798	3.73122	3.71795	3.21002	4.53144	3.06503	3.24411	3.80484	3.62287	3.6581	3.47641	4.1232	4.41759	2.90796	3.2763	5.60858	6.04791	4.11799	3.36791	4.20887	4.72032	3.59623	3.92411	3.46982	3.73974	4.99843	3.64884	3.0218	2.7321
ANXA4	7.8421	6.45823	6.46771	6.49963	7.11208	6.38656	6.6699	6.80712	7.20737	6.43165	6.79694	5.37696	7.25074	6.62454	6.80124	6.58827	6.62064	6.60484	7.2345	7.23079	6.52074	7.4656	6.55172	7.09433	6.75778	7.80663	6.3829	6.54941	7.05295	6.67071	6.49834	6.88584	6.60208	6.6914	6.67691	6.22546	6.92011	5.63713	7.26694	7.32075	7.02952	5.93938
ANXA5	7.58299	6.08523	5.6418	8.88119	7.77468	6.60321	6.38262	4.4085	6.67897	7.45837	5.52726	4.81888	6.36986	6.43377	7.66299	8.23458	7.83103	8.30285	8.38547	7.43431	6.26609	5.04081	7.82763	6.10074	5.03514	6.21394	6.61967	8.21059	6.71703	6.0406	8.23052	7.34311	7.29	7.66228	5.91238	7.05844	7.15126	6.44494	7.76925	6.61461	8.30288	6.99798
ANXA6	5.49678	4.73618	5.42797	5.90412	6.05817	5.5664	5.52291	5.2172	5.69496	5.76895	5.00373	4.62776	5.82998	5.39157	6.95968	7.62881	7.31061	7.50533	6.5354	5.91154	4.6893	5.10102	5.30962	5.0734	5.04082	4.99483	5.61514	6.11356	5.59385	5.09951	5.97624	5.92996	6.35952	6.08489	5.95225	6.42668	5.77333	5.17085	5.75802	5.55998	7.5351	5.02684
ANXA7	4.9674	3.73284	3.40017	4.84668	4.21725	4.14109	3.75105	3.06196	3.84781	4.19907	3.55572	4.78697	3.67521	4.49572	6.28071	7.07153	5.57066	6.6794	6.3304	4.59726	4.8354	3.94942	4.38539	3.78961	4.32734	4.92236	4.04915	4.21187	4.56826	5.25988	4.75757	4.25561	4.9711	5.19024	4.00669	4.15332	4.50559	4.20296	4.55902	4.37008	6.45003	4.97819
ANXA8 /// ANXA8L1 /// LINC00842	5.49848	6.05554	6.10129	5.38434	6.27376	5.819	5.92157	6.40116	6.06304	5.60521	5.62484	4.66108	6.44401	5.87432	4.88896	4.11772	5.12108	4.33646	4.42812	5.85044	5.70866	5.62294	5.43178	5.83636	6.23014	6.02381	5.9767	5.90135	5.27775	4.73227	5.5043	6.10452	5.88521	5.71044	5.62317	5.77032	6.09093	5.77953	5.62645	5.91011	4.45289	5.96802
ANXA8 /// ANXA8L1 /// LINC00842 /// LOC102725207	5.38907	5.83766	6.01656	5.11599	5.30853	5.97724	6.18158	6.11788	5.88642	5.17444	5.9325	5.42039	5.63958	5.0606	5.39107	4.40035	4.14635	4.26844	4.57415	5.9558	5.95624	5.41746	5.31153	5.88642	5.7129	5.99791	5.71239	5.35775	5.27702	5.37348	5.22686	5.3693	5.31656	5.47169	4.29496	5.01316	5.57707	6.06704	5.30775	5.48686	5.07572	4.89623
ANXA8 /// LOC102725207	4.36088	4.92665	5.16337	4.47356	4.65865	4.63765	5.28915	5.1489	4.92526	4.46163	5.53691	4.08125	5.19483	5.17753	4.12104	3.2552	3.56443	2.63225	3.74047	5.56942	5.30462	4.95187	4.25106	5.56137	4.2911	4.79934	5.06209	4.75873	4.22738	4.09504	4.65303	4.958	5.1328	3.99706	4.02075	3.80778	4.29823	4.51621	4.84303	4.97241	3.78398	4.55667
ANXA9	5.12084	5.87343	5.83433	5.21663	5.21667	5.51577	5.65486	5.94782	5.63507	5.2176	6.03238	4.6805	6.11201	4.64627	4.97433	4.3502	4.59484	4.28883	4.53978	5.04176	5.00641	5.51455	5.43095	5.49601	5.80418	5.90406	5.55078	5.33409	5.51204	4.98613	4.8248	5.78822	5.04015	4.86305	5.03592	4.30021	5.55816	5.17685	5.53986	5.02233	4.55521	4.94578
AOAH	6.86291	6.75689	6.83634	6.50924	6.8861	6.76814	6.46948	7.31847	6.86906	6.64712	7.12188	6.07979	7.18202	6.78779	6.22676	6.45788	7.53137	5.34851	6.54451	6.97436	6.42969	7.54867	6.66319	6.94528	6.9811	6.63479	7.21851	6.17775	6.20102	7.23301	6.90317	6.98573	7.63697	7.34076	6.32052	7.25177	6.55927	7.3816	6.85855	7.11045	6.71337	8.23214
AOC1	7.46526	7.46494	7.27389	6.40898	6.67903	7.29812	7.2609	6.82279	7.55393	6.96585	7.67964	4.67176	7.50891	7.68707	6.14981	5.62599	6.32518	6.2253	5.96202	7.41254	7.01262	7.53302	7.45435	7.26957	7.68278	7.63564	6.6143	6.64792	8.00968	7.40837	7.24637	7.03793	6.926	7.20359	8.1139	7.02734	6.91419	6.91599	6.6348	8.32714	6.01821	6.81681
AOC2	4.95025	5.22403	5.28135	5.06839	5.38625	5.15313	5.21022	5.60826	5.4368	5.35524	5.62599	5.54195	5.44241	4.58492	4.57841	4.30441	5.13885	3.90268	4.411	5.06441	5.30678	4.99862	4.8132	5.01537	5.1311	5.56622	5.57179	4.66307	4.49709	4.44616	4.82044	5.40698	4.9337	5.06839	5.12735	4.67348	5.11368	5.02282	5.13836	4.8501	5.05567	4.61748
AOC3	3.76244	4.95894	4.57066	5.13518	4.84058	4.57304	4.23648	3.99407	4.06639	5.06525	4.04314	4.55314	4.43445	5.25671	6.78661	7.21753	6.45495	8.1867	7.89177	4.38604	4.00073	4.18532	4.73186	4.02374	4.16779	4.10189	4.19154	4.86454	3.94178	3.88362	4.44803	4.36526	4.20249	4.23341	4.58637	4.89769	5.41179	4.18451	4.80297	4.04753	5.93494	4.08537
AOX1	3.54688	4.5339	3.77429	4.06864	4.12898	4.02974	4.40119	4.5498	4.59035	3.93006	4.88257	5.00052	4.42236	4.2239	4.18726	4.0711	3.42683	5.92803	4.27247	5.13923	3.79834	4.08117	3.78935	4.02293	4.26844	4.33415	4.04693	3.64824	3.301	3.29469	3.80739	4.05643	3.43174	3.80198	3.72977	3.0199	4.51042	3.97642	4.20987	3.71583	3.46835	2.96643
AP1AR	3.10793	3.46531	3.07727	3.17448	3.0456	3.25257	3.01024	3.18976	3.08188	2.86558	3.15652	5.16676	2.8992	3.44889	3.53179	3.47711	3.64932	3.67773	3.31996	2.89321	4.71211	3.27146	3.16117	3.10893	3.22607	3.01491	2.94595	2.98214	3.12874	3.37247	3.01564	3.17705	3.36625	2.94293	3.29605	3.77442	2.95418	3.73355	3.38654	2.9395	3.33671	3.88186
AP1B1	7.02067	6.3849	6.76591	6.70758	6.73581	6.61362	6.70514	6.52452	6.60907	7.23574	6.87706	6.98157	6.87823	6.98347	6.42846	6.70831	6.60797	6.79911	6.95071	6.70172	6.28941	6.81018	7.05586	6.9769	7.16955	7.04498	6.75213	7.32325	7.85371	7.51762	7.37848	6.68333	7.07604	7.18243	6.97611	7.4894	6.66351	6.81273	6.73616	6.95969	6.42463	7.47068
AP1G1	6.23259	5.72185	5.63811	6.70767	6.31269	5.75216	5.76816	5.6693	6.19773	5.97499	5.8311	4.97714	5.5522	6.06712	6.45355	7.03877	6.70191	6.73001	6.60214	5.89553	5.83443	6.28278	6.19571	6.04418	5.86925	6.11256	5.8855	5.87802	6.10269	7.00401	6.39114	5.7349	6.24022	6.25492	6.31688	6.03932	5.67129	5.61075	6.32207	6.21865	6.62697	6.10966
AP1G2	6.94467	6.16586	6.60612	6.32792	6.42454	6.38672	6.69608	6.74681	6.78133	6.2765	6.89308	4.05712	6.80679	6.13004	5.63338	5.67631	6.41203	5.21668	5.74579	6.69216	5.98762	7.67483	6.60895	6.98407	6.89053	7.36889	6.70629	6.60231	7.20483	7.41845	5.86857	7.04087	7.01622	6.6014	7.20625	5.87162	6.27579	6.52025	6.6767	6.77501	6.25909	6.33509
AP1G2 /// JPH4	3.5805	4.50438	4.58093	4.40155	4.35494	3.72024	4.89425	5.1794	3.88911	3.6502	3.941	4.19067	5.4771	4.61176	3.7611	2.6396	3.93941	2.50201	3.01897	5.02831	4.842	4.04395	3.75475	5.14201	4.23233	4.64323	4.71421	3.49601	3.79587	4.25557	3.79188	3.81013	3.19933	3.44751	4.23438	3.36013	4.55062	4.37091	4.55208	4.18867	2.9183	3.95294
AP1M1	6.02746	5.77264	5.84188	6.20915	5.71133	5.86324	5.52621	5.0761	5.46532	6.36669	5.6464	4.41923	6.16861	6.186	6.05032	6.42075	5.89737	6.46689	6.72163	6.52871	4.87355	6.40803	6.5956	5.97051	5.69304	5.65004	6.03044	6.30591	6.17011	5.588	6.44422	5.9424	5.97638	5.49122	5.51187	6.9679	5.98616	6.01483	5.72923	5.52781	6.34065	6.50232
AP1M2	6.23607	4.29979	4.53851	4.63023	4.03122	4.68656	4.81689	4.61501	4.76782	4.77537	5.2339	3.90842	5.02053	4.84224	4.13863	3.73346	4.13609	4.29146	3.9083	5.15467	4.12315	5.56729	5.44862	4.84248	4.54256	5.48668	4.89406	4.54619	5.8763	6.60743	4.72886	5.10872	5.32468	4.79385	5.42254	4.98198	4.7248	4.44189	5.06681	5.14563	3.68998	5.182
AP1S1	5.22842	4.21521	4.33868	3.98421	4.0932	4.39077	4.31515	4.39488	4.51529	4.45304	4.02534	5.06313	5.05642	4.40943	4.29723	4.58972	4.30017	4.81053	4.24485	4.76154	4.08917	4.73877	4.96476	4.56579	4.6009	5.06913	4.55868	4.62869	6.27109	6.83051	5.05023	4.41505	5.75894	4.64043	4.58673	4.67683	4.65921	4.14591	4.07348	4.3003	4.42334	4.66186
AP1S2	3.96243	4.527	3.67184	4.07482	4.64446	3.96791	3.79773	5.23601	3.8808	3.89133	3.82115	5.73886	3.77356	4.80906	4.16776	4.43544	4.31916	4.44686	4.07001	3.93237	6.10388	3.74382	4.09762	3.71133	3.32138	3.33422	3.96688	4.11274	3.61174	3.61778	4.25474	4.04388	4.53266	3.98218	4.18867	3.73421	3.82716	3.92518	4.3647	3.50045	3.7402	3.85489
AP1S2 /// LOC653653	2.07108	2.5545	2.43065	2.16153	2.2168	2.28931	2.25999	2.67272	2.17581	2.26636	2.41677	3.35787	2.0931	2.70655	2.03545	2.21776	2.21313	2.0681	1.99553	2.27821	5.39643	2.25762	2.14697	2.21503	2.01715	2.24452	2.18632	2.20615	2.23021	2.29853	2.21187	2.27761	2.51963	2.01867	2.33497	2.01597	2.1868	2.42315	2.23405	2.06707	2.28546	2.40031
AP1S3	3.44195	3.72238	3.64331	3.49749	3.29417	4.00825	3.65054	3.62808	3.87625	3.54558	3.68041	5.5781	3.54573	3.34212	3.11515	2.36678	3.40134	2.98864	2.90861	3.18421	4.19739	3.71602	3.70128	3.45891	3.73247	3.46474	3.44786	3.28471	3.62013	3.47463	3.35576	3.56373	3.56518	3.98218	3.96902	3.88215	3.32601	3.58708	3.48928	3.55665	2.6976	3.46052
AP2A1	6.26318	6.0441	6.15321	6.15916	6.06105	6.27548	5.96616	5.75974	6.02278	6.72771	6.05185	6.41955	6.26199	6.07655	5.88438	5.92674	6.07343	6.42342	6.42183	6.01771	5.78905	6.16739	6.64176	6.29158	6.34537	6.14285	6.29801	6.30944	6.72948	6.30364	6.43475	6.1426	6.35747	6.24972	6.16146	7.01107	6.13603	6.29948	5.97814	6.21124	6.17413	6.33199
AP2A2	6.72187	5.67698	5.81471	6.46199	5.66237	6.37308	5.44617	5.22819	5.33155	6.55792	5.69389	3.44813	6.5422	5.90011	6.42696	6.75419	6.95134	7.17104	6.53137	6.24329	5.68913	6.41752	6.54084	6.22668	6.45595	6.1531	6.44628	6.96926	6.90445	6.71422	6.38614	6.2364	6.68884	6.6678	6.77377	7.01935	7.32828	6.54711	6.09221	6.61851	6.47589	7.18202
AP2B1	6.46344	5.27385	5.30513	5.65618	5.41138	5.4021	5.37489	5.99986	5.41201	5.49733	5.54329	5.85609	5.32684	5.05811	6.08019	6.23241	5.82458	6.55532	5.80907	5.75932	5.13014	5.43262	5.46326	5.29275	5.48732	6.00993	5.34128	5.59874	6.035	6.23606	5.64178	5.6081	5.40803	5.70433	5.94586	5.37237	5.85258	5.20106	5.6078	5.57496	5.92514	5.07949
AP2M1	7.63445	6.10978	5.59694	7.41683	7.18123	6.9048	6.46744	6.18815	6.81298	7.44243	6.20911	5.96431	6.71066	6.804	8.05872	8.47333	7.86207	8.5744	8.30237	7.2024	5.05271	5.88151	7.41341	5.82781	6.44623	7.73419	6.99106	8.00856	7.17412	7.65549	7.65953	7.22055	6.78396	7.52886	6.7379	6.5629	7.64729	6.28714	6.72391	6.66973	8.47455	6.53222
AP2S1	7.21631	7.09015	6.71447	6.84994	6.97562	6.78869	7.02584	6.97153	7.29924	7.34332	7.18779	5.60616	7.12189	7.09126	6.87563	6.81628	6.88199	6.61945	6.80087	7.02523	7.10002	6.80123	7.24649	7.01979	6.9801	7.26462	7.21187	7.02496	7.34485	7.64302	7.54277	6.94992	6.91906	6.74659	7.06386	6.88405	7.01319	6.98494	7.086	7.13896	6.8854	7.32919
AP3B1	4.61092	4.18788	4.07984	5.16969	5.01378	3.96982	4.61095	4.50854	4.61029	4.50664	4.3283	4.29823	4.07402	4.21089	5.10529	5.70072	4.90355	5.44358	5.12662	4.41624	5.61584	4.25937	4.46392	4.68074	3.9522	5.20634	4.43522	4.64985	5.05858	4.69749	5.02426	4.30091	4.9721	4.82116	3.48596	4.31417	3.87799	4.582	4.78325	4.98854	5.70103	3.57323
AP3B2	5.08007	5.7389	5.79623	4.6388	4.97788	5.21165	5.46944	5.65065	5.56375	4.97503	4.95888	6.13248	5.97275	5.74933	4.81083	3.93427	5.04372	4.2512	4.62631	5.98694	5.23815	5.03092	5.12205	5.11497	5.10742	5.45017	5.39083	5.60155	4.98678	4.96709	5.03097	4.95458	4.94307	5.72079	5.12127	5.65292	4.92265	5.14757	4.94027	5.76401	4.50795	5.36274
AP3D1	7.92632	6.97307	6.87912	7.11244	6.33894	6.64141	6.63015	6.73468	6.83228	7.50353	6.81284	4.66046	6.66968	7.11631	7.05051	7.2889	6.6019	7.36755	7.8267	6.84188	6.6921	7.54044	7.36977	6.95005	6.98829	6.93022	6.7267	7.17537	8.04356	8.30057	7.5023	7.0213	6.89892	7.06486	6.96027	7.76273	6.72647	6.67079	6.22759	6.70856	6.63034	7.31533
AP3M1	5.90564	5.04357	4.96838	5.72868	5.33415	5.13807	5.29561	5.88089	5.24639	4.84157	5.52009	5.02491	4.74845	4.62909	5.82034	6.27105	5.6486	6.5618	5.64792	4.72637	5.53472	4.89469	4.99923	5.04396	5.2827	5.57978	5.30476	4.89351	4.96091	5.80905	5.01671	5.31513	5.11338	5.4169	4.77184	4.39118	4.74008	5.47257	5.06987	5.19126	5.87341	5.97063
AP3M2	5.04948	5.05635	4.5747	5	4.85942	4.52428	4.60718	4.80772	4.69573	4.56811	4.77183	4.92218	4.56898	4.56594	4.95472	5.04393	4.12148	4.79544	4.69956	4.25	4.61627	4.84799	4.81399	4.48808	4.9909	4.66653	4.84049	4.59522	4.56637	4.8704	4.75488	4.92364	4.51321	4.52834	4.27258	4.60362	4.51351	4.31665	4.78946	4.2104	4.99493	4.52552
AP3S1	6.0884	6.0271	5.27103	6.35988	6.57737	5.86907	5.69429	6.16559	5.61211	5.74408	6.12816	4.99266	5.51312	7.08035	7.44633	7.91925	6.73459	7.64646	7.14987	6.40208	7.76541	5.83487	6.13511	6.06462	5.42582	5.50534	5.71235	5.86084	5.48711	6.31521	6.63954	5.63257	6.16542	6.21819	5.63099	5.67659	5.68049	5.97004	6.74351	5.92503	7.13745	6.49865
AP3S2 /// C15orf38-AP3S2	6.67656	6.1761	5.67453	6.01555	6.27013	5.65417	6.2762	6.0792	6.24909	5.92927	5.68822	5.5352	6.01734	6.28406	7.429	7.88671	6.29101	7.31914	7.35782	5.74848	5.02325	6.11207	6.18176	6.07369	5.57615	6.20346	6.16965	6.21119	5.62437	6.3998	6.30386	6.17952	5.6205	6.03087	5.67618	5.36266	6.13788	5.67303	6.14292	6.59534	7.61404	6.05459
AP4B1	6.22232	6.56667	6.21216	6.0397	6.74258	5.74555	6.15549	6.20498	6.35277	5.92141	6.51773	6.29044	6.33284	5.64464	6.00201	6.50509	5.91766	5.55658	5.82375	5.64528	6.56663	6.16559	5.85432	6.07997	6.0044	6.13479	6.03436	5.66495	6.44796	6.82652	6.03098	6.00356	5.668	5.80814	5.69003	5.8989	5.85393	6.09327	7.16631	6.01856	6.14609	6.0303
AP4E1	4.67049	4.87432	5.00146	4.89133	5.00432	4.5662	5.1062	5.37537	4.89694	4.6674	4.69151	4.80656	4.56003	4.89923	4.79319	4.78397	4.56923	5.37581	4.65691	4.62935	6.25089	4.56093	4.41633	4.67319	4.12632	4.62681	4.66699	4.56649	4.34457	4.4043	4.42771	4.84925	4.2984	4.30434	4.25163	4.26797	4.76499	4.80162	4.95679	4.96804	4.45283	4.52374
AP4M1	5.18139	4.30046	4.51984	5.3563	4.85886	5.33393	4.97927	4.66379	4.967	4.74757	4.54791	5.40094	5.00731	5.39145	5.60524	6.48946	5.79673	6.42438	5.94638	5.21065	4.53374	5.55405	5.70536	4.57027	5.07278	5.44004	5.05678	6.10502	5.9114	5.87885	5.89492	4.96145	6.77373	5.56476	5.57108	5.24167	5.2856	4.19891	4.71886	5.59926	5.99071	4.85705
AP4S1	3.60035	4.23845	4.04798	3.95957	3.78988	4.10898	4.086	3.98491	3.92834	3.81095	4.04929	3.59053	4.34982	3.86289	3.64643	3.70363	3.49682	3.65996	3.64401	3.89457	4.06426	3.90481	3.81191	4.16256	4.12202	3.87031	3.88578	3.75431	3.45672	3.566	3.76269	4.06318	3.57642	3.98601	3.88264	3.802	3.75753	4.16108	3.93974	3.93736	3.59402	3.68419
AP5B1	5.49811	5.72532	5.81768	5.29076	5.626	5.77738	5.75861	5.81632	5.78552	5.78559	6.01455	5.85048	5.67352	5.36425	5.11203	4.76304	5.36073	5.26018	5.18567	5.82538	5.80882	5.6596	5.81586	6.00871	5.89367	5.84736	5.88077	5.77128	5.53217	5.47363	5.67954	5.88427	5.76779	5.77637	5.79882	5.35737	5.6079	5.72163	6.11386	5.77218	4.98062	5.37053
AP5M1	3.56071	4.72136	4.41905	3.8392	4.19162	3.5591	4.16265	4.11063	4.42145	4.0399	4.26283	5.46293	3.99994	4.30382	4.39258	5.45528	4.62669	5.0319	4.72228	3.7573	5.28649	4.10314	3.78097	4.4948	4.05054	4.4431	3.99441	3.8392	4.19924	4.02332	3.9802	4.07819	3.6531	3.82737	3.57628	3.82117	4.00924	4.99748	4.18125	4.30877	4.96078	3.83594
AP5S1	5.11004	5.86795	5.85661	5.08928	5.33401	5.47554	5.64253	5.52352	5.8877	5.48708	5.89247	4.93103	5.76997	5.10607	5.38938	4.40035	5.34831	4.45293	4.89587	5.3695	5.50923	5.34371	5.5088	5.6819	5.83007	5.6703	5.71421	5.85956	4.94817	5.67243	5.4102	5.72408	5.25894	5.54928	5.53403	5.13991	5.51008	5.97775	5.34193	5.71909	4.99319	5.74401
AP5Z1	6.98262	6.73295	7.01527	6.52599	6.63323	6.95586	7.06846	6.76347	6.8545	6.80552	6.99883	4.36151	6.85091	6.98742	6.40798	6.02546	6.8991	6.00701	6.41755	6.98252	6.93682	7.13337	6.77226	6.98914	6.87249	6.90842	6.97273	7.1274	6.88853	7.06156	6.84259	6.97749	6.84758	6.62104	6.99948	7.03288	6.65235	7.12918	6.78318	6.70444	6.37918	6.89895
APAF1	5.4416	5.4721	5.61561	5.37312	5.58293	5.56403	5.39848	5.96396	5.61221	5.43919	5.53755	6.40261	5.4423	5.45824	4.92467	5.43075	5.27341	5.44627	5.06793	5.13894	5.9375	5.7785	5.30539	5.63201	5.70514	5.25582	5.62989	5.46821	5.70988	5.73571	5.23564	5.62538	5.55961	5.40055	5.49382	5.32291	5.309	5.58048	5.63265	5.66809	5.17103	5.78353
APBA1 /// LOC101929802	5.83483	6.15484	6.25134	5.85267	5.94247	5.7428	6.21437	5.67153	5.75984	5.46671	5.9128	5.58383	6.36246	5.55516	5.28219	5.10222	5.32557	4.64593	5.20226	5.86954	5.73978	5.80609	5.63255	5.6883	6.06479	5.66442	5.84744	5.15172	4.86676	5.16775	5.29879	5.691	5.08155	5.45293	5.11831	4.88167	5.70352	5.82273	5.43886	5.4703	5.28214	5.36873
APBA2	4.56849	5.46167	5.32575	5.31369	5.12177	5.28673	5.54265	4.95835	5.38338	5.55968	5.63875	4.25255	5.59448	4.0392	4.15428	3.54489	4.52012	3.60876	3.77261	5.47018	5.50976	4.75699	5.22858	5.11404	5.18542	4.87485	5.32398	5.2172	4.40573	4.79914	5.16247	5.30747	4.35741	4.58998	4.69415	4.51745	5.04691	5.95303	4.96004	4.4612	5.12985	5.00314
APBA3	4.96859	4.95008	5.50672	5.48519	5.10955	5.50309	5.50456	5.29089	5.57232	6.22939	5.73993	7.11793	5.43531	5.67636	4.75724	4.85362	5.12742	5.2102	5.42987	5.46932	5.23478	5.64334	5.83357	5.43573	5.80975	5.50135	5.61328	5.84313	6.03473	5.35486	5.99289	5.53575	5.94976	5.6337	6.05203	7.03872	4.77449	5.63563	5.05496	5.33174	4.56256	6.9651
APBB1	5.10333	5.57211	5.40164	5.5069	5.30793	5.44828	5.38272	5.42678	5.43875	5.22339	5.33719	6.03289	5.61702	5.47677	5.97865	6.58187	5.61025	6.43212	6.38762	5.55151	4.85544	4.93579	5.21262	5.34586	5.30515	5.248	5.52745	5.50996	4.97068	4.96418	4.93606	5.55053	5.16964	5.1969	5.46161	5.55684	5.52027	5.44026	5.04316	5.50383	5.49894	5.57947
APBB1IP	3.64635	4.25568	4.27515	4.00582	4.21626	4.32278	4.02789	4.32167	3.92403	3.94485	4.20525	4.85881	4.05607	4.19816	3.91909	3.40155	3.92428	3.30161	3.52678	3.94771	4.35718	3.97368	3.79003	4.06027	4.14834	3.93871	3.99893	3.84827	3.63625	3.92742	3.98413	4.2202	3.84701	4.08585	4.08251	3.89623	4.24481	4.71872	4.22037	4.11599	4.13492	4.70772
APBB2	4.11413	4.28138	4.53568	4.0788	4.09936	4.3999	4.26869	4.55762	4.4135	3.95477	4.51724	4.56006	4.11909	4.06203	4.04257	5.4625	4.52065	4.6058	4.58512	4.09822	5.27201	4.1752	4.20056	4.37876	4.40038	3.78226	4.32701	4.23168	4.0478	4.1346	4.06448	4.28602	4.18203	4.27561	4.55966	4.12587	4.17136	3.97329	4.73066	4.01311	5.18056	3.7701
APBB3	5.52934	6.02115	6.10717	6.1238	5.9134	6.11403	6.0712	5.97798	5.68992	6.28226	6.09048	4.67176	5.99423	7.18451	5.88769	6.37872	6.50327	6.51088	6.89248	6.2442	5.70112	5.80036	6.42527	6.59663	6.21782	6.09421	6.64424	6.60463	6.6578	5.8771	6.36071	5.88254	6.51963	6.67672	6.66363	7.86494	6.1262	6.28467	5.86465	6.36355	5.94097	7.41817
APC	3.15093	3.89755	4.0927	3.35897	3.53799	3.75168	3.71485	3.46514	3.31397	4.02988	3.74114	6.07979	3.5204	4.03793	3.76191	4.15445	3.36785	3.91337	3.56105	3.1831	4.75553	3.83542	3.62266	3.4578	3.51452	3.1728	3.78638	3.26446	3.22859	3.52652	3.3994	3.79328	3.37548	3.83069	3.81655	3.63593	3.64825	4.3209	3.51155	3.4712	3.62913	4.03055
APC2	4.0578	4.85936	5.12711	4.22568	4.48844	4.90683	4.8834	4.89365	4.73409	4.78025	4.8708	4.16983	4.93196	5.1267	4.15462	3.98833	4.52435	4.0553	4.432	4.35973	4.882	4.68576	4.80885	4.90092	5.1439	4.36694	4.93122	4.67179	4.74629	4.67998	4.8009	4.84406	6.02587	5.16734	5.70818	5.90582	4.75514	4.84084	4.7541	4.77136	4.32686	4.62345
APCDD1	7.50504	6.12025	6.22198	5.65639	6.15529	6.39389	6.30067	5.76435	6.16259	6.41709	5.96514	5.54716	6.31004	6.50655	5.40379	5.74404	6.13258	6.18338	5.49163	6.70606	5.83511	5.84233	6.08313	5.7117	7.47003	8.61167	7.18961	7.03488	6.51199	6.55185	7.1459	6.44444	6.33055	6.42331	6.08076	6.2759	6.32888	5.52393	6.26685	5.78391	6.90918	6.12329
APCDD1L	4.95838	5.72775	5.68347	4.9351	5.38239	5.39323	5.52545	5.95894	5.80913	5.61206	5.73868	5.02256	5.82601	5.68147	5.13511	4.47885	4.72117	4.50838	5.3623	5.61202	5.49274	5.36195	5.49549	5.24631	5.84336	5.45403	5.61198	5.42227	5.06556	5.05878	5.39302	5.47714	4.88682	5.60129	5.8108	5.02049	5.44028	5.54526	5.39028	5.5078	4.33687	5.33131
APCS	2.61692	2.82341	3.34924	2.69199	3.49983	3.52209	3.07117	3.05282	2.75772	2.71032	3.15051	3.52089	2.882	2.44082	2.32104	2.25208	2.59058	2.28901	2.52783	2.68926	2.79191	2.69983	2.80567	3.17378	3.14999	2.9371	2.65433	2.75497	2.68874	2.85477	2.49163	3.05412	2.38591	2.80958	2.59505	3.06518	2.7827	3.16635	3.27507	2.65889	2.39582	3.61199
APEH	8.02653	6.58394	6.53947	6.98327	6.74118	6.48904	6.77595	6.6325	7.00658	6.83739	6.79895	4.68233	7.14333	6.98049	7.00942	7.29165	7.0746	7.51615	7.21003	6.95725	6.17271	7.23684	7.21736	6.90956	6.84253	7.22097	6.9646	7.03412	8.30008	8.29571	6.97371	6.94249	7.34533	6.9555	6.81185	6.75346	6.85358	6.48143	6.58991	6.97589	7.30446	6.71861
APELA	3.04914	3.06812	3.36797	2.84581	3.13401	3.05681	3.04002	3.00869	2.85584	2.78769	2.94684	3.9257	3.04093	3.75489	2.59196	2.06233	2.5825	2.5562	2.31068	2.66559	3.31561	2.93526	2.64594	2.89873	2.52477	2.67161	3.04419	2.63257	2.46538	2.6958	2.78476	3.29155	2.53038	3.06209	2.9582	3.03424	2.8655	2.86928	2.65852	2.83666	2.51131	3.25786
APEX1	7.77682	6.37787	6.36954	7.3676	6.93322	6.50649	6.49357	6.59466	7.00591	6.84777	6.55012	6.76731	7.14636	6.36791	8.65443	8.75553	8.34839	9.10953	8.38255	7.38188	5.72603	7.36034	7.31368	6.4758	6.87152	7.57554	7.18629	7.63255	7.03905	8.45211	7.22926	7.22229	8.21649	7.67768	7.9908	7.44487	7.49331	6.47051	7.55598	6.63966	8.83733	7.16011
APEX2	7.17001	7.11325	6.81039	6.80438	6.64942	7.02456	6.99245	6.95993	6.86944	7.09476	7.16059	3.77997	7.00705	6.60898	6.47748	6.18888	6.42589	6.42303	6.49666	6.80803	6.72314	7.35389	7.07587	7.06821	7.31069	7.26462	7.01532	6.95434	7.63717	7.92044	7.07276	6.83474	6.81557	7.11813	6.83225	6.73331	6.90677	7.04832	6.84312	6.77989	6.18778	6.69503
APH1A	6.61688	5.94333	5.88588	6.19251	6.00207	6.16863	5.93576	6.2506	6.43735	6.28503	6.54107	5.59383	6.36886	6.34571	6.17747	6.27349	6.14989	6.39896	6.23446	6.63124	4.94162	6.3178	6.66733	6.4214	6.29149	6.55051	6.66513	6.49616	6.74113	6.55382	6.53104	6.31248	6.55506	6.35219	6.56652	6.38527	6.479	6.38471	6.67235	6.8754	6.48446	6.36784
APH1B	5.19913	5.6028	5.52792	5.18611	5.19149	5.38361	5.63235	5.65383	5.3807	5.24202	5.49765	5.43827	5.3003	5.43609	5.10274	5.44201	5.14116	5.56151	5.1947	5.54127	5.643	5.3956	5.27785	5.48639	5.33573	5.12071	5.29228	5.15898	4.62706	4.9237	5.11939	5.44666	5.28443	5.10797	5.47248	4.95494	5.40571	5.50522	5.2893	5.13441	5.72732	5.58825
API5	5.121	4.6577	4.67999	4.98463	4.73925	4.83066	4.79333	5.26893	4.63262	4.54544	5.12338	5.46677	4.52583	4.55796	5.53367	5.97954	4.97931	6.11158	5.41685	4.45516	5.31187	4.47747	4.388	4.58271	4.41733	4.66116	4.69275	4.34751	4.86137	5.32411	4.84797	4.64716	4.981	4.7465	4.66176	4.53916	4.62066	4.80913	4.87458	4.68841	5.84572	4.61686
APIP	4.74499	5.13108	5.07408	5.20298	4.63352	5.03242	5.13916	5.37979	4.84426	4.75336	5.06916	4.46624	5.05485	4.30659	5.03388	5.66194	4.86388	5.12781	4.98149	4.85241	6.45159	5.60574	4.64731	4.91026	4.93316	5.14676	4.91841	4.52023	4.98524	6.14168	5.1003	5.46814	5.68921	4.7993	4.62219	3.34126	5.26371	5.2508	5.5991	5.2874	5.13288	5.33211
APITD1	5.11445	5.42846	4.95047	4.63238	4.95201	5.27078	5.74785	5.14024	5.28411	4.68392	5.39699	5.67589	4.95052	4.64813	5.3381	4.68838	4.98621	4.64704	4.84098	5.41821	5.88289	5.24773	4.88512	4.80627	5.40269	5.14636	4.75886	4.50326	5.0388	5.4767	4.63894	5.20693	4.97921	4.87484	4.80386	4.59356	5.19897	5.13328	5.31828	4.79757	5.48783	5.42478
APITD1 /// APITD1-CORT	6.84445	5.72433	6.04424	5.72108	6.4395	5.62565	6.30782	5.73429	5.91656	5.89604	6.45585	6.46926	6.14402	5.35426	7.08173	6.31045	6.04744	6.66402	6.0638	6.05861	6.13464	6.16134	6.1178	6.0244	6.53049	6.73905	6.00333	6.11281	6.76665	7.3661	6.08475	6.27227	6.2506	5.79405	6.1962	4.80493	6.29191	6.06773	6.78887	6.31161	6.75348	6.64427
APITD1-CORT /// CORT	4.40349	5.27453	5.24651	4.19985	4.71405	5.32713	4.97452	4.73265	4.78552	5.47291	4.87863	5.58559	5.29875	5.83188	4.9225	4.73281	4.91512	5.36514	5.02419	5.06414	5.56166	4.92705	5.29244	5.36723	5.09192	5.01048	4.94509	5.11112	5.16198	4.91209	5.4357	4.99748	5.02679	4.7805	4.99726	4.96673	5.23862	5.41387	4.67705	4.73258	4.92025	5.37307
APLF /// PROKR1	2.78644	3.11984	3.17523	2.76059	2.97892	2.99234	3.09041	3.24593	3.05783	3.18072	3.1006	4.38965	3.26839	3.37444	2.94231	2.76815	2.91416	2.65869	2.78209	2.97607	4.26506	3.05758	3.04264	3.22197	3.13561	2.85991	2.92599	2.93406	2.82511	2.77151	2.95689	3.02382	2.93377	3.0465	3.37005	3.05836	3.08262	3.90341	2.91127	3.01695	2.80501	2.79158
APLN	5.34942	4.64131	4.69523	6.19085	4.80781	5.62801	4.92253	4.88275	5.07786	5.36726	5.89697	5.42963	4.88794	4.28158	3.89185	3.78644	4.67234	3.59986	4.20818	4.64076	4.71149	4.58045	5.62795	4.89075	4.7132	4.90287	5.19591	5.97741	5.74634	4.68469	5.13267	5.32038	5.4643	5.00446	3.80412	4.35457	4.23724	4.59927	4.85989	4.85503	4.01733	4.23889
APLNR	5.42751	5.68046	5.87747	5.85528	6.68544	6.14969	5.94876	6.32082	5.78874	5.08322	6.52168	5.19506	6.01171	6.18689	4.70223	4.86844	5.38784	4.10069	5.10584	5.68302	5.65104	5.07181	5.95417	5.9538	5.58309	5.55392	6.50145	5.43905	5.13314	5.06112	5.94691	6.14452	5.27625	5.27271	5.52569	5.55098	5.47882	5.31853	4.93982	5.7736	4.70336	4.72935
APLP1	4.61824	5.1794	5.11642	4.73394	4.70436	5.29983	5.40134	5.36463	5.09414	5.20125	5.29579	5.30359	5.77786	5.35547	4.57083	4.02431	4.83443	4.68096	4.45293	5.7563	4.73846	4.84158	5.12554	5.00422	5.07563	4.75576	5.04565	4.94731	4.87259	4.64037	5.31574	4.88512	5.00247	5.15471	5.00258	5.36869	5.21489	5.34822	5.04062	5.15067	5.39323	4.59786
APLP2	9.93971	8.6075	7.07022	10.0591	9.35229	8.33865	8.49739	7.36695	8.6839	9.17863	8.53383	4.69139	8.56656	9.92423	9.77809	10.2981	9.67658	10.5055	10.3794	8.97073	8.08342	8.63386	9.37134	9.09106	8.39348	9.84802	9.09634	9.39408	10.1306	9.84982	9.55604	8.65343	8.88393	9.60634	8.52842	8.05072	9.51127	8.36197	10.1191	9.69486	9.80502	8.99751
APMAP	6.91492	6.21736	6.23201	6.49514	6.2018	6.5157	6.72166	6.38378	6.24761	6.49805	6.43663	4.33484	6.46565	6.8313	6.27217	6.05763	6.92279	6.70122	6.31006	6.49202	5.83052	6.38313	6.83695	6.4344	7.15472	7.21098	6.36923	7.03963	7.2	7.33582	6.72255	6.40374	7.30366	7.09112	7.0219	7.23225	6.58772	6.57545	6.62106	6.72936	6.4023	6.76431
APOA1	5.24573	5.91454	6.08408	5.33359	5.47931	5.86677	5.73574	5.74797	5.85644	5.80077	5.90858	5.22809	5.99881	5.89765	5.53494	4.75697	5.62962	4.7781	5.20364	5.69291	5.61576	5.64008	5.61481	5.82451	6.00443	5.33356	5.82841	5.60779	5.33786	5.27795	5.57759	5.79638	5.64152	5.78484	5.88031	5.98496	5.65097	5.79901	5.59847	5.67963	5.30851	5.88671
APOA1BP	7.2399	5.83594	5.81441	5.96552	6.01144	6.30477	6.27586	6.34288	6.13162	6.06409	5.62045	3.76885	6.46904	6.03393	7.43229	7.48203	6.60624	7.649	6.79554	6.10051	5.79171	6.27088	6.4447	5.8846	6.38568	6.88118	6.19883	5.80678	6.6506	7.26669	5.90803	6.36838	6.61224	6.65151	6.35139	6.19171	6.78916	6.02086	5.82002	6.1468	7.33117	5.73618
APOA2	5.46325	5.90187	6.19586	5.27163	6.11816	5.75599	6.00045	6.21646	6.32952	5.64583	6.26483	4.67176	6.05818	5.41518	5.10229	4.29577	4.99479	4.20519	4.97826	5.92181	5.60217	5.60064	5.29758	6.05403	5.78015	5.52317	5.81487	5.2172	5.54789	5.03824	5.10404	6.09943	4.95531	5.3153	5.57079	4.83301	5.73831	5.669	6.65805	5.38346	5.04592	5.45381
APOA4	5.01643	5.77572	6.15511	5.17197	5.52576	5.61951	5.67768	6.17422	5.80204	5.46131	5.85135	5.30003	5.59785	5.80949	5.13995	4.49598	5.16813	4.85095	4.92035	5.52991	5.97673	5.54608	5.55522	5.46759	5.96776	5.3296	5.67096	5.11332	4.79936	5.2135	5.18743	5.49806	5.56848	5.81724	5.93288	4.83718	5.67788	6.04319	5.7826	5.46695	4.98253	5.74429
APOA5	4.84054	5.20372	5.18553	4.73742	5.14619	5.02642	5.40564	5.23541	5.25298	5.32555	5.15546	5.29814	5.35758	5.52731	4.72705	4.38733	4.67184	4.1101	4.53404	5.2724	4.88241	4.98377	4.89218	5.31776	5.00431	5.05131	5.1986	5.03632	4.91629	4.86022	4.92294	4.91179	5.14567	4.86517	5.09309	5.56684	5.04732	5.13722	5.19644	5.09561	4.24873	5.0016
APOB	2.94443	3.43365	4.0043	2.97444	3.22175	3.58487	3.30931	3.3643	3.70631	3.53618	3.50932	4.47644	3.24413	3.18953	3.16737	2.84327	3.69141	3.17698	2.8117	3.21153	4.28096	3.7229	3.31214	3.37893	3.47816	2.97806	3.64701	2.98762	2.98136	2.7578	3.12786	3.46111	2.84832	3.21965	3.25153	3.0838	3.10532	3.62877	3.08907	3.07633	3.40436	3.21239
APOBEC1	4.84108	5.27614	5.64669	4.85621	4.83589	5.26856	5.33187	5.63574	5.28502	5.0558	5.71687	5.21106	5.5386	5.1198	4.48835	4.29879	4.68202	4.19459	3.68419	5.25195	5.18074	6.37371	4.94087	5.35576	5.56267	4.90287	5.0462	4.88101	4.87829	5.79442	4.76409	5.2361	5.18751	4.92206	5.25519	5.43557	5.17892	5.40423	4.88039	5.39482	3.91083	4.80577
APOBEC2	4.19632	4.63484	4.5606	4.10945	4.68921	4.29384	4.68235	4.94681	4.97022	4.22625	4.48765	4.58098	4.73032	4.18145	3.89548	3.82023	4.02078	3.80891	3.98601	4.35893	4.23576	4.73951	3.97683	4.63035	4.49609	4.25068	4.37985	3.98907	4.20045	4.02442	3.931	4.64877	4.10808	3.97021	4.35607	3.93499	4.30535	4.41518	4.47698	4.24141	3.87873	4.12334
APOBEC3A /// APOBEC3A_B	5.21407	5.86821	6.75363	5.59077	5.83648	5.97153	6.21384	5.72737	6.03923	5.76439	5.89197	5.35421	6.11204	5.73774	5.2024	4.034	5.55243	4.4716	4.86685	5.59307	5.34453	5.73883	5.55165	5.81451	5.91838	5.5133	6.12213	5.70246	5.29587	5.42462	5.37785	6.02791	5.96316	5.83043	6.04962	5.78229	5.99986	6.30393	5.34996	5.88005	5.39052	5.47744
APOBEC3A /// APOBEC3A_B /// APOBEC3B	3.68087	3.67923	3.78172	3.45899	3.48574	3.77563	3.64733	3.6421	3.63862	3.52406	3.73535	3.47932	3.77379	3.73407	3.25813	2.9174	3.32635	2.74906	2.86163	3.62548	3.63292	3.55823	3.68031	3.56936	4.05796	3.54506	3.71507	3.621	3.49719	3.31733	3.42903	3.82161	3.78694	4.62214	3.8295	4.00451	3.56691	4.12303	3.54768	3.60816	3.15106	3.68458
APOBEC3B	2.50626	2.28278	1.93549	1.98608	2.09624	1.89552	1.9138	1.79519	1.79006	1.82289	1.82994	4.7562	2.07968	2.06142	2.03096	2.0115	1.99228	2.04701	1.86799	1.98593	1.99038	2.01798	1.99291	1.91137	2.48025	2.00195	1.99793	2.1417	2.25103	1.99283	2.21536	2.16801	2.61053	3.44956	2.18278	2.36205	1.9824	2.16103	2.29469	2.46774	1.81375	2.43643
APOBEC3C	9.72802	8.72361	8.30829	8.76927	8.87398	8.52144	8.68248	8.59653	9.21905	8.98699	7.87121	5.45576	8.7665	8.93491	9.25126	9.8247	9.51338	9.52585	9.60129	8.9206	8.97756	8.58668	9.07712	8.61647	8.16419	8.67487	9.39097	9.86889	8.26157	8.15545	9.5695	9.19513	9.54658	9.96042	8.32947	9.54075	9.76276	8.95454	9.10027	9.22602	9.48254	9.82186
APOBEC3D	7.68702	7.72037	8.03748	7.51317	8.02501	7.79965	8.07567	7.90829	8.0397	7.84912	8.12449	6.33174	7.96754	7.93034	6.95129	6.95366	7.58408	6.61044	7.1304	8.30229	8.07452	7.94724	7.92674	8.5213	7.65241	7.92423	8.3283	8.01541	7.51404	7.28604	8.20509	8.1731	7.91388	8.044	8.38188	7.8517	8.1	8.1679	8.18878	8.44847	7.28472	8.71098
APOBEC3F	5.71988	5.98682	6.03966	5.22311	6.00474	5.81265	6.05137	5.61674	5.73758	5.46742	5.9493	4.81879	6.64156	4.89821	5.45	5.50185	5.28965	4.78447	5.16498	6.46081	5.22106	6.00688	5.6467	5.92782	6.06006	6.00496	5.97065	5.70523	5.27217	5.25022	6.03649	6.13451	5.01561	5.77341	5.21165	5.1577	6.06396	6.06704	5.52577	5.86906	5.35589	5.89371
APOBEC3G	4.01261	4.41195	4.45007	4.03836	4.23154	4.4456	4.47328	4.41383	4.20247	4.21959	4.33165	5.23066	4.31616	4.14436	4.10429	4.6079	4.22816	3.80181	4.18989	4.21476	4.4284	4.1483	4.23707	4.37156	4.17267	4.10405	4.56255	4.57101	3.945	4.03576	4.21361	4.26947	4.67448	4.49033	4.61484	4.69886	4.19646	4.89056	4.38283	4.56346	4.70721	5.09956
APOBEC3H	4.86603	5.5494	5.70903	4.95827	5.51577	5.14358	5.6049	5.37143	5.57742	5.33277	5.80022	4.20137	5.73891	5.13586	4.79096	4.7209	5.50299	4.98426	4.85269	5.66809	5.74695	5.24675	5.39165	5.59308	5.11519	5.36493	5.6831	5.29796	4.97556	5.1801	5.32515	5.21593	5.62028	5.57858	5.55987	6.19559	5.55822	5.93651	5.50971	5.73733	4.94148	5.47652
APOBEC4	3.62058	4.01533	4.15559	3.65055	4.13213	3.561	4.01203	4.44189	3.9899	3.71002	3.67855	4.87596	3.76184	3.60566	3.68316	3.03127	3.38171	3.30603	3.56141	3.63541	5.7055	3.6095	3.43607	3.86789	3.69294	3.65371	3.75051	3.56409	3.54476	3.73175	3.87836	4.09711	3.70516	3.48042	3.49342	3.31428	3.78807	4.02851	4.62842	3.67432	3.08869	3.43757
APOBR	5.72251	6.45551	6.07827	5.76672	6.09466	6.04979	6.17816	6.11462	6.16459	6.39752	6.47271	4.82394	6.44819	6.34571	5.6331	5.46162	5.92978	5.31459	5.70895	6.38029	5.99156	6.30598	6.27696	6.20631	6.03396	6.09697	6.30936	6.16709	6.25194	5.72876	6.05214	5.86095	6.3282	6.08704	6.68257	6.88686	6.15869	6.09375	5.82502	6.32683	5.35976	6.63303
APOC1	6.23416	5.85722	6.72637	6.46073	6.27278	6.1743	6.82622	6.48725	6.32594	6.0942	7.06535	5.21472	6.68228	5.66463	5.06751	5.79417	5.56359	5.33743	6.44205	6.55792	5.67071	6.39236	6.18349	6.72945	6.66998	6.53709	6.20985	6.68087	6.187	6.51438	6.26159	6.00261	6.97524	6.81186	5.53275	5.8783	6.84027	5.96153	6.26696	6.8124	5.51056	6.80299
APOC1P1	5.99603	6.47603	6.90864	5.92323	6.11298	6.25505	6.63569	6.23655	6.31541	6.03543	6.58489	6.72102	6.65986	5.66392	5.40335	4.61541	5.58332	5.05222	5.53969	6.04176	5.47219	6.05869	5.85259	6.27082	6.59631	6.23333	6.28793	6.01387	5.59414	5.40458	5.615	6.3733	6.17253	5.7776	5.80828	5.89994	6.2178	6.43886	6.13096	6.36455	5.66082	5.89781
APOC2	4.80373	5.61206	5.87011	5.05225	5.33568	5.578	5.77652	5.0683	5.57066	5.26313	5.48904	4.00341	5.76545	5.37537	4.89233	4.02255	5.067	3.94053	4.07282	5.52706	5.50436	5.53061	5.48301	5.38069	5.41221	5.25679	5.5266	5.31972	4.80583	4.76567	5.28964	5.37753	6.27085	5.25886	5.10698	5.1716	5.40381	4.92198	5.43427	5.05303	4.75605	6.50357
APOC2 /// APOC4 /// APOC4-APOC2	6.16364	6.3087	6.35348	6.27968	6.47471	6.31503	6.92302	6.95362	6.80426	6.40341	6.55833	4.76877	6.82076	6.06575	5.72654	5.30408	6.00372	5.13612	5.68654	6.59039	5.9142	6.21493	6.22179	6.62235	6.38849	6.37031	6.5698	6.21406	5.72581	6.17104	5.8953	6.48751	6.00432	5.71698	6.23659	5.96592	6.31472	6.28229	6.46893	6.07075	5.49298	5.99239
APOC2 /// APOC4-APOC2	4.97713	6.00551	6.11437	5.29774	5.52379	5.63855	6.07031	5.33358	5.7873	5.66204	5.97034	4.45328	6.35917	5.2908	4.69173	4.31196	5.31536	4.40369	4.69153	5.75753	5.83189	5.77629	5.81576	5.80014	5.95091	5.51647	5.71732	5.33371	5.22835	4.82407	5.53355	5.92628	7.19099	6.0133	5.47543	5.00329	5.63718	5.40512	5.80893	5.29354	5.11285	6.65154
APOC3	5.9651	6.21619	6.66805	6.29198	6.25158	6.49142	6.62461	6.20146	6.84227	5.91291	6.71085	6.07979	6.93264	6.46054	5.39472	4.55269	4.86553	4.33434	5.66104	6.81629	5.12804	6.04014	5.9623	6.17347	6.41901	6.29149	6.56284	5.52326	5.73575	5.59076	5.7759	6.22433	5.74069	6.08481	6.3307	5.39713	6.73692	5.6799	6.39468	6.55607	4.57972	6.2121
APOD	7.50113	7.35301	7.71732	8.83508	8.00076	7.43023	8.55443	7.38547	8.0384	7.15445	7.57681	4.45487	8.0071	7.00873	7.38184	7.32148	7.12088	8.26455	6.74026	8.16679	5.38154	7.42983	8.30926	7.64143	7.18421	8.08055	7.72203	7.95841	7.47958	6.64173	7.02976	7.9136	6.18466	6.00868	5.34845	5.30866	9.6102	9.22897	10.0297	7.04281	6.69294	6.85351
APOE	6.11985	6.44545	6.56473	6.40447	6.38137	6.33003	6.76984	6.1602	6.46273	7.19476	6.82699	5.19212	6.57585	6.76437	6.00945	6.55078	6.33676	5.90281	5.99832	7.19988	6.20562	6.24197	6.98181	6.94219	6.61193	6.57649	6.84753	6.96152	6.54724	6.2148	7.32801	6.7555	7.09597	8.02989	7.19147	7.8298	6.6313	6.66632	6.70404	6.53989	6.45585	8.40702
APOF	2.70237	3.34418	3.4213	3.08996	2.89803	3.12827	3.15448	3.51657	3.41239	2.92604	3.55924	3.00015	3.24329	3.31779	2.82317	2.40132	2.89007	2.43028	2.7149	2.91644	2.77073	2.92575	3.04419	3.13118	3.14969	3.04451	3.13897	2.85709	2.80236	2.95349	2.91747	3.07104	3.04584	3.17752	3.38458	3.45854	3.01246	3.0154	3.03446	3.04188	2.2899	2.86908
APOH	5.1156	5.51811	5.96626	5.11537	5.44671	5.51615	5.81362	6.33951	5.69767	5.27699	5.93526	3.51549	5.62257	4.11349	4.52383	3.41031	3.93962	3.76559	4.28558	5.16546	5.43402	4.82043	4.93426	5.46729	5.43151	5.35496	5.22696	5.33884	5.06327	4.73056	4.55686	5.7417	4.44749	4.4967	4.98604	4.85482	4.85933	5.26758	4.86702	5.38663	3.50948	4.13295
APOL1	7.99888	6.95994	6.94525	7.30853	7.42427	7.0065	7.51355	7.5425	7.25939	7.14681	7.26549	5.68399	7.18974	7.14683	6.576	7.24572	6.94815	6.52453	7.70363	7.01392	6.89566	6.63925	7.23284	7.38379	6.81561	7.55657	7.23216	7.2394	6.61976	6.6889	7.384	7.01903	7.20711	7.5401	7.10242	7.17426	7.12478	7.41454	7.20082	7.46379	6.88777	7.17378
APOL1 /// APOL2	9.03062	6.74497	6.53272	7.9206	8.04025	6.544	7.51188	7.49115	7.54831	6.63392	7.16821	3.48139	7.3054	7.17621	7.92853	8.35607	8.72884	8.30664	8.99664	7.80099	6.10348	6.3164	7.55755	7.99047	6.23621	8.22386	7.6248	7.84342	6.25429	7.04458	8.10072	7.7619	7.8428	8.1542	6.92483	7.20817	8.05542	8.36861	8.02154	8.08354	8.37886	7.65435
APOL2	6.68672	6.58232	6.67934	6.69349	6.84656	6.84703	6.81828	7.02161	7.12197	6.87103	6.99331	4.45893	6.48184	6.63293	6.98856	6.47247	6.9715	6.87231	6.93296	6.56986	6.37159	6.47466	6.52574	6.99347	6.45036	6.81407	7.0697	6.7864	6.2378	6.50068	6.82815	7.03177	6.98693	7.11345	7.26953	7.02393	6.88099	7.38434	6.60101	6.8213	6.83507	6.82563
APOL3	5.90461	6.50243	6.75743	6.22443	6.54521	6.36344	6.64149	7.03593	6.58412	5.60817	6.67987	5.21121	6.49103	6.07775	5.73845	6.62364	6.50378	5.70371	6.17889	6.14021	6.31549	5.96497	6.40263	6.57091	6.22674	6.22176	6.83226	6.26895	5.37601	5.89212	6.37959	6.39534	6.65618	6.31066	6.3602	5.53943	6.34526	6.82334	6.25515	6.27452	6.63317	7.0669
APOL4	6.13695	6.73288	6.79251	6.86639	6.66613	6.89931	7.07847	7.00511	7.14649	6.39358	6.75326	5.87706	7.07296	6.23688	5.56175	5.23482	5.75185	5.09792	5.96973	6.98738	6.29897	6.42054	6.2863	6.77286	6.99823	6.78714	7.18694	6.40548	6.44801	6.15818	6.56484	7.27293	5.66769	6.17973	6.20484	5.61466	6.76556	6.43696	6.95862	6.70221	5.69757	6.20914
APOL5	5.10117	5.71373	6.19586	5.14406	5.48011	5.87528	5.67585	5.63615	5.35104	5.82028	5.83941	3.8683	6.02416	5.62371	5.03386	4.00906	4.84217	4.00985	4.75765	5.39657	5.59776	5.49879	5.39606	5.51418	5.75523	5.44063	5.44151	5.3728	5.12808	4.98284	5.25553	5.47498	5.39772	5.40458	5.80768	5.5961	5.33587	5.83667	5.31732	5.54789	4.5634	5.45515
APOL6	6.33729	6.30234	6.33902	6.17122	6.76851	6.4572	6.28477	6.65128	6.95685	6.02483	6.81282	5.15948	6.43048	6.00388	6.10013	7.13264	6.50272	7.17657	6.8378	6.54238	6.27985	6.07842	5.96378	6.56433	6.32922	6.34015	6.47022	6.07797	5.83056	6.62968	6.49103	6.45027	6.41456	6.69161	5.78999	6.10036	6.08135	6.86865	6.50897	7.03076	6.36235	6.5612
APOLD1	6.34788	5.77006	5.61677	6.22645	5.74211	5.86542	6.05414	5.83554	5.77322	5.35764	5.98742	4.72147	5.34497	5.85341	5.81536	5.53951	5.6043	5.84918	5.35405	5.72824	5.4668	6.85944	5.80137	5.49441	5.37184	6.46405	6.01821	5.8868	6.37226	6.27232	5.582	5.73372	5.56227	5.70862	5.9371	6.06534	5.37085	5.51097	6.48802	5.62326	5.80621	5.33183
APOLD1 /// DDX47	6.18591	6.24885	5.549	6.4627	6.19291	5.986	5.81048	6.06316	5.82853	5.78146	5.37783	7.11793	5.84199	5.68135	7.18178	7.54751	6.87816	7.00873	6.75838	5.88021	6.13999	6.0694	6.35497	5.91942	5.71308	6.18237	5.88314	6.10877	5.91731	6.7379	6.0814	5.97711	6.44152	6.15992	5.32751	5.87143	5.83974	6.06704	6.45115	5.85348	6.90561	6.22511
APOM	3.53236	4.23631	4.57711	3.85367	3.50272	4.05537	4.34421	3.92562	4.15415	3.80846	3.92026	4.76368	4.28354	3.22289	3.04002	3.38444	3.27886	3.27045	2.84193	3.81454	3.28774	3.80151	3.97647	3.49474	4.26844	4.3536	4.13885	3.5822	3.90982	3.74441	3.39941	4.34974	4.19813	3.67162	3.46084	3.45854	4.21228	3.6745	4.30502	3.94645	3.52389	3.68816
APOO	7.43731	6.48721	6.55317	6.47914	7.39552	6.34148	7.10051	6.61276	6.80614	6.36892	6.45565	4.65159	6.65473	6.26636	7.84493	8.03146	6.50525	7.13848	7.1778	6.02377	7.26787	6.7734	6.28703	6.95183	6.13946	7.30574	6.66105	6.07294	7.38365	8.32205	6.90778	6.28756	6.78749	6.76728	5.38829	5.66388	6.67106	5.69548	6.54158	6.94702	7.58965	5.01709
APOOL	7.35909	6.54343	6.39407	6.82954	6.88594	6.05725	6.71625	7.03989	6.74466	6.81783	7.01999	5.22201	6.51525	6.44442	7.14341	7.44562	6.73121	7.64928	7.40296	6.16564	6.88744	6.90303	6.44453	6.59892	6.1078	7.08995	6.37643	6.43816	7.67925	7.55762	7.06428	6.32489	6.38701	5.76476	5.49149	5.71364	6.83511	6.29605	7.07137	6.75996	6.66066	6.3623
APOPT1	6.5995	6.00289	6.016	6.33386	6.58848	6.2117	6.17841	6.50696	6.4142	6.82827	6.51245	5.39252	6.48429	6.29967	7.23005	7.37839	7.14417	6.78373	6.66816	6.83843	6.04987	6.97275	6.67428	6.46191	6.38269	6.82879	6.44223	6.50735	6.68208	6.76704	6.62997	6.27048	6.2632	6.65514	6.07877	5.75675	6.79994	6.25494	6.85501	6.35383	7.04749	6.3075
APP	7.82602	5.20442	5.42329	7.47594	7.36735	6.86168	6.2723	5.29288	6.47641	7.61112	5.74817	5.78728	6.26231	7.24829	7.6077	8.29513	7.89221	8.55136	7.5929	7.56386	4.89962	6.46054	7.34955	6.15553	6.33385	7.05828	7.01595	7.92383	7.87513	8.19494	7.87781	6.89205	7.50266	7.61327	6.93969	6.48747	6.836	5.53843	7.18282	7.77671	8.26296	6.49865
APPBP2	5.57957	5.7693	5.23721	5.73065	6.16125	5.29647	5.71407	6.39456	5.60104	5.26779	4.95464	6.38589	5.12712	5.15195	6.57453	7.14474	5.65085	6.92516	6.10719	4.55709	6.4323	5.1797	4.87431	4.54647	4.50205	5.21549	5.16005	5.53127	5.42783	4.66638	5.2776	5.24952	5.20603	3.95006	4.30026	4.1218	4.83837	5.15236	5.21001	4.84897	7.04234	5.28315
APPL1	3.47852	3.91304	3.65349	3.82186	3.9093	4.07133	3.36251	3.80862	3.57482	3.47351	3.67619	5.02919	3.58048	3.99227	4.25309	4.9429	3.74049	4.97363	4.44431	3.44351	4.84112	3.62244	3.69821	3.78442	3.56306	3.34103	3.48133	3.21443	3.88931	3.59461	3.54121	3.47743	3.69364	3.56842	3.43387	3.63896	3.92939	4.30444	3.99884	3.46625	4.60021	3.67932
APPL2	5.8026	5.45496	5.71522	5.86027	6.05785	5.8042	5.76704	6.02834	6.08036	5.48963	5.99951	5.32306	5.45826	5.51032	5.27005	6.08455	6.30837	6.03432	5.44164	5.5733	5.63136	6.31822	5.2652	5.68025	5.88764	6.11117	5.64924	5.72497	5.54875	6.00216	5.45251	5.75819	5.58099	5.7117	5.44584	5.48228	5.93499	5.99832	5.90228	6.73846	6.41364	5.83254
APRT	7.58591	7.26628	7.20286	7.02155	6.92071	7.27257	7.23907	6.90755	7.05562	7.27404	7.00159	4.5971	7.38798	7.20355	7.08288	7.1982	7.02189	7.0311	7.25273	7.24858	7.2842	7.85511	7.64385	7.16369	7.29782	7.86634	7.35993	7.28384	7.57114	8.47333	7.81957	7.33998	7.30268	7.3146	7.18554	6.98192	7.11519	6.96163	7.13977	7.32855	7.4338	7.60778
APTX	6.26555	6.08666	5.50699	6.18982	5.69989	5.68582	6.42312	6.66601	6.32421	5.42373	6.10341	4.88317	5.92546	5.55298	5.84597	6.74005	5.90644	6.43203	6.0614	5.45911	5.70457	5.7378	5.81129	6.27498	6.65717	6.14049	5.74466	4.08247	5.84065	6.63151	5.25651	5.93037	5.88376	5.7775	4.78752	5.14882	5.47701	5.85041	6.01025	5.39567	5.9921	5.56975
AQP1	5.66085	5.69752	6.10973	6.09144	6.38889	6.12469	6.34203	6.30835	6.14314	6.13933	5.91527	5.93864	6.65306	6.39682	7.49096	7.47862	6.3584	8.67468	6.99887	6.41826	5.76326	5.93006	6.36971	5.9204	6.43483	6.03257	7.04415	6.77829	5.89737	5.49676	6.516	6.37363	6.64449	6.28756	6.81439	6.11236	6.95409	5.90793	6.5	6.00713	7.40392	5.8019
AQP10	4.82897	5.29103	5.99988	4.88842	5.27928	5.40637	5.56496	5.54394	5.52072	5.37362	6.03739	4.83034	5.70001	4.96537	4.62962	4.21258	5.00855	3.99348	4.66087	5.47261	5.10804	5.1135	5.23146	5.49803	5.64564	5.44851	5.37035	5.23609	5.09821	4.97895	4.98898	5.26166	5.14791	5.02491	5.49521	5.66674	5.21506	5.27627	5.3852	5.49474	4.58585	5.11554
AQP11	3.18657	3.41644	3.51566	3.05926	3.83263	3.78451	3.73842	3.33024	3.51632	3.67839	4.04955	4.87559	3.17893	3.07963	2.70868	3.32118	3.85625	4.00765	2.72711	3.48171	4.15625	3.28637	3.46651	3.44179	3.58811	3.33053	3.66699	3.69543	3.83991	3.58216	3.54053	3.49061	3.33912	3.39323	4.0299	3.61034	3.89554	3.42551	3.17408	3.32647	3.22776	3.48692
AQP12A /// AQP12B	5.05919	5.76786	6.07353	5.25443	5.59863	5.85843	5.83917	5.97899	5.99069	5.96928	6.18921	4.98406	6.30099	6.30898	5.03799	4.50766	5.37452	4.52778	5.04942	6.05875	6.15971	6.25148	5.44163	5.81282	5.58197	5.54635	5.89217	5.27313	5.50371	5.51404	5.62081	5.5912	5.93502	5.13783	5.8483	5.15996	6.09923	6.1458	5.54998	5.92068	4.5917	5.37233
AQP2	4.60659	5.35835	5.60766	4.80739	5.31719	5.12716	5.98867	4.75853	5.69312	5.1637	5.82902	5.01246	6.16229	5.08712	4.74967	3.80636	4.11092	3.66653	4.7623	5.74998	5.62193	4.92278	5.08062	5.42657	5.53294	5.42693	5.58449	4.57258	4.81588	5.18169	5.27648	5.74724	4.38371	5.26103	5.38653	4.80493	5.42287	5.45241	5.24868	5.46383	4.19399	5.80907
AQP3	4.61501	5.02258	4.71044	4.86659	4.6106	4.68959	4.73409	4.59612	4.7298	4.65849	4.71839	4.41493	4.67577	4.66052	4.67113	3.88722	4.31921	3.78013	4.08461	4.56289	4.23377	4.89911	5.29204	4.91088	4.89157	4.4433	4.83204	4.18702	4.97103	4.76128	4.93361	4.90952	5.05849	5.08726	4.74522	5.11996	4.44952	4.8851	4.71066	4.94125	4.01124	5.00489
AQP4	2.54192	3.25684	2.55317	2.2239	3.13705	2.86908	3.69412	2.7698	3.25082	2.45523	2.70444	4.67176	2.77615	3.24356	2.04612	2.27067	2.40776	1.78548	2.26792	2.73258	3.78876	2.47284	2.29643	2.74448	2.43119	2.76408	2.70513	2.83286	2.34855	2.26543	2.27632	2.58162	2.55953	2.2246	3.13183	2.35351	2.74649	3.36582	2.59712	2.58522	2.29827	3.02583
AQP5	5.71239	6.51822	6.40338	5.80912	6.26175	6.32347	6.62394	6.47799	6.58509	6.35619	6.50206	5.95909	6.54758	6.44034	6.07909	5.08243	5.40213	5.29144	5.48309	6.3076	5.6857	6.1666	6.11143	6.34485	6.19184	6.14155	6.36292	6.10867	5.78546	5.83079	5.93935	6.30606	5.9362	5.92328	6.32584	5.91339	6.11175	6.20538	6.02922	6.19426	5.38013	6.24792
AQP6	3.81089	4.51666	4.57914	3.78065	4.21328	4.14969	4.18279	4.11402	4.41039	4.10988	4.43963	4.9439	4.60225	4.30774	3.73895	3.28342	4.08062	3.56024	3.66067	4.25488	4.2112	3.95228	4.13368	4.32749	4.40899	4.27705	4.21394	4.11639	4.14731	3.92895	3.91695	4.29627	4.14961	4.27068	4.2175	4.49283	3.99402	4.46581	4.36696	4.39166	3.65697	4.06501
AQP7	6.26827	6.42373	6.69119	5.91672	6.44745	6.59382	6.59143	6.44563	6.15346	6.17671	6.6381	5.01757	7.38903	6.80155	5.90855	4.79178	5.80403	4.88438	5.54573	7.14566	5.43938	6.4742	6.21457	6.51982	6.69799	6.55468	6.33451	6.2588	6.51881	6.30269	6.56626	5.99836	6.07718	6.15738	6.59695	5.91566	6.89591	6.48949	6.13417	6.82662	5.01091	6.21159
AQP7 /// AQP7P1 /// LOC100509620 /// LOC101930168	7.32904	7.90271	7.61625	7.44103	7.67775	7.39606	7.68789	8.03881	7.14868	6.68998	7.81871	5.12785	8.46728	7.7474	6.50981	4.50329	5.91789	5.03556	5.79561	8.3499	5.41207	7.3822	6.73849	7.36364	7.52392	7.79998	7.41271	7.10129	6.54724	6.85401	6.92774	6.70191	6.50783	6.92892	6.92258	6.12881	8.12742	7.11621	7.24704	8.00857	5.77184	7.08811
AQP8	5.73167	6.28717	5.80306	5.47397	5.90217	5.97293	6.22809	6.548	6.35918	5.84573	10.45	6.07979	6.15578	6.16999	5.62537	5.14686	5.56359	5.08241	5.16427	6.23239	5.69199	6.24029	5.82337	5.9166	5.97414	6.36875	6.1487	5.8731	5.56668	5.81436	5.6752	5.92767	6.19113	5.7064	6.11327	6.64159	6.21199	6.07374	5.74264	8.77401	4.96368	6.15896
AQP9	4.51696	5.11085	5.20701	4.71798	5.07439	4.81047	5.08257	5.65041	5.02496	4.89477	5.29702	5.29864	4.60187	4.70943	4.18419	3.42313	4.42308	3.52235	3.87081	4.46505	4.70535	4.41439	4.23788	5.55311	4.58062	4.87913	4.86826	4.98224	4.57409	4.63058	4.72082	4.95703	5.012	5.56145	4.88895	4.55634	4.20228	5.66861	4.75534	4.62526	3.99702	4.22374
AQR	6.6696	6.63159	6.7702	7.14858	7.17488	6.59023	7.3084	7.29929	7.29601	6.31016	6.89379	5.26688	6.78751	6.64693	6.07572	6.46106	5.98076	5.96295	6.29523	6.71684	7.14978	6.53456	6.31985	7.04317	6.43278	6.73278	6.77138	6.206	6.02172	6.01132	6.20387	7.01536	6.12194	5.94221	5.91026	5.36124	6.36864	6.7623	6.69573	6.85424	5.69578	5.86906
AR	4.90478	5.18754	5.40867	4.68399	5.64593	5.0732	5.5499	5.41864	5.42929	4.98369	5.62583	6.06916	5.29017	4.66986	4.70632	4.77416	4.83994	4.9978	4.76946	4.86118	5.78672	5.17887	4.63722	5.02161	5.03719	4.94879	5.04509	4.80213	4.39745	4.76196	4.82555	5.1285	4.36075	4.3936	4.44416	4.49848	5.16448	5.09636	4.79969	4.77902	4.92538	4.43035
ARAF	7.0439	5.73872	6.32403	6.82882	6.21504	6.58694	6.14531	6.19574	6.0848	6.94723	6.49333	4.46329	6.5656	6.47197	6.40325	6.70371	6.58851	6.96356	7.74178	6.55493	6.17271	7.3757	7.80258	6.8846	6.50586	7.39807	7.06136	7.23099	8.53314	7.86142	7.78735	6.70555	6.70309	6.40892	7.01714	7.56931	6.79018	6.66054	6.00299	7.34262	6.75597	7.42986
ARAP1	5.91748	5.91989	5.59157	5.59147	5.20217	5.75611	5.37094	5.7472	5.71677	6.33547	5.87547	5.16873	5.56052	6.4305	5.44674	5.81894	6.12944	6.23234	5.76962	5.45136	5.21406	5.68806	6.21014	5.90644	6.02417	5.65571	6.10987	6.49076	6.83512	5.52651	6.25465	5.77987	6.66563	6.23979	6.08254	7.09846	6.19454	6.52965	5.58132	5.79686	5.98578	6.95909
ARAP2	3.31835	3.15826	3.09026	2.85319	3.11567	3.25311	2.73789	3.00228	3.46201	2.78748	3.02679	4.84089	2.9847	3.45573	2.52465	3.36551	3.74274	2.55097	3.30936	3.02144	4.12554	3.0657	3.02386	3.06758	2.9972	2.75712	3.13803	2.61185	3.12363	3.33757	3.09897	3.21493	2.92276	3.55883	3.85742	3.54716	2.87148	3.31305	3.4444	3.25847	3.77956	4.78391
ARAP3	5.36442	5.91465	6.04932	5.67978	5.66153	6.22597	5.85677	5.54116	5.87504	5.86413	6.03145	5.58067	5.9164	5.95561	5.35522	4.90573	5.784	5.18858	5.12528	5.82878	5.45395	5.91071	5.94029	5.78819	6.01976	5.61702	6.15261	6.05212	6.05013	5.48275	5.82123	5.99095	6.09858	5.80298	6.03165	6.07578	5.65327	6.23551	5.61049	5.70057	5.04955	5.92629
ARC	4.24709	5.29719	5.13917	4.12276	4.93123	5.44254	4.67715	4.76454	5.05466	4.7564	5.26871	5.18121	4.9255	5.03309	4.55062	3.57195	4.43627	3.511	3.89472	4.88741	5.05613	4.92587	4.53787	4.9098	5.00447	5.03832	5.06592	4.65301	4.22739	4.14633	4.4651	4.81339	4.82029	4.47227	4.63207	4.91011	4.87788	5.10221	4.61053	4.63725	4.49136	4.94605
ARCN1	7.08647	5.44077	5.43479	7.18918	6.24284	5.88327	6.21868	5.58862	6.38949	6.36	5.5431	4.64379	5.75381	6.01828	7.37957	7.71166	7.12195	7.78946	7.20834	6.24742	4.73676	5.88137	6.32207	6.07429	5.67108	6.47688	6.32731	6.62557	6.75922	6.97961	6.9214	6.29573	6.21743	6.81966	6.31593	6.39839	5.59872	5.48381	6.39112	6.66126	7.43719	5.77959
AREG	5.16005	4.18962	4.29542	3.31362	3.28532	3.74025	3.50998	3.90361	3.88362	3.61871	3.82364	3.62367	3.51358	3.57398	3.04002	2.57748	3.18684	3.11205	3.21796	3.2982	4.4366	3.5241	3.8822	3.65135	3.55701	4.22701	3.56689	2.79009	3.98886	3.71383	3.43479	3.68293	4.48346	4.23319	3.16176	3.08078	3.41472	4.04109	3.49584	3.56667	3.10024	3.22479
AREL1	6.4093	6.19285	6.05864	6.56656	6.37344	5.98363	6.31506	6.57081	6.4058	6.22936	6.38783	4.57906	6.1794	5.66622	5.55713	5.73931	5.73736	5.44302	5.80757	6.04415	5.89222	6.3812	6.1636	6.57716	6.00515	6.57503	6.43705	6.11357	5.92448	6.08985	5.97714	6.50077	5.9925	5.94653	6.03566	6.03099	6.23677	6.247	6.1761	6.57088	5.66744	6.00484
ARF1	9.4841	6.97125	6.54115	9.54983	8.15082	7.859	7.72755	7.72928	8.2753	9.18219	7.89233	4.37864	8.07848	9.12991	8.72718	9.25656	8.56865	9.29612	9.58136	8.80677	5.75577	8.69993	9.71181	8.59431	8.79047	9.39223	8.45035	9.27343	10.1629	9.80001	9.88551	8.76367	8.67183	9.12736	8.22733	8.41632	8.38603	7.84771	8.34793	8.86952	8.99719	8.90778
ARF3	8.13772	5.93343	6.09064	7.24143	6.5595	5.99276	6.97304	6.28071	6.4393	7.29688	6.03161	5.50134	6.84999	6.36996	7.03362	7.99611	6.83598	7.96718	8.01814	6.88154	5.20399	7.58321	7.12572	6.76288	6.7108	7.902	6.77271	7.14747	8.29184	8.5105	7.67413	6.79766	6.1036	6.5968	5.76093	6.14464	6.26886	5.81103	6.54936	7.17507	7.03547	6.39306
ARF4	7.62594	5.87072	4.8978	8.10524	7.32688	6.17385	6.39297	5.26356	6.60728	6.65085	5.86433	4.87087	6.20843	7.35016	8.41568	8.60806	7.78216	8.21477	8.09966	7.57069	6.64137	6.12749	7.42826	6.61911	5.6867	6.96981	6.2786	7.69369	6.98224	7.63246	8.18681	7.01761	7.45756	7.90393	6.75906	7.16114	6.88269	5.01446	7.7276	7.47831	8.33193	6.2176
ARF5	8.19492	6.97548	6.83204	7.46233	7.08404	7.21734	7.00425	6.85694	6.89747	8.04192	7.35666	5.52368	7.36932	7.82683	7.63896	7.99658	7.49266	8.34793	8.15337	7.92227	6.31214	8.12556	8.07172	7.40726	7.74923	7.98172	7.38108	7.70704	8.37152	8.71471	8.10481	7.30748	8.3225	7.798	7.96479	8.07713	7.74022	7.23803	7.27848	7.52525	7.66531	8.13487
ARF6	6.26282	5.70394	5.1328	6.71155	6.21821	5.40003	5.58462	5.94847	5.79808	5.42383	5.77008	6.22371	5.28075	6.29077	6.69341	6.92129	6.08542	6.45362	6.50795	5.60909	7.31477	6.03975	6.31608	5.99488	4.7373	6.66671	5.78676	5.83669	5.86029	7.02882	6.38463	5.71425	5.81763	6.26233	5.32139	5.17734	5.13025	5.58625	6.47282	6.51021	6.62959	6.38134
ARFGAP1	6.74021	6.37545	6.50847	6.4564	6.43704	6.56063	6.47608	6.30995	6.51117	7.1251	6.47209	5.69372	6.76121	6.68434	5.79688	6.17225	6.09792	5.91702	6.48688	6.48456	6.04932	7.06504	6.85185	6.84884	7.34415	6.70877	6.69134	7.16278	7.5094	6.99495	6.86168	6.64013	6.83497	6.67641	6.58204	7.28692	6.44399	6.51374	6.24041	6.45507	6.07776	6.59027
ARFGAP2	6.49914	6.11569	6.17734	6.40308	5.89094	6.24134	6.11104	5.79591	5.86146	6.30204	5.89702	5.56368	6.13618	6.219	6.75892	7.06253	7.11158	7.48548	6.81944	5.86392	5.43473	6.23491	6.66256	6.17359	6.65027	6.31654	6.27618	6.4978	7.06672	6.76635	6.44282	6.08558	7.36152	6.58677	6.71377	7.21511	6.64139	6.23477	6.42214	6.60382	6.94686	7.13631
ARFGAP3	4.64756	4.72314	4.60398	5.53294	4.46946	4.68321	4.76453	4.22848	4.6403	4.60346	4.96773	4.25413	4.62035	5.16041	5.60247	5.67305	5.08228	4.68835	5.28937	4.75113	4.40458	4.31308	5.02489	4.94865	4.61063	4.80659	4.75267	5.14754	4.52877	4.71457	5.21994	4.58838	4.85913	5.62026	5.14602	5.39333	4.68138	4.77557	5.13314	5.33632	5.24846	5.22064
ARFGEF1	4.81633	4.11916	4.08637	3.94584	4.42153	4.17857	4.17565	3.83483	4.16885	3.9832	3.94676	5.85734	3.86577	4.28233	4.83971	5.34077	5.02945	4.59419	4.95188	4.19739	4.63743	4.17805	4.23871	3.99882	4.01633	4.54675	4.23107	4.49245	4.11152	4.25866	4.55859	4.24282	4.2579	4.36921	4.12363	3.86562	4.12472	3.69243	4.47259	4.09852	5.11111	4.54725
ARFGEF2	4.65535	4.12901	4.45423	4.41955	4.19531	4.55605	4.43267	4.51267	4.70284	4.31384	4.36485	5.37628	4.42651	4.29713	4.63246	4.9116	5.17535	5.1657	4.4078	4.54411	4.86869	5.35127	4.34692	4.29603	5.04473	4.93127	4.30276	4.12934	4.77637	5.15632	4.69019	4.28812	5.01543	5.00789	4.85944	4.89813	4.36674	4.5017	4.77036	4.6458	4.93058	4.74503
ARFGEF3	2.96111	3.75307	3.37649	3.23072	3.34973	3.34877	3.42037	3.55057	3.34305	3.08763	3.3922	4.98954	3.18407	3.40177	3.03458	2.1739	2.76788	2.56054	2.83487	3.07625	3.91559	3.40796	3.3725	3.25183	3.61984	3.20165	3.13328	3.18961	3.10649	3.07	2.90269	3.19522	2.65449	3.29099	3.42598	3.21094	3.25162	3.34261	3.21642	3.09908	2.87828	3.12828
ARFIP1	5.45442	5.48369	5.03031	5.22656	5.49093	5.04713	5.08496	5.09659	4.99951	4.86742	5.31698	5.07055	4.75791	5.17127	5.45257	5.7122	5.66833	5.7047	5.39199	5.2197	6.47315	5.09846	4.89423	5.24761	4.68479	5.25321	4.99967	5.21713	5.15628	5.43107	5.35802	4.98709	4.80535	5.18132	5.04408	4.89967	4.91293	5.29773	5.28244	5.36686	5.65854	5.53582
ARFIP2	5.83574	5.75251	5.57031	5.54911	5.37815	5.61843	5.78251	5.87506	5.82633	5.38782	5.84186	5.86645	5.63051	5.41523	5.67172	5.70907	5.6465	5.8516	5.72857	5.57572	5.03186	5.88897	5.68044	5.69722	5.80711	6.04539	5.58874	5.75178	6.60918	6.09919	5.5632	5.71696	6.29078	6.11663	6.5663	6.29111	5.41906	5.80665	5.6572	5.65459	5.67049	5.89682
ARFRP1	6.32883	6.89638	6.7892	6.61413	6.51948	6.80097	6.69161	6.75552	6.85304	6.92818	7.13365	5.48048	6.86098	6.84322	6.28335	5.91936	6.23457	5.88184	6.25341	6.64722	6.98096	7.2091	6.73971	6.92801	7.55355	7.35493	6.85024	6.63761	6.79553	6.5837	6.89405	6.99832	6.53359	6.29812	6.80517	7.03723	6.48569	6.84084	6.73966	6.7806	6.24197	6.71089
ARG1	4.56011	5.08136	5.03976	3.73667	4.77871	4.44484	4.84382	4.92454	4.55642	4.37688	4.77061	6.2719	4.59847	4.41132	4.21657	3.86743	4.28188	3.21594	3.68243	4.25839	4.47132	4.58267	4.00772	4.33967	4.43365	4.46943	4.16486	4.15766	4.20072	4.02298	3.74193	4.43091	4.18766	4.50343	4.41099	3.84232	4.40228	5.14956	4.06123	4.28712	4.01454	4.14908
ARG2	4.86902	4.92068	5.07141	5.43666	5.52789	5.11444	4.857	4.99468	5.12971	4.81668	4.96634	5.85295	4.65544	5.33323	5.45901	6.36785	5.13532	6.56379	5.70912	4.18943	5.54024	5.22616	4.9097	4.92126	4.40163	5.3217	4.94301	4.9409	4.49557	5.24929	5.04975	4.96321	4.56116	4.62528	4.75735	3.94319	5.23659	4.75906	4.89944	4.95073	5.64285	4.31444
ARGFX	3.7379	4.45418	4.55108	4.03328	4.61125	4.20798	4.76832	4.48873	4.67573	4.35643	4.63699	4.67176	4.74853	4.02826	3.71891	3.47343	4.63381	3.19005	3.68793	4.51189	4.94534	4.22956	4.08459	4.19951	4.32929	4.12776	4.22026	4.22119	3.99889	3.90877	4.2492	4.66959	3.7177	4.06801	4.10045	4.18851	4.44784	4.21302	4.28903	4.36498	3.76148	4.2143
ARGLU1	8.19982	6.6451	5.72213	8.38525	7.82775	7.3681	6.24179	6.4475	7.10213	8.75788	6.83415	5.496	7.13631	8.38691	8.22735	8.75636	9.00571	8.7544	8.94297	8.13687	6.71745	8.23961	8.71662	8.31578	9.17809	7.66847	8.02122	8.38997	10.6698	8.84455	8.80174	7.0293	8.97959	7.75173	8.18865	8.1919	8.24425	7.08887	9.00845	7.19692	8.68768	9.42935
ARHGAP1	7.18289	6.44037	6.68442	7.7397	7.11991	6.617	7.06632	5.69477	6.36357	8.15482	6.21371	5.32749	6.71992	7.15571	7.99758	7.8378	7.81168	9.31613	8.26276	7.08533	5.78355	6.47114	7.30084	6.41581	6.52538	6.42969	6.85687	8.11524	7.26034	7.44337	7.98069	7.41868	7.41995	7.31715	6.77797	7.5564	8.09389	6.266	7.31003	6.89999	7.75169	7.02819
ARHGAP10	7.32737	7.45259	6.95583	7.50712	6.96453	7.19346	7.63006	7.33524	7.07818	7.11858	7.37461	6.07979	7.20897	7.92113	7.83935	8.16778	7.7856	7.54658	8.06181	7.50682	6.60865	6.90031	7.22101	7.33375	7.11793	7.08818	7.219	7.44194	6.75549	6.74849	7.3962	7.35022	7.05745	7.20583	7.35786	7.33568	7.60651	7.09424	7.7452	7.16474	8.16261	7.42801
ARHGAP11A	4.33277	4.94122	4.36541	4.18161	4.51044	4.70416	4.39408	4.76975	4.67411	4.57522	4.21063	5.28094	4.4315	4.56122	4.17075	3.37462	4.34201	3.29472	3.75382	4.22795	5.30478	4.28533	4.49549	4.21753	4.44017	4.51055	4.41968	3.86815	4.21854	4.17108	4.03294	4.66944	4.28266	4.35073	4.32824	4.04993	4.43626	4.95603	4.62385	4.24207	3.83675	4.65935
ARHGAP11A /// ARHGAP11B /// LOC100288637	6.79605	5.44979	5.74338	6.25257	5.88548	5.77133	5.6497	5.88861	5.54718	5.73601	5.34086	5.88419	5.35113	4.9674	4.63877	4.20475	5.24182	4.34784	4.63881	5.78568	6.70305	6.31628	5.94183	5.77149	5.81526	6.52066	6.09992	5.90224	7.01798	6.6352	5.63089	6.1238	6.65007	5.66373	5.86868	5.61821	4.20056	5.47211	5.75219	5.56246	4.82044	5.95845
ARHGAP11B /// LOC100288637	6.23643	7.1372	6.62533	6.50084	6.59662	6.48388	6.60414	7.30155	6.80608	6.3961	7.35875	4.93911	6.86708	6.30517	5.82862	4.76356	5.75787	4.76356	5.96184	6.62039	6.58232	6.72015	6.15999	6.92653	6.52192	6.51219	6.70788	6.19751	6.1303	6.44624	6.5128	6.59986	5.89372	5.97082	6.08778	5.49534	6.53149	7.02016	6.66479	6.61308	5.38826	6.3727
ARHGAP12	4.42218	4.65834	4.29174	4.43584	4.6319	4.47286	4.40477	4.66123	4.53031	4.52383	4.69869	4.60677	4.02367	4.77412	5.36113	5.80122	5.03837	5.86542	4.73191	4.56288	5.85883	4.7393	4.58967	4.32118	4.44288	4.54458	4.44991	4.63319	4.73876	4.824	4.71469	4.51684	4.97689	4.51401	4.90613	4.4673	4.8045	4.64257	5.01107	4.79324	5.8764	4.48119
ARHGAP15	4.96662	4.90916	4.94393	4.8053	5.34018	4.98797	4.85726	5.1366	5.0594	5.156	4.78956	4.6094	4.59091	6.05213	5.172	6.2023	5.3156	4.09686	4.48608	4.85731	5.4993	4.17709	4.87443	4.66885	4.05657	4.14658	5.48584	5.32861	4.67724	4.45301	5.30173	5.05683	5.8379	5.02881	5.73449	5.55727	5.23663	5.23984	4.52444	5.27448	6.39222	6.11703
ARHGAP17	4.67137	3.7938	3.8253	4.19416	4.44052	4.1593	4.11387	4.05563	4.24867	4.01118	4.23736	4.67176	4.41443	3.77358	4.1752	4.28311	4.17141	4.03262	4.1225	4.10933	4.99101	3.71555	4.09653	4.44715	4.09026	4.24086	4.08022	4.76267	4.09813	4.57823	3.93445	4.07101	4.53708	4.09783	5.16783	4.91297	3.89549	4.17769	3.97803	4.27047	3.98201	4.09714
ARHGAP18	4.54647	4.10681	4.08161	4.47228	4.10502	4.3629	4.04257	4.03184	3.95295	3.89119	4.29818	3.97521	3.96613	4.30742	3.761	3.78387	5.36403	3.81117	3.69717	3.8473	5.05464	4.12999	4.72549	4.35384	4.41828	4.00704	4.07071	4.43484	4.41461	4.33734	4.41576	4.17464	4.89349	4.74844	4.18867	4.94798	4.14589	4.50747	4.23411	4.36218	4.46559	4.78151
ARHGAP19	5.79885	5.68547	5.34522	5.11433	6.05313	5.09984	5.99496	5.6961	5.9796	5.32114	5.96253	6.1437	5.62413	5.14276	4.85407	5.28833	5.02421	4.84471	5.41665	5.44641	5.15086	5.17033	4.71365	5.42977	4.90115	5.90314	5.55114	5.52326	5.12087	4.75297	4.85045	5.79412	4.7783	4.9612	5.12437	5.38592	4.67825	5.37763	5.31252	5.41011	4.81715	6.18884
ARHGAP20	3.25423	4.10599	3.94154	3.2366	3.63285	3.70498	3.87553	3.85969	3.64615	3.405	3.72581	4.89814	3.57368	3.75208	3.60346	3.12568	3.38536	3.48137	3.2165	3.50574	3.91594	3.67331	3.415	3.45979	3.6509	3.46753	3.56052	3.36783	3.20208	3.17091	3.36761	3.64235	3.42071	3.331	3.74915	3.04011	3.62609	4.10579	3.28403	3.6152	3.1929	3.32713
ARHGAP21	5.16416	5.55784	5.57473	5.99256	5.96882	5.32399	5.41507	5.89806	5.49548	5.06665	5.52764	5.12695	5.44755	5.06611	5.02778	5.58099	5.25002	4.8611	5.52792	5.47501	5.6253	5.67099	5.00103	5.66846	5.44102	5.51614	5.42372	5.15131	5.30074	5.28291	5.08737	5.45808	5.15893	4.43846	5.40411	4.92188	5.4254	5.65705	5.43098	5.38455	5.54826	4.77862
ARHGAP22	5.63551	5.6762	5.69706	6.04926	5.53154	5.96988	6.00582	5.90537	5.26686	5.14506	5.54377	3.9847	5.84664	5.63455	5.24266	5.19207	5.60288	3.85973	4.80406	5.44709	4.26156	5.10045	5.49709	5.58691	5.51716	5.45409	5.5523	5.64259	4.99342	4.92419	5.1794	5.14564	5.4998	5.99704	5.13211	5.50697	6.06949	5.42599	5.43447	5.64878	5.34829	6.07745
ARHGAP23	5.61874	5.85675	5.9692	6.21232	6.09035	6.16352	6.10505	5.3333	5.7477	6.18823	6.02454	5.79015	5.85189	6.01282	6.36581	6.23541	6.11209	5.99041	6.16772	5.93749	5.59015	5.59573	5.87464	5.77515	6.00148	6.01281	6.11027	6.61842	5.45579	5.37116	6.14304	5.81802	6.14412	5.71608	5.88737	5.91995	6.10121	5.9163	5.90883	5.51005	6.07718	5.63506
ARHGAP24	4.47009	4.88192	4.59871	5.19065	5.23744	4.42635	4.57573	4.65659	4.83649	4.55583	5.02284	5.82966	4.4624	4.78086	5.00721	5.34144	4.10458	5.08171	4.94333	4.66963	5.66101	4.24725	4.51188	5.1794	4.48973	4.52624	4.71247	4.39659	4.08872	4.28602	4.47709	4.47517	3.59141	4.01467	3.3298	4.67906	4.50405	4.83288	4.47443	4.83143	5.16991	3.98454
ARHGAP25	5.63841	5.90644	5.71853	5.80178	5.79542	5.39387	5.62921	5.6449	5.90633	5.04343	6.24979	5.94712	5.9637	5.6282	5.08644	4.68657	5.57742	4.84931	5.05367	5.92821	5.58021	5.43308	5.63483	5.92669	5.81526	5.56315	6.10074	5.72573	5.10519	5.08191	5.63709	5.75654	5.76596	5.76949	5.71687	6.34531	5.58509	6.23647	5.66869	6.13784	5.77196	6.60905
ARHGAP26	5.24393	4.9304	5.02234	5.03461	4.85178	4.92093	4.8729	4.88871	4.95037	4.64297	4.93235	5.32702	4.795	4.71306	4.35862	4.35485	4.91358	5.15627	4.32116	4.70477	5.07666	5.51513	5.07651	5.08874	4.64243	5.31102	4.96913	5.03587	5.26024	5.15193	4.97279	4.87403	5.10563	5.46547	4.79932	4.89735	4.77557	5.02407	4.94463	4.77956	5.33825	5.0093
ARHGAP27	5.37554	5.76459	6.02135	5.5679	5.63148	5.85318	5.85722	5.74421	5.93564	5.9689	5.77496	5.64086	5.77424	5.70355	5.1376	5.05357	5.24407	5.09185	5.24761	5.96037	5.36861	5.90196	5.73313	6.02136	5.99926	5.91581	6.03027	5.59443	5.78976	5.38276	5.58934	5.74764	5.49514	5.46881	5.85346	5.99824	5.66752	6.01763	5.77107	5.74184	4.99645	6.04039
ARHGAP28	4.35171	5.04516	5.24124	4.30792	4.96122	4.64343	4.71198	4.39683	4.70552	4.31027	4.35934	5.10354	4.5973	4.70238	4.0808	4.04554	4.63197	3.39267	4.01842	4.28602	5.73452	4.39932	4.21556	4.36993	4.35554	4.58105	4.55021	4.38506	4.20458	4.19188	4.42256	4.92274	4.30605	4.06575	4.51307	4.41182	4.26361	5.19852	4.32008	4.348	4.69478	4.87931
ARHGAP29	3.96823	4.7927	4.47178	4.09845	4.41194	4.32414	4.33167	4.2089	4.30915	4.29641	4.39569	4.36512	4.17552	4.26415	3.60943	3.77199	3.97859	3.73847	3.67459	3.8387	5.26701	3.85512	3.98613	4.26361	4.08298	4.07494	4.4584	4.05115	4.03953	3.58287	3.89522	4.30634	3.9464	3.68677	4.54294	4.25732	4.1905	4.4169	4.2811	3.95273	3.95214	3.37248
ARHGAP30	4.32365	3.51346	3.97111	4.58243	3.94896	4.20229	4.00926	4.20151	4.16607	4.26552	3.76278	5.78983	3.94639	3.73773	3.34578	3.64493	4.40289	3.33316	3.4726	4.07581	3.81745	3.3721	4.09403	4.18506	4.14698	4.29087	4.36417	4.13027	3.47813	3.92791	4.42917	4.21542	5.47876	4.25477	4.06872	4.24732	4.11928	4.81509	4.52879	4.40542	5.26431	4.88494
ARHGAP31	5.01212	5.00699	5.29225	5.50533	5.1487	4.68121	5.09841	5.48952	5.5381	5.06466	5.28391	4.75631	5.31996	4.39239	4.67912	4.48584	4.23364	5.08241	4.75508	4.92469	4.85091	4.9665	5.01537	5.30263	4.57749	4.80832	5.33171	5.1672	4.22542	4.34772	5.30215	5.47613	4.84016	5.0974	4.75833	4.74244	4.98095	5.05833	4.90852	4.84711	4.58392	5.10922
ARHGAP32	5.72825	5.17755	5.15096	4.6736	4.96333	4.59881	5.02598	4.88896	5.38961	4.94418	5.07138	4.6428	5.10806	5.43804	4.40182	4.16231	4.55048	4.49296	4.23303	4.75274	5.34685	5.17002	5.14169	5.11961	5.28396	5.33769	5.15857	4.9401	5.30335	5.22746	4.90022	5.05015	5.17441	5.06098	5.75303	4.65437	4.85753	5.24923	5.12906	5.32712	5.44191	5.48368
ARHGAP33	5.28017	6.26581	6.08997	5.46917	5.76802	5.91732	5.86516	5.7944	5.70521	5.84345	6.09399	5.40029	6.21504	5.63499	5.35489	5.09063	5.32784	4.92753	5.4582	5.90254	5.66674	5.50474	5.80739	5.68521	5.79334	5.63425	5.85998	6.07095	5.95024	5.48297	5.62963	5.72251	5.94969	5.82033	5.88882	6.4546	5.81536	5.92827	5.58659	5.75906	5.49355	5.80229
ARHGAP35	6.48556	5.78901	5.76549	6.15722	5.72014	5.77475	5.34446	5.71465	5.8785	6.55061	6.1082	5.03695	6.01872	6.26776	6.5527	7.03922	6.56641	7.13328	7.17663	5.95079	5.84126	6.05138	6.58525	5.9782	6.31028	6.65691	5.93921	6.39896	7.35909	6.78196	6.39753	6.06753	6.20473	6.02253	5.76899	6.1762	6.21037	5.77427	5.73244	6.21355	6.83406	6.67634
ARHGAP36	3.8998	4.45634	4.51312	3.78748	4.09607	4.64818	4.3484	5.12331	4.38	4.10187	4.84626	4.61117	4.05989	4.17701	3.93468	3.47478	3.96735	3.45146	3.62783	4.10027	4.25197	4.54412	4.12829	4.19689	4.51656	4.19494	4.30877	4.25873	4.11069	3.97905	4.00756	4.15349	4.33744	3.82184	4.57887	4.23386	4.04518	4.49578	4.02174	3.84621	3.72546	3.69775
ARHGAP39	5.13169	4.45847	4.27926	4.39227	4.23478	4.38848	4.30488	4.30134	4.38159	4.72699	4.26518	4.94407	4.43281	4.36032	3.53192	3.32934	3.99524	4.15521	3.91807	4.27961	4.37547	4.70379	4.57827	4.45613	4.71296	4.43041	4.36024	4.33986	5.03577	4.53655	4.18975	4.32296	5.00791	4.46685	4.57631	4.92452	4.23548	4.38354	4.40796	4.08298	3.87544	4.36728
ARHGAP4	6.59329	6.7237	6.72161	6.54856	6.62653	6.80318	6.46631	6.88142	6.75755	6.96598	6.55832	5.06506	6.86503	6.99941	6.04545	6.15172	6.62075	6.07866	6.50803	6.91875	6.41825	7.64009	6.86271	7.33617	7.18034	6.29948	7.36202	7.29006	6.62943	7.14857	7.23973	6.63553	6.92089	6.88998	6.72354	7.96304	6.56698	7.14276	6.87318	6.79136	6.37235	8.20664
ARHGAP4 /// NAA10	7.22926	4.01533	4.63864	5.64464	4.29322	4.97377	4.60216	4.67912	4.71182	5.21443	4.69827	7.11793	4.8182	5.18893	6.58244	5.95301	5.69767	6.76011	6.01008	5.57082	3.97271	5.46442	5.66239	4.43685	5.34266	6.37988	5.23607	5.99705	6.77881	8.37156	5.83259	5.15353	6.15333	6.10013	5.85736	5.42204	5.28566	4.59927	5.1104	5.11404	6.53022	5.2133
ARHGAP42	4.0677	4.3841	4.38821	4.09075	4.52656	4.57142	4.19867	4.89046	4.52142	4.30654	4.28461	5.67265	3.78664	4.51851	3.71136	5.22354	4.74735	3.96382	3.4358	3.57523	6.29807	4.14276	3.8662	4.20686	4.07203	3.87486	4.13582	3.96557	4.20399	3.86623	4.26109	4.33607	4.36752	3.59974	4.27147	3.76349	4.07106	4.70417	4.45048	4.19937	4.29779	5.16151
ARHGAP44	4.8628	5.4227	5.53594	4.80291	4.89713	5.33254	5.32018	4.94021	4.75711	5.31994	5.21883	4.60982	5.43019	5.41019	4.63193	4.63728	4.63455	4.46047	4.7525	5.28485	5.3221	5.15979	5.09933	5.21814	4.95606	5.16503	5.26716	4.97542	4.96148	4.80126	5.07991	5.30248	5.24311	4.96073	5.49999	5.65388	5.40894	5.07578	4.98922	5.27837	4.35649	5.16608
ARHGAP5	4.06602	3.96813	3.7202	4.19505	4.09339	3.59506	3.68602	4.40751	3.96651	4.14331	3.97317	5.18491	3.28047	4.6082	5.58477	5.51831	4.16899	5.95257	5.19761	4.4112	5.19227	4.16111	4.28672	3.89	3.56649	4.28808	3.7285	3.90558	4.14985	4.48891	4.04794	3.84957	4.32695	4.33536	4.47921	3.95217	4.25689	3.86839	4.48444	4.25319	5.41374	3.96279
ARHGAP6	5.45281	5.58854	5.71915	5.22475	5.64119	5.73519	5.60016	5.56236	5.79698	5.52102	5.87413	4.92066	5.60007	5.18505	5.21624	5.76714	5.32911	5.07631	5.72977	5.54011	5.17219	5.53929	5.2187	5.73932	5.45984	5.77313	5.54167	5.69968	5.18163	5.33972	5.37298	5.3514	5.16737	5.47161	5.46517	5.32297	4.96805	5.48648	5.41294	5.45782	4.96496	5.03155
ARHGAP8	5.8706	6.18998	6.37564	5.88545	6.22054	6.07366	6.46708	6.71942	6.65351	6.07177	6.72276	6.21524	6.45568	5.9959	5.1605	4.98449	4.79805	3.7689	5.2322	6.27834	6.094	6.2497	5.71572	6.23076	5.87429	6.22524	6.16897	5.07681	6.08485	5.85301	5.99398	6.20053	5.23408	5.23184	5.24149	5.74532	5.95923	5.15257	5.89288	6.20142	4.84355	5.39647
ARHGAP8 /// PRR5-ARHGAP8	5.65923	5.39686	5.42755	4.57918	4.7565	5.27498	5.085	4.80126	4.98828	5.36021	5.44278	6.33458	5.52848	5.66311	4.65146	3.78463	4.42309	4.37335	4.395	5.44428	4.89074	6.40784	5.89879	5.62449	6.27192	6.20053	5.10187	5.50641	7.49915	6.40479	5.59515	4.90509	5.46135	5.66373	6.26135	6.14362	5.53943	5.48881	5.00596	5.27059	4.37573	6.57604
ARHGAP9	4.93825	5.22559	5.43959	5.46664	5.38875	5.40475	5.30785	5.40825	5.35682	5.67751	5.12146	4.98147	5.29127	5.55509	4.9172	5.07301	5.53428	4.43713	5.17318	5.39881	5.31788	5.09211	5.75504	6.07353	5.38413	4.94228	6.01147	5.67185	5.12535	5.39626	5.74217	5.44125	6.0779	5.92467	5.74763	6.37212	5.45442	5.98773	5.67319	5.72074	5.68285	6.83482
ARHGDIA	9.6551	6.53291	6.79207	8.98329	7.873	7.26779	7.58279	6.8472	8.10461	8.90681	7.63765	5.35994	8.02768	7.66408	7.3978	7.7568	7.3359	8.66388	8.89372	8.20879	5.86377	8.68435	9.34257	8.4944	8.52318	8.95453	8.54284	9.19241	9.30119	9.22857	9.58729	8.53153	7.81515	8.23244	7.45489	8.45922	7.83708	7.71469	6.86306	8.22737	7.36316	8.17599
ARHGDIB	7.3051	5.59162	5.80603	7.39227	7.23234	6.99881	5.78973	6.52571	6.47553	6.63389	5.74754	6.20845	6.63992	6.60846	6.46695	7.09846	7.19663	6.52391	6.62701	6.9645	4.89543	6.64919	7.37535	6.74971	5.82393	5.09889	7.42197	7.26513	6.45672	8.05778	8.05611	7.38225	7.35203	8.28268	6.3197	6.70688	5.68187	7.44764	7.46007	6.88952	8.04979	8.7263
ARHGDIG	5.36352	5.76834	6.01979	5.72568	5.87792	6.04791	5.85259	5.70475	5.80282	6.08688	6.43364	6.68585	6.29546	6.87066	5.68943	5.52257	5.46512	5.46629	5.53533	6.179	6.04474	5.83624	6.0957	6.14383	6.43014	5.81004	6.14999	6.04812	5.77155	5.96124	6.12249	6.06181	6.66968	6.15209	6.34651	6.75794	5.88395	6.52406	5.80005	5.9991	5.16343	6.32639
ARHGEF1 /// LOC100505585	5.7717	5.88588	6.06144	5.85826	5.87616	6.08995	6.00319	6.23752	6.0844	6.21085	5.97744	4.97057	6.14018	6.37099	5.59447	5.37012	5.95512	5.32144	5.7697	6.0728	5.81422	6.03728	6.27336	6.31018	6.15355	5.84067	6.41374	6.06243	6.28177	5.65478	5.98888	6.09148	6.06337	6.11895	6.5667	6.94586	5.95069	6.25587	5.85094	6.18452	5.60816	6.36061
ARHGEF10	5.62748	5.98319	5.80653	5.72076	5.76101	5.41987	5.72375	5.93266	5.5974	5.72338	5.97468	4.48473	5.82923	6.10125	5.4099	5.72324	5.39496	5.51434	5.38483	5.97912	5.82879	5.07257	5.9205	5.86062	5.74056	5.4212	5.55596	6.19586	6.15724	6.04476	5.5569	5.79581	5.66034	5.21365	5.53104	6.24385	5.78393	5.21214	5.76931	5.8413	5.44191	5.57324
ARHGEF10L	5.99335	6.44925	6.30236	5.93114	5.93256	6.23836	6.24486	6.17589	6.21469	6.47754	6.42737	4.24116	6.34176	6.63218	5.80573	5.57848	6.05761	5.95499	6.25129	6.25556	6.1049	6.29656	6.21911	6.18564	6.6389	6.23836	6.2846	6.56309	7.00408	6.05358	6.32824	6.1102	6.40815	6.28336	6.90179	6.74383	6.13591	6.34809	6.08676	6.13594	5.3241	6.53629
ARHGEF11	6.33863	6.13853	6.30028	6.36917	6.20447	6.2944	6.23067	6.24741	6.32174	6.26729	6.34019	5.50688	6.30435	5.86025	6.32423	6.00755	6.61146	6.70747	6.58027	6.5413	5.6245	6.1325	6.08145	6.07877	6.15914	6.34159	6.3659	6.64243	6.80998	6.19093	6.46496	6.2555	6.70504	6.35694	6.27588	6.27932	6.51608	6.54555	6.01159	6.73397	6.10138	5.81714
ARHGEF12	6.15883	5.33948	5.6641	6.40613	6.04581	5.39581	5.81577	6.06268	6.31048	5.89158	5.78567	6.07979	5.79399	6.48334	6.03806	6.34192	5.61055	6.85886	6.15876	6.11824	5.79168	5.56762	5.97071	6.00498	5.80354	6.31256	5.9205	6.13991	6.05478	5.81224	5.97206	6.01987	5.30684	5.14667	5.52746	4.86084	5.71483	4.93027	5.93878	5.9739	5.70102	5.1246
ARHGEF15	5.45383	6.21108	6.29483	6.21176	5.89318	6.0448	6.16078	5.99949	6.08575	5.88158	6.04704	5.59246	6.03598	5.75744	4.98118	4.40613	5.34426	4.5676	4.97667	5.74549	5.86958	5.67396	6.04604	5.97905	5.88135	5.66737	6.42063	6.40027	5.16106	5.21512	5.65837	6.05439	5.37054	5.5967	5.18737	5.44433	5.48433	5.8785	6.02574	5.66415	5.19524	5.51687
ARHGEF16	6.2618	6.75916	6.80663	5.85741	6.12842	6.82171	6.39195	6.58516	6.48816	6.6115	6.65506	4.53496	6.6254	6.33182	5.65447	5.31847	5.96725	5.01085	5.27952	6.57125	6.35396	6.76967	6.50253	6.47121	6.85285	6.51351	6.39051	6.25529	6.78737	6.43756	6.50547	6.27073	6.44277	6.62235	6.81711	6.53585	6.20612	6.4104	6.24681	6.40584	5.59114	6.57658
ARHGEF17	6.901	6.79594	6.46942	6.91427	6.90784	7.14813	6.69145	6.44755	6.85482	7.51918	6.91169	5.14966	6.72032	6.72871	7.75773	8.11217	7.7142	8.32799	8.08065	6.64591	5.96301	6.14045	6.86578	6.89774	6.37108	6.29149	7.28371	7.88953	6.46269	5.73546	7.3841	7.24159	7.50331	7.00681	6.75128	7.39373	6.94622	6.46157	7.06077	6.55357	7.91654	6.50474
ARHGEF18	6.2501	6.11354	5.9437	6.28486	6.01111	6.20961	6.07368	5.04843	6.58777	5.67721	6.4101	6.05615	6.22189	5.57251	6.23182	5.66792	6.2135	5.99766	7.0008	6.3157	5.23976	6.5786	6.07053	6.14973	5.54047	6.09633	6.16316	5.92521	6.28665	6.58132	6.44506	6.01806	6.09547	6.13835	5.08342	5.39395	5.98005	6.11813	6.28936	6.50211	6.1224	5.5655
ARHGEF19	6.18907	6.12961	6.45451	5.746	6.27757	6.15301	6.72129	6.74448	6.37211	6.45141	6.37982	5.54974	6.34247	6.36311	5.43365	4.98583	5.83309	5.1728	5.67502	6.51996	6.11311	6.29023	6.17706	6.28475	6.41611	6.4454	6.33628	6.15298	6.46638	6.16193	6.09264	5.99654	5.65188	6.02919	6.14169	5.63051	6.0841	5.61145	6.08536	6.36847	5.23417	6.02895
ARHGEF2	6.06189	5.77607	6.15757	6.23721	5.83824	6.14724	6.02208	6.00648	6.07385	6.37736	6.26924	5.98102	6.23263	6.1518	5.73931	5.60606	6.00421	6.19304	5.5183	5.95912	5.38774	5.72654	6.00413	6.16335	6.2757	5.73177	6.26878	6.23778	6.63237	6.04504	5.95949	5.90166	6.6622	6.02554	6.69525	6.80245	6.01519	6.3738	5.85768	6.37191	5.6666	6.21271
ARHGEF25	4.68922	5.67464	5.63195	5.40949	5.62422	5.68568	5.40167	5.34184	5.71767	5.80073	5.58904	5.85949	5.41746	5.42839	7.15225	7.21129	7.08279	7.86271	7.29941	5.44589	5.58235	5.1235	5.32978	5.51577	5.43176	5.05051	5.64987	6.20855	4.99254	4.52799	5.40706	5.95577	5.90679	5.42279	5.77716	6.01629	6.54899	5.38703	5.48417	5.04695	6.29293	5.37925
ARHGEF26	3.16953	3.44257	3.78266	3.05161	3.01056	3.2074	3.27375	3.74252	3.34248	2.94629	3.27874	5.07953	3.13639	3.08949	4.44387	3.63322	2.82974	4.71499	4.28051	3.01413	4.39825	3.55552	3.19336	3.06321	3.39706	3.27605	3.3895	2.98528	3.29717	3.02677	2.9215	3.21804	4.19307	2.99017	3.4888	4.34967	3.84724	3.38812	3.15037	3.06115	4.97485	2.96062
ARHGEF28	4.36228	5.05895	4.66434	4.90824	4.85986	4.63488	5.0351	4.97078	4.72033	4.57888	4.5871	6.02887	4.83855	4.28147	3.68704	4.49558	4.12899	3.53006	4.28863	4.72033	4.81032	5.10438	4.83203	4.66308	4.58751	5.51002	4.84003	4.65561	5.11194	4.4644	4.50504	4.5753	4.57128	4.94278	4.62298	4.45401	4.62519	4.99093	4.62981	4.10226	4.03877	5.31903
ARHGEF3	4.46918	5.0292	4.68443	4.57486	4.7138	4.3992	4.61512	4.58024	4.52194	4.44518	4.60221	4.331	4.73426	4.74055	5.83942	5.91484	5.91828	5.3563	5.39184	4.88588	4.54396	4.86408	4.66712	4.662	4.60456	4.34191	4.87409	4.53407	4.44644	4.50748	4.46551	4.53508	4.33449	4.76872	4.83031	5.08334	4.70822	5.12652	4.87648	5.09532	5.66567	5.46096
ARHGEF33	4.3656	4.61058	4.78292	4.4313	5.07018	4.85373	5.35406	4.74359	5.12104	4.75557	5.2125	4.53934	4.03784	5.27563	2.81565	3.04563	3.44435	3.14041	3.67212	3.67763	5.67676	4.84158	3.69213	4.08615	4.24675	4.70587	4.24245	4.15069	4.50909	3.67306	3.96311	4.99258	3.55897	2.93315	3.80587	3.45854	4.07759	4.86789	4.46449	4.2736	4.495	4.83835
ARHGEF34P /// ARHGEF35 /// ARHGEF5 /// LOC102725117	7.4887	6.75914	7.15408	6.51634	7.50598	6.29382	7.24273	7.02941	7.46839	6.11649	7.22659	6.12816	7.48814	6.28834	5.53871	4.80005	5.17089	4.96314	5.97792	7.45708	5.8639	7.48853	6.27623	7.62341	7.15014	7.34779	6.62511	7.11879	7.31037	7.4266	6.75805	6.80387	6.36751	7.16591	6.63909	6.11708	6.33082	6.22035	6.45115	7.15086	5.20569	6.45193
ARHGEF37	4.7623	5.38601	4.8592	4.48369	5.38018	5.11418	5.25331	5.3891	5.16645	4.86156	5.0698	5.62397	4.94317	4.92313	6.12429	5.74606	5.35256	5.83473	5.94614	5.11397	5.37689	5.15666	4.80536	4.97892	4.94944	5.12467	5.14073	4.97618	5.48159	4.91799	4.92313	4.86084	5.02312	5.51926	5.64869	4.93648	5.69992	5.68923	4.81839	4.99236	5.86736	4.87931
ARHGEF38	5.72464	6.18691	5.77072	5.75629	5.92172	5.8744	6.06342	5.93908	5.76552	5.8067	5.9842	4.67176	5.58758	6.00606	5.22717	5.05635	5.18577	5.0811	5.05343	5.28434	6.40817	6.01354	5.52883	5.83342	6.16592	5.66577	5.86494	5.48171	6.86358	6.17297	5.65848	5.6644	5.50017	5.72029	6.65854	5.66258	6.05334	6.64154	6.21049	6.02102	5.21634	5.79629
ARHGEF39	4.97537	5.17206	5.09163	4.30523	4.27835	4.36498	4.61221	4.69145	4.38495	4.42977	5.27823	5.21736	4.872	4.09749	4.08963	5.32906	3.90168	4.08484	4.35216	4.67754	4.61244	5.59754	4.57756	4.6291	5.41285	4.69635	4.51861	4.05134	5.02914	5.07063	4.20889	4.99514	4.733	4.72074	4.17373	4.67053	4.3817	4.82468	4.79614	4.6013	5.2693	4.7368
ARHGEF4	4.89566	5.5761	5.73668	4.95719	5.25559	5.55805	5.53543	5.21873	5.50856	5.72225	5.59776	5.02936	5.77647	5.23997	5.31744	5.08929	5.2328	5.52347	5.76635	5.53028	5.33757	5.66618	5.68103	5.4136	5.72559	5.1891	5.38034	5.44639	5.00533	4.75629	5.31977	5.40282	5.1784	5.25952	5.56933	5.45226	5.52067	5.56243	5.30582	5.13132	5.29706	5.38399
ARHGEF40	5.25331	6.06968	5.95359	6.02212	5.68989	5.35875	5.48157	5.60083	5.47525	5.83813	5.45669	5.05987	5.64525	5.64318	5.36243	5.22044	5.66337	5.62073	5.29411	5.65541	4.46303	5.91334	5.69011	5.66991	5.33913	5.57323	5.74901	6.24728	5.28911	5.22121	5.58519	5.72478	5.57339	5.57868	5.93846	5.53496	5.98205	5.60853	5.6966	5.64841	5.37908	5.13464
ARHGEF5 /// LOC102725117	5.79842	4.7158	5.14392	5.00898	5.14021	5.28676	5.4467	6.14563	5.13249	4.63354	5.83125	5.89723	5.5848	4.67849	4.72744	4.81878	5.01537	5.0159	5.48182	5.19353	5.20836	6.17472	4.91743	5.24904	5.54258	5.87507	5.11624	4.75478	5.22493	6.57484	5.67985	5.19147	5.17815	5.07175	5.25619	5.47982	5.26572	4.37345	5.04956	5.75806	4.64555	4.74871
ARHGEF6	5.3321	5.21596	5.32735	4.99802	5.44091	5.17188	5.06898	5.34418	5.28308	5.24964	5.63706	5.37402	5.01577	5.48618	5.52614	5.87224	5.62421	5.26211	5.29012	4.92413	5.89094	4.75423	5.16451	4.87416	4.58405	4.83271	5.5055	5.33821	4.5136	4.79018	5.34515	5.43359	5.64443	5.41765	4.87269	5.15449	4.99565	5.74343	5.38952	5.06384	6.41437	6.31802
ARHGEF7	5.61374	5.25252	5.21918	5.87661	5.37776	5.3398	5.35425	5.21333	5.17411	5.54138	5.44876	5.88986	5.31812	5.44744	4.81728	5.20876	4.75142	4.9641	5.19475	5.32303	4.81567	5.26676	5.52397	5.38029	6.36358	5.40316	5.60438	5.64518	6.63648	5.19426	5.20958	5.26915	5.71187	5.00354	5.53871	5.11191	5.08353	5.2724	5.40194	5.40844	4.86173	4.79399
ARHGEF9	5.10534	5.06426	4.76798	4.60245	4.87957	4.6838	4.40155	4.89387	4.93924	5.04316	4.92267	5.25616	4.82874	5.79078	5.61817	6.83346	5.73801	6.06814	5.74394	5.07372	4.73472	5.19317	5.19084	4.54374	5.17103	5.10299	4.75183	5.35413	6.24812	5.6415	5.27171	5.03425	4.97145	5.05774	5.93779	5.06932	5.22388	5.02531	5.04714	5.06821	5.76176	5.31905
ARID1A	7.66091	6.33628	6.30056	7.26307	6.99439	6.69306	6.86752	5.91179	6.18902	7.3078	6.66575	6.00136	6.96883	7.36156	6.87458	7.51379	7.09237	7.58976	8.16268	6.71059	6.46374	6.99525	7.48659	6.95824	7.05682	7.25675	7.12082	7.14802	8.2349	7.65933	7.72712	6.79221	6.62449	6.50361	6.23538	7.46976	6.71683	7.0668	6.45322	7.22753	6.87422	7.17374
ARID1B	5.3037	5.10586	4.87789	5.30011	5.47675	5.00951	5.03688	5.16982	5.1764	4.72232	4.68469	4.99041	4.94775	4.92521	6.04882	6.75551	5.76002	6.52294	6.07488	5.26387	5.29063	5.22469	5.36862	4.97302	5.09508	5.03701	4.97401	5.20376	5.04025	5.03977	5.24798	5.04319	5.30641	5.1238	5.39579	5.09081	5.33089	4.9358	5.09352	4.86001	5.96551	5.27293
ARID2	6.15681	5.21562	4.93047	5.78614	6.0995	5.01841	5.49171	5.63812	5.76455	5.07686	5.31318	5.66544	5.15499	5.51416	7.04561	7.55618	6.85254	7.57567	7.00438	5.49032	5.8967	5.93207	5.4198	5.17789	4.84223	5.47035	5.13101	5.62129	6.10746	6.15796	6.14898	5.57082	5.20085	5.29287	5.20565	5.26609	5.41666	5.16812	5.67497	5.11404	6.67582	5.94513
ARID3A	5.8532	5.84219	5.75637	5.57464	5.61898	5.74607	5.82499	6.02368	6.06604	5.63946	6.09551	4.71724	5.89699	6.08116	5.28818	4.99673	5.62251	5.29144	5.39715	5.90095	6.32384	6.41755	5.69167	6.05496	5.8046	5.86825	5.86145	5.578	5.93517	5.69167	6.04326	5.98969	5.73865	5.76012	5.87382	6.58953	5.72272	6.39836	5.70447	5.76578	5.38013	6.2595
ARID3B	6.05235	5.92672	6.04798	5.72683	5.48204	5.94385	5.88059	5.98841	5.8597	5.6066	5.98841	4.00922	6.57081	5.79414	5.15876	4.88356	5.70591	5.38422	4.7701	6.54698	6.10198	5.75815	5.85157	5.96336	6.00049	5.66118	5.697	5.34593	5.06284	5.28553	5.44073	6.00281	5.38073	5.49333	5.40837	5.46168	6.013	5.91794	5.40966	6.26005	4.98186	5.80884
ARID3C	4.2952	5.19506	5.21757	4.40805	5.09882	5.01923	5.20953	5.18084	5.23455	5.02522	5.40178	5.75641	5.3865	4.92925	4.67407	3.9239	4.938	3.98039	4.48255	4.85011	4.92256	4.95661	5.01041	5.1794	5.10528	4.86708	5.31784	4.98638	4.91283	4.56477	4.65973	4.75524	5.30793	4.57519	5.56527	4.94715	5.03781	5.15813	4.92676	4.82277	4.54647	5.03362
ARID4A	2.26852	2.41078	2.89929	2.36222	2.33226	2.50436	2.48144	2.74448	2.35897	2.36868	2.5373	4.70704	2.25864	3.01072	2.82609	2.99833	2.44815	2.8496	2.24541	2.4681	4.52504	2.43729	2.4516	2.45878	2.39749	2.3582	2.48437	2.29224	2.17926	2.38304	2.37153	2.24669	2.17759	2.44926	2.73702	2.4959	2.85874	2.61505	2.73103	2.37485	3.04139	2.8832
ARID4B	4.54708	3.8462	3.24154	4.38825	3.64654	3.50404	3.58553	3.94686	3.50846	3.90365	3.07455	5.37042	3.15554	3.94381	4.71827	5.23074	5.09811	5.19031	4.52919	3.01386	4.87582	3.15381	4.42021	3.73359	3.73604	3.41204	3.81314	4.54319	4.02779	3.85477	4.31249	3.71344	3.85714	4.28734	4.21141	3.94108	4.15975	3.75043	4.2732	3.63725	5.33215	4.18917
ARID4B /// RBM34	7.00271	5.98914	5.4671	7.58925	6.53553	6.05986	6.43728	6.0254	6.10346	6.0259	5.86775	4.61784	5.95184	7.02733	8.36152	8.40718	7.78054	7.45943	7.74206	6.3959	5.26385	6.25262	6.80581	6.01204	6.40245	6.35931	6.50536	6.66585	6.44321	7.06574	6.92243	6.54545	6.16191	6.82997	4.36393	6.7556	5.6225	5.8467	7.00336	6.2845	7.99749	6.56146
ARID5A	5.99854	6.04184	6.14064	6.09242	5.69752	5.81063	6.09561	5.95141	5.84574	5.84383	6.11044	5.25575	5.94073	6.06164	7.14825	5.86668	6.21551	5.13708	6.69884	6.0244	5.84241	5.94469	6.09213	6.05795	6.058	5.61443	6.15617	6.2315	5.67317	5.68429	6.17461	5.99629	6.04279	6.48378	6.06093	6.40072	6.16643	6.6415	5.87243	6.07521	5.13917	6.2437
ARID5B	7.41502	6.62071	6.42422	10.1183	7.84586	6.68558	7.69676	6.68725	6.9837	7.6233	6.08702	4.67176	6.8538	7.21361	9.95383	9.20247	8.88049	8.33868	9.91007	8.38484	6.33455	6.39005	8.25296	6.74299	6.3182	7.32864	7.35082	7.75347	6.3233	6.9383	8.50052	7.61372	7.48928	7.53815	6.62015	7.41844	7.3439	6.90121	8.44265	7.01135	8.85049	7.07725
ARIH1	5.72117	5.27646	4.84158	5.65453	5.33618	4.81303	5.25987	5.42441	5.20338	5.20887	4.56724	3.79292	4.61366	4.69219	7.16635	7.00725	6.09985	7.23969	6.70543	5.24585	5.67546	4.77642	5.13741	4.44715	4.30507	5.1259	5.07457	4.85298	4.5077	5.23453	5.38096	4.95172	4.48885	5.10668	4.69117	4.61642	5.18499	5.10038	5.23903	4.8365	6.72897	5.07267
ARIH2	6.6784	6.30714	6.10043	6.74953	6.44227	6.00286	6.49924	5.83193	6.46688	6.3417	5.97556	4.67176	6.51445	6.06519	6.92139	7.31921	6.7811	7.19742	7.28781	6.25269	5.27171	6.51279	6.2439	6.36769	6.29149	6.24125	6.23426	6.24078	6.59327	6.54502	6.26946	6.66715	6.50124	5.90363	6.07355	6.31799	6.42472	5.83266	5.92379	6.39946	6.89391	6.20332
ARIH2OS	4.06624	4.90622	4.55804	3.97252	4.03747	4.62162	4.22455	4.09924	3.95616	4.46912	4.0789	6.41967	4.61204	3.92313	4.21186	4.57659	4.6649	3.88862	4.2527	4.42171	4.31559	4.04395	4.28602	4.27893	4.9595	4.23775	4.19885	4.08335	4.47496	4.10196	4.21258	4.02552	4.50849	3.61679	3.93684	4.02552	4.28175	4.65035	4.04195	4.4414	4.70051	4.14193
ARL1	4.10602	3.93063	3.37841	4.156	4.18731	3.71075	3.91707	3.78208	4.07055	3.69366	3.81809	5.26771	3.92629	4.01408	5.43103	5.46255	5.03828	5.55636	4.70725	4.1196	4.48932	4.08609	4.16417	4.00448	3.8432	4.01832	3.90024	4.03277	4.15365	4.46162	4.14438	3.79647	4.28335	4.14079	3.81258	3.98224	3.85072	4.15656	4.22107	3.89457	5.40186	3.99811
ARL10	3.90341	3.87957	4.43297	4.00676	4.11409	4.23685	4.24779	4.29904	4.37998	4.08564	4.40641	4.64073	4.18361	4.03793	3.75995	3.79316	3.85806	3.78818	4.19006	4.14238	4.26028	3.82797	4.11817	4.63974	4.17245	4.28632	4.23435	4.16807	4.04124	3.80463	4.20646	4.41882	4.03891	4.20447	4.11834	4.18197	4.45182	4.12071	4.23933	4.35184	3.97728	3.90114
ARL11	3.12582	3.45324	3.64259	2.90305	3.23803	3.83416	3.38217	3.47567	3.20511	3.23867	3.54651	5.14356	3.75102	2.82258	2.97756	2.58934	2.8044	2.44134	2.84763	3.21048	3.52617	3.22468	3.14795	3.47995	4.13248	3.21226	3.23753	3.08486	3.47175	3.11007	3.31093	3.36192	2.75386	2.95625	3.08727	2.80568	3.26703	3.33529	3.40904	3.25426	2.88567	3.14235
ARL13A	2.97396	3.5261	3.20649	3.06892	3.55705	3.59063	3.41109	3.64954	3.43912	3.13524	3.69599	5.16331	3.29228	3.03719	3.19949	2.645	3.2237	2.92476	2.72196	3.09953	3.55906	3.59233	3.07355	3.4377	3.33215	3.40475	3.38379	2.98263	3.08366	3.32517	3.01978	3.54745	3.12657	3.10297	3.31333	3.72743	3.09673	3.75788	2.97363	3.09483	3.33003	2.96434
ARL13B	1.85906	2.23288	2.15919	2.02569	1.95502	2.27614	2.21615	2.3368	2.0465	2.10864	2.28844	4.98679	2.21635	2.09811	2.24693	2.07399	2.3582	1.94645	1.99984	2.12467	4.23493	2.32215	2.05965	2.10863	2.16575	2.02251	2.10108	2.33395	1.94807	1.97952	2.01988	2.21302	2.37254	2.16348	2.45891	2.14723	2.08909	2.81643	2.089	2.14298	2.14298	2.50618
ARL14	3.62789	4.01853	2.88494	2.76992	3.15794	3.54274	3.85024	3.29406	3.42625	2.88118	3.80422	5.79976	3.30214	3.15738	2.95586	2.18254	2.56279	2.41485	2.17111	3.582	3.36292	3.86468	3.46266	3.17866	3.44374	3.79173	3.39391	2.3626	3.32354	3.0589	2.84965	3.27068	3.07071	5.21232	3.12428	3.61826	2.94378	3.29317	3.00535	3.85453	2.72261	3.28952
ARL14EP	4.94428	5.70877	5.51237	5.91069	5.69109	5.46078	5.13607	5.57645	5.40462	5.45495	5.35256	5.85438	5.2476	5.54892	6.83753	7.00598	6.10914	6.31893	6.15296	5.6804	6.26211	5.45207	5.4344	5.63748	5.34919	5.31189	5.54082	5.57517	5.2226	5.37674	5.16989	5.46673	5.47619	5.60644	5.16596	5.25303	5.17284	5.65006	5.8152	5.28761	6.48726	5.89292
ARL15	3.49293	3.87709	3.49705	3.61407	3.73625	3.78097	3.52414	3.7585	3.33771	3.5358	3.82581	2.83451	3.33789	3.78663	3.32891	3.42065	3.84177	3.97954	3.1488	3.63191	3.85709	3.765	3.51115	3.38694	3.38094	3.2937	4.05993	3.69927	3.28682	3.39205	3.57992	3.49345	3.88419	3.32818	3.90926	2.95713	3.49932	3.71936	4.06592	3.33344	3.97442	3.77956
ARL16	5.2992	5.07433	5.27368	5.099	4.99409	5.02559	5.27208	4.88511	4.89382	5.51709	5.12021	5.59326	5.57383	5.06691	5.54869	5.44726	4.97577	5.41498	5.06309	5.28937	5.3577	5.35687	5.42145	5.42873	5.23163	5.4285	5.23141	5.12675	5.36855	5.23595	5.49205	4.7385	5.65652	5.19806	5.58467	5.54015	5.1086	5.15881	5.17393	5.27525	5.33842	5.21878
ARL17A	6.60324	5.99742	6.25694	5.90828	6.16284	5.72126	6.36552	6.57724	6.77732	5.66188	6.6848	4.93755	6.37812	5.42213	5.48982	5.51692	5.57669	5.14236	5.57886	6.23597	5.4024	6.40443	5.50307	6.04056	6.4057	6.07822	6.16622	5.59666	5.74885	5.38915	5.34079	6.77588	4.98584	4.68074	5.08012	5.21538	5.92898	5.20503	5.67532	5.9329	5.29753	5.03621
ARL17A /// ARL17B /// BPTF /// LOC100294341 /// LOC100996709 /// LOC101929774 /// LOC105376844	5.11159	5.88286	6.19695	5.22009	6.20193	5.68262	5.47242	6.16798	6.00637	5.49559	5.76913	6.16043	5.51877	5.13462	5.52534	4.63298	5.75731	4.69232	5.04782	5.14283	6.25737	6.0115	5.64143	5.44418	5.83109	5.43936	6.02845	5.19894	5.36172	5.27896	5.41962	6.13266	4.92441	5.32816	5.72931	4.97377	5.65939	5.60406	5.41131	5.48214	5.57816	5.58951
ARL17A /// ARL17B /// LOC100294341 /// LOC100996709	7.44449	6.50816	6.3618	6.58767	6.26433	6.57461	6.30555	6.99352	6.46236	6.27731	7.26947	6.31327	6.61141	6.77341	7.05194	7.03083	6.89387	7.15146	6.37728	6.27692	8.312	6.87211	6.35651	6.63033	6.77729	6.57808	6.48247	6.51452	6.94299	7.17876	6.16733	6.56102	6.96057	6.73559	6.50821	6.36423	6.71048	6.24352	6.76936	6.80774	6.41955	6.61577
ARL2	5.59492	5.16784	5.42733	4.96131	5.34903	5.20587	5.08866	4.9409	5.29727	5.65787	5.28002	4.89814	5.59082	5.54072	6.01676	5.94245	5.36879	5.67776	6.09907	5.7355	5.14274	5.54244	5.60438	5.35185	5.46645	5.54556	5.42089	5.51999	5.6472	5.58697	5.68223	5.4317	5.18962	5.021	5.64414	5.35455	5.78958	5.27191	5.20542	5.31566	5.76668	5.51791
ARL2 /// ARL2-SNX15	7.61101	6.90838	6.65137	7.15094	7.07883	6.98778	6.69253	6.68556	6.6305	7.70033	6.96909	6.07979	6.88943	8.11528	8.01614	8.20399	7.26432	8.16179	8.18498	7.0062	6.50091	7.15014	7.45523	6.83583	7.17749	7.32225	7.04362	7.30339	7.6543	7.16958	7.59493	7.05882	7.37337	7.30089	7.32619	7.06189	7.4748	6.73279	6.82696	6.97613	8.21822	7.29312
ARL2-SNX15 /// SNX15	6.31719	6.86415	6.79963	6.39227	6.26806	6.59489	6.41901	6.75016	6.38802	6.526	6.62346	6.52429	6.74951	6.51864	6.75788	6.79197	6.45248	6.31762	6.35536	6.72486	6.41777	6.6121	6.37372	6.63454	6.72229	6.30879	6.64693	6.43494	6.25136	6.48441	6.423	6.57531	6.45221	6.19613	6.50582	6.16068	6.5273	6.81711	6.48359	6.6891	6.33007	6.84971
ARL2BP	5.01895	5.54216	4.82758	5.54568	5.47858	5.3072	5.31515	5.18348	5.46617	5.31731	5.39224	4.87836	5.37424	5.4848	6.30971	6.4453	6.15158	6.20158	5.97827	5.32831	5.44167	5.14923	5.77688	5.41871	5.21866	5.25819	5.5655	5.84989	5.04864	5.55708	5.92143	5.86641	5.41206	5.44299	4.72088	5.19667	5.33693	5.16289	5.41179	5.66568	6.29291	4.85858
ARL3	6.72464	5.95368	5.79127	5.94139	5.99468	6.23255	6.70667	6.07843	6.52458	5.94265	6.17552	5.59615	6.67781	6.40289	5.9326	6.55852	5.92214	6.78757	6.24846	6.47737	4.156	5.72738	5.50769	6.41086	6.0876	6.72042	6.24127	6.12346	6.21989	5.90815	5.6604	6.61812	5.44119	5.78996	5.76129	6.24396	6.88846	5.87184	6.07213	6.17543	5.28777	4.4366
ARL4A	5.77405	5.46224	5.18691	5.83481	5.68192	5.0758	5.57046	6.07073	5.1098	5.1623	5.53666	4.39904	5.24627	5.63952	5.65026	6.04783	4.77325	6.14119	5.71971	5.58784	6.43346	6.11072	5.07156	5.76673	5.01189	5.66552	5.31904	5.20234	5.86711	6.47124	5.31079	5.07134	4.77493	5.55861	4.32655	4.4189	4.96619	5.6403	5.95069	6.5861	6.10272	5.59326
ARL4C	5.42378	5.54116	5.64598	7.26699	5.45543	5.44161	5.81043	5.57583	5.53905	5.49917	5.79468	5.22861	5.34086	5.6632	5.59746	6.30641	6.37125	4.87218	5.29374	6.53894	5.62014	5.23417	6.24077	5.71802	5.87997	5.49463	5.61136	6.70239	4.47502	4.95198	6.35948	5.88485	6.36261	7.20383	5.05168	6.1544	5.63976	5.81105	6.78196	5.90847	6.82531	5.88175
ARL4D	4.56712	5.22943	5.18175	4.63474	4.65927	5.00779	5.39469	4.97893	4.49233	4.75476	4.72363	4.90642	4.93913	5.89952	5.76438	7.46012	5.53996	6.92378	6.55987	4.78519	5.28338	4.62968	4.81461	4.9711	4.78634	5.29687	4.76903	5.28794	4.54111	4.74219	4.59587	5.11365	4.38772	4.73175	5.08928	4.31471	5.03787	4.83766	4.74485	4.72084	6.86416	5.26255
ARL5A	4.46848	3.50895	3.15455	3.94252	4.00174	3.04268	3.24489	3.50472	3.55206	3.37959	3.75201	4.67679	3.10367	4.52435	5.07257	5.33236	4.28008	5.96516	4.35786	3.22052	5.48799	3.40235	3.20641	3.02409	3.58855	3.64303	3.41141	3.3298	4.39568	3.82668	4.0233	3.38459	4.04583	4.29986	3.11899	3.39469	3.31443	2.98871	3.60628	3.65159	4.46869	3.15959
ARL5B	4.58957	4.6809	4.11707	4.65147	5.1986	4.69551	5.03022	5.22705	4.42276	4.81868	4.67806	5.84573	4.01947	4.19914	4.26843	4.76356	4.23171	4.80668	4.70486	4.83553	5.97621	4.55751	4.36975	4.49799	4.37188	5.36924	4.46111	4.3187	4.83538	5.03353	4.23536	4.5753	4.53863	4.41527	4.16254	3.92788	3.45215	5.01403	5.07087	4.42784	4.88552	5.22221
ARL5C	5.40426	5.74087	5.94544	5.18591	5.48331	5.65258	5.69456	5.8658	5.46665	5.66336	5.94125	4.55086	6.04667	5.46844	5.27003	4.81018	5.24559	4.68279	5.04435	5.63169	5.13854	5.35825	5.50293	5.62143	5.81426	5.64044	5.71504	5.56834	5.23916	5.34866	5.59109	5.87523	5.65316	5.36552	5.62978	5.80933	5.70218	5.72182	5.59854	5.74606	5.46962	5.79378
ARL6	2.75719	3.23179	2.98464	2.90864	3.03454	3.22159	3.00808	3.50954	2.87898	3.02428	3.02464	4.8046	2.559	3.68057	3.08947	3.16863	3.226	3.33266	2.67449	2.60984	5.11083	2.98714	2.69956	2.8971	3.17077	2.75004	3.05176	2.94344	2.7166	2.62935	2.93486	2.94069	2.64477	2.84616	3.00259	2.64669	2.97275	3.06997	2.9831	2.6713	2.77059	2.62729
ARL6IP1	4.35056	3.09862	3.26351	3.72205	3.388	3.12079	3.38213	3.42742	3.09889	2.92905	3.07435	5.88504	3.51586	4.32296	4.73548	5.81936	3.70438	5.21557	3.63781	3.39834	3.70075	3.33551	3.37853	2.86915	3.56288	4.66339	3.45524	3.44786	3.70577	5.94608	4.0135	3.2157	4.57063	3.9736	3.48116	3.65949	3.62535	3.59694	4.06093	3.72033	5.037	3.42383
ARL6IP4	7.40709	6.45431	6.25441	6.88681	6.72715	6.59725	6.32935	5.81159	6.73017	7.51115	6.37065	4.57541	6.69114	7.36265	7.7177	7.82226	7.12725	7.75429	7.57027	6.68391	5.76178	7.64589	7.55358	7.09137	7.07752	7.91833	7.05166	7.4726	7.93023	7.63663	7.73951	6.80975	7.04033	7.23315	6.53738	7.41491	6.87657	6.28031	6.72049	6.78511	7.56332	7.32631
ARL6IP5	5.70848	4.99486	4.6399	6.14081	5.4617	4.5289	4.75847	5.17007	5.3571	5.0372	4.63353	4.82419	5.09435	5.79172	7.11301	7.8682	7.01527	7.71518	7.21383	6.22002	5.26964	5.16468	5.68365	4.84387	4.55459	5.13867	5.17888	5.55565	5.4353	5.58899	5.68201	5.27276	5.68817	5.49819	5.06703	5.54001	5.82581	5.26058	6.12316	5.79619	7.29023	6.1083
ARL6IP6	2.38416	2.45923	2.12634	2.30629	2.40401	2.33913	2.16777	2.41721	2.29276	2.25414	2.48147	4.92606	1.94119	2.97544	2.1173	2.54841	2.92196	2.3277	2.43702	1.96708	4.80728	2.46406	2.21535	2.21409	2.3876	2.08715	2.19767	1.99327	2.28844	2.1732	2.20941	2.20507	3.08265	2.32225	2.73914	2.29524	1.92981	2.4681	2.24825	1.9435	2.68741	2.64682
ARL8A	6.2024	6.39804	6.09182	6.42865	5.75724	6.03656	6.08608	6.15901	6.30839	6.37746	6.61199	4.95056	6.56586	6.69224	6.4242	6.18031	6.10092	6.94492	6.5124	6.5207	6.23559	6.19162	6.9445	6.167	6.28611	6.06295	6.48005	6.08312	6.74838	6.29053	6.70317	6.23728	6.19093	6.69207	6.44935	7.09794	6.52446	6.49657	6.03674	6.18628	6.34992	7.00733
ARL8B	5.74721	5.07818	4.84807	6.16699	5.77865	5.16724	5.2597	4.95166	5.22679	5.13052	5.34277	4.35439	5.15066	5.75108	6.72075	7.44075	6.39215	7.19033	6.6647	5.06051	5.16085	5.40939	5.57482	4.98031	4.79185	5.67436	5.14194	5.54712	5.24393	5.73923	5.81853	5.26613	5.01461	6.03185	5.5061	5.57207	4.71967	5.61456	6.00069	5.9533	6.53906	4.82023
ARL9	4.73777	5.43858	5.50669	4.8296	5.01537	5.05877	5.30727	5.40651	5.4384	4.86279	5.60592	5.65465	5.18299	4.8985	4.86259	4.61855	4.8287	4.26844	4.75245	4.76218	5.53493	4.93111	4.57658	5.10691	5.24309	4.90605	5.24217	4.85134	4.26844	4.78019	4.6399	5.48789	4.3613	4.64092	4.97846	4.53956	5.05416	5.48424	5.03166	5.18564	4.72324	4.45248
ARMC1	6.43698	5.98125	5.79998	6.13582	6.3278	5.86625	5.96305	6.07345	5.79005	5.85246	5.90119	6.03102	5.76511	6.24334	6.85846	7.33652	6.45369	7.19383	6.56941	5.85922	7.16557	5.85117	5.70219	5.93073	5.94907	6.23936	5.78864	6.06588	6.20878	6.37455	6.00611	5.74081	5.93837	6.08577	5.83224	5.44336	6.05729	6.07831	6.32228	5.99848	7.01114	5.8574
ARMC10	6.05237	5.40621	5.49046	5.43098	5.46324	5.70552	5.71689	5.80634	5.53458	5.14951	5.62971	4.48774	5.36602	5.7452	6.11493	6.36139	5.36965	6.70572	5.60485	5.32124	5.98997	5.73882	5.44874	5.60344	5.47784	5.56721	5.47318	5.25288	5.06856	6.2127	5.50786	5.37604	5.55649	5.26542	5.12989	5.11183	5.41906	5.55795	5.90838	5.43895	6.16814	5.41155
ARMC12	5.86076	6.22665	6.20989	5.84588	6.00155	6.28163	6.23464	6.36792	6.04823	5.76521	6.26378	4.38719	6.12225	5.08241	5.51723	4.68529	5.49532	3.84463	5.13997	6.22783	4.75389	6.00578	5.57349	6.06293	5.89122	6.09147	5.86864	5.75023	5.29971	5.02696	5.40013	6.38076	5.04417	5.53945	5.95737	5.27216	5.92857	5.9294	5.88733	5.93472	4.59631	4.97747
ARMC2	5.1399	5.51693	5.52816	5.00979	5.25742	5.45376	5.45271	5.40675	5.45692	5.15388	5.55609	5.09413	5.33536	4.29324	5.18611	4.23658	4.76814	3.88926	5.11356	5.10105	5.96666	5.91895	5.01537	5.73476	5.24886	5.10443	5.17565	4.73483	5.25431	4.7084	4.81243	5.47788	4.64336	4.54226	5.13714	4.7745	5.41265	5.48408	5.3555	5.44695	4.63599	5.24905
ARMC3	3.70616	4.26541	4.24594	3.80156	4.09762	4.12995	4.264	4.26996	4.04268	3.7953	4.66528	5.04772	4.03404	3.97545	3.6402	2.93035	3.25601	2.54563	3.37108	3.87838	3.87044	4.01195	3.59807	4.02755	4.35245	4.20106	4.04186	3.83334	3.79637	3.50232	3.70408	4.24225	3.29852	3.56085	4.1509	3.52361	3.73737	4.26875	4.13693	4.02314	3.10739	3.94866
ARMC4	4.45924	5.5742	5.67941	4.87763	5.82712	5.05889	5.61465	5.17818	5.38407	4.85813	4.93406	4.95986	4.93909	4.43942	5.72207	5.06305	4.36496	4.75374	5.73772	4.84564	5.58161	5.11668	4.43292	5.03977	4.4397	5.10952	4.93675	4.36208	4.64799	4.71844	4.52594	5.28663	4.15867	4.34981	4.41212	4.30203	5.00727	5.6244	5.12686	4.84736	5.39178	5.5065
ARMC5	5.84132	6.02144	5.71853	6.49483	5.91811	6.02861	5.84246	5.99446	6.3697	6.1771	5.84522	5.4858	6.2912	6.22204	5.19698	5.62683	6.14858	5.76499	5.8146	6.34459	5.72728	6.37773	6.18395	6.22643	6.33644	6.34025	6.32336	6.30973	6.42311	6.22386	6.13322	6.30567	6.06272	5.94849	6.09006	6.01001	5.74406	5.97115	5.8735	5.94979	5.43977	5.87202
ARMC6	6.29436	6.44424	6.25049	6.22641	5.95057	6.41261	6.06151	6.27128	6.28585	6.4284	6.32129	4.81126	6.1467	6.42399	5.5583	5.80093	5.90205	5.66623	5.72519	6.1884	6.05783	6.40152	6.62483	6.10523	6.57589	6.03932	6.25866	6.26026	6.45656	6.40672	6.37686	6.25695	6.01199	6.22592	6.2496	6.63654	6.0281	6.42109	5.8321	6.19398	5.73349	6.15695
ARMC7	5.50504	6.17265	6.01908	5.52754	5.64173	6.06694	5.8941	6.19494	5.84767	5.99768	6.05194	6.19477	6.07807	5.94044	5.48079	4.80126	5.09432	5.05706	5.34417	5.88649	5.38018	5.77246	5.61329	5.82304	5.82485	5.84523	5.94388	5.81635	5.73904	5.50504	5.62282	5.73987	5.79361	5.62722	6.13768	6.20603	5.78327	5.89335	5.63538	5.84272	5.16075	5.77724
ARMC8	3.84208	4.25399	3.85551	3.79916	3.90587	3.8903	3.95299	4.27135	3.93694	3.71981	3.98787	4.95329	4.16169	3.48138	4.24843	5.08402	4.17852	4.30909	4.17624	4.02251	4.13924	4.09425	3.73933	4.00471	3.79836	3.73413	3.74108	3.77469	3.7229	3.44434	3.53247	4.20959	3.77084	3.58511	3.64554	3.75004	3.97652	4.19505	3.56838	3.9316	4.22391	3.69218
ARMC9	5.94902	5.23948	5.33854	6.08151	5.01659	5.11107	5.42697	5.31566	5.40536	6.17386	5.1652	6.12265	5.32599	4.71305	5.54645	5.90794	5.86682	6.61569	5.68491	5.31444	4.8781	5.06589	5.57689	5.12143	5.02494	4.74754	5.2043	5.53752	4.9585	4.73787	5.37538	5.70939	5.34914	5.08219	5.29502	5.61514	5.56778	4.8405	4.9397	5.08023	5.89595	5.19958
ARMCX1	2.61935	3.28824	2.7184	3.07246	3.24104	3.07594	2.76091	2.49805	2.70472	2.65233	3.03947	5.23377	2.78861	4.10654	6.46645	6.93039	5.18259	6.08003	5.52957	3.70196	4.17114	2.64043	3.04311	2.57229	2.53782	2.56262	2.5481	3.02085	2.71529	2.70627	3.17504	2.91892	3.17356	3.11046	3.03583	3.07642	3.54693	2.99038	3.59374	2.60424	6.37037	2.63848
ARMCX2	1.87924	2.24771	2.13743	2.35396	2.35507	2.06728	2.1964	1.94119	2.00262	2.05248	2.26312	5.15601	2.10551	2.41615	3.44815	4.8381	3.1113	3.82767	2.6763	2.62236	2.501	1.97684	2.25078	2.1323	2.06063	1.883	2.09218	2.24807	1.91914	1.97854	2.27405	2.31296	1.89304	2.18267	2.19875	2.33979	2.13247	2.16103	2.53931	1.84477	3.8012	1.91817
ARMCX3	4.96105	4.77108	3.80558	5.08433	5.05204	4.45263	3.78479	4.32336	4.29476	4.62538	4.08221	5.21892	4.25083	5.55739	6.78365	7.36922	6.27162	6.81959	6.10568	5.41884	4.44656	4.27242	4.15997	4.04738	4.22484	3.63979	4.31198	4.89639	5.45571	4.88582	5.32794	4.6585	5.10784	4.91811	4.9366	4.80151	4.42974	4.39643	4.88792	4.10676	6.7478	4.2519
ARMCX4	5.89959	6.52629	6.66664	5.96899	6.46435	6.39912	6.44112	6.71743	6.60375	6.4052	6.67446	5.32116	6.5562	6.18323	6.02623	6.44103	6.2176	6.00307	6.18534	6.3109	6.68633	6.30276	6.10773	6.21709	6.39046	6.15977	6.62516	6.39701	5.69292	5.60605	6.10053	6.5843	6.11362	5.70941	6.14756	6.39421	6.70821	6.37264	6.34525	6.44228	6.29394	6.07731
ARMCX5	3.19316	2.66897	2.71262	2.88287	3.07163	2.44136	2.82868	3.2645	2.83665	3.42225	3.01792	3.56507	2.67565	3.76198	3.55545	4.21811	3.23932	3.41082	3.14664	2.82796	3.93	3.21282	3.09406	2.92518	2.89686	3.07493	3.29637	2.8117	3.84854	4.12116	3.35916	2.91647	3.56314	2.99311	2.97185	2.96304	3.33568	3.17469	3.13853	2.91413	3.78567	2.95794
ARMCX5-GPRASP2 /// GPRASP2	3.24115	3.76697	3.77557	3.32396	4.45669	3.76238	3.86473	3.87113	3.99671	4.06671	4.18144	3.9009	3.47868	4.14061	4.80867	5.42161	4.26878	5.26878	3.95441	3.82441	4.86467	3.28457	3.7405	3.67898	3.15106	3.65059	3.55653	4.04067	3.63804	3.63828	3.91669	3.52695	3.06293	3.06576	4.59788	3.64797	3.30606	3.8477	3.59303	3.39885	4.4354	3.59246
ARMCX6	5.87515	5.02852	4.97678	5.32506	5.62955	4.60836	5.78482	5.12023	5.40469	4.85317	5.55668	5.06618	5.55182	5.62132	6.93505	7.27009	6.49471	6.93245	6.06708	6.36333	5.16665	5.58662	5.62288	5.40067	5.19014	5.8067	5.68222	5.38064	6.06125	6.25027	5.98324	5.6107	5.59537	6.32169	5.79746	5.27576	5.53101	5.83831	5.43758	5.10124	6.39349	5.97389
ARMS2	5.96561	5.99623	6.56149	5.97943	5.85141	6.15547	6.36991	6.05063	6.39021	5.58025	5.80461	5.63003	6.18725	5.37192	5.48576	4.93864	5.50489	4.75511	4.94133	5.77852	5.30891	5.64759	5.64099	6.0677	6.29149	5.95534	6.1546	5.58781	5.1225	5.3498	5.32992	6.07233	5.72848	5.42772	5.90687	5.44286	5.89421	5.83103	5.69683	6.34253	4.79119	5.31066
ARMT1	2.79012	3.16457	3.26375	2.79379	2.87546	2.96129	2.86999	2.92881	2.84624	2.97178	2.80344	4.72104	2.93782	3.01046	3.31048	3.26321	3.04979	3.51403	2.71546	2.87387	3.48831	2.97257	2.81541	2.75398	2.93916	2.76815	2.84856	2.78072	2.81629	2.97103	2.77668	2.97964	2.71464	2.73949	3.08832	2.98545	3.0177	3.0583	3.05264	2.97431	3.4384	2.97838
ARNT	5.69238	5.25601	5.73697	6.19679	5.22589	5.65854	5.7095	5.6752	5.65072	5.67402	5.74764	6.60835	5.20481	5.62084	6.05321	6.72307	5.58768	6.12528	6.08549	5.11602	5.84064	4.88368	5.56752	5.65532	5.21155	5.45882	5.42235	5.7868	5.41826	5.5905	5.61234	5.45981	5.48156	5.6875	5.40365	4.79377	5.42975	5.72429	5.51938	5.6014	6.18443	5.39796
ARNT2	5.74769	6.6433	6.44046	6.17334	6.473	6.18943	6.48255	6.50042	6.57639	5.72592	6.16617	4.89213	6.61008	5.90715	5.82762	5.69088	5.2761	5.5251	5.84943	6.14699	5.33223	5.96699	5.72501	6.66298	6.10775	6.04563	6.16883	6.15142	5.10705	5.25535	5.89549	6.51257	5.59778	5.68954	5.89797	5.41689	6.16872	6.27674	6.05796	6.53907	5.77765	5.4234
ARNTL	3.38332	4.1339	4.5097	4.12005	4.16715	4.22257	3.97194	4.22597	4.1313	3.85311	4.39949	5.79254	3.95006	4.15295	3.87424	4.3988	4.38904	4.36435	3.91102	4.00813	4.1935	4.13469	3.98032	4.02889	4.16071	3.61446	4.19713	4.15636	3.7689	3.68411	3.98454	3.99327	4.34291	3.80198	3.55749	4.37275	4.12828	4.88087	4.07596	4.10791	4.21759	4.79466
ARNTL2	3.86972	3.93466	4.5759	4.78947	4.29882	4.40009	4.19685	4.35685	4.0424	4.36782	4.41648	5.69255	4.15193	4.02048	4.25436	4.17255	4.24915	3.98707	4.47709	4.35145	5.13995	3.95916	3.96935	4.37677	4.60528	3.83204	3.82673	4.18301	4.33152	4.16132	4.43901	4.25436	4.17536	4.14122	5.07387	4.06177	3.99807	4.86654	4.21596	3.72699	3.76902	3.94293
ARPC1A	8.02926	6.20291	6.41126	6.92556	6.17094	6.56143	6.78718	5.91056	6.44525	6.27292	6.33176	5.78425	6.82773	6.74131	7.56656	8.11148	6.71358	7.79642	7.63625	6.84457	4.71115	7.28096	7.09738	6.43618	6.37294	7.37721	6.74604	6.47855	7.10039	8.37935	6.98097	6.65237	6.80126	6.74714	6.9493	5.92492	6.44679	6.18067	6.40089	7.16077	7.78704	5.91307
ARPC1B	7.65823	5.23082	6.06521	7.03759	6.48626	5.93058	6.25883	6.02074	6.36257	6.38717	5.65839	4.93708	6.63409	6.55744	5.88146	6.22106	6.82645	6.22106	6.26181	6.63628	4.52028	6.88988	6.89494	6.54212	6.23117	6.58804	6.32108	7.261	6.86214	7.34174	7.85442	6.6827	6.43517	7.45355	6.1024	6.7152	6.14194	6.50003	6.14664	6.44951	6.47364	7.45528
ARPC2	11.1643	8.60406	8.87704	11.0893	10.3332	10.0722	9.63219	8.89723	10.3165	10.3775	9.31079	5.9564	9.86118	10.1043	10.8951	10.924	11.1219	10.8072	10.2701	10.7443	8.31311	10.2613	10.6196	10.0916	9.94056	10.5013	10.2995	10.6732	10.9478	11.1381	10.9856	10.2109	11.0337	11.1088	10.3082	10.6586	10.5839	10.0333	10.4423	11.0374	10.8718	10.6112
ARPC3	7.02436	6.50264	6.37711	6.86367	6.80745	6.3601	6.75434	6.89065	7.11202	6.62669	6.58277	6.69979	6.80715	6.27361	6.88327	6.82022	6.57381	6.8445	6.76027	7.05462	6.84736	7.24317	6.51197	6.50103	6.68544	7.35541	6.59678	6.79975	7.35994	7.15012	6.91691	6.79748	6.84516	6.94489	6.55844	6.10135	6.56388	6.36817	7.03587	6.96908	7.22948	6.33536
ARPC4	8.18815	6.49036	6.02721	7.94851	7.01714	6.65169	6.45499	6.42829	6.89446	6.91813	6.27949	4.67176	7.22056	8.17949	7.91173	8.50516	8.04037	8.61318	8.53242	7.35332	5.54617	7.40159	8.1466	7.17568	6.62178	7.39065	7.4097	7.84247	7.70437	8.47945	8.41936	7.55033	7.69787	8.20797	7.19401	7.25244	6.89101	6.49834	7.10899	7.82941	8.06416	7.92219
ARPC4-TTLL3 /// TTLL3	5.03126	5.00643	5.29777	4.69169	5.09802	5.0883	5.09587	4.81153	5.19974	5.1781	4.96908	4.63894	5.21922	4.78649	4.60546	4.9569	5.09528	4.46045	5.02737	4.94887	4.4387	5.32582	4.88768	5.08099	5.03918	5.08168	5.37814	5.5283	5.30799	4.86698	4.84688	5.07426	4.82229	5.45073	5.23953	5.50786	5.58523	5.0936	5.00975	5.32409	4.99626	5.19845
ARPC5	7.00662	5.40779	5.06966	7.18628	6.70162	5.77732	5.3028	5.46879	6.31085	5.98151	5.45306	6.00118	5.56525	6.95074	7.69396	7.6725	7.1041	8.07625	7.45512	6.65094	5.50095	5.73259	7.08064	5.74881	6.10546	5.63292	5.91889	6.84024	6.41461	7.1783	7.50188	6.21369	6.73703	7.10214	6.11044	6.01013	6.54384	5.3284	6.96236	6.4512	7.40795	6.92968
ARPC5L	7.4514	5.22576	5.62181	7.05883	5.52949	5.74398	5.81833	5.92323	5.67355	5.87256	5.67116	4.45486	5.75835	5.68793	6.93028	6.45022	6.92576	6.43247	6.78724	6.00533	4.77959	6.15572	6.73337	6.14672	6.43794	6.91238	5.64181	6.53358	7.00168	8.18808	6.46496	5.97334	6.29503	7.02638	5.55569	6.36843	5.93749	5.9182	6.12835	5.97479	6.80457	6.62034
ARPIN	5.1854	5.13078	5.09229	4.46069	5.4223	5.1509	5.1844	5.41465	5.39409	5.052	5.2068	6.12897	5.30887	5.26603	5.49793	5.91936	4.9541	6.30504	5.59736	5.28183	4.8392	5.15658	5.12184	5.51081	5.10528	5.41317	5.38668	5.28954	4.83386	4.79756	5.3402	5.77154	4.78351	4.99467	4.84617	4.79601	5.33894	5.50317	5.25256	5.36045	5.62774	4.51448
ARPP19	3.72331	3.58523	3.33104	3.9028	3.76406	3.19613	3.50586	4.05453	3.32894	3.352	3.69041	6.02201	3.20147	3.73961	6.13996	6.39062	5.09528	6.08662	5.16563	3.97758	4.5002	3.5313	3.70891	3.68109	3.22584	3.59585	3.22201	3.34009	3.46283	3.605	4.01203	3.43364	3.71615	3.63672	3.64554	3.73485	3.50086	3.84815	4.36243	3.51501	5.15965	4.28257
ARPP21	3.76621	4.77356	4.67942	4.156	4.64104	4.86768	4.13705	4.43731	4.57879	4.10313	4.33941	5.06462	4.21328	4.42424	3.30927	2.74979	3.2462	2.14349	3.39662	3.85565	5.51054	3.96785	3.4625	4.12488	3.89914	3.957	4.25351	3.47438	3.93694	3.75464	3.81219	4.38425	3.5171	3.55401	3.69643	3.0942	4.55062	4.97427	4.65616	4.32696	3.37793	4.2519
ARR3	5.89376	6.69793	6.40325	5.83691	6.52291	6.31041	6.24888	6.4313	6.49327	6.07061	6.44495	5.0991	6.47976	5.79429	5.40377	5.31445	5.34868	5.70076	5.32017	6.36355	6.52201	6.31143	5.95678	6.09198	6.55619	6.17106	6.28976	5.77449	6.02552	5.77306	6.06541	6.5153	5.59264	5.70155	6.01328	5.82499	6.0071	6.19987	5.88025	5.92671	5.58385	5.80065
ARRB1	5.98104	5.05603	5.56809	5.83037	5.58216	5.87796	5.33723	4.88256	5.45721	6.0226	5.22842	6.51448	5.22237	5.46632	5.76096	6.22705	5.45094	6.22841	5.96455	5.3099	5.09499	5.42434	5.90993	5.62242	5.84245	5.97178	5.96655	6.11681	6.4635	5.99134	5.53939	5.61381	6.14106	5.16123	6.06303	5.71274	5.46014	5.59547	5.11093	5.76377	6.1822	5.24301
ARRB2	5.92579	5.51085	6.66698	5.92614	5.42605	5.9987	5.80745	5.78546	5.65982	5.62182	6.29506	5.49934	6.21649	5.21067	5.90737	5.86158	5.95709	6.18368	5.1521	6.08484	5.84126	5.92885	5.94508	6.11193	5.9816	5.87639	5.94536	6.18812	5.57288	5.84101	5.85786	5.92394	5.98271	6.33586	6.19313	5.70645	6.06355	6.44792	6.05957	6.23757	6.24207	6.35926
ARRDC1	4.62884	4.99486	4.49626	4.51067	4.4727	4.88753	4.77363	4.70972	5.11556	5.10469	4.87923	3.15502	4.72636	4.7514	3.88336	4.02696	4.63235	4.6735	4.54165	4.87841	4.84909	5.69122	5.69697	5.32905	6.09064	4.87502	4.62383	4.93294	7.082	5.56081	5.1645	4.68026	4.87715	4.95717	5.45487	5.89994	4.1906	4.59865	4.52547	4.81761	4.05376	5.73245
ARRDC1-AS1	5.92385	6.20689	6.38673	5.7876	6.10425	6.55935	6.28337	6.27094	6.14048	6.53826	6.47392	5.22539	6.53611	6.53863	5.97807	5.49387	6.13594	5.85959	6.00346	6.37936	6.65464	6.44091	6.56605	6.44958	7.10765	6.09853	6.56982	6.29788	6.66327	5.7996	6.15932	6.20787	6.52888	6.34148	6.9298	7.01147	6.31571	6.47714	6.07879	6.22539	5.88881	6.35779
ARRDC2	6.28723	6.17122	6.43045	6.3464	6.01276	6.46405	6.17372	6.19149	6.17271	6.14249	6.30642	4.94117	6.20756	6.3473	5.86326	5.89228	6.01026	5.90999	5.68738	5.97733	6.04557	6.33596	6.29772	6.27026	6.34805	5.93471	6.22324	6.3622	5.7831	5.91793	6.38644	6.05264	6.09409	6.30513	6.15972	5.92873	6.16166	6.55449	6.18154	6.37622	5.21252	5.81111
ARRDC3	4.84492	4.28155	4.13725	6.31476	5.08473	3.92324	4.58808	4.84673	4.61792	4.57193	4.54791	4.49745	4.14276	5.70716	5.32048	6.6765	6.07249	6.18589	4.94133	5.33169	6.29461	4.6336	4.71383	4.77835	3.17617	4.00905	4.67988	5.06539	3.89893	4.64379	5.19398	4.67297	5.14881	6.24508	5.22753	4.98398	4.8448	4.78204	6.08536	4.85586	6.23141	6.07556
ARRDC3-AS1	3.07531	4.25648	3.93377	3.2632	3.91792	3.8072	3.71409	3.44061	3.59619	3.27368	3.67033	5.29666	3.34962	2.81616	3.04412	1.9617	2.96171	2.22287	2.92871	3.34975	4.16351	3.59583	3.31962	3.89628	4.06355	3.37762	3.91178	3.25821	3.39441	3.26321	3.14299	4.06711	3.43251	2.89191	3.06078	2.94601	3.33012	3.83469	4.0792	3.82616	2.89032	3.38823
ARRDC4	3.41765	3.4574	2.84886	3.52535	4.37288	3.62708	3.24135	3.64691	3.41902	4.04753	3.48782	4.67176	3.35917	3.7582	6.13321	5.34828	4.9127	5.78769	5.28969	3.36582	4.44538	3.0644	3.71182	3.40118	2.96979	3.49356	3.37516	3.47953	3.18875	2.96238	3.66729	3.68517	4.04861	3.59749	4.5157	3.19352	4.28863	3.972	3.50362	3.45289	5.31661	3.98206
ARRDC5	3.91394	4.87633	4.61801	3.81534	4.0787	4.69126	4.66536	4.61407	4.79265	4.21417	4.58327	5.4753	4.522	4.42715	3.74121	2.92719	4.03708	3.28033	3.8209	4.32413	4.9546	4.14633	4.14989	4.55666	4.52756	4.24682	4.47568	4.01597	3.92457	3.9129	3.95797	4.41419	4.29253	4.43966	4.41126	4.61127	4.39157	4.07748	4.16534	4.2321	3.48433	4.28127
ARSA	5.75459	5.6412	5.88413	5.61396	5.66468	5.55952	5.7517	5.81394	5.72954	6.55243	5.96587	5.03427	5.66826	5.67924	5.03719	5.52558	5.63799	5.54683	6.51121	5.82207	5.87278	5.97262	6.44816	6.37537	6.09508	5.58183	6.05441	7.04125	6.788	5.3435	5.84348	5.97851	6.16204	6.87927	5.90756	7.22924	5.36384	5.83194	5.67517	5.8583	5.55221	7.04
ARSB	4.83254	5.1955	5.17872	5.23628	5.10379	4.87036	5.09686	5.31305	4.94891	4.88638	5.01931	4.67176	4.99429	4.85599	4.90864	5.58858	5.3129	5.66852	5.10975	5.24687	4.7584	5.27236	5.01445	4.90655	4.70129	4.95491	5.11591	4.84525	4.14304	4.48434	4.76895	5.14234	4.82017	4.70372	5.14013	4.5378	5.1108	5.04132	4.76529	5.19279	5.30744	4.57773
ARSD	5.41059	5.49694	5.68704	5.17455	5.65552	5.37307	5.83182	6.00578	5.78352	5.45844	5.56939	4.53949	5.80487	5.47528	5.29787	5.31726	5.3746	4.19056	5.52178	5.52245	5.15816	5.77654	5.26727	5.65038	5.41761	5.64257	5.86337	5.65128	5.87657	5.61659	6.25669	5.67372	5.56846	5.2116	5.84852	4.69825	5.44261	5.42329	5.26218	5.77277	5.01423	6.03829
ARSE	8.27199	7.23899	7.26159	6.36393	7.03221	7.12282	7.46216	7.38221	7.45029	7.08094	7.24015	5.86933	7.38255	6.85328	6.1276	5.58605	6.32623	5.64285	5.93841	7.18621	7.1521	7.88436	6.84527	7.12789	7.37026	8.24722	7.38359	7.18975	8.46021	7.28034	7.66883	7.25332	6.89522	7.07045	7.35098	6.83181	7.40128	7.20876	6.97946	7.11846	5.77582	6.94204
ARSF	4.52237	5.21942	5.44778	4.46019	4.79023	5.30613	5.09363	5.10116	5.60801	5.40814	4.87596	4.67176	4.97502	4.31027	4.58271	4.05869	4.3353	4.19319	4.3553	4.56526	4.44982	4.84077	4.34428	4.87332	5.10373	4.81552	4.69242	4.59935	4.67311	4.52235	4.52252	5.02196	4.63056	4.75873	4.77376	4.91637	5.48413	4.8554	4.67909	4.74172	4.09678	4.43906
ARSG	8.1974	7.93017	7.98716	8.23691	8.19383	7.90026	8.45864	8.4648	8.01097	7.71614	7.91346	4.12364	8.00911	7.20093	7.3005	6.98422	8.06739	7.07356	6.73887	8.02216	6.32457	7.10539	7.67908	8.40013	7.87274	7.99109	7.89277	7.60396	7.56708	7.74098	7.00107	8.21071	8.17252	8.20319	7.53782	8.31224	8.44788	8.15817	7.61789	8.4133	7.99368	8.1978
ARSH	4.73262	5.42949	5.2882	4.69489	5.07811	5.20441	5.8	5.73013	5.51774	4.7281	5.24933	4.80125	5.47263	4.41045	4.38	3.51662	3.98189	3.61761	4.11673	4.84119	4.73631	5.30645	4.48178	4.92352	5.35326	4.99073	5.22548	4.58982	4.58104	4.79756	4.77851	5.56427	3.97216	4.5669	5.05948	4.16508	4.79163	4.5644	4.94726	4.93652	4.0679	4.2621
ARSI	4.6514	5.12676	5.48495	4.72023	5.00344	5.16021	5.15297	5.20044	5.11902	5.27074	5.12514	6.24406	5.12922	4.93264	4.703	4.23609	4.63155	4.17153	4.38054	5.05202	4.54779	4.73935	5.19007	4.94863	5.00408	4.71843	4.73893	5.50464	4.57071	4.45113	5.39652	5.01345	4.89191	5.07864	5.14454	5.80025	4.99066	5.10581	4.73223	5.0218	4.40611	5.13727
ARSJ	3.01492	3.57463	3.50224	3.3708	3.37104	3.49376	3.35324	3.85607	3.63042	3.55844	3.36725	4.8209	3.39643	3.17286	3.33256	3.40152	3.29187	3.21414	3.30369	3.15806	4.5195	3.41772	3.42298	3.40673	3.25759	3.3675	3.58075	3.1777	3.18705	3.16612	3.25813	3.39101	3.43911	3.5028	3.51399	3.42296	3.42515	3.75073	3.61026	3.43131	3.35704	4.03411
ARSK	3.52573	4.30411	4.48063	4.25676	4.6745	4.19145	3.87066	4.45801	4.23917	3.98511	3.98794	3.3329	3.75294	4.31584	3.73646	4.69131	3.77664	3.43985	3.39806	3.75397	6.29714	3.9193	3.5647	4.01218	3.55977	3.74239	3.90588	4.1695	4.26827	3.5344	3.49698	4.01211	3.81997	3.84799	4.43907	3.58283	4.03306	4.48626	3.89372	3.76243	4.0243	4.62175
ART1	5.18214	6.19577	5.61031	5.27756	5.67145	5.8024	5.77421	5.58923	5.65037	5.5883	5.88025	5.09979	5.83791	5.38531	5.15416	4.54358	4.84976	4.05958	4.97024	5.47014	5.89994	5.36532	5.46275	5.69005	5.98013	5.46549	5.82817	5.50579	5.32912	4.83732	5.20182	5.86858	5.67647	5.06898	5.49524	5.23356	5.25507	5.59082	5.43051	5.50794	4.43834	5.42784
ART3	4.43193	5.03335	4.96241	4.57969	4.61626	4.74616	4.95088	4.96873	5.02541	4.82609	4.92104	5.38826	4.43973	4.63729	4.31855	4.05217	4.13894	3.94793	4.13399	4.37648	4.60219	4.61624	4.43849	4.78319	4.66662	4.54644	4.90135	4.29336	4.17001	4.25274	4.06547	4.88512	4.41458	4.29577	4.62883	4.05472	4.39278	4.81485	4.72623	4.39685	4.20432	4.56596
ART4	2.8801	3.66669	3.86011	3.17021	3.21937	3.77963	3.23314	3.50644	3.65835	3.62021	3.28413	6.49231	3.22774	2.87802	3.08546	2.16906	3.63745	2.42797	2.40971	3.06009	4.07344	4.05644	3.47225	3.74258	3.87372	2.99503	3.66367	3.18871	2.95081	2.73504	2.94462	3.50985	3.17423	3.27128	4.09575	3.80314	3.05521	3.91212	2.98531	3.04154	3.29216	3.49328
ART5	4.309	4.57027	4.42797	3.95928	4.18268	4.43163	4.61496	4.4136	4.42645	4.25805	4.52766	5.44629	4.72692	4.3864	3.65762	3.71699	3.84541	3.58836	3.7273	4.5727	4.32855	4.41761	4.46372	4.3128	4.66601	4.32306	4.42397	4.31682	4.16948	4.18267	4.19346	4.30192	4.36371	4.60811	4.85184	4.93715	4.12319	4.31766	4.29995	4.56563	3.89385	4.66385
ARTN	5.25755	6.30453	6.39713	5.55741	5.95388	5.92129	6.14598	6.08573	6.28083	6.00991	6.37092	4.9226	6.43436	6.06535	5.35343	4.6981	5.44867	4.54214	5.25331	5.96778	6.44473	5.9775	5.66226	6.21183	5.98666	5.70178	6.25696	5.66098	5.46401	5.24726	5.50925	6.06589	5.58127	5.55349	5.93377	5.63719	5.89666	5.93994	6.08892	6.03798	5.2377	5.91968
ARV1	5.59331	5.58885	5.7322	5.67945	5.7716	5.25034	6.11689	6.38802	5.86062	5.36881	5.47027	6.07979	5.63333	5.21721	6.42828	6.90505	5.82317	5.84978	5.92972	5.44357	5.45668	5.28418	5.0391	5.34447	5.34266	5.47411	5.72958	4.82407	5.31337	5.40171	5.43179	6.0206	4.6487	4.77334	4.87075	5.37683	5.92757	5.31969	5.41822	5.51819	6.80479	5.20309
ARVCF	4.7174	5.2378	5.31601	4.83249	4.71002	5.22224	4.8151	5.16848	4.76101	5.23372	4.96023	6.1484	4.99177	5.31534	4.76192	4.78768	4.7644	4.40109	4.94046	4.90247	4.84553	5.25365	5.09469	5.02862	5.00037	4.78552	5.00935	5.20038	5.33504	4.84793	4.89166	5.12214	5.29636	4.94077	5.28004	5.62094	4.84712	4.96457	4.7124	4.80886	4.23372	5.00497
ARX	2.49518	3.12407	3.18927	2.65125	2.90006	2.80877	2.86237	3.27057	3.17015	3.26003	3.3473	4.51001	2.97772	2.61625	2.6996	2.41438	3.20837	2.58249	2.69004	2.73306	4.07061	2.6602	3.05261	2.86314	3.24787	2.76177	3.23757	2.72115	2.78989	2.60137	2.82782	3.37886	3.12968	2.71904	3.71634	3.46626	2.97772	3.61988	2.90568	3.04078	2.91597	3.15769
AS3MT /// BORCS7-ASMT	3.3365	3.90713	3.86879	3.50471	3.63896	3.75859	3.77961	3.75275	3.82465	3.61544	4.0713	4.79007	3.52644	3.83406	3.48698	3.84995	4.04418	4.00361	3.75019	3.70169	4.02844	3.88012	3.64991	3.69285	3.71638	3.71474	3.48625	3.65423	3.36072	3.63524	3.5417	3.64694	3.60867	3.82438	4.5088	4.25674	3.38129	4.38079	3.66651	3.85194	3.58485	3.66351
ASAH1	5.23041	5.25268	5.00786	4.44985	4.19162	4.72161	4.85456	4.79264	4.43319	4.55294	5.03864	4.67176	4.58666	4.74804	6.73986	7.24354	6.00167	6.56249	6.29051	5.18413	5.28043	4.55463	4.69487	4.70118	4.57727	4.30932	4.66194	4.46026	4.28493	4.42176	4.70504	4.80594	4.85887	5.25431	4.74269	4.0441	4.85255	5.16124	5.10409	4.62396	6.95899	6.00581
ASAH2 /// ASAH2B /// LOC102725241	4.39593	5.31701	4.93367	4.56246	5.36777	4.73336	4.95247	4.99898	4.70459	4.84127	4.98896	3.06427	4.59027	4.64668	3.85637	4.05869	4.21568	4.65073	4.32439	4.51927	6.4228	4.79025	3.75101	4.50534	4.6408	4.83908	4.78774	4.22697	4.61114	4.69796	4.46421	4.6408	4.17011	4.10044	4.5266	3.92354	4.69669	5.1049	4.92265	4.30023	4.42409	4.33921
ASAH2 /// LOC102725241	5.60006	6.24333	6.20989	5.67812	6.2761	5.79043	6.39911	6.22362	6.19746	5.81826	6.40608	4.08272	6.28455	5.86443	5.05354	4.99286	4.73332	4.20826	5.48056	5.9409	5.52092	5.99921	5.40992	6.21795	6.29557	6.043	6.10311	5.56287	5.29896	5.40229	5.29541	5.9367	5.49647	5.08726	4.8005	4.68213	5.85156	6.53401	6.04171	5.81871	4.93169	5.90961
ASAH2B	3.41615	5.33895	4.43588	4.55062	4.42046	3.49853	4.74257	4.98529	4.27977	4.15454	4.38044	4.26159	3.20757	3.96699	2.4729	2.64174	2.73978	2.79092	3.10535	2.68985	6.33607	4.01541	3.1586	3.30486	3.36793	3.6203	3.65688	2.91963	3.56746	3.36996	3.89717	4.2817	2.33707	3.0688	3.03129	2.62936	2.87002	3.36929	3.70434	3.47148	3.06408	3.46032
ASAP1	5.42178	4.34865	4.19173	5.38952	4.76089	4.77991	4.23856	4.63389	4.3774	4.35336	4.50753	5.15234	3.96572	4.63139	5.00425	5.41788	5.04987	5.23022	4.23353	4.91523	5.41758	4.19402	5.22173	4.49127	4.4178	4.08495	4.49571	5.03906	4.5545	4.14719	4.84542	4.63288	4.88966	4.61916	3.8708	4.32963	4.1952	4.54908	4.65818	4.2784	5.85763	5.20852
ASAP1-IT2	5.39441	5.42758	5.39027	5.22123	5.0121	5.3176	5.42734	5.39041	5.68122	4.98074	5.34425	5.83284	5.0289	4.07601	4.442	3.52041	3.5503	3.47741	4.58864	5.01372	4.63852	5.29911	4.59651	5.29955	5.51342	5.40512	5.39974	4.73649	5.07616	4.26908	4.64302	5.10343	4.5158	4.2739	4.29462	4.75229	5.11877	4.73921	4.82142	4.95456	4.07107	4.5661
ASAP2	3.75359	3.77367	3.72864	3.88594	3.86529	3.7287	3.63977	4.03249	3.76399	3.78073	3.59208	6.30034	3.69986	4.11184	4.45001	4.55148	4.12188	4.37929	4.05373	3.67632	4.04436	3.77239	3.88054	3.9029	3.68625	3.82944	3.71764	3.89514	3.71319	3.73625	3.76856	3.64934	4.11867	3.7281	3.79368	3.06518	3.60739	3.6304	4.22557	3.72312	4.46382	4.06641
ASAP3	4.63648	5.39276	5.06691	4.57618	4.91368	5.06696	5.21185	5.03672	5.20805	5.1795	5.21562	5.16006	5.12993	4.70801	4.7257	4.997	5.09745	4.77902	4.57265	5.36222	4.93727	4.88193	4.73318	4.75435	5.0245	5.01603	5.10696	5.39358	4.52402	4.42557	4.87218	5.20946	5.34326	4.48898	5.01982	4.85213	4.84451	4.84617	4.71242	4.87408	5.06928	4.88524
ASB1	5.99139	5.50436	5.67648	5.97271	5.74	5.6935	5.53104	5.51614	5.7577	5.7332	5.50391	4.78708	6.12861	5.86073	6.0144	6.21981	5.81855	5.80039	5.98746	5.98282	5.00268	5.80858	5.72574	5.65632	5.80885	5.52969	5.803	5.88016	5.68377	5.79986	5.64344	5.65339	5.62756	5.56002	5.56729	5.71721	5.72311	5.58354	5.13259	5.78557	5.79934	4.93572
ASB10	5.91926	6.47489	6.52649	6.002	6.25742	6.53465	6.30025	6.38823	6.302	6.24005	6.47032	4.54643	6.43294	6.74456	5.8048	5.36754	6.22968	5.53306	5.74363	6.24811	6.3975	6.00488	6.15943	6.42852	6.47644	5.99427	6.14529	6.03254	6.10182	6.13716	6.22609	6.12437	6.2813	6.37472	6.67391	6.91636	6.24899	6.72283	6.28084	6.41398	5.52371	6.56276
ASB11	3.36582	3.74768	3.54481	3.34094	3.91575	3.46948	3.94155	4.1168	3.48949	3.53717	3.84215	5.8282	3.55198	3.31033	2.36136	2.8768	3.44073	2.3444	3.12287	3.45802	4.28597	3.49396	3.41626	3.75245	3.5689	3.43699	3.44786	3.21453	3.23077	3.34507	3.43595	3.38387	2.87855	2.68122	3.1577	2.55767	3.39879	3.12061	3.55193	3.55074	2.56963	3.34068
ASB12	4.54588	5.0111	5.64669	4.75547	5.19497	4.80989	5.50078	6.50336	5.60318	4.69497	5.19372	4.67176	5.10444	3.95731	3.99801	3.75299	4.34227	3.58132	4.13547	5.2812	4.2527	5.17091	4.61198	5.21865	4.55427	5.40444	5.0566	4.40019	4.48888	4.90798	4.75168	5.76538	3.54545	5.0893	4.11518	4.32367	4.62979	4.73023	4.59212	5.27913	3.67317	4.40147
[truncated: 18,920 more rows]
