# Supplementary material for: Development and Validation of a Nomogram and a Comprehensive Prognostic Analysis of an LncRNA-Associated Competitive Endogenous RNA Network Based on Immune-Related Genes for Locally Advanced Rectal Cancer With Neoadjuvant Therapy
Source: Front Oncol. 2021 Jul 19;11:697948. doi: 10.3389/fonc.2021.697948 (PMC8327778; doi:10.3389/fonc.2021.697948)
Supplement: Supplementary file 13 [file Table_5.xlsx]

## Sheet: Sheet1
geneNames	GSM3374350	GSM3374352	GSM3374356	GSM3374362	GSM3374366	GSM3374368	GSM3374369	GSM3374370	GSM3374386	GSM3374396	GSM3374401	GSM3374412	GSM3374413	GSM3374414	GSM3374415	GSM3374353	GSM3374354	GSM3374355	GSM3374357	GSM3374358	GSM3374359	GSM3374360	GSM3374361	GSM3374363	GSM3374364	GSM3374365	GSM3374367	GSM3374371	GSM3374372	GSM3374373	GSM3374374	GSM3374375	GSM3374376	GSM3374377	GSM3374378	GSM3374379	GSM3374380	GSM3374381	GSM3374382	GSM3374384	GSM3374387	GSM3374388	GSM3374392	GSM3374394	GSM3374398	GSM3374400	GSM3374402	GSM3374403	GSM3374404
A1BG	5.38	5.64	5.4	4.8	5.1	4.97	5.38	4.88	5.46	4.65	4.89	4.84	5.13	4.69	4.91	5.87	5.65	5.54	4.83	4.78	4.7	4.92	5	4.99	4.7	4.89	4.75	4.78	4.53	4.91	4.85	4.94	5.02	5.11	5.07	4.85	5.3	5.23	5.02	5.56	5.05	5.52	4.82	4.56	4.75	5.06	4.48	4.77	4.72
A1BG-AS1	5.13	5.05	4.89	4.73	4.28	4.46	4.42	4.56	4.16	4.24	4.46	3.72	3.39	3.85	3.68	4.75	4.79	4.67	4.95	4.78	4.79	4.51	4.7	4.73	4.87	4.49	4.36	4.36	4.06	4.02	4.42	4.1	4.27	4.07	4.57	4.76	4.43	4.2	4.6	4.16	4.46	4.58	4.37	4.42	4.07	4.31	3.67	4.08	4.28
A1CF	6.275	8.14	7.21	6.08	7.54	7.465	7.33	6.95	6.125	8.49	7.86	7.56	7.98	6.75	7.04	7.68	5.865	8.06	8.07	7.98	8.315	6.78	6.785	7.875	6.85	7.74	7.19	6.435	7.57	7.03	6.195	8.27	7.03	6.47	7.12	7.31	5.7	7.92	7.865	6.595	7.075	5.625	7.345	8.74	4.815	7.02	7.57	7.435	7.915
A2M	7.615	7.835	7.465	6.82	7.865	7.64	7.53	6.285	8.02	7.57	7.595	7.895	7.57	6.765	7.01	8.01	7.605	8.12	7.555	7.815	7.28	7.3	7.16	8.055	7.505	7.335	7.095	7.16	6.95	6.655	7.03	7.35	7.025	6.925	7.635	7.02	7.1	7.65	7.385	6.79	7.255	7.755	7.01	7.51	7.165	7.335	7.295	7.27	7.345
A2M-AS1	3.77	4.5	4.29	3.02	4.96	4.03	4.49	3.17	4.95	4.02	3.72	4.39	4.54	3.83	3.47	4.3	3.93	5.13	3.95	3.59	3.47	3.61	3.41	5.14	3.83	3.39	2.99	3.6	3.62	3.08	3.38	3.95	3.42	3.31	3.98	3.48	3.79	4.42	4.15	3.33	3.66	4.9	3.12	4.19	3.33	3.48	3.55	3.55	4.04
A2ML1	3.115	2.775	3.295	3.34	3.195	3.035	3.255	3.15	3.06	3.045	2.97	3.16	3.065	3.54	3.095	3.185	2.94	3.055	3.1	3.035	3.165	3.105	3.32	2.98	2.95	3.27	2.895	3.155	3.29	3.07	3.01	3.09	3.23	3.26	3.195	3.13	3.21	2.965	3.015	2.955	2.88	3.09	3.09	3.015	3.025	3.115	3.205	3.19	3.01
A2MP1	3.97	4.15	3.95	3.78	3.65	3.68	3.88	3.9	4.14	4.25	3.83	3.65	3.76	4.19	4.01	3.95	3.99	4.07	4.14	4.35	3.8	3.62	4.57	3.9	3.92	4.19	3.66	4.26	3.77	4.11	4.06	3.88	4.07	4.09	3.72	3.71	3.81	3.75	3.87	3.55	3.75	3.7	4.16	3.87	3.63	3.75	3.96	3.94	3.98
A4GALT	6.74	6.49	6.73	6.12	5.74	5.8	5.73	6.24	6.87	6.15	6.29	5.12	4.97	5.31	4.87	6.52	6.25	6.15	6.12	6.77	5.9	5.97	6.5	5.91	6.49	6.17	5.83	6.22	5.91	5.46	5.58	5.5	5.36	5.91	6.18	5.55	5.91	5.49	5.62	5.61	5.33	7.16	5.94	6	5.56	5.93	5.22	5.02	5.12
A4GNT	3.42	3.52	3.61	3.64	3.44	3.47	4.08	3.87	3.42	3.39	3.47	3.33	3.53	3.66	3.28	3.42	3.67	3.13	3.66	3.7	3.99	3.57	3.48	3.64	3.44	3.69	3.7	3.59	3.57	3.64	3.72	3.74	3.57	3.79	3.58	3.67	3.56	3.56	3.35	3.45	3.26	3.52	3.4	3.4	3.33	3.5	3.72	3.24	3.56
AA06	4.19	4.7	4.11	4.4	4.23	3.73	4.26	4.54	3.99	3.8	4.05	3.89	3.99	4.22	3.89	4.42	4.55	4.26	4.77	4	4.8	4.07	4.23	4.02	4.2	4.44	4.01	4.45	4.95	4.63	4.49	4.42	4.4	4.55	4.51	4.25	4.67	4.01	3.94	3.92	3.93	3.82	4.1	4.18	3.79	4.2	4.18	3.92	4.32
AAAS	7.83	7.7	7.58	8.18	7.89	7.29	7.72	8.02	6.19	7.32	7.33	7.44	7.23	7.94	7.23	7.7	7.84	7.42	7.67	8.1	7.98	7.47	8.15	7.95	8.05	8.19	7.51	7.66	7.6	7.57	7.79	7.85	7.84	8.02	7.49	7.84	8.11	6.44	6.49	6.39	6.41	6.28	7.62	7.12	7.52	7.35	7.63	7.63	7.73
AACS	7.99	8.06	8.17	8.15	7.4	7.83	7.69	8.24	7.31	7.94	7.74	7.74	7.99	8.33	7.97	7.94	7.94	8.02	8.02	7.97	8.43	8.25	7.08	7.84	7.47	7.89	8.2	7.58	7.29	7.91	7.73	7.98	8.05	8.01	7.42	7.67	7.63	8.02	7.88	7.96	8.16	7.54	7.92	8.04	7.86	7.14	7.92	8.04	7.7
AACSP1	2.59	2.74	2.83	2.85	2.72	2.78	2.57	2.66	2.52	2.63	3.01	2.38	2.58	2.78	2.32	2.49	2.93	2.5	2.92	2.62	2.78	2.4	2.82	2.39	2.77	2.63	3.41	2.64	2.38	2.99	2.74	2.65	2.73	2.41	2.63	2.47	2.32	2.61	2.61	2.67	2.52	2.37	2.63	2.64	2.56	2.71	2.54	2.65	2.62
AADAC	4.49	4.37	4.02	4.03	3.67	4.01	4.93	4.23	4.28	3.75	4.1	4.33	3.84	4.04	3.61	3.79	4.43	3.91	3.93	3.76	4.38	4.48	4.4	4.14	3.51	4.35	3.92	4.29	4.28	4.37	4.14	5.17	4.17	4.21	5.64	4.29	4.12	3.66	4.12	4.94	4.52	6.13	3.75	4.21	4.15	4.02	4.84	4.83	4.46
AADACL2	2.34	2.42	2.18	2.37	2.49	2.68	2.56	2.68	2.59	2.62	2.24	2.44	2.43	2.53	2.62	2.41	2.46	2.51	2.55	2.38	2.78	2.41	2.91	2.34	2.44	2.79	2.56	2.62	2.47	2.48	2.67	2.73	2.49	2.69	2.36	2.69	2.68	2.35	2.45	2.62	2.32	2.43	2.46	2.37	2.34	2.22	2.54	2.66	2.36
AADACP1	4.08	4.74	4.72	3.02	3.76	3.5	4.1	3.48	4.93	4.04	3.81	5	3.92	3.75	4.27	4.85	3.57	5.43	3.58	3.88	4.09	3.75	3.5	4.32	3.61	4.26	3.54	6.02	3.29	4.03	3.75	3.65	3.69	3.3	5.84	3.17	3.4	5.03	5.37	6.35	4.2	4.46	3.82	5.21	3.79	4.38	4.56	4.33	6.14
AADAT	5.19	5.65	5.72	5.65	5.74	5.92	5.38	6.45	5.47	5.57	6.16	5.66	5.72	5.5	6.3	5.28	6.45	5.48	5.61	5.25	5.71	5.91	6.16	5.23	6.35	5.27	6.74	6.71	6.11	6.62	6.24	5.23	5.34	5.35	4.98	6.1	5.8	5.87	5.69	6.35	5.77	6.23	7.22	5.19	6.92	5.66	6.43	6.49	6.21
AAED1	7.34	7.2	7.33	6.66	6.76	6.71	7.36	6.46	8.62	6.47	6.45	6.95	6.45	6.37	6.17	6.83	7.7	6.96	5.52	6.82	5.57	6.46	5.72	6.91	6.74	6.73	7.01	7.32	6.96	6.18	7.12	6.39	7.18	6.98	6.95	6.77	7.42	7.09	7.68	8.7	6.83	8.2	6.03	6.06	6.7	6.7	5.93	5.77	5.92
AAGAB	6.36333	6.43	6.45333	5.66333	6.17333	6.64333	5.83333	5.85667	6.22333	6.13667	5.98333	6.47333	6.18	6.08667	5.93	6.15333	6.43333	6.19333	6.40667	6.31	6.47	6.15667	5.85333	6.06667	5.81667	6.15667	6.04667	5.66333	5.72333	6.01333	6.03	6.31667	5.76333	6.11	5.86333	6.14667	6.27667	6.18333	6.68	6.09333	6.15667	5.65667	6.15333	6.44667	6.78667	5.69667	6.08667	6.36	5.90333
AAK1	4.94714	4.99857	4.97571	5.00714	5.32429	5.21286	5.25286	5.05714	5.27429	5.37143	5.16857	5.04143	5.28714	5.40571	5.33286	5.02143	4.94857	5.24857	5.24286	5.41286	5.37714	5.07	5.04857	5.32571	5.03286	5.41857	4.98857	5.16571	5.17286	5.02286	5.06714	5.21143	5.06857	5.27714	5.11429	5.26857	5.11714	5.23429	5.23714	4.86143	5.18571	5.31857	4.91286	5.19571	5.11286	4.93571	5.13857	5.06429	5.05571
AAMDC	5.63	5.94	6.17333	5.24333	5.31333	5.29667	5.42333	5.08667	5.49667	5.21	5.38667	4.82667	4.87	5.04333	6.03667	5.77	5.80667	5.95	5.22	4.97667	4.94	4.99	5.01	5.05333	4.97	5.35667	5.47	5.09667	5.36	5.46333	4.92667	5.11	4.92667	5.40667	4.60667	4.99	5.43667	5.85333	5.65	5.72667	5.34333	5.58	5.09333	5.36667	5.15333	5.80333	4.66333	4.75667	5.34
AAMP	8.1	8.16	7.91	8.12	7.98	8.08	8.19	8.52	7.88	8.13	8.14	8	7.8	8.97	8.26	8.09	7.83	7.97	8.17	8.06	8.31	8.4	7.91	8.04	8.19	7.8	8.1	8.07	8.3	8.37	7.87	8.38	8.38	8.94	8.21	8.27	8.38	8.31	8.16	8.63	8.5	7.87	8.24	8.17	8.45	8.63	8.65	8.55	8.35
AANAT	3.68	3.16	3.23	3.07	2.72	2.89	3.34	2.94	2.92	2.61	3.05	3.23	3.32	3.59	2.83	3.22	3.03	3.05	3.19	3.12	3.13	2.86	2.81	2.64	3.03	2.85	2.6	3	2.68	3.41	2.99	2.83	2.99	3.3	2.83	3.02	3.33	3.27	2.99	2.95	2.98	3.23	2.92	3.07	2.85	3.22	2.9	2.91	3
AAR2	8.3	7.72	8.1	7.69	7.63	7.97	7.77	7.38	7.41	7.27	7.48	7.67	7.51	8.5	7.78	7.75	7.71	7.74	8.07	7.25	7.14	8.17	7.88	7.5	8.55	7.59	8.23	7.92	8.47	8.47	7.71	7.68	7.91	8.13	7.71	8.29	8.14	7.55	7.68	8.64	8.38	7.62	7.7	7.24	7.52	8.09	8.2	8.2	7.68
AARS	9.65	9.04	9.56	9.55	9.03	9.1	9.02	9.21	8.72	8.67	9.16	8.76	8.9	9.77	8.83	9.44	9.26	9.1	9.32	9.04	8.59	8.75	10.31	8.95	10.62	9.32	9.47	9.21	9.31	9.03	9.57	9.05	9.51	9.51	8.84	9.32	9.37	8.61	8.98	8.37	9.62	9.17	9.25	8.99	9.9	9.07	9.8	9.79	9.17
AARS2	6.075	6.21	6.115	6.37	6.065	6.34	6.08	6.425	6.08	6.14	6.19	6.395	6.315	6.92	6.33	6.125	6.85	6.08	6.125	5.965	6.19	6.165	6.37	6.175	6.185	6.03	6.21	6.235	5.915	6.17	6.01	6.325	6.57	6.42	6.46	6.14	6.09	6.3	6.075	6.735	6.155	6.02	6.485	6.035	6.28	6.44	6.38	6.41	6.33
AASDH	6.87	6.53	6.295	6.63	6.73	6.41	6.49	6.86	7.035	6.835	6.51	6.625	6.77	6.06	7.11	6.09	6.635	6.495	6.385	6.505	6.615	6.33	6.255	6.795	6.44	6.08	6.28	6.485	6.48	6.565	6.425	6.465	6.11	6.475	6.285	6.515	6.175	7.405	7.03	7.735	7.33	7.3	7.235	6.76	6.65	6.505	6.285	6.56	6.925
AASDHPPT	5.97333	5.93333	6.36	5.72667	5.55667	6.10333	5.92	6.11333	6.28667	5.88	5.84	6.19	6.1	6.01667	6.25667	5.78667	6.29667	5.96333	5.54667	5.10667	5.41333	6.05667	5.55	5.41667	5.87333	5.19333	6.25333	6.08333	6.33667	6.15333	6.21	5.68333	6.38	6.18667	5.56333	5.87667	6.20667	6.39333	6.41333	6.20333	6.79	6.32333	6.52667	5.90667	6.07667	6.50667	6.45	6.47	6.22
AASS	3.965	4.105	4.12	3.54	4.36	4.445	3.77	3.435	6.07	4.305	4.105	4.75	4.505	3.415	3.84	4.27	4.19	4.07	3.795	4.41	3.65	3.75	3.94	3.975	4.425	3.62	4.02	3.82	3.58	3.675	3.92	3.68	3.88	3.57	3.72	3.57	3.735	4.705	4.665	4.545	4.54	6.435	3.765	4.01	4.76	3.665	4.025	3.92	3.875
AATF	9.23	8.54	9.09	8.53	8.03	8.42	8.38	8.55	8	8.01	8.4	7.8	7.77	8.94	8.34	8.78	8.95	8.54	8.52	7.95	8.1	9.4	8.74	8.13	8.7	8.09	8.8	8.49	8.7	8.6	8.5	7.79	8.71	8.89	8.8	8.75	8.91	8.21	7.97	8.61	8.62	7.94	8.59	8.24	8.88	8.93	8.81	8.83	8.01
AATK	7.06	7.33	6.88	7.57	7.34	6.74	7.52	7.48	7.49	7.11	6.89	7.83	7.74	7.86	7.42	7.01	6.8	7.46	7.6	7.81	7.62	7.08	8.06	7.44	7.37	7.74	7.05	7.35	7.03	7.05	7.37	7.53	6.89	7.27	7.4	7.12	7.14	6.91	6.53	6.32	7.06	6.82	6.87	6.72	7.09	7.06	7.93	7.81	6.52
AB488780	5.75	6.36	6.13	5.99	6.23	6.18	6.1	6.56	6.33	6.12	6.36	6.07	6.74	6.81	6.47	6.27	5.41	6.3	6.59	6.13	6.21	6.23	6.27	6.37	6.32	5.84	6.54	6.32	6.54	6.85	6.89	6.76	6.74	6.74	6.02	6.17	6.34	6.73	6.12	5.66	6.74	6.61	6.5	6.42	5.92	6.46	6.26	6.58	6.7
ABAT	6.68333	6.51667	5.78667	4.60333	5.48333	6.13	5.76667	4.51333	5.58333	6.42333	6.08333	6.05	5.73	6.52333	6.04667	6.10667	5.65	6.68	5.44	5.66333	6.29	4.91667	4.5	6.08333	6.58667	5.19333	5.77	6.68667	7.61	6.12333	5.31	5.44333	6.38333	4.29667	6.42667	5.62	5.87333	6.95667	6.04667	5.84	7.63667	6.25	6.47	6.10667	7.57667	5.28333	5.93	6.14	6.22333
ABCA1	5.085	5.0275	5.0275	5.39	5.625	5.1325	5.1625	4.56	6.4025	5.4525	5.0725	5.2925	5.57	4.805	5.65	5.275	5.225	5.3025	4.8125	5.2925	4.8275	4.715	4.6	5.17	5.15	4.885	4.9925	5.0425	5.3125	4.48	4.5575	5.0675	5.2725	4.8875	4.9325	4.9875	4.7525	5.545	5.3225	4.485	4.97	5.8625	4.9075	5.51	4.6475	5.12	5.305	5.3525	5.2775
ABCA11P	5.19	5.01	5.08	5.08	5.4	4.88	5.59	5.54	5.47	6.07	5.92	5.5	5.45	4.91	5.63	4.94	4.57	5.12	5.38	4.95	5.82	4.78	5.05	5.56	5.49	4.84	5.37	5.82	5.4	5.11	5.82	5.74	5.7	4.92	6.11	5.03	5.27	6.83	6.1	5.88	6.58	6.02	6.42	5.44	5.82	6.5	5.53	5.56	5.99
ABCA12	3.93	2.88	2.97	2.45	2.78	3.64	3.01	2.37	2.18	2.88	3.28	2.56	2.39	2.47	3.46	2.69	4.31	2.36	2.96	2.86	2.6	2.41	3.3	2.35	2.62	3.4	2.84	2.34	3.07	2.36	2.5	2.58	2.33	2.77	2.94	3.34	2.69	2.28	4.43	3.13	2.28	2.34	2.65	2.35	5.52	2.84	2.42	2.68	2.48
ABCA13	2.31333	2.13	2.23	2.43	2.25333	2.23667	2.23	2.27	2.33333	2.21333	2.24	2.13667	2.21	2.15	2.20333	2.45333	2.15333	2.21667	2.27	2.46333	2.23667	2.27	2.5	2.43	2.24	2.35667	2.24667	3.06667	2.25	2.28333	2.42667	2.17	2.33667	2.24667	2.25667	2.24333	2.33667	2.31667	2.42667	2.18667	2.46333	2.2	2.15	2.44667	2.60667	2.14333	2.15	2.16333	2.47333
ABCA17P	3.36	3.57	3.48	2.51	2.91	2.94	2.82	2.96	3.37	2.99	3.47	2.94	3.05	3.52	2.99	2.82	3.27	3.37	3.52	2.96	2.91	2.79	3.18	3.06	2.97	2.98	2.96	2.73	2.71	3.56	3.39	2.99	2.99	3.07	2.97	3.11	2.98	2.8	3.24	5.78	3.09	2.88	2.95	2.8	3.27	3.46	2.68	2.97	2.63
ABCA2	6.03	5.85	5.81667	6.09667	5.44333	5.00667	5.14	5.85667	4.80667	5.2	5.17667	4.78667	4.89667	5.81667	5.28333	5.89667	5.67	5.67333	5.78	5.52333	5.65667	5.74	6.07333	5.67667	5.85	5.58667	5.11333	5.64	5.03333	5.45333	5.23667	5.08333	5.07333	5.79667	5.40667	5.23333	5.05667	5.06	4.70667	5.27667	4.88667	4.90667	5.63	5.18333	5.32667	5.11	5.22	4.98667	5.22333
ABCA3	6.8	7.08	6.04	5.64	5.95	5.89	6.57	5.98	6.15	5.96	6.03	6.47	5.45	6.24	5.39	6.56	6.26	6.74	6.53	6.42	6.01	5.64	6.41	6.67	6.06	5.93	5.61	6.01	5.82	5.86	5.96	5.58	5.71	5.73	6	5.86	5.73	6.24	6.08	6.83	5.37	6.11	5.91	5.92	6.45	5.73	5.49	5.15	5.98
ABCA4	3.9	3.625	3.68	3.35	3.765	3.42	3.84	3.92	3.475	3.485	3.56	4.27	3.81	3.715	3.735	3.75	3.75	3.755	3.655	3.22	3.54	3.895	4.155	3.51	3.345	3.825	3.415	3.92	3.845	3.945	3.65	3.845	3.8	4.005	3.935	3.87	3.68	3.425	3.255	3.57	3.415	3.435	3.725	3.465	3.37	3.68	3.68	3.655	3.885
ABCA5	5.71	7.2	6.54	4.525	7.24	6.725	5.775	4.905	5.31	7.38	6.985	6.515	6.98	4.415	6.375	7.515	5.415	7.47	6.625	6.74	6.91	5.255	3.725	6.615	5.005	6.07	7.02	6.885	5.455	4.41	5.28	5.48	4.555	4.49	5.335	5.015	4.58	6.685	6.235	5.97	5.045	5.255	4.44	7.225	5.37	5.595	5.87	5.855	6.86
ABCA6	3.13	3.58	3.18	3.38	3.29	3.58	4.2	3.3	3.73	4.06	3.57	3.73	3.7	2.94	3.29	3.45	3.23	3.91	3.51	3.69	3.63	3.53	2.83	3.51	3.52	3.65	3.15	3.65	3.1	2.98	3.27	3.64	3.72	3.23	3.78	3.5	3.43	4.52	3.38	3.05	3.04	4.3	3.02	3.82	3.05	3.03	3.02	2.95	3.36
ABCA7	6.43	6.42	6.22	5.67	5.43	5.11	5.96	5.86	6.53	5.33	5.56	4.74	5.12	5.91	5.18	6.34	6.57	6.12	5.59	5.34	5.13	4.96	5.81	5.7	5.59	5.15	5.42	5.71	4.96	5.2	6.1	4.99	5.04	6.12	5.56	6.57	5.42	5.62	6.25	5.83	6.14	6.66	5.43	5.62	5.96	6.16	5.26	5.03	4.97
ABCA8	3.73333	4.66	4.31	3.11	4.78667	4.46333	4.24	3.13667	4.26	4.82	4.37	4.70667	4.72	3.31667	4.08333	4.59667	3.44333	4.82333	4.32667	4.27333	5.07667	3.9	3.81667	4.68667	4.14667	3.94667	4.05	3.60667	3.65	3.56667	3.33333	4.22	2.98	3.07333	4.11333	3.14667	3.40333	5.66333	4.97	2.85667	3.07	3.75667	2.99	4.72333	4.07667	3.67	4.15	4.08667	4.48333
ABCA9	2.76	2.98	2.80333	2.77	3.20667	3.01667	2.86	2.66333	3.42	3.34333	3.13333	2.81333	2.96667	2.64667	2.74667	2.97333	2.8	3.18667	2.92667	3.03667	2.91	2.97333	2.71333	2.94333	2.76667	3.15333	2.76667	2.68	2.62	2.60667	2.61333	2.78	2.68667	2.72667	2.65667	2.69	2.87	3.40667	3.17	2.85667	2.61333	2.86	2.65333	3.15333	2.74333	2.73333	2.82	2.52	2.66667
ABCB1	5.51	6.445	6.945	4.38	6.08	6.095	5.91	6.03	5.505	6.67	5.63	5.8	5.925	6.145	6.415	6.735	5.585	6.87	5.89	6.58	6.23	6.065	4.35	5.825	4.33	5.605	5.825	6.045	8.54	4.445	5.83	5.845	7.21	5.425	5.155	5.475	4.405	5.675	6.985	3.905	7.325	5.45	5.21	6.72	4.44	6.335	5.09	5.41	6.16
ABCB10	6.1	6.39	6.6	7.24	6.66	7.28	6.82	6.69	7.24	7.01	7.49	7	7.18	6.22	7.54	6.31	5.9	6.48	6.31	6.25	6.51	7.54	6.27	6.18	6.42	6.38	7.62	7.63	6.92	7.57	7.58	7.23	7.22	7.23	6.95	7.12	6.92	7.71	7.48	7.44	8.32	7.24	7.61	6.96	7.58	7.99	7.01	7.15	6.94
ABCB11	3.745	3.685	3.515	3.715	3.53	3.7	4.02	3.87	3.365	3.5	3.62	3.805	3.44	3.635	3.625	3.34	3.64	3.725	4.035	4.05	4.46	3.695	4.23	3.93	3.865	3.975	3.625	3.905	3.995	3.74	3.94	3.805	3.755	3.835	4.005	3.705	3.76	3.335	3.61	3.475	3.53	3.355	3.645	3.6	3.4	3.515	3.745	3.845	3.44
ABCB4	3.645	4.11	3.99	3.62	4.005	4.11	3.895	3.34	4.365	3.885	3.425	4.435	4.22	3.585	3.82	3.995	3.86	4.285	3.14	3.885	3.255	3.325	3.69	4.69	3.82	4.03	3.715	3.98	4.245	3.475	3.75	3.94	3.845	3.595	3.97	3.525	3.625	3.66	3.475	3.115	3.73	4.125	3.41	3.765	3.265	3.49	3.74	3.32	3.88
ABCB5	3.035	3.07	2.915	2.94	2.96	2.8675	3.2325	3.125	3.0675	2.925	3.0075	3.01	3.0325	3.19	2.8775	3.0275	2.9725	2.975	2.915	3.055	3.025	2.99	3.0875	2.8575	3.0825	3.275	2.8025	3.1575	3.2675	3.2225	3.1525	3.0825	3.1425	3.1975	3.2	3.0575	3.315	2.7475	2.715	2.925	2.7825	2.835	3.055	2.9025	2.93	3.0225	3.2625	3.03	3.0075
ABCB6	6.335	5.9	5.74	5.555	5.205	5.265	5.47	5.745	5.44	5.08	5.3	4.96	5.245	5.98	5.1	5.545	5.62	5.45	5.595	5.125	5.21	5.65	5.775	5.31	5.87	5.945	5.545	6.29	5.37	5.615	5.215	5.49	5.64	6.29	5.975	5.75	5.67	5.285	5.325	6.015	5.9	5.38	5.645	5.29	5.795	5.72	4.875	4.885	4.68
ABCB7	8.22	8.28	8.83	7.85	7.7	8.07	7.81	7.8	7.96	7.83	7.67	7.55	7.61	7.81	8.01	7.88	8.76	7.79	8.05	7.5	7.73	8.8	7.63	7.88	8.46	7.77	7.55	7.78	8.18	8.17	7.95	7.71	7.97	8.31	8.01	8.1	7.68	8.85	8.38	8.84	8.33	8.17	8.24	7.62	8.31	8.41	8.24	8.3	8.02
ABCB8	5.53	5.39	5.425	5.58	5.31	4.86	5.285	5.355	4.735	4.725	4.885	5.22	4.87	5.945	5.045	5.115	5.37	5.38	5.185	5.45	5.36	5.48	5.83	5.045	5.41	5.435	5.065	5.195	5.17	5.43	5.24	5.26	5.01	5.42	5.2	5.805	5.705	4.625	4.805	4.885	5.05	4.805	5.18	4.83	4.925	4.66	5.455	4.955	4.805
ABCB9	5.4	5.18667	5.33667	5.04	5.23	5.00333	5.25333	5.46333	4.56	4.98333	5.2	4.84	4.85667	5.35	4.83	5.25667	5.19667	5.03333	5.49	5.28667	5.4	5.24667	5.48333	5.55333	5.61667	5.69667	5.18667	5.35667	5.24667	5.21667	5.44333	5.43333	5.24333	5.20333	5.55333	5.7	5.40333	4.88	4.68	5.08667	5.10333	4.91333	5.2	5.14333	4.55333	4.84	4.95333	5.07667	5.09333
ABCC1	8.82	6.71	7	7.365	7.19	7.315	6.92	7.405	7.475	6.45	6.835	6.9	7.075	7.945	7.115	6.55	7.155	6.405	6.98	6.855	6.375	7.675	7.725	6.455	8.375	7.005	7.8	7.175	7.83	7.195	6.93	7.405	7.84	7.06	7.35	8.17	7.37	6.06	7.075	7.685	8.07	7.49	7.305	5.85	7.87	6.65	8.2	8.065	6.91
ABCC10	7.05	6.775	6.325	7.025	6.815	6.86	6.82	7.155	7.02	6.47	7.15	6.89	7.135	8.195	6.91	6.68	7.6	6.605	6.585	6.74	6.61	6.355	6.835	6.425	6.795	6.755	7.22	7.025	6.15	7.13	7.4	7.205	7.515	7.37	7.08	7.025	6.79	6.75	7.035	7.325	7.82	7.165	7.27	6.39	7.38	7.185	7.48	7.51	7.045
ABCC11	3.465	3.51	3.695	3.35	3.12	3.195	3.56	3.66	3.18	3.39	3.125	3.67	3.625	3.83	3.47	3.6	3.585	3.72	3.79	3.595	3.745	3.55	3.95	3.685	3.31	3.705	3.07	3.615	3.69	3.88	3.76	3.65	3.535	3.875	3.515	3.695	3.605	3.295	3.315	3.585	3.32	3.52	3.435	3.42	3.51	3.415	3.8	3.48	3.53
ABCC12	2.9	2.95	2.93	2.965	2.915	2.86	3.03	2.865	2.62	2.855	2.815	2.72	2.62	3.34	2.975	2.98	3.255	2.815	2.975	2.755	2.97	3.105	2.985	3.11	2.81	3.12	2.905	3.025	3.04	2.98	3.48	3.085	3.2	3.34	3.17	3	3	2.68	2.625	3.095	2.9	2.775	2.735	2.8	2.75	2.655	3	3.155	2.91
ABCC13	3.7425	5.4225	5	3.5275	3.9825	4.1025	4.1675	3.3175	3.755	4.8725	4.2225	3.635	4.555	3.4825	4.2325	4.55	3.1225	5.3175	3.8225	4.7775	4.68	3.1275	3.235	4.215	3.7525	4.0425	3.92	3.7875	3.9425	3.6075	3.0425	4.0125	3.235	3.7575	3.455	3.5775	3.9075	4.1875	4.865	3.4725	3.3325	3.075	2.95	4.695	3.2	3.9325	3.3875	3.4075	4.1775
ABCC2	4.06	3.77	4.19	3.93	3.67	3.4	3.91	3.88	3.54	3.62	3.38	3.47	3.58	4.32	3.32	3.92	3.81	4.05	3.86	3.84	3.83	3.8	3.87	3.91	3.27	4.46	3.78	4.86	5.67	4.78	4.27	4.18	4.45	3.92	3.51	4.05	4.34	3.54	3.73	3.76	4.18	3.83	3.4	3.44	3.5	3.7	4.29	3.94	3.94
ABCC3	7.174	7.368	7.172	7.992	7.974	7.552	7.272	7.93	7.268	7.842	8.156	7.346	7.766	7.322	7.69	7.378	7.004	7.424	7.994	8.106	8.376	7.36	7.974	7.852	7.554	7.914	7.288	8.548	7.44	7.21	7.666	7.57	6.774	7.348	7.846	7.258	7.2	7.698	7.938	7.198	7.048	7.198	7.394	7.98	7.86	7.31	7.482	7.428	7.76
ABCC4	4.7425	5.53	4.8925	4.6875	4.7	5.3675	4.34	4.5375	4.87	5.315	4.9275	5.8575	5.165	5.015	5.5125	4.655	5.115	4.625	4.96	5.815	5.22	5.5225	5.2475	4.4025	5.1925	4.965	5.44	4.6775	5.15	4.8575	4.7725	4.4775	4.81	4.6125	4.26	5.1575	4.7675	4.635	5.2025	4.5525	5.5	4.7425	5.6525	4.5575	5.8775	5.275	5.1725	5.0875	5.7425
ABCC5	6.09333	5.80333	6.42667	5.86333	6.13	5.9	5.12333	5.34	5.88333	6.29	5.91667	6.14333	6.21333	6.21	6.21333	6.05	5.61333	5.98	5.68667	5.87	5.68667	5.48667	5.44	5.59333	5.98667	5.67333	5.9	5.24333	5.62	5.5	5.73667	5.65	5.81	5.54333	5.72333	5.86	5.21	6.18333	6.26	6.51667	6.16667	6.4	5.59	5.78333	5.99333	5.81	6.15667	5.98667	6.33333
ABCC6P1	5.04	5.19	4.54	4.46	4.96	4.93	4.23	4.03	4.86	5.43	5.12	4.72	5.48	5.24	4.61	5.03	4.35	5.48	5.68	5.07	5.85	4.3	4.73	5.33	4.56	4.66	5.99	4.41	5.15	4.55	5.16	5.91	5.39	4.49	4.22	4.95	4.47	7.55	5.77	4.29	7.1	4.41	4.38	4.63	3.86	4.39	4.85	4.99	5.22
ABCC8	4.68	4.55	4.555	4.515	4.5	4.53	4.775	4.92	4.325	4.73	4.61	4.365	3.96	4.625	4.29	4.59	4.61	4.605	4.71	4.585	4.63	4.39	4.69	4.44	4.5	4.845	4.215	4.84	4.785	5	4.51	4.64	4.415	4.98	4.35	4.825	4.545	4.505	4.21	4.775	4.495	4.42	4.595	4.7	4.545	4.685	4.475	4.515	4.29
ABCC9	3.084	3.028	3.056	3.066	3.036	3.138	2.878	2.92	3.75	2.94	2.966	3.138	3.13	3.398	3.154	2.918	3.142	3.086	2.926	3.124	3.004	2.974	3.27	3.046	2.844	2.922	2.898	3.05	2.972	2.858	2.804	2.922	2.846	3.126	2.888	2.804	2.914	2.966	2.966	3.164	2.938	3.196	3.056	2.96	2.892	2.92	3.112	3.042	2.748
ABCD1	6.32	6.15	6.15	6.68	6.46	6.05	6.79	6.54	5.18	5.89	5.71	6.04	6.09	6.86	6.2	6.6	6.14	6.35	6.62	6.96	6.91	6.71	6.77	6.78	6.51	7.31	6.1	6.85	6.71	6.59	6.38	6.99	6.61	7.55	7.13	6.59	6.72	5.52	5.28	5.02	5.43	5.5	5.85	5.76	5.97	6.1	6.36	6.32	5.52
ABCD2	2.46	2.27	2.27	2.48	2.26	2.33	2.57	2.38	2.22	2.24	2.22	2.41	2.33	2.21	2.16	2.26	2.26	2.32	2.4	2.36	2.34	2.38	2.19	2.25	2.34	2.6	2.24	2.27	2.26	2.34	2.38	2.48	2.45	2.13	2.37	2.44	2.53	2.21	2.39	2.18	2.33	2.31	2.11	2.33	2.13	2.41	2.49	2.4	2.37
ABCD3	7.565	7.095	8.015	7.73	8.425	9.29	8.035	7.86	7.18	8.63	8.475	8.385	8.49	7.125	8.73	7.02	8.04	7.345	8.65	8.405	8.945	8.52	7.345	8.37	8.47	8.26	9.47	8.125	8.04	8.125	7.51	8.225	6.95	8.6	7.165	7.605	8.405	7.59	8.035	8.42	6.84	6.82	8.88	8.915	8.27	8.25	8.54	8.485	8.71
ABCD4	5.51	5.91	5.69	5.31	5.635	5.51	5.725	5.67	5.675	5.87	5.415	5.53	5.265	5.19	5.195	5.74	5.265	5.72	5.825	5.79	5.8	5.21	5.665	5.63	5.375	5.475	5.28	5.795	5.57	5.295	5.71	5.76	5.54	5.315	5.63	5.155	5.39	5.725	5.59	5.88	5.355	5.59	5.435	5.71	5.63	5.485	5.715	5.465	5.655
ABCE1	8.82	7.97	8.735	8.375	7.57	8.365	8.055	8.745	7.965	7.835	8.41	8.23	7.905	7.61	8.435	7.88	8.935	7.85	7.605	7.295	7.455	8.675	8.155	7.315	8.495	7.335	8.63	8.58	8.615	8.635	7.745	7.565	8.62	8.66	8.225	8.745	8.615	7.955	8.325	9.045	8.575	8.48	9.645	7.74	8.385	8.015	8.575	8.495	8.085
ABCF1	9.25	8.7	8.93	8.5	8.39	8.48	7.98	8.27	8.32	8.25	8.33	8.56	8.33	9.18	8.51	8.9	8.4	8.82	8.35	8.46	8.32	8.47	8.22	8.05	8.55	8.33	8.73	8.56	8.22	8.55	8.18	8.51	8.94	8.42	8.71	8.72	8.63	8.12	8.39	8.8	8.75	8.14	8.52	8.17	8.79	8.66	8.72	8.71	8.23
ABCF2	6.266	5.98	6.184	6.07	5.736	5.878	5.884	6.308	5.418	5.678	5.782	5.714	5.682	6.726	5.55	6.108	6.162	6.156	6.116	5.746	5.744	6.376	6.004	5.516	5.93	5.97	5.96	5.86	6.244	6.45	5.794	5.796	6.134	6.168	5.882	6.218	6.314	5.28	5.53	5.858	5.892	5.258	5.966	5.672	6.068	6.22	5.932	5.874	5.442
ABCF3	7.56	7.54	7.21	7.59	7.29	7.08	7.37	7.39	7.17	6.96	6.92	7.06	7.01	7.58	7.27	7.56	6.97	7.51	7.03	7.15	7.25	7.3	7.26	7.2	7.73	7.03	6.88	7.16	6.83	6.72	6.96	6.9	7.05	7.34	7	7.26	7.23	7.46	7.46	7.64	7.53	7.04	7.28	6.93	7.55	7.37	7.21	6.93	7.1
ABCG1	6.025	6.51	6.3475	6.5275	6.6	5.6075	5.6	5.9	7.285	6.0575	5.95	5.795	6.28	6.04	6.28	7.3725	5.615	7.235	5.7425	6.5175	6.04	5.28	5.35	5.8475	6.1275	5.82	6.225	5.76	5.65	6.2125	5.2825	5.405	4.975	5.54	5.5275	5.6225	4.775	6.3725	6.8325	5.7525	6.3225	6.805	5.1725	6.35	4.4475	5.3425	6.3825	6.4525	5.925
ABCG2	6.24	7.6	8.42	3.64	6.33	7.05	6.19	4.1	6.47	7.48	7.18	6.5	7.41	6.26	5.75	7.35	5.35	8.67	6.69	7.34	9	5.36	4.13	6.78	4.33	4.96	5.29	4.48	5.35	3.84	4.98	7.34	4.96	4.44	6.91	4.24	4.42	7.37	7.38	6.67	6.19	7.45	4.12	7.19	4.58	5.9	6.67	6.61	4.56
ABCG4	5.62	5.81	5.34	4.93	5.11	4.78	5.24	5.38	4.88	4.92	5.65	5.05	5.15	5.42	4.95	5.58	5.31	5.8	5.88	5.55	5.33	5.48	5.82	5.39	5.29	5.48	5.29	5.52	5.58	5.4	5.59	5.16	5.15	5.6	5.26	5.55	5.52	5.09	4.85	5.26	5.09	5.16	5.17	5.64	4.86	5.48	5.26	5.03	5.25
ABCG5	4.26	3.33	4.08	3.84	3.05	3.53	3.24	3.8	4.74	3	3.66	3.77	3.59	3.9	4.09	3.63	3.53	3.21	3.4	3.32	3.36	3.4	3.99	3.04	3.86	4.8	3.56	3.53	3.63	3.66	4.79	5	3.75	4.22	4.36	3.62	4.15	3.74	3.52	6.6	4.59	4.37	3.56	3.48	6.16	4.49	3.46	3.3	3.43
ABCG8	4.12	4.26	4.83	3.9	4.28	3.75	4.83	4.42	3.52	3.95	4.16	3.82	3.83	3.93	3.77	4.73	4.62	4.46	4.67	4.72	4.52	3.94	5.08	4.09	4.6	4.03	3.98	4.01	3.79	4.47	4.23	4.76	4.19	4.29	4.53	4.13	4.43	3.75	3.97	4.27	3.94	3.87	4.09	4.12	5.18	3.83	3.75	3.9	3.76
ABHD1	4.39667	4.22667	4.17333	4.20333	3.96333	3.98	4.58	4.55333	3.81667	3.97667	4.05333	4.36667	4.23333	4.43667	4.08667	4.31333	4.28333	4.18667	4.29667	4.57333	4.51	4.11	4.53667	4.35333	4.12333	4.67333	3.98667	4.43333	4.69333	4.43667	4.34667	4.28	4.51	4.59667	4.51	4.41	4.47333	4.04333	3.86667	4.22333	4.07667	4.02	4.40333	4.1	3.91667	4.13667	4.44333	4.51667	4.19
ABHD10	7.69	8.075	7.825	7.695	7.43	7.73	7.57	7.575	7.33	7.565	7.645	7.52	7.44	6.98	7.735	7.77	7.545	7.53	7.27	7.2	7.455	7.625	7.455	7.61	7.88	6.895	7.535	7.345	7.175	7.53	7.33	7.215	7.44	7.675	7.14	6.885	7.105	7.87	7.335	8.095	7.62	7.065	8.29	7.51	8.335	7.44	7.45	7.385	7.745
ABHD11	6.87333	6.9	7.01333	7.49667	6.74	7.01	6.88667	7.93	5.85333	6.78667	6.61333	6.85667	6.51667	7.57	7	6.76	7.00667	6.56667	7.15667	6.76667	6.92667	7.43333	7.30667	6.95	7.47	7.3	7.32333	6.76333	7.29333	7.54333	7.04333	6.94	7.36667	7.17	7.00667	7.11	6.79	6.66667	6.56667	6.93	7.70667	6.04667	7.24667	6.72	6.67333	7.09333	6.96333	6.95333	6.77
ABHD12	8.31	7.76	7.89	8.57667	7.59	8.03333	7.68667	7.80333	6.91333	7.65	7.97667	7.45333	7.31333	8.5	7.53	7.86333	7.80667	7.95667	8.05667	7.63333	7.67667	8.68	7.54333	7.45	8.42	7.48333	8.80667	7.89333	8.27333	8.85667	7.66333	7.69	8.26	8.49333	7.66667	8.10667	7.85667	7.79333	7.71667	7.31333	8.53333	7.41667	8.51333	7.71667	8.02667	8.58333	8.43333	8.37	7.33
ABHD13	4.595	4.625	4.71	5.145	4.58	4.855	4.12	4.455	5.25	4.575	4.745	5.08	4.93	4.37	4.695	4.8	4.675	4.715	4.455	4.44	4.2	4.585	4.29	4.57	4.5	4.475	5.1	4.705	4.245	4.645	4.46	4.47	4.26	4.595	4.985	4.225	4.455	5.045	5.405	4.935	6.28	5.085	5.75	4.72	4.7	5.035	5.225	5.175	4.705
ABHD14B	8.26	8.8	9	9.36	9.4	8.18	9.72	10.15	6.9	8.66	8.61	8.18	7.88	9.04	8.1	8.79	8.27	8.71	9.78	9.53	9.93	9.7	9.82	9.92	9.66	9.26	7.95	9.23	9.6	9.33	9.95	9.24	8.33	9.7	10.14	9.73	8.9	8.32	7.56	7.66	7.53	6.87	9.11	8.89	8.24	8.66	8.57	8.52	8.64
ABHD15	6.47	6.56	6.14	6.38	6.33	5.76	5.85	5.91	5.73	5.8	5.4	5.73	5.98	5.34	5.76	6.56	5.6	6.4	6.08	5.6	6.3	6.56	5.57	6.3	5.8	6.08	6.12	6.21	5.71	5.29	5.6	5.65	5.74	5.91	6.65	5.86	5.85	6.11	6.03	5.76	5.89	5.57	5.52	6.09	6.46	5.78	5.59	5.77	5.27
ABHD16A	7.13	6.99	6.7	6.9	6.82	6.75	6.8	6.81	6.48	6.57	6.91	6.07	5.93	6.66	5.91	6.92	6.435	6.785	6.875	6.675	6.89	6.84	7.065	6.86	6.75	7.035	6.705	7.21	6.545	6.68	6.76	6.885	6.745	6.75	7.55	6.82	6.96	6.5	6.435	6.945	6.895	6.38	6.57	6.71	6.33	6.795	6.155	6.28	5.925
ABHD16B	4.38	4.62	4.52	3.91	3.63	3.52	4.16	4.19	3.6	3.82	3.83	3.53	3.21	3.59	3.39	3.95	4.23	3.99	3.46	3.76	4.09	3.63	4.53	3.78	3.86	4.34	3.82	4.14	3.62	3.83	3.57	3.54	3.63	4.17	3.67	3.58	3.71	3.63	3.28	3.9	4.03	3.39	4.17	4.09	3.41	3.73	3.46	3.68	3.62
ABHD17A	8.81	9.02	8.45	9.38	9.51	8.95	9.51	9.43	8.76	9.1	9.14	8.62	8.49	9.05	8.68	8.88	8.47	8.77	9.5	9.69	9.35	9.13	9.29	9.66	9.11	9.4	8.75	9.57	9.28	9.54	9.33	9.25	8.91	9.53	9.4	9.48	9.56	8.61	8.71	8.36	8.67	8.89	8.74	9	9.27	8.42	8.37	8.42	8.29
ABHD17B	6.17667	5.80667	6.03667	6.17667	6.30667	6.25	5.91333	6.33	5.80333	6.45667	6.31333	6.58	6.27333	5.51333	6.58667	6.44667	5.82	5.92667	6.37	6.20333	6.2	6.02333	6.21333	6	5.92333	6.16667	6.67333	6.21333	6.28333	6.13667	5.98333	6.02667	6.00667	5.93667	5.64333	5.96667	5.95	5.99	6.08333	6.89667	5.99333	5.97667	6.27333	6.50667	6.67667	6.39333	6.17667	6.3	6.88333
ABHD17C	9.93	10.05	9.89	8.14	9.21	9.31	9.28	9.24	8.88	9.47	9.22	9.27	8.95	8.42	9.19	10.23	9.26	10.12	9.43	9.95	9.92	9.03	8.43	9.35	9.43	9.64	9.15	8.24	8.67	9.41	9.11	9.36	8.37	9.03	9.59	9.09	8.92	9.6	10.11	9.3	9.01	9.35	9.16	9.55	10.13	9.66	9.61	9.43	9.24
ABHD2	8.21667	6.82833	6.66333	6.64667	6.99333	7.81833	7.29	7.39667	7.12333	7.31667	7.47667	7.52167	7.46833	7.10667	8.795	6.51833	7.41667	6.48167	7.40167	7.80167	7.43	7.59333	7.37667	7.02333	8.29	7.45667	7.58667	7.695	6.60667	7.39667	7.96333	7.835	6.71	7.325	8.18667	7.64833	7.86667	6.285	7.29667	7.38833	7.665	7.75	7.22833	7.27167	9.165	7.59833	7.74	7.86	7.57667
ABHD3	8.89	9.21	9.31	8.43	9.36	9.29	9.41	9.5	9.08	9.97	9.71	8.98	9.41	7.13	9.18	9.2	8.34	9.46	9.04	9.12	9.57	8.33	7.21	9.17	7.94	9.2	8.97	8.17	8.97	8.23	9.13	9.45	8.69	8.86	8.86	8.72	8.58	9.59	9.89	9.5	8.69	8.95	9.04	9.93	9.49	9.3	8.69	8.89	9.22
ABHD4	5.77	6.16	5.805	6.085	6.13	5.54	6.185	5.93	5.995	5.935	5.655	6.335	5.955	6.22	6.02	5.905	5.745	6.155	5.73	6.015	5.92	5.57	5.945	6.235	5.83	6.215	5.84	6.15	6.165	5.91	5.845	6.3	6	6.03	6.085	5.785	5.8	5.57	5.57	6.115	5.54	6.12	5.54	5.625	5.965	6.06	6.105	6.15	6.275
ABHD5	4.665	5.025	5.0375	4.52	4.7425	5.2875	4.44	4.665	6.15	5.0525	4.7075	5	4.825	4.2075	4.9625	4.7725	5.14	5.08	4.62	4.83	4.9275	4.52	4.415	4.22	5.0975	4.68	4.95	4.4225	4.34	4.7975	4.7975	4.6625	4.3925	4.3125	4.56	4.545	4.78	4.605	5.375	5.225	4.915	5.225	4.6525	4.9425	4.7975	4.8125	4.96	4.945	4.855
ABHD6	5.9975	6.3025	6.1875	5.675	5.53	5.7525	5.6325	6.095	5.1775	5.645	5.6975	5.275	5.32	5.525	5.3925	5.81	5.7625	5.95	5.3075	5.745	6.0475	5.65	6.1125	5.5675	6.3925	6.045	6.1325	6.225	5.695	5.9325	5.6675	5.78	5.58	5.52	5.475	6.3125	6.12	5.3325	5.88	5.2675	5.44	5.125	5.84	5.5625	5.5525	5.4125	5.52	5.495	5.2325
ABHD8	4.43	4.84	4.16	4.93	4.85	4.38	4.72	4.41	4.28	4.75	4.4	4.41	4.21	4.9	4.14	4.91	4.56	5.16	4.85	4.46	4.53	4.41	4.92	4.58	5.09	4.67	4.32	5.18	4.52	4.72	4.23	4.95	4.68	4.9	4.83	4.68	4.97	4.03	4.2	4.49	4.92	4.58	4.42	4.81	4.89	4.37	4.41	4.25	4.39
ABI1	6.04333	6.19	6.45	6.57667	6.50333	6.75	6.46333	6.47333	6.69	6.64667	6.69	6.62333	6.46	5.76667	6.52333	6.44	6.31333	6.46333	6.26	6.39333	6.49333	6.37667	5.77	6.49667	6.12667	6.22667	6.85333	6.48	6.43	6.5	6.65667	6.79333	6.97	6.48667	6.50667	6.83667	6.44333	6.68667	6.81333	6.42	6.91333	6.72	6.5	6.67	6.99333	6.65333	6.63667	6.61333	6.83333
ABI2	5.96571	6.10857	5.99	6.43857	6.36143	6.31571	6.12714	6.29857	6.52571	6.28571	6.08571	6.48	6.48	6.58	6.71857	5.99286	6.26714	6.05286	6.51143	6.31286	6.16429	6.52	6.35571	6.07	6.61714	6.15857	6.51714	6.25714	6.28714	6.30571	6.67286	5.97571	6.38714	6.35857	6.19857	6.36	6.20143	6.16143	6.28143	6.19857	6.30286	6.72714	6.37143	5.93	6.49286	6.19857	6.33857	6.55	6.54571
ABI3	6.14	6.23	6.16	6.35	6.41	6.49	6.69	6.01	5.55	6.09	6.32	6.74	6.48	6.5	6.12	6.29	5.96	6.36	6.2	6.44	6.36	5.91	6.48	7.02	6.08	6.53	6.01	6.54	6.91	6.24	6.42	6.67	6.17	6.42	6.7	6.02	6.66	5.47	5.45	5.6	5.77	5.27	6.11	6.32	5.85	6.36	6.03	5.89	5.89
ABI3BP	3.31	4.52333	4.02333	3.41333	5.15667	5.13333	4.05667	2.76	4.88	5.04	4.12333	4.25333	5.53667	3.09333	3.81667	4.47667	3.63	4.84	3.8	3.92333	4.19333	4.04333	3.30333	5.43667	3.99333	3.64333	3.87667	4.03	3.92667	3.29333	3.38	4.51333	3.81333	2.82	3.99333	2.8	3.65333	5.34333	4.28667	3.73667	3.33	4.31333	3.10333	4.46333	3.79	3.29333	4.12	4.10333	4.87333
ABL1	8.82	8.38	8.49	8.68	8.38	8.24	7.87	7.74	8.5	8.05	8.05	8.52	8.42	8.55	8.68	8.82	8.19	8.7	7.96	8.19	8.07	7.98	7.71	8.07	8.48	7.69	8.37	8.38	8.31	7.86	8.06	7.94	8.14	7.55	8.16	8.09	8.11	8.38	8.32	7.8	7.71	8.42	7.63	8.04	8.05	7.77	8.51	8.5	8.66
ABL2	6.5	6.37667	6.40333	5.88333	6.02333	6.11667	5.76	5.78333	6.57333	5.93667	5.94333	6.67	6.33333	6.25	6.07333	6.21	6.62	6.33667	5.99	6.26333	5.87667	6.26667	5.82333	5.58333	5.99667	5.63667	6.06333	6.39333	6.31	6.03	5.52333	5.77667	6.3	5.87	6.16667	5.98	6.07333	6.01333	6.22667	5.84	5.93333	6.79333	5.87	5.74	6.06333	5.91667	6.21667	6.19667	5.69667
ABLIM1	9.385	9.36	8.7	8.865	8.57	8.57	8.21	8.65	8.69	8.595	8.185	8.315	8.59	8.12	8.32	8.94	8.015	9.1	8.405	8.67	8.94	8.375	7.68	8.69	8.395	8.235	8.455	8.075	7.415	7.74	8.435	8.455	7.625	8.155	8.4	8.435	8.395	9.075	8.81	8.295	8.89	7.98	8.435	8.565	9.13	7.66	7.99	8.195	8.6
ABLIM2	5.256	4.856	4.826	4.614	4.512	4.542	4.86	5.122	4.472	4.558	4.958	4.58	4.768	5.468	5.116	4.836	5.226	4.89	4.748	4.426	4.736	5.192	4.992	4.56	4.938	4.61	4.662	5.108	5.056	5.162	5.104	5.034	4.948	5.35	5.002	5.106	5.204	4.934	4.834	5.028	5.104	4.564	5.412	4.794	4.644	5.41	5.158	5.086	5.048
ABLIM3	6.68	7.04	6.48	6.11	6.71	6.31	6.32	6.2	6.81	6.33	6.36	6.19	6.3	5.88	5.48	6.86	6.47	7.03	6.3	6.69	6.32	6.09	6.34	6.32	6.06	6.75	6.07	5.8	6.02	6.1	6.58	6.31	5.85	5.91	6.51	6.64	6.29	6.31	6.61	5.96	6.06	7.61	5.51	6.34	5.54	5.75	5.48	5.91	5.91
ABO	5.395	5.515	5.525	5.745	6.02	5.745	5.42	5.51	4.975	6.39	5.815	5.94	5.82	5.73	6.11	5.565	5.43	5.61	6.01	6.735	6.07	5.67	5.845	5.76	5.555	5.645	5.745	5.6	5.715	5.65	5.635	5.79	5.735	5.7	5.76	5.22	5.46	5.495	5.35	5.48	4.69	4.84	5.855	5.54	4.89	5.165	5.91	5.995	5.88
ABR	7.435	7.765	7.395	7.9	8.205	7.62	6.955	7.705	7.18	7.57	7.595	7.305	7.57	7.475	7.555	8.125	7.115	7.885	8.03	7.94	8.36	7.51	8.12	7.86	8.03	7.785	7.585	6.895	6.77	7.245	6.82	7.1	6.865	6.67	6.92	7.01	6.96	7.715	7.33	7.585	7.345	7.14	7.71	7.495	7.025	7.55	7.535	7.415	7.88
ABRA	2.58	2.515	2.555	2.62	2.54	2.585	2.685	2.64	3.115	2.52	2.65	2.655	2.565	2.475	2.58	2.45	2.41	2.43	2.57	2.575	2.67	2.635	2.595	2.47	2.465	2.9	2.74	2.59	2.755	2.63	2.64	2.595	2.735	2.68	2.985	2.68	2.6	2.415	2.335	2.555	2.435	2.46	2.495	2.495	2.395	2.48	2.44	2.51	2.485
ABRACL	9.39	9.15	9.71	9.46	8.87	9.06	9.52	9.48	9.22	9.13	9.85	8.75	8.64	9.28	8.84	9.02	9.52	9.18	8.62	8.62	9.11	8.92	8.6	9.08	8.29	8.83	9.05	9.49	9.49	9.89	9.52	9.61	9.64	10.2	9.16	9.33	10.12	9.5	9.77	9.99	10.51	9.27	9.1	9.18	9.11	9.92	9.19	9.16	8.93
ABT1	8.44	8.18	7.99	8.03	7.47	7.65	7.92	7.71	7.59	7.54	7.65	7.46	7.31	8.03	7.57	8.02	7.63	7.93	7.53	7.03	6.96	7.56	7.85	7.24	7.6	7.76	7.85	7.83	7.67	8.26	8.06	7.69	8.56	8.37	8.24	8.18	8.31	7.74	7.72	8.8	8.22	7.2	8.37	7.6	8.12	8.41	7.92	7.82	7.56
ABTB1	5.02	4.854	4.702	5.062	5.12	4.65	4.836	4.954	4.362	4.452	4.504	4.7	4.428	4.72	4.5	4.7	4.954	4.922	4.89	4.97	4.842	4.566	5.064	5.062	4.968	5.154	4.676	4.694	4.578	4.774	4.91	5.064	4.652	4.924	5.038	4.786	4.922	4.348	4.362	4.64	4.276	4.342	4.544	4.692	4.68	4.566	4.434	4.492	4.756
ABTB2	6.365	5.84	6.315	6.1	6.055	5.925	6.405	6.31	5.715	5.885	5.81	5.65	5.74	6.2	5.925	6.045	6.19	6.045	6.335	6.31	6.28	6.475	6.46	6.1	6.25	6.35	6.175	6.515	6.21	5.85	6.15	6.33	6.415	6.2	6.07	6.105	5.935	5.88	5.845	5.705	5.965	6.03	6.02	5.855	5.88	5.845	6.155	6.21	5.295
AC000111.3	2.16	2.15	2.04	2.11	2.02	2.07	2.29	2.21	2.02	2.24	2.09	2.03	2.18	2.22	2.18	2.06	1.97	1.97	2.1	2.16	1.89	2.28	2.04	1.86	2.21	2.21	2.22	2.22	2.1	2.31	2.16	1.99	2.11	2.02	2.07	2.2	2.15	1.8	1.98	2.26	1.88	1.85	1.98	2.11	2.28	2.21	2.18	2.18	1.93
AC002059.10	3.57	4.2	3.83	3.4	3.45	3.12	3.96	3.67	3.21	3.46	3.43	3.65	3.34	3.72	3.64	3.55	3.91	3.73	3.32	3.54	3.94	3.04	3.73	3.05	3.52	4.07	3.04	3.66	3.88	4.39	3.59	3.82	4.07	3.71	3.83	3.33	3.41	3.3	3.18	3.47	3.38	3.15	3.61	3.57	3.59	3.35	3.99	4.18	3.53
AC002064.5	2.84	2.84	2.77	3.16	2.61	2.98	3.16	2.76	3.02	3.06	3.03	3.02	2.75	3.34	3.02	2.9	3.08	2.86	3.52	3.01	3.4	3.1	3.02	3.23	3.07	3.01	3.41	3.42	3.2	3.49	3.1	2.87	3.42	2.89	3.64	3.24	3.03	2.8	2.53	2.73	2.87	2.93	2.78	3.15	2.67	2.92	3.4	3.36	3.15
AC003973.4	2.56	2.93	2.61	3.07	3.12	2.93	3.3	2.98	2.79	2.72	2.77	3.07	3.31	3.4	2.8	2.92	3.13	2.91	2.63	3.01	2.76	2.72	3.55	2.86	2.87	2.71	3.06	3.07	2.75	3.31	2.88	3.01	3.06	3.24	2.98	3.06	2.92	2.64	2.75	2.97	2.88	2.92	2.87	2.71	2.72	3.06	3.14	3.12	2.92
AC003989.4	6.12	5.79	5.38	5.07	5.09	5.34	6.05	5.85	4.67	5.15	5.47	5.02	5.08	5.56	5.23	5.7	5.63	5.13	5.23	5.53	5.03	5.05	5.64	5.31	5.42	5.93	5.27	5.66	5.85	5.82	6.18	5.5	5.53	6	5.36	5.61	5.64	4.98	5.07	6.01	5.54	5.1	5.22	5.11	5.64	5.59	5.4	5.39	4.8
AC004692.5	6.05	6.34	6.73	6.15	5.91	5.83	7.19	7.16	5.84	5.81	6.35	5.68	5.42	6.27	5.84	6.24	6.55	6.37	6.03	5.35	5.98	5.94	6.43	6.11	6	6.32	6.19	6.09	6.6	7.62	6.79	6.71	6.98	6.96	6.12	6.48	6.39	6.38	6.16	7.23	6.4	6.21	6.39	6.17	6.67	6.8	6.35	6.02	6.06
AC004941.5	7.13	6.83	6.71	7.23	6.99	7.18	7.3	7.81	7.47	7.15	7.32	6.73	6.77	6.62	6.99	6.65	7.27	6.78	6.85	6.78	7.12	7.61	6.8	6.72	6.84	7.15	7.08	7.66	7.65	7.44	7.41	7.21	7.43	7.51	7.16	7.5	7.8	7	7.55	7.6	7.53	7.83	7.49	7.02	7.15	7.21	6.85	7	6.52
AC005162.4	4.89	4.98	4.59	4.89	5.06	4.57	5.07	4.88	4.79	4.91	4.82	5.04	5.17	5.32	5.05	4.77	4.69	4.71	5.36	5.08	4.85	4.74	5.04	5.03	5.08	4.95	4.5	5.25	4.96	5.16	5.06	5.44	5.04	5.09	5.33	4.94	5.07	4.87	4.4	4.94	4.81	4.79	5.01	4.6	4.63	4.81	5.48	5.45	5.07
AC005224.2	3.77	4.21	3.92	3.64	4.18	4.54	4.4	4.63	3.3	4.82	4.4	4.97	4.86	4.43	5.13	4.09	4.07	4.2	4.39	4.6	5.1	4.01	3.51	4.12	3.87	3.43	4.11	4.13	4.38	3.87	3.81	4.05	4.18	4.07	4.22	4.1	4.3	4.98	3.85	3.76	3.9	3.45	5.62	4.44	3.86	4.02	4.62	4.59	5.51
AC005256.1	5.42	6.11	5.02	5.39	5.18	5	6	5.7	4.7	5.3	5.77	5.06	5.11	5.78	4.7	5.52	5.77	5.58	5.53	5.75	5.92	5.22	6.51	5.49	5.3	5.82	5.32	5.75	5.3	5.32	5.27	5.63	5.56	6.06	6.06	5.99	5.76	4.69	4.55	5.26	5.37	4.98	5.85	5.7	5.36	5.68	5.51	5.26	5.04
AC005306.3	5.99	6.01	5.4	6.06	5.2	5.67	5.15	5.95	5.61	5.01	5.55	4.27	4.79	4.9	4.5	5.86	5.64	5.51	5.24	5.7	5.7	4.53	6.64	5.65	5.6	6.21	5.19	5.65	5.02	4.82	5.48	5.38	5.22	5.38	5.89	5.7	5.64	5.06	5.01	4.83	4.98	5.96	5.17	5.63	5.07	5.37	4.76	4.89	4.45
AC005498.3	3.45	3.64	3.49	3.41	3.42	3.61	3.64	3.45	3.47	3.42	3.19	3.65	3.72	3.81	3.76	3.58	3.29	3.65	3.6	3.46	3.51	3.09	3.41	3.78	3.19	3.29	2.87	3.56	3.7	3.59	3.6	3.63	3.43	3.35	3.36	3.46	3.53	3.46	3.2	3.84	3.35	3.42	3.22	3.29	3.28	3.69	3.35	3.65	3.59
AC005523.2	5.19	5.12	5.25	4.47	3.39	4.89	4.57	4.89	4.47	4.77	4.18	5.11	5.07	5.12	5.11	5.38	4.98	5.04	4.18	3.98	3.84	4.06	4.43	4.16	3.71	4.2	4.59	4.35	4.69	5.56	4.79	4.71	4.88	4.62	4.41	5.12	4.74	4.53	4.93	4.83	5.14	4.49	5.36	4.38	4.82	4.28	5.34	5.45	5.19
AC005523.3	5.73	5.45	5.06	5.45	5.36	5.35	5.4	5.38	4.64	4.99	5.04	5.5	5.09	5.58	5.05	5.32	5.32	5.44	5.64	5.39	5.88	5.44	6.34	5.73	5.23	5.48	5.38	5.54	5.27	5.08	5.26	5.65	4.96	5.31	5.64	5.08	5.54	4.69	4.61	5.15	4.91	5.23	5.25	5.21	5.04	5.01	4.65	5.18	4.84
AC005537.2	2.44	2.61	2.63	2.59	2.42	2.6	2.49	2.75	2.62	2.36	2.53	2.56	2.76	2.56	2.54	2.48	2.54	2.44	3.19	2.31	2.83	2.52	2.97	2.71	2.68	2.69	2.25	2.77	2.69	2.49	2.46	2.61	2.83	2.59	2.72	2.56	2.84	2.47	2.45	2.67	2.51	2.54	2.59	2.36	2.43	2.66	2.71	2.69	2.77
AC005592.3	2.75	2.73	2.53	2.9	2.51	2.81	2.9	2.67	2.7	2.6	2.64	2.76	2.92	3.5	2.78	2.93	3.08	3.33	2.58	2.59	2.46	2.77	3.64	2.47	2.57	2.77	2.51	2.74	3.2	2.86	2.85	2.88	2.71	3.12	2.5	2.91	2.67	2.52	2.62	3.24	2.98	2.74	2.53	2.68	2.67	2.64	3.1	3.05	2.77
AC005606.14	3.55	4.11	3.67	3.56	3.09	3.16	3.37	2.86	3.08	3.17	2.82	2.89	3.07	3.33	3.06	3.94	3.57	3.92	3.47	3.45	3.27	2.97	3.97	3.41	3.45	3.91	3.17	3.42	2.83	2.81	3.05	2.97	2.77	3.34	3.6	3.33	3.48	3	3.13	3.33	2.95	2.84	2.89	3.21	3.1	2.96	2.88	2.99	3.18
AC005785.2	5.34	4.97	5.06	4.83	4.66	4.56	4.48	5.22	4.34	4.57	4.89	4.72	5.18	5.01	4.97	4.93	5.31	5.29	4.8	4.89	4.85	4.51	4.86	4.99	4.85	5.43	4.82	5.15	4.78	5.14	5.02	5.2	5.21	5.07	5.11	4.7	4.89	4.08	4.04	4.57	4.51	4.04	4.83	4.75	4.57	5.02	4.9	5.16	4.67
AC005838.2	2.9	2.81	2.97	2.8	2.81	2.7	3.34	3.29	2.62	2.8	2.76	3.07	3.14	3.03	3.26	2.8	3.18	2.7	3	3.1	3.19	2.89	2.91	2.68	2.87	4	3.01	3.21	3.36	3.33	3.22	3.1	3.39	3.51	3.08	3.07	3.13	2.61	2.53	3	2.56	3.23	2.8	2.92	2.78	2.75	3.05	3	3.02
AC006026.13	4.74	6.03	4.37	3.52	5.3	5.19	5.22	4.48	4.4	3.82	4.82	5.29	5.58	3.63	4.9	6.05	5.22	5.67	4.38	4.42	5.15	6.07	4.32	4.67	5.43	4.31	5.23	5.11	5.14	4.36	5.6	3.78	4.74	4.2	5.51	5.38	4.31	6.25	5.69	7.04	5.28	4.54	4.67	4.23	5.83	3.81	5.16	5.63	7.29
AC006129.2	2.87	2.85	3.03	3.27	3.63	3.43	3.04	3.02	2.87	3.83	3.15	3.21	3.14	2.99	3.19	2.73	2.6	3.16	3.28	3.08	3.22	2.97	3.14	3.28	2.85	2.91	3.24	3.06	3.23	2.83	2.94	3.39	2.78	3.09	2.78	2.8	2.86	3.32	3.44	3.02	3.32	3.06	3.19	3.52	3.21	3.12	2.88	2.9	3.62
AC006538.1	3.4	3.09	3.13	2.9	3.15	3.23	3.23	3.42	2.62	2.88	2.99	2.58	2.67	2.89	2.79	3.16	3.14	3.27	3.68	3.27	3.47	3.31	3.16	3.31	3.26	3.72	3.22	3.62	3.04	3.11	3.25	2.89	2.93	3.38	3.16	3.58	3.46	3.06	3.22	3.32	2.93	2.95	3.02	3.09	3.34	3.24	2.71	2.82	2.71
AC007292.3	5.59	4.28	5.24	5.54	5.6	5.86	5.25	5.26	5.07	4.75	5.28	5.33	5.2	5.3	5.32	4.88	5.45	4.52	5.26	5.54	5.53	5.33	5.21	5.65	5.53	5.44	5.32	5.18	5.28	5.47	5.51	5.66	5.43	5.37	5.36	5.12	5.17	4.89	5.04	5.05	4.86	5.41	4.85	5.24	5.57	5.2	5.45	5.27	5.5
AC007349.5	2.55	2.73	2.81	2.23	2.52	2.6	2.74	2.78	2.42	2.52	2.72	2.23	2.64	2.9	2.31	2.47	2.32	2.5	2.95	2.6	2.63	2.52	2.53	2.32	2.63	2.61	2.57	2.49	2.61	2.64	2.52	2.33	2.41	3.27	2.68	2.49	2.71	2.43	2.63	2.4	2.6	2.39	2.52	2.5	2.46	2.56	2.38	2.41	2.39
AC007362.3	3.90333	3.78	3.77667	3.56667	3.10333	3.37667	3.41667	3.57333	3.62667	3.54667	3.32	3.29	3.29667	3.48333	3.15667	3.65	3.70333	3.57	3.52333	3.47	3.39667	3.26	4.07333	3.31	3.34333	3.72333	3.33	3.65	3.55667	3.6	3.34333	3.53	3.43333	3.51	3.40333	3.49	3.29	3.41667	3.35667	3.76333	3.62667	3.48	3.53333	3.42667	3.52	3.48	3.34333	3.31	3.25667
AC007365.3	4.23	4.52	4.05	4.42	4.19	4.18	4.38	4.37	3.98	4.18	4.31	4.16	4.37	4.52	4.05	4.42	4.04	4.24	4.11	4.43	4.13	4.24	4.47	4.21	4.53	4.47	3.98	4.23	4.23	4	4.15	4.06	4.28	4.12	4.41	4.36	4.3	4.15	3.84	4.17	4.09	3.94	4.34	4.32	4.1	4.45	4.48	4.1	4.32
AC007389.3	4.75	4.36	4.17	4.51	4.36	4.3	5.6	5.41	3.99	4.55	4.69	4.63	4.59	5.01	4.49	4.29	4.65	4	4.55	4.71	4.68	4.51	5.19	4.85	4.99	5.52	4.07	5.27	5.33	5.57	5.33	5.07	5.48	5.68	5.69	5.4	5.26	4.22	3.97	4	4.53	3.99	4.87	4.62	4.28	4.54	4.61	4.93	4.75
AC007401.2	3.85	3.6	3.62	3.73	3.39	3.45	3.44	3.54	3.45	3.41	3.46	3.56	3.53	3.53	3.45	3.75	4	3.7	3.56	3.93	4.01	3.46	3.43	3.2	3.44	3.36	3.24	3.2	3.5	3.72	3.52	4.09	3.42	3.42	3.59	3.54	3.3	3.69	3.87	3.32	3.72	3.54	3.53	3.52	3.35	3.52	3.38	3.14	3.48
AC007680.2	3.14	3.27	3.26	2.86	2.54	2.64	2.99	2.98	2.79	2.83	3.16	2.95	2.87	2.58	2.86	3.2	3.36	3.07	2.88	3.08	3.05	2.79	3.05	3.06	2.84	3.24	2.83	3.05	2.89	3.11	2.63	3.21	3	2.96	3.42	2.64	2.85	2.98	3.01	3.42	3.01	3.16	2.74	3.43	2.84	3.42	2.77	2.62	2.86
AC007787.2	4.18	3.92	4.15	4.12	4.03	3.96	4.53	4.62	4.26	4.32	4.31	4.23	4.14	4.79	4.55	4.13	4.51	4.15	4.28	4.5	4.34	4.5	4.67	4.31	4.33	4.49	3.99	4.55	4.64	4.76	4.34	4.5	4.82	4.7	4.82	4.32	4.44	4.17	3.93	4.32	3.87	4.03	4.36	4.2	4.46	4.28	4.31	4.48	4.51
AC008088.4	3.07	3.18	3.02	3.26	3.01	2.86	3.07	3.2	3.86	3.01	3.22	3.14	3.3	3.47	3.2	2.98	3.23	3.16	2.95	3.32	3.19	3.07	2.88	2.68	3.12	3.11	2.99	3.32	3.15	2.92	3.29	3.23	3.08	3.6	3.29	2.72	3.13	3.26	2.79	3.04	3.01	3.63	3.07	3.3	2.87	3.15	2.91	2.88	3.13
AC008746.12	4.06	4.15	4.08	4.39	3.54	3.51	3.63	3.99	4.26	4.07	3.85	3.55	4	4.62	4.22	4.12	3.92	4.3	3.71	3.88	4.19	3.66	4.36	3.94	3.92	3.8	3.74	4.02	4.12	3.66	4.03	3.39	3.96	3.75	4.03	3.92	3.63	5.16	4.46	4.42	3.7	4.45	3.62	3.64	3.83	3.8	4.21	3.92	4.32
AC008753.4	5.47	5.27	5.35	4.67	4.46	4.41	5.02	4.85	4.21	4.77	4.97	3.85	3.63	3.98	3.93	5.19	4.97	5.14	5.47	5.11	5.44	5.05	6.3	5.15	4.9	5.65	4.62	5.08	4.62	5.19	4.63	4.8	4.78	4.8	5.71	4.89	5.08	4.51	4.34	4.59	4.51	4.1	4.6	4.73	4.26	5	3.76	3.89	3.85
AC009120.6	7.63	7.77	7.69	5.92	5.79	6.2	5.45	5.57	6.54	6.02	5.16	5.68	5.68	6	5.67	7.17	8.15	7.25	6.16	5.82	5.79	5.38	7.21	6.34	6	6.65	5.75	5.68	5.99	5.97	5.96	6.27	6.09	5.95	5.2	5.57	5.95	6.23	6.31	6.35	6.51	6.77	5.66	5.77	6.02	5.68	5.87	5.96	5.99
AC009133.15	5.16	5.32	5.59	5.52	5.32	4.94	5.98	5.88	5.07	5.24	5.39	5.52	5.72	5.44	5.68	5.12	4.84	5.39	5.46	5.11	5.19	5.21	6.1	5.21	5.43	5.22	5.67	6.06	5.87	6.15	5.97	5.85	6.06	6.31	5.92	5.27	5.62	5.4	5.3	6.77	5.44	4.66	5.21	4.83	5.32	5.45	6.03	5.92	5.81
AC009502.4	4.72	4.87	4.73	4.23	4.83	4.45	4.58	4.67	4.44	4.4	4.71	4.7	4.83	5.01	4.59	4.93	4.81	5.04	4.67	4.59	4.79	4.59	4.69	4.64	4.34	4.67	4.3	4.88	4.8	5.12	4.97	5.12	4.95	5.26	4.81	4.5	4.78	4.66	4.51	4.78	4.36	4.45	4.77	4.61	4.46	4.79	4.89	4.98	4.61
AC010145.4	5.01	4.81	4.79	5.03	4.72	4.86	5.68	5.38	4.52	5.21	4.82	5.39	5.18	5.44	4.98	5.21	5	4.84	5.13	5.17	5.22	5.08	5.69	5.46	5.1	5.62	4.68	5.49	5.48	5.81	5.24	5.72	5.51	5.83	5.33	4.97	5.61	4.63	4.69	4.72	4.76	3.9	4.94	4.79	4.65	4.82	5.03	5.46	5.37
AC010524.4	3.71	3.765	3.72	4.345	4.275	3.9	5.15	4.915	3.485	4.185	4.21	4.465	4.265	4.75	3.985	3.79	4.045	3.78	4.89	4.895	4.5	4.51	5.14	4.805	4.6	5.12	3.6	4.73	5.195	4.975	4.79	5.135	4.72	5.45	5.275	4.73	4.425	4.035	4.01	3.91	4.11	3.705	4.46	4.225	3.59	4.435	4.645	4.27	4.125
AC012065.7	3.8	3.97	4.04	3.63	4.23	4.17	4.04	4.05	5.66	4.11	3.77	4.58	4.47	3.69	3.67	4.27	3.72	4.84	3.97	3.72	3.92	3.74	3.74	4.91	4.06	3.88	3.98	4.22	4.04	3.85	4.27	4.36	3.93	4	4.26	3.84	3.81	3.67	3.57	3.76	3.61	3.63	3.87	3.56	4.66	3.86	3.87	3.7	4.57
AC012360.6	3.8	3.44	3.4	3.46	4.06	3.74	3.68	3.74	3.05	3.52	3.6	3.84	4.05	4.18	3.84	3.75	3.71	3.6	3.9	3.83	4.05	3.39	4.35	3.86	3.53	3.79	3.13	4.23	3.86	4.13	4.23	4.11	3.91	3.86	4.09	3.57	3.55	3.63	3.39	3.59	3.08	3.4	3.95	3.45	3.62	3.58	4.14	3.97	4.04
AC012499.1	3.18	3.24	2.94	3	3.14	3	3.23	2.83	2.66	3.01	2.79	3.42	3.4	3.16	3.1	2.96	3.16	2.9	3.23	3.39	2.81	2.84	3.76	3.3	2.94	3.12	3	3.05	3.39	3.35	3.13	3.42	3.31	3.48	2.83	3.07	3.37	2.75	2.64	2.76	2.81	2.56	2.85	3	2.94	3.23	3.08	3.24	3.08
AC012531.25	3.14	3.18	3.1	3.38	3.02	2.88	3.4	3.34	2.85	3.21	2.95	3.31	3.21	3.76	3.26	3.25	3.25	3.28	3.26	3.3	3.56	2.75	3.92	3.2	3.21	3.83	2.82	3.62	3.97	3.42	3.66	3.53	3.43	3.54	3.42	3.22	3.37	3.3	3.07	3.09	2.94	2.87	3.23	3.15	3.07	3.16	3.67	3.31	3.54
AC013463.2	3.64	3.64	3.6	3.69	3.48	3.74	2.99	3.22	3.31	3.42	3.21	3.45	3.59	3.6	3.31	3.31	3.31	3.4	4.07	3.04	3.37	3.5	3.69	3.41	3.95	3.11	3.01	3.42	3.52	3.58	3.96	3.46	4.07	3.52	3.7	3.38	3.19	3.13	2.95	3.52	3.94	3.15	3.67	3.06	3.41	3.71	3.36	3.57	3.31
AC013733.4	2.485	2.44	2.55	2.42	2.49	2.28	2.665	2.48	2.26	2.565	2.525	2.565	2.515	2.69	2.32	2.435	2.525	2.335	2.485	2.49	2.455	2.51	2.86	2.54	2.525	2.61	2.37	2.55	2.595	2.39	2.49	2.425	2.65	2.505	2.39	2.49	2.47	2.24	2.265	2.285	2.285	2.305	2.585	2.375	2.36	2.53	2.505	2.44	2.38
AC016831.7	4.68	5.87	5.69	4.52	5.18	6.05	5.4	5	4.46	6.02	5.91	5.52	5.39	4.66	6.55	5.03	4.66	5.12	6.02	5.41	5.99	6.09	5.53	5.82	5.7	4.89	6.1	6.89	6.59	5.34	5.69	4.87	5.22	4.36	4.86	4.4	4.37	5.86	4.98	4.94	4.05	4.04	4.23	6.05	4.83	4.9	4.43	4.7	6.16
AC016999.2	5.1	4.37	4.36	4.09	4.04	4.17	4.28	4.41	4.01	4.48	4.28	4.82	3.9	4.21	4.39	4.74	4.5	4.26	4.83	4.36	4.46	4.42	4.87	4.29	4.61	4.74	4.14	4.78	4.29	4.67	4.38	4.35	4.07	4.74	4.49	4.14	4.28	3.97	4.04	4.37	3.94	3.98	4.53	3.61	4.26	4.26	4.57	4.57	4.29
AC017002.2	6.09	4.75	4.33	4.07	3.71	4.18	4.62	4.22	7.95	4.87	4.98	5.57	4.99	5.14	5.57	4.19	5.54	4.14	3.99	4.7	4.24	4.37	4.18	3.68	4.25	4.71	3.74	5.52	4.8	4.99	5.16	4.35	5.15	4.87	4.91	5.05	4.94	4.63	7.15	4.94	5.99	8.37	5.87	4.43	4.91	4.67	3.99	4.46	4.07
AC017104.6	6.51	6.56	6.36	6.41	6.35	6.35	6.46	6.38	6.43	6.44	6.3	6.82	6.9	7.11	6.66	6.64	6.57	6.64	6.32	6.61	6.27	6.23	6.6	6.36	6.06	6.54	6.23	6.54	6.57	6.68	6.67	6.47	6.53	6.84	6.29	6.27	6.66	6.03	6.11	6.46	6.21	6.62	6.63	6.36	6.41	6.45	6.37	6.66	6.75
AC018755.16	6.85	6.68	6.52	6.73	6.36	5.93	6.59	6.6	5.84	6.15	6.49	5.78	6.26	7.09	6.01	6.6	6.49	6.79	6.34	5.94	6.19	6.51	6.76	5.98	6.57	6.38	6.06	6.7	6.52	7.46	5.92	6.5	6.31	6.55	6.4	6.24	6.53	6.29	6.38	7.13	5.75	5.95	6.38	6.07	5.95	6.49	6.38	6.39	5.72
AC018755.17	2.52	2.2	2.19	2.03	2.32	2.11	2.46	2.29	2.02	2.23	2.22	2.46	2.42	2.39	2.62	2.31	2.36	2.36	2.62	2.32	2.55	2.18	3.1	2.45	2.32	2.48	2.3	2.24	2.38	2.64	2.5	2.49	2.35	2.54	2.27	2.3	2.49	2.1	2.33	2.21	2.49	2.18	2.4	2.28	2.2	2.38	2.35	2.56	2.32
AC018766.6	3.51	3.68	3.04	3.65	3.5	3.23	3.5	3.84	3.22	3.44	3.23	3.58	3.67	3.72	3.36	3.5	3.5	3.3	3.79	3.84	3.65	3.86	4.18	3.77	3.64	3.88	3.27	3.75	3.61	4.1	3.74	3.43	3.28	3.67	3.52	4.08	3.89	3.28	3.17	3.25	3.07	3.08	3.59	3.55	3.47	3.38	3.39	3.69	3.48
AC018816.3	4.45	4.63	4.93	4.55	4.05	4.55	4.85	4.46	4.24	4.42	4.37	4.54	4.55	5.17	4.82	4.79	5.6	4.99	4.69	4.37	4.19	4.33	3.94	4.54	4.2	4.63	4.11	4.48	4.48	4.87	4.68	4.68	4.75	4.92	5.04	4.75	4.48	4.18	3.96	4.82	4.46	4.44	4.68	3.71	4.37	4.4	4.48	4.5	4.7
AC024560.2	5.69	7.05	7.26	7.94	7.67	6.19	6.3	6.86	5.33	6.89	7.6	6.72	5.1	7.27	7.5	7.42	5.73	8.28	7.41	5.72	6.89	5.75	6.19	4.89	7.64	7.5	5.24	5.62	7.18	6.86	8.06	8.4	7.42	7.01	8.44	6.73	6.76	7.15	7.34	6.97	6.44	6.04	6.16	7.78	4.86	7.71	7.15	6.88	7.6
AC025442.3	4.96	4.57	4.805	4.555	4.4	4.37	4.815	4.915	3.88	4.37	4.385	4.045	4.1	4.505	4.495	4.605	4.8	4.595	4.945	4.755	4.84	4.59	4.88	4.62	4.82	5.02	4.34	4.96	4.73	4.785	4.635	4.755	4.72	4.87	4.84	4.81	4.9	3.985	3.785	4.255	4.245	3.94	4.63	4.715	4.15	4.395	4.615	4.395	4.335
AC064852.4	2.74	2.52	2.51	2.72	2.41	2.58	2.63	2.5	2.42	2.35	2.46	2.44	2.23	2.5	2.49	2.53	2.43	2.64	2.96	2.58	2.5	2.58	2.6	2.68	2.66	2.57	2.36	2.61	2.35	2.92	2.49	2.38	2.74	2.45	2.7	2.6	2.51	2.69	2.33	2.37	2.53	2.71	2.64	2.47	2.42	2.53	2.51	2.5	2.52
AC067956.1	2.62	3.01	3.17	2.86	2.35	2.49	2.29	2.36	2.42	2.36	2.69	2.29	2.32	2.49	2.39	2.76	2.5	2.76	2.35	2.49	2.61	2.33	2.42	2.8	2.47	2.47	2.47	2.37	2.38	2.46	2.34	2.42	2.36	2.48	2.39	2.58	2.22	2.52	2.48	2.58	2.39	2.6	2.39	2.3	2.49	2.4	2.54	2.3	2.49
AC068039.4	3.47	3.78	3.57	4.3	4.56	4.37	4.41	4.26	4.39	4.81	4.73	4.49	4.49	3.98	4.62	3.97	4.11	3.83	4.2	4.4	4.05	4.14	4.34	4.22	4.41	4.38	4.78	4.45	4.33	4.2	4.38	4.44	3.89	4.41	4.01	4.13	3.92	4.34	4.59	4.04	4.44	4.62	4.27	4.29	4.33	4.19	4.76	4.57	4.18
AC068138.1	3.94	3.63	3.82	3.55	3.63	3.39	3.92	3.94	3.79	4.14	3.88	4.13	3.66	3.88	3.6	4.05	4.26	3.41	3.89	3.9	3.9	3.88	3.98	3.87	3.62	3.6	3.33	4.06	4.21	4.13	4.26	3.75	4.08	4.33	4.02	3.65	4.07	4	3.78	4.23	3.94	3.73	4.05	3.88	3.91	4.06	4.16	4.04	3.81
AC068831.3	4.25	4.59	4.65	4.23	3.92	4.31	4.41	4.47	3.97	4.04	4.52	4.27	4.2	4.18	4.09	4.27	4.55	4.36	4.86	4.44	4.45	4.24	4.59	4.29	4.91	4.27	4.05	4.41	4.07	4.55	4.38	4.37	4.19	4.43	4.69	4.26	4.51	3.85	3.86	4.38	3.98	3.89	4.16	4.35	3.93	4.4	3.83	4.27	4.28
AC073283.7	4.84	4.63	4.52	5.58	4.43	4.9	4.56	4.35	4.66	4.7	4.52	4.98	4.76	5.16	4.5	5.03	4.92	4.84	4.72	4.68	4.84	4.63	5.08	4.7	4.67	4.87	4.35	5.04	4.84	4.84	4.3	4.66	4.68	4.77	4.45	4.84	4.46	4.34	4.31	4.41	4.53	4.77	4.74	4.77	5.55	4.87	4.6	4.67	3.75
AC073321.4	3.79	3.98	4.25	3.58	3.06	3.3	3.51	3.68	3.19	3.46	3.32	3.37	3.62	3.74	3.37	4	4.16	4.08	3.5	4.02	3.57	3.98	4.05	3.66	3.86	4.48	3.46	3.92	3.77	3.98	3.73	3.71	3.4	4.01	4.07	3.7	3.68	3.5	3.65	3.9	3.74	3.48	3.66	3.45	3.19	3.64	3.58	3.63	3.61
AC074212.6	5.38	5.48	5.505	4.98	4.83	4.605	5.125	4.805	4.81	5.115	4.65	4.415	4.48	4.58	4.215	5.16	5.43	5.08	5.125	5.32	5.225	5.125	5.795	5.15	5.165	5.445	4.685	5	4.885	4.85	4.81	4.83	4.945	4.98	5.195	4.96	4.93	4.75	4.725	5.25	4.635	4.74	5.085	5.03	4.93	4.93	4.465	4.36	4.55
AC079305.10	3.2	2.88	3.12	2.53	2.84	2.7	2.99	3.73	2.78	2.72	2.86	2.91	2.77	3.47	2.71	2.95	3.06	3.07	2.99	2.92	3.27	3.12	3.24	2.92	3.05	3.17	3.09	3.01	2.67	2.78	3.34	2.94	3.13	2.95	2.81	3.14	3.26	2.78	2.71	3.06	2.7	2.58	3	2.57	3.01	2.87	3.02	2.95	2.92
AC079741.2	2.45	2.49	2.8	2.34	2.6	2.45	2.66	2.66	2.54	2.46	2.73	2.45	2.44	2.71	2.54	2.6	2.75	2.51	2.74	2.7	2.08	2.59	2.31	2.46	2.54	2.82	2.28	2.67	2.73	2.94	2.82	2.93	2.57	2.69	2.54	2.92	2.63	2.83	2.67	2.61	2.53	2.71	2.47	2.61	2.61	2.44	2.8	2.56	2.53
AC079767.4	3	4.69	4.97	3.46	3.63	4.16	4.11	2.76	3.25	4.07	3.45	4.27	4.21	3.66	2.75	5.15	4.47	5.56	3.28	2.66	3.38	3.09	3.44	6.18	2.84	4.08	3.16	3.22	2.89	3.74	3.07	4.35	3.2	3.55	4.33	3.15	3.17	3.63	3.52	3.6	2.95	3.65	3.19	3.72	3.17	3.25	3.46	3.63	3.78
AC079807.4	2.62	2.84	2.59	2.55	2.54	2.81	2.96	2.67	2.74	2.78	2.66	2.77	3.08	3.3	3.01	2.65	2.76	3.06	3.32	2.81	2.78	2.92	3.17	3.01	3.05	2.53	3.13	3.01	3.02	3.07	2.69	2.8	3.01	2.86	3.05	2.67	2.92	2.62	2.5	2.72	2.66	2.5	2.7	2.71	2.72	2.87	2.81	2.81	2.94
AC083843.1	4.755	4.86	5.345	5.06	5.36	5.215	4.57	4.545	5.44	5.505	5.165	5.53	4.96	4.255	6.15	4.82	5.015	5.065	5.175	5.555	5.27	6.01	4.965	5.35	5.755	4.965	5.005	5.09	5.55	5.39	4.895	5.03	5.04	4.88	5.345	5.835	4.94	5.675	5.74	4.775	5.585	5.79	5.18	5.305	4.88	5.895	6.095	5.97	5.485
AC083949.1	6.53	7.05	6.65	4.83	4.54	5.25	4.88	4.74	4.69	4.49	4.98	4.72	5.04	5.09	5.26	6.66	7.09	6.59	5.44	4.64	5.01	4.3	5.22	4.87	4.92	5.05	5.32	4.24	4.58	4.58	4.55	4.32	4.69	4.47	4.52	4.65	4.6	4.59	4.5	4.61	4.89	4.93	4.79	4.98	5.33	4.75	4.78	5.04	4.89
AC084219.3	3.3	3.21	3.28	2.82	2.92	2.63	2.98	3.17	2.74	2.53	3.04	3.24	2.79	3.02	2.79	3.31	3	2.72	3.19	3.15	3.34	3.4	3.53	3.13	3.19	3.2	3.1	3.02	3.39	3.17	2.91	3.51	3.06	3.11	3.32	3.16	2.65	3.02	2.81	3.25	3.09	2.7	3.02	3.15	2.89	3.21	2.85	2.84	2.95
AC087501.1	2.29	2.42	2.45	2.14	2.43	2.35	2.36	2.4	2.2	2.39	2.36	2.35	2.17	2.38	2.26	2.43	2.22	2.52	2.39	2.37	2.49	2.29	2.48	2.35	2.21	2.48	2.51	2.41	2.11	2.37	2.47	2.4	2.3	2.17	2.5	2.53	2.44	2.43	2.19	2.32	2.52	2.32	2.59	2.49	2.22	2.29	2.17	2.43	2.18
AC090627.1	2.67	2.69	2.7	2.61	2.32	2.6	2.43	2.5	2.32	2.52	2.42	2.32	2.58	2.45	2.51	2.52	2.68	2.54	2.78	2.35	2.39	2.69	2.55	2.9	2.35	2.65	2.53	2.58	2.5	2.76	2.46	2.39	2.54	2.47	2.45	2.5	2.66	2.44	2.48	2.5	2.43	2.22	2.52	2.43	2.41	2.61	2.67	2.66	2.43
AC091133.1	6.18	6.87	6.46	5.98	6.02	6.03	5.48	5.78	6.04	6.16	6.09	6.31	6.2	6.14	5.83	6.35	6.02	6.58	5.66	6.51	5.9	5.88	5.61	6.33	5.86	5.62	5.8	5.96	5.63	5.18	6.09	5.56	5.97	5.43	6.26	5.72	5.44	6.23	6.18	5.85	6.23	6.49	5.89	5.98	6.51	6.07	5.86	5.91	6.28
AC091633.3	2.34	2.58	1.99	2.25	2.2	2.24	2.21	2.34	2.28	2.24	2.24	2.33	2.13	2.08	2.18	2.22	2.22	2.47	2.51	2.16	2.29	2.19	2.53	2.53	2.54	2.4	2.06	2.23	1.99	2.36	2.28	2.29	2.1	2.24	2.43	2.63	2.24	2.28	2.13	2.2	2.2	2.13	2.24	2.19	2.2	2.35	2.01	2.15	2.09
AC092192.1	2.35	2.24	2.75	2.51	2.35	2.54	2.75	2.45	2.96	2.6	2.41	2.28	2.21	2.73	2.54	2.66	2.39	2.61	2.61	2.71	2.44	2.5	2.39	2.49	2.65	2.84	2.51	2.46	2.65	2.83	2.41	2.53	2.56	2.72	3.09	2.62	2.61	2.49	2.7	2.48	2.3	2.5	2.61	2.57	2.34	2.66	2.68	2.4	2.31
AC092620.2	3.59	3.6	3.66	4.02	4.59	4.18	3.88	3.88	5.29	4.51	4.09	4.26	4.5	4.43	4.64	3.93	3.69	3.93	3.91	4.03	3.84	3.92	3.42	3.51	3.88	3.48	4.2	4.02	3.83	3.68	3.93	3.99	4.07	3.42	3.58	3.99	3.58	4.91	4.77	3.62	4.5	4.89	3.65	4.45	4.72	3.63	4.95	4.26	4.54
AC092660.1	3.73	3.73	3.84	3.45	3.26	3.82	3.98	4.26	3.81	3.7	3.72	4.05	4.14	4.41	4.13	3.76	3.95	3.86	3.69	3.53	3.64	3.93	4.75	3.78	3.91	3.95	3.83	4.15	4.68	4.79	4.36	4.09	4.16	4.71	3.9	3.83	3.84	3.91	3.59	3.85	4.01	3.52	3.76	3.93	3.77	4.08	4.02	4.1	4.13
AC092667.2	2.59	2.69	2.76	2.79	2.69	2.65	2.98	2.87	3.16	2.97	2.79	2.9	3.01	2.59	2.96	2.92	3.15	2.63	2.99	2.6	2.88	2.7	2.7	2.96	2.77	2.76	2.97	2.84	2.82	3.4	3.09	2.88	2.92	2.98	2.75	2.61	2.83	2.78	2.86	2.85	3.07	2.75	2.97	2.93	2.85	2.86	3.2	2.88	2.87
AC100830.4	4.22	3.79	4.3	4.09	4.42	4.23	4.48	3.92	3.59	4.05	4.07	4.56	4.33	4.08	4.29	3.95	3.97	4.32	4.38	4.31	4.81	3.68	3.95	4.26	3.9	4.68	3.67	4.08	4.28	4.44	4.77	4.45	4.24	4.09	3.58	3.93	4.35	3.97	3.85	3.56	3.8	3.97	3.89	4.18	4.15	4.03	3.99	4.45	4.48
AC104667.3	4.83	4.52	4.89	4.68	4.59	4.17	5.24	4.97	4.62	4.7	4.7	4.7	4.66	5.02	4.7	4.67	4.82	4.76	4.62	4.92	4.62	4.54	5.51	4.61	4.71	5.17	4.44	4.87	5.21	5.2	5.1	5.1	5.2	5.11	5.24	4.8	4.94	4.75	4.49	4.98	4.79	4.49	4.75	5.08	4.65	4.77	5.06	4.92	4.7
AC106801.1	5.04	4.61	4.85	5.01	4.91	4.93	5.37	5.4	4.81	5.08	4.77	5.22	4.81	5.83	5.56	5.09	5.52	5.12	5.19	5.22	5.7	5.3	5.36	4.82	5.09	5.28	4.76	5.74	5.43	5.58	5.56	5.47	5.63	5.73	5.33	4.96	5.61	4.66	4.63	4.71	4.84	4.64	5.2	4.96	5.24	5.11	5.05	5.6	5.12
AC108056.1	2.63	2.23	2.32	2.37	2.32	2.21	2.7	2.58	2.2	2.32	2.58	2.94	2.91	3.01	2.55	2.39	2.51	2.4	2.63	2.81	2.52	2.36	3.52	2.55	2.57	3.06	2.38	3.06	2.75	2.97	2.73	2.99	2.77	3.01	2.62	2.51	2.31	2.47	2.13	2.47	2.4	2.49	2.68	2.68	2.18	2.44	2.98	2.82	2.69
AC112198.1	3.8	3.99	3.44	3.6	3.26	3.26	3.46	3.89	3.55	3.59	3.82	3.45	3.78	3.4	3.26	3.52	3.68	3.66	4.05	3.86	4.31	3.45	3.95	3.63	3.63	3.94	3.44	3.68	3.73	4	3.7	3.59	3.43	3.58	3.73	3.72	3.7	3.49	3.39	3.45	3.68	3.77	3.49	3.51	3.47	3.53	3.59	3.32	3.54
AC114730.11	3.17	3.4	3.73	3.24	3.05	2.94	3.4	3.18	2.72	2.93	3.17	3.14	2.96	3.51	2.96	2.73	2.98	2.75	3.24	3.11	3.25	3.29	3.52	3.46	3.22	3.52	2.84	2.86	3.04	3.02	3.17	2.77	3.07	3.01	2.97	3.06	3.16	2.68	2.76	2.83	2.94	2.71	2.97	2.94	3.04	2.95	3.06	2.91	3.02
AC114752.3	2.44	2.5	2.76	2.77	2.62	2.84	2.99	3.09	2.46	2.62	2.9	2.63	2.46	3.01	2.77	2.61	2.64	2.56	2.55	2.71	2.99	2.58	3.21	2.55	2.68	2.72	2.38	2.88	2.83	2.79	2.79	2.66	2.63	2.66	2.88	2.5	2.91	2.42	2.58	2.74	2.62	2.5	2.91	2.54	2.69	2.75	2.63	3.14	2.44
AC124997.1	2.4	2.42	2.42	2.29	2.55	2.41	2.32	2.23	2.2	2.54	2.28	2.17	2.27	2.76	2.2	2.62	2.41	2.34	2.78	2.65	2.32	2.24	2.69	2.52	2.33	2.39	2.13	2.42	2.2	2.32	2.46	2.52	2.33	2.49	2.32	2.25	2.42	2.35	2.19	2.06	2.52	2.23	2.16	2.36	2.23	2.2	2.22	2.19	2.23
AC136289.1	2.69	2.44	2.44	2.4	2.44	2.42	2.38	2.5	2.39	2.18	2.46	2.37	2.26	2.52	2.28	2.43	2.48	2.76	2.39	2.58	2.48	2.42	2.83	2.68	2.33	2.69	2.35	2.37	2.34	2.54	2.49	2.26	2.44	2.4	2.32	2.4	2.43	2.38	2.19	2.56	2.51	2.24	2.3	2.34	2.42	2.44	2.48	2.25	2.19
AC139100.3	2.87	2.9	2.45	2.76	2.57	2.55	3.08	3.21	2.53	2.79	2.9	2.89	2.9	3.22	3.03	2.6	2.75	2.77	2.71	2.68	2.83	2.69	2.73	2.72	2.65	3.13	2.62	2.91	3.05	2.89	2.98	3.17	2.95	3.34	2.83	2.96	3.13	2.66	2.57	2.54	2.7	2.6	3	3.04	2.72	2.86	3.17	2.97	2.68
AC141928.1	4.85	4.935	4.885	4.595	4.465	4.505	4.59	4.73	4.32	4.4	4.475	4.605	4.525	4.97	4.29	4.87	5.005	4.885	4.725	4.5	4.8	4.75	4.69	4.49	4.765	5.075	4.55	4.6	4.705	4.92	4.425	4.625	4.735	4.97	4.535	4.625	5.06	4.405	4.375	4.61	4.385	4.22	4.695	4.505	4.45	4.675	4.7	4.675	4.645
AC144652.1	4.92	4.37	4.83	4.27	4.42	4.74	4.81	4.88	4.05	4.22	4.47	4.45	4.68	5.82	4.72	4.49	4.68	4.33	5.09	4.46	5	5.13	4.7	4.47	5.44	5.13	4.54	5.3	4.84	4.9	5.08	4.89	4.93	4.97	5.37	4.5	4.77	3.9	4.05	4.97	4.68	4.28	4.6	4.8	4.72	5.44	4.46	4.56	4.81
AC145343.2	4.73	4.83	4.22	4.22	4.26	4.3	4.86	4.53	3.59	3.98	4.08	3.95	3.84	4.02	4.19	4.41	4.44	4.57	4.82	4.34	4.29	4.55	4.4	4.58	4.46	4.69	4.06	5.03	4.35	4.5	4.3	4.16	4.11	4.79	4.22	4.32	4.7	4.12	3.79	4.36	4.14	3.61	3.91	4.03	4.13	4.05	3.88	3.98	4.63
ACAA1	8.835	9.34	9.225	8.37	8.975	8.795	9.215	8.95	8.77	9.055	9.185	8.37	8.49	8.865	8.395	9.04	8.49	9.165	9.145	8.97	9.57	8.615	8.55	9.4	9.045	8.945	8.855	9.405	8.565	8.69	9.015	9.21	8.8	8.26	9.04	8.94	9.145	9.295	9.24	8.975	9.025	8.51	8.76	9.265	8.71	8.745	8.415	8.24	7.9
ACAA2	8.09667	8.1	8.31333	7.1	7.54667	7.76333	7.59	7.54667	6.81	7.85	8.21	7.01333	7.49	6.97333	7.58333	7.99333	7.30667	8.02333	7.89667	7.97	7.88667	7.66	7.69	8.31	7.86333	8.13	8.39333	7.48	7.63667	7.17333	6.36	7.65	7.40333	7.56	7.85667	7.35	7.58667	7.83	7.67333	6.91	7.66333	7.30667	7.86	8.20667	7.21333	7.58667	7.34	7.26333	7.25
ACACA	7.775	7.765	8.08	7.23	6.715	6.835	7.215	7.665	6.905	6.82	6.905	6.995	7.105	7.485	7.605	7.245	7.85	7.135	7.46	6.955	7.01	7.74	7.17	6.855	6.87	6.945	7.28	7.96	7.12	6.64	7.29	7.07	7.37	8.005	7.43	8	7.235	6.64	7.125	7.455	7.21	6.615	7.26	6.74	7.03	7.23	7.91	7.7	7.045
ACACB	5.74667	6.425	5.91167	5.8	6.31667	5.88833	6.06333	5.475	5.97167	6.125	6.085	5.97333	5.96667	5.96667	5.48667	6.30833	5.93667	6.395	6.095	6.095	6.22167	5.74333	5.88333	6.165	5.54	5.94667	5.75333	5.72	5.62333	5.94167	5.945	5.89	5.48167	5.76	5.85167	5.58167	5.765	6.37333	5.93833	5.655	5.84167	5.82667	5.76333	6.13667	5.47667	5.43167	5.56	5.45	6.2
ACAD10	4.6575	4.67	4.515	4.8975	4.75	4.3775	4.61	4.945	4.1325	4.825	4.6275	4.6275	4.795	4.635	4.86	4.585	4.5775	4.615	4.9325	4.81	5.1875	4.9375	4.6325	4.8125	4.545	4.44	4.855	4.3925	4.5725	4.5125	4.4875	4.7275	4.45	4.635	4.535	4.3825	4.4425	4.7725	4.435	4.675	4.64	4.22	5.1175	4.8925	4.4	4.6375	4.8225	4.745	5.0975
ACAD8	7.32	7.7	7.4	6.91	7.48	7.16	7.16	7.69	7.26	7.18	7.13	6.98	7	6.92	6.77	7.69	6.62	7.76	7.07	7.25	7.34	6.92	6.34	7.17	7.32	6.68	7.29	7.31	7.27	6.77	6.83	6.82	6.5	6.76	6.51	6.88	6.96	7.77	7.77	7.39	7.85	7.36	7.22	7.14	7.03	7.43	7.01	7	7.18
ACAD9	7.84	7.68	7.45	7.62	7.14	7.46	7.51	7.53	7.09	6.97	7.13	7.34	7.23	8.27	7.62	7.17	7.56	7.27	7.7	7.25	7.43	7.49	7.93	7.17	7.73	7.12	7.48	7.54	7.43	7.48	7.56	7.54	7.52	7.64	7.4	7.76	7.65	7.71	7.2	7.81	7.73	7.39	7.52	7.16	7.99	8.1	7.72	7.59	7.39
ACADL	2.67	2.555	2.555	2.61	2.83	2.605	2.895	3.28	3.22	2.655	2.57	2.86	2.515	3.23	2.565	2.655	2.625	2.78	2.755	2.79	2.915	2.815	2.91	2.77	2.955	2.66	2.615	2.93	2.915	2.925	2.73	2.865	3	3.035	3.045	2.74	2.73	2.7	2.47	2.865	2.645	2.76	2.855	2.645	2.55	2.965	2.75	2.87	2.56
ACADM	8	8.72	8.91	7.37	8.33	8.31	8.6	9.09	8.46	9.11	8.69	8.82	8.61	7.28	8.71	8.59	8.45	9.12	7.56	8.29	9.01	8.51	5.28	8.69	8.46	7.41	8.12	8.56	8.54	8.23	9.42	8.56	8.16	8.23	7.94	7.53	8.36	9.76	9.17	9.41	8.34	7.96	9.35	8.97	8.2	8.4	7.79	7.88	9.43
ACADS	6.89	8.07	7.27	6.66	7.3	6.5	7.67	6.66	6.61	7.4	7.12	6.34	6.72	6.46	6.25	8.16	7.03	7.99	7.53	7.74	7.92	6.2	6.37	7.39	6.29	7.08	6.15	6.61	5.77	6.38	6.87	6.88	5.77	6.41	6.52	6.21	6.39	7.97	7.35	6.54	6.24	5.94	6.93	7.82	5.92	6.65	6.01	6.15	6.78
ACADSB	5.865	6.665	6.055	5.38	5.97	5.97	5.925	5.645	5.585	6.26	5.825	5.97	6.035	5.185	5.945	6.41	5.81	6.825	5.96	5.565	6.28	5.68	5.04	5.595	5.32	4.86	6.05	5.51	5.49	5.51	5.625	5.38	5.06	5.455	4.75	5.24	4.78	6.965	5.99	5.37	6.355	5.325	6.055	5.98	5.265	5.09	5.98	6.135	6.235
ACADVL	10.21	10.51	9.9	10.03	10.53	9.98	9.91	10.27	9.53	10.51	10.37	9.94	9.69	10.01	9.65	10.69	9.45	10.71	10.61	11.01	10.86	9.57	9.26	10.6	10.67	10.7	9.44	9.58	9.45	9.47	8.97	9.97	9.2	9.6	9.88	9.67	9.41	10.34	10.19	9.79	10.19	9.8	10.18	10.39	9.64	10.16	9.77	9.65	9.97
ACAN	5.7275	4.8725	5.3425	5.07	5.45	4.6675	5.05	4.715	5.475	4.8575	5.2625	5.18	5.06	5.5175	5.1	4.93	5.8275	5.0125	5.065	5.935	4.665	5.1425	5.6725	4.84	4.995	5.2225	4.9575	5.22	5.4325	5.1325	5.2425	5.11	5.615	5.67	4.94	5.3175	5.605	4.59	4.975	4.75	5.24	6.1825	5.3675	4.9475	4.585	5.3925	5.305	5.3525	4.4125
ACAP1	6.20667	6.04667	5.82	6.18	6.24667	5.84667	5.79333	5.51667	5.47	5.48	5.74667	5.21333	5.15333	5.57667	5.02	6.35667	5.72	5.89333	6.00333	6.35	6.08667	5.45667	6.53667	6.7	5.88667	6.64333	5.18667	5.85	5.25333	5.34333	5.60667	5.72	5.58333	5.58667	6.25	5.68667	5.77667	5.42667	5.35	5.09667	5.31333	5.47667	5.48667	5.68	4.90333	5.32667	4.97	4.98333	5.22333
ACAP2	5.62667	5.81333	5.88333	5.08667	5.37	5.81333	5.22	4.86667	6.17333	5.58	5.41333	5.70667	5.95	4.99667	5.86	5.7	5.82667	6.31667	5.30667	5.23333	5.48	5.23	4.71667	5.05667	5.65	4.86	5.49667	5.13333	4.87	4.95667	5.25	5.15667	5.07667	4.88	5.30333	4.97667	5.07	5.54	5.79667	5.51667	5.49	5.69333	5.20667	5.41667	5.83	5.42333	5.55	5.6	5.40667
ACAP3	5.98	5.825	5.94	5.695	6.485	5.485	5.935	5.78	5.245	5.485	5.625	5.625	5.64	6.9	5.875	6.14	5.645	6.01	6.125	6.485	6.24	5.985	6.26	5.975	6.485	5.965	5.645	6.155	5.905	5.78	5.765	6.225	5.595	6.02	6.16	6.6	6.045	5.07	5.24	5.565	5.66	5.325	5.66	5.265	5.12	5.36	5.96	6.115	5.49
ACAT1	5.20667	5.63333	5.55	5.04	5.43	5.31333	5.40333	5.33333	4.85333	5.66	5.40333	5.3	5.33333	5.05333	5.21	5.57	5.37667	5.59667	5.5	5.52	5.96	5.14667	5.13667	5.42	5.24	5.42	5.41667	4.91333	5.36	5.18667	5.36667	5.08667	5.10667	5.46333	4.44667	5.35	5.28	5.64333	5.24667	4.60333	4.8	4.84667	5.45667	5.56333	4.58667	4.98667	5.1	4.97	5.30667
ACAT2	8.5	8.6	8.71	9.03	7.57	9.15	8.4	8.64	7.73	8.35	8.78	7.66	8.59	8.79	8.51	8.29	8.14	8.14	8.13	7.8	8.38	8.04	8.93	8.44	7.97	7.87	9.42	9.52	8.74	9.02	9.66	9.05	8.98	9.59	8.53	8.78	9.31	8.41	8.67	9.01	9.08	7.89	9.39	8.06	8.68	9.66	8.57	8.38	8.01
ACBD3	8.435	8.56	8.335	8.98	8.56	8.645	8.495	8.48	9.125	8.68	8.705	8.805	8.745	7.785	8.5	8.205	8.225	8.3	8.48	8.335	8.73	8.58	8.205	8.49	7.775	8.405	8.65	8.35	7.635	8.3	8.475	8.075	8.02	8.05	8.305	8.175	7.83	9.095	9.325	9.395	9.42	9.105	8.325	8.885	8.96	8.405	8.22	8.21	8.63
ACBD4	6.53	6.58	6.58	6.51	6.77	6.25	6.32	7.11	6.48	6.62	6.58	6.49	6.79	7.11	6.71	7.01	6.58	6.82	6.96	6.97	6.88	6.56	6.35	6.7	6.73	6.84	6.02	6.65	6.81	6.4	7.01	6.55	7.07	6.71	6.91	6.65	6.75	5.99	5.88	6.01	6.21	6.24	6.8	6.7	6.69	6.48	6.66	6.59	7.03
ACBD5	6.995	6.965	7.08	7.165	6.97	7.115	7.29	7.335	7.345	7.265	7.275	7.22	7.035	5.795	6.965	6.835	6.815	6.99	6.715	6.665	6.97	7.075	6.395	7.15	6.815	6.94	7.26	7.125	6.77	6.66	7.52	7.23	7.365	7.015	6.66	7.32	7.045	7.84	7.635	7.23	7.885	7.23	7.21	7.285	8.695	7.025	6.99	6.945	8.055
ACBD6	7.68	7.35	7.91	8.11	7.04	7.02	7.72	7.56	7.66	7.03	7.54	7.37	7.15	7.84	6.63	7.5	8.41	7.35	7.34	6.96	6.9	7.87	7.73	7.23	7.68	7.01	7.36	8.12	7.46	8.29	7.76	7.18	7.53	8.07	7.52	8.04	8.24	7.41	7.47	8.43	8.06	7.61	7.95	6.6	8.08	8.05	7.4	7.5	7.36
ACCS	6.89	7.02	7.47	6.43	7.75	6.07	6.42	5.92	7.3	6.64	7.58	6.16	6.79	6.1	6.95	7.26	6.44	7.19	7.06	6.04	7.08	6.72	6.55	7.43	5.84	6.58	5.91	6.19	6.02	6.21	5.64	6.83	6.06	6.11	6.63	5.79	6.49	7.83	6.85	7.37	6.24	6.99	6.48	7	5.49	6.21	6.83	6.65	7.52
ACD	7.47	6.86	7.12	7.35	7.17	7.58	7.08	7.83	6.53	6.61	7.13	6.64	6.76	8.6	7.74	6.97	7.97	6.74	7.16	6.63	6.62	7.46	8.33	7.06	8.23	7.33	7.82	6.54	7.92	8.57	8.04	7.31	8.24	8.62	7.09	7.73	8.4	6.52	6.97	6.34	8.05	6.81	7.34	6.38	8.45	8.47	7.87	7.83	6.62
ACE	5.48	5.265	4.985	4.805	5.62	4.865	5.425	4.655	4.96	4.925	4.535	5.45	4.82	4.72	4.795	5.255	4.745	5.025	5.425	6.27	6.215	5.555	5.94	5.39	5.505	5.275	5.235	5.58	4.535	5.06	5.095	4.935	4.575	4.955	4.905	4.69	4.8	4.54	4.74	5.005	4.45	4.31	4.59	5.105	5.175	4.745	4.665	4.695	4.51
ACE2	9.56	7.77	8.765	8.5	6.4	7.525	6.855	6.44	5.055	6.245	7.43	6.555	7.77	9.245	6.82	7.635	9.98	7.525	7.125	6.61	6.23	8.805	9.255	6.295	5.125	8.24	7.715	6.35	9.46	9.51	8.455	7.965	7.5	8.44	7.725	7.865	7.825	6.51	7.815	4.815	8.235	6.63	8.225	6.725	4.775	10.015	9.345	9.185	6.265
ACER1	4.03	3.97	3.95	3.94	3.86	3.96	4.01	4.23	3.52	3.76	3.97	3.58	3.32	3.94	3.72	4.19	3.98	4	3.85	3.89	3.98	3.8	4.42	4.04	4.13	4.61	4	4.09	4.4	4.13	4.18	4.38	4.16	4.7	4.31	4.38	4.27	3.89	3.87	4.09	3.91	4.14	4.36	4.35	4.22	4.15	4.11	3.96	3.56
ACER3	6.38667	7.19833	7.04	6.03167	6.205	6.515	6.12167	6.18667	6.53333	6.64333	6.26333	6.36333	7.00167	5.745	6.95333	7.04667	6.86333	6.67167	6.34667	6.695	7.03167	5.88333	5.63333	6.12333	6.01167	6.145	6.68333	6.09333	5.95167	5.82167	6.04	5.97667	5.10333	5.84833	5.655	5.89833	5.76167	6.23167	6.72333	5.61167	5.99667	6.33667	5.70167	6.70167	5.50167	6.125	5.74667	5.85333	6.65667
ACHE	5.30667	5.28667	5.33667	4.37667	5.71333	5.08333	4.78667	4.68	4.31667	4.89667	5.05667	4.48333	4.45667	5.01	4.27667	5.64333	4.82333	5.35333	5.36667	6.38667	5.44667	5.47	5.24333	5.31667	5.27667	5.87667	4.86667	4.83667	4.8	4.63667	4.74333	4.91667	4.65	4.51333	5.09667	4.68667	4.71667	4.45667	4.38333	4.72333	4.66	4.25333	4.56333	4.69667	5.09667	5.02333	4.15333	4.25333	4.1
ACIN1	7.33	7.25	6.87	7.23	7.31	7.04	6.94	7.23	7.2	6.61	6.82	6.82	6.44	7.34	6.48	7.33	7.1	7.23	6.72	7.34	7.07	7.03	6.97	6.96	7.35	6.89	6.74	7.27	7.17	6.85	6.78	7.17	7.22	6.59	7.12	7.17	6.83	7.13	7.11	6.94	7.37	7.12	6.88	6.62	7	6.82	6.84	6.76	6.71
ACKR1	7.03	7.12	6.8	4.2	8.05	7.04	6.74	4.18	8.15	7.19	6.47	7.27	6.87	5.8	5.72	8.49	6.76	8.26	6.93	8.24	5.69	7.03	3.81	7.72	5.77	6.85	5.47	5.18	5.35	3.81	4.64	6.23	5.85	4.57	5.77	4.81	7	6.25	6.5	5.33	5.06	6.43	5	6.56	5.72	6.14	6.08	6.05	6.06
ACKR2	3.88	3.98333	3.96333	3.95667	3.76	3.64667	4.24333	4.22667	4.03333	3.94667	4.03	4.05333	4.12333	4.25667	4.01667	3.95667	4.10667	4.02333	4.18333	4.19333	4.10667	3.87333	4.17333	4.04	4.02333	4.40333	4.06	4.08333	4.37	4.63	4.25333	4.21333	4.38	4.46667	4.28667	4.21667	4.4	3.77667	3.84333	3.94	3.86	3.96667	4.12667	3.96667	3.89	4.05333	4.22	4.06	4.14
ACKR3	6.08	5.765	5.73	5.035	5.41	5.865	5.07	4.99	6.445	5.44	5.45	5.64	5.605	5.69	5.72	5.245	5.375	5.635	4.47	5.835	5.23	5.26	4.96	5.41	5.43	5.605	5.725	4.895	5.585	5.54	5.145	5.275	5.28	5.195	5.86	5.39	5.475	5.665	6.18	5.855	5.69	6.495	5.585	5.19	5.04	6.065	5.785	5.655	4.915
ACKR4	3.37	3.41	4.16	3.51	3.16	3.62	3.29	2.77	5.52	3.25	3.15	2.82	3.97	2.91	2.91	3.06	3.66	3.7	3.06	3.08	2.93	3.03	3.11	3.09	2.99	4.66	2.75	3	2.94	3.05	3.28	3.18	2.98	2.89	2.7	3.27	3.69	3.24	4.25	3.67	3	3.8	2.99	3.23	3.58	3.35	2.74	2.97	2.75
ACLY	9.28333	9.00333	9.48	9.02	8.31	8.93	8.16333	8.99	8.26	8.38667	8.59333	8.45333	8.45	8.37667	8.31	9.11	9.15333	8.66	9	8.91	8.46	9.67	9.34667	8.22	8.99667	8.47	9.19667	8.49	8.94667	8.55667	8.57667	7.72	9.34333	8.76667	8.71	8.83333	8.52667	8.07	8.52	8.67667	8.62333	8.34333	9.29	8.39	8.51333	8.82333	8.51667	8.70333	7.96333
ACMSD	3.13	2.75	2.79	2.79	2.65	2.66	2.78	3.26	2.67	2.79	2.79	2.8	2.99	2.86	2.67	2.89	2.72	2.9	3.29	2.85	2.78	2.64	3.3	2.8	3.11	3.31	2.66	4	2.9	3.09	2.81	5.87	3.01	2.74	6.68	3.06	3.54	2.53	2.65	2.74	4.25	2.79	2.82	2.72	3.85	2.78	2.99	2.87	2.94
ACN9	5.93	6.18	6.54	6.74	5.74	6.26	7.37	8.55	7.08	6.57	7.14	6.36	6.51	6.82	6.75	6.26	6.68	5.86	5.88	5.97	6.27	8.05	5.7	5.8	6.35	6.35	6.68	7.28	8.12	8.31	6.57	6.54	6.79	7.72	7.26	7.47	7.13	7.62	7.77	8.14	7.4	7.01	7.61	7.09	7.71	7.98	7.03	6.93	7.36
ACO1	6.365	6.425	6.285	5.755	5.865	5.96	5.935	6.13	6.18	5.935	5.885	6.085	6.09	6.18	6.315	6.565	6.315	6.315	6.125	5.63	6.09	5.815	6.035	5.785	5.94	6.13	6.16	6.465	5.985	6.19	5.935	5.785	5.98	6.17	5.69	5.84	6.06	6.315	6.455	6.215	6.705	6.3	5.625	5.785	5.565	5.825	6.31	6.1	6.185
ACO2	7.15	7.41	7.035	6.715	7.23	6.99	7.455	7.54	6.47	7.295	7.115	7.075	6.9	6.81	6.65	7.775	7.21	7.58	7.36	7.455	7.725	7.15	7.27	7.49	6.85	7.575	6.85	7.335	7.28	6.71	6.9	7.005	6.915	7.645	6.605	6.94	7.245	7.085	7	6.63	6.945	6.28	7.49	7.445	7.19	7.14	7.025	7.01	7.345
ACOT11	5.43	5.53	5.61	5.04	5.2875	5.115	5.2575	5.42	4.875	5.4	5.355	5.255	5.5575	5.5225	5.7125	5.625	5.21	5.62	5.72	5.72	6.1875	5.1875	5.2375	5.52	5.5825	5.255	5.33	5.2825	4.6675	5.0675	5.095	5.445	4.63	5.35	5.355	5.115	5.025	5.59	5.3875	5.2325	5.1375	4.74	5.43	5.8375	4.91	5.2325	5.345	5.3225	5.49
ACOT12	2.5	2.58	2.44	2.46	2.22	2.36	2.51	2.17	2.34	2.5	2.21	2.31	2.49	2.35	2.37	2.27	2.37	2.6	2.09	2.25	2.44	2.38	2.49	2.32	2.2	2.52	2.2	2.28	2.34	2.5	2.2	2.79	2.52	2.76	2.25	2.3	2.52	2.21	2.14	2.37	2.52	2.47	2.07	2.37	2.44	2.39	2.34	2.45	2.3
ACOT13	8.9	10.05	9.77	9.16	8.55	8.3	8.84	8.77	8.6	8.65	8.98	8.02	8.56	8.81	8.82	9.3	8.75	9.99	8.61	8.58	8.79	8.02	8.96	9.12	7.78	8.93	8.78	9.17	8.91	9.02	8.72	8.65	7.92	9.03	8.51	8.56	9.24	9.22	9.21	9.48	9.37	7.72	8.55	8.91	8.74	9.6	8.37	8.36	8.83
ACOT4	6.25	6.34	6.9	5.63	5.44	5.83	6.12	5.28	5.43	5.8	5.87	5.66	5.79	6.13	5.5	6.87	6.31	6.16	5.98	5.72	6.34	6.02	6.04	6.04	7.33	6.61	5.41	5.04	6.14	5.85	5.95	4.73	5.86	5.93	6.78	5.6	6.28	5.43	5.76	7.6	5.15	5.28	5.84	6.14	7.12	6.71	5.76	5.67	5.73
ACOT6	2.99	3.1	2.79	3.33	2.73	2.93	3.15	3.06	2.81	2.89	3.09	3.01	2.73	3.01	2.68	3.02	3.12	2.91	3.19	3.09	3.02	3.07	3.27	2.88	2.85	3.66	2.75	3.1	3.15	3.58	3.33	3.51	3.44	3.14	3.38	3.31	2.8	2.83	2.93	3.11	2.88	2.97	3.05	2.86	2.61	2.77	2.99	2.8	3.1
ACOT7	8.37	8.175	8.35	7.98	7.155	7.71	7.95	8.42	7.275	7.39	7.76	7.385	7.31	8.44	7.6	7.79	8.56	7.805	7.965	7.64	7.45	8.31	7.9	7.335	7.61	7.525	7.87	7.815	7.43	8.34	8.16	7.605	6.845	8.575	7.36	8.13	8.51	7.09	7.445	7.99	7.335	7.265	8.31	7.545	7.43	8.005	7.81	7.815	6.54
ACOT8	6.665	7.155	7.59	6.15	6.125	6.395	6.435	6.245	5.87	6.33	6.52	6.09	5.92	8.62	6.78	6.74	6.38	6.98	6.895	6.51	6.725	6.71	6.675	6.535	7.59	6.85	7.27	6.365	7.76	7.57	6.67	6.49	6.23	7.545	6.655	7.08	7.255	6.83	6.72	6.22	8.1	5.95	6.33	6.44	7.045	6.98	7.16	7.195	5.89
ACOT9	8.85	8.37	9.03	8.27	7.74	8.23	8.17	8.06	9.41	7.98	8.24	8.12	8.25	8.8	8.35	8.01	9.52	8.14	8.13	7.85	7.29	8.56	7.87	7.39	8.43	8	8.15	8.55	8.71	8.87	8.37	7.43	8.1	9.05	7.66	8.03	8.68	8.04	8.6	8.64	8.22	9.06	8.29	7.9	8.26	8.65	8.46	8.41	7.8
ACOX1	6.25	6.36	6.312	5.722	5.822	6.118	5.744	5.878	6.216	6.184	6.144	5.856	6.098	5.724	6.314	6.454	5.9	6.54	6.33	6.228	6.398	6.056	6.032	5.942	6.058	5.976	6.612	5.474	6.114	6.056	5.81	5.882	5.44	5.894	5.818	5.846	5.7	6.46	6.468	6.548	6.698	6.028	5.982	6.408	6.124	6.226	6.096	6.04	6.29
ACOX2	6.03	6.93	6.76	6.54	6.73	6.69	7.35	6.89	6.79	7.14	7.28	6.74	7.58	7.46	7	7.04	7.27	7.69	6.87	7.13	6.85	7.08	7.28	7.39	7.85	6.18	7.55	8.09	7.27	8.08	7.61	7.19	7.86	6.25	7.58	7.54	7.19	7.76	7.27	7.7	6.96	6.64	8.12	6.95	4.69	7.87	6.99	7.16	7.53
ACOX3	7	7.19	6.73	6.19	6.35	6.26	6.075	5.95	6.65	6.295	6.33	6.305	6.35	6.455	6.535	7.35	6.945	7.07	6.36	6.065	6.45	6.055	5.865	6.14	6.145	6.295	5.725	6.17	6.19	6.245	6.14	6.1	6.065	6.015	5.555	6.11	6.02	6.635	6.565	6.145	7.045	6.155	6.63	6.125	6.065	6.62	6.595	6.335	6.185
ACOXL	3.845	3.75	3.7	3.93	4.065	3.58	3.99	3.9	3.48	3.82	3.835	3.8	3.99	3.76	3.85	3.94	4.01	3.7	4.185	4.04	3.995	4.025	4.27	3.995	4.01	4.135	3.76	4.01	3.565	3.72	3.84	3.765	3.81	3.835	3.865	3.845	3.96	3.85	3.69	3.745	3.635	3.465	3.67	3.95	3.425	3.495	3.75	3.76	3.79
ACP1	8.045	7.8375	7.98	7.9575	7.1575	7.6475	7.845	7.8925	7.3475	7.41	7.8525	7.3825	7.425	7.46	7.715	7.3825	7.9575	7.3275	7.29	7.0875	7.1925	7.93	7.4625	7.3025	7.5575	7.27	7.7075	7.875	7.76	7.9725	8.01	7.7475	7.9	8.295	7.48	7.875	8.06	7.555	7.5925	8.3775	7.945	7.58	8.0325	7.37	8.62	8.1425	7.7975	7.6625	7.8075
ACP2	7.61	8.46	7.71	8.31	8.59	8.42	8.36	7.83	8.42	8.47	8.37	7.88	8.08	7.58	7.73	8.54	7.74	8.34	7.99	8.39	8.49	7.85	7.72	8.43	8.18	8.16	7.93	8.36	8.09	7.65	7.58	8.52	8.2	7.1	8.08	8.08	8.24	8.15	8.1	8.31	7.63	8.33	7.84	8.31	7.7	7.97	7.8	8.05	8.08
ACP5	9	8.64	9.71	8.34	8.25	8.29	9.07	7.1	8.89	8.33	8.41	8.18	8.04	8.49	8.29	8.72	9.46	9.3	6.86	8.09	8.58	7.85	7.37	8.57	7.82	8.31	7.78	8.51	8.88	8.09	8.32	8.12	7.53	7.65	8.56	7.88	8.6	7.89	8.41	8.18	8.58	8.87	6.74	7.79	7.7	9.03	8.24	8.14	7.04
ACP6	5.815	5.805	6.325	6.9	5.915	5.5	5.7	6.265	5.73	5.79	6.095	5.585	5.635	6.24	6.245	5.345	5.71	6.02	5.885	5.24	6.01	6.01	6.255	5.755	6.31	5.725	5.7	6.175	5.855	6.575	6.585	6.33	5.925	6.38	6.48	5.91	6.21	6.365	5.83	6.205	6.08	5.385	6.065	5.25	5.89	5.88	6.61	6.535	6.415
ACPP	5.56333	5.92	5.30667	3.33	3.82333	4.58667	4.51	4.28	4.42667	4.66	4.67667	4.50333	4.35667	4.99667	4.55667	4.96667	4.57667	4.48333	4.13667	4.38333	4.22	3.93	4.25333	4.20333	4.23	4.99333	4.18333	4.72	4.33	4.46	4.33	4.43667	4.3	4.6	5.11667	4.28667	4.25667	4.03	4.48	4.96	3.57667	3.69	4.35667	4.25667	5.87	4.62333	4.28667	4.17667	4.82
ACPT	5.19	5.41	5.88	5.18	5.13	5.07	5.61	5.72	4.99	5.53	5.04	5.71	5.79	6.1	5.57	5.36	5.45	5.75	5.26	5.4	5.37	5.29	5.01	5.09	5.43	5.38	4.97	5.84	5.62	5.74	5.56	5.63	5.31	5.61	5.28	5.3	5.51	5.14	5.06	5.7	5.41	5.34	5.59	5.46	5.33	5.35	5.91	5.85	5.63
ACR	5.39	4.98	5.05	5.57	5.2	5.33	5.57	5.33	4.66	4.95	5.18	5.25	5.28	5.86	4.85	5.1	4.71	5.02	5.17	5.59	5.72	5.12	5.25	5.37	5.21	5.75	5.13	5.71	5.29	5.69	5.37	5.92	5.59	5.57	5.84	5.39	5.45	4.96	4.72	4.7	4.83	4.69	5.15	5.43	4.81	5.4	5.03	5.22	5.5
ACRBP	4.93667	5.19	4.78333	4.61667	4.34	4.29333	4.88	4.98333	4.67667	4.44	4.45333	4.49667	4.11333	4.48667	4.27	4.53	4.64333	4.57667	4.55333	4.87	4.75333	4.65667	4.79	4.61667	4.57667	4.91	4.22	4.39	4.14667	4.27333	4.80667	4.51	4.56333	4.39	4.63	4.26333	4.50667	4.29	4.14	4.46	4.35667	4.45333	4.90333	4.60333	4.1	4.33333	4.12	4.17	4.13333
ACRC	5.46	5.3	5.69	4.85	4.99	5.38	4.87	4.25	5.88	5.12	5.17	5.37	5.07	5.17	4.88	4.54	6.1	5.36	5.13	4.79	4.33	5.27	5.14	4.82	5.23	4.81	5.43	4.44	4.59	5.54	4.89	4.44	5.28	5.41	5.47	5.7	5.06	5.54	5.38	6.35	6.23	6.11	4.84	4.71	6.91	5.3	6.14	6.02	4.94
ACRV1	3.72167	3.745	3.66333	3.35167	3.535	3.39	4.02667	3.67833	3.36333	3.685	3.525	3.75667	3.82167	4.04833	3.645	3.78	3.87	3.705	3.62833	3.665	3.635	3.53	3.6	3.70833	3.395	3.7	3.31	3.92333	3.855	3.89	3.76333	3.785	3.84833	4.025	3.88333	3.535	3.73333	3.32333	3.35333	3.65333	3.41	3.52667	3.61167	3.515	3.555	3.59167	3.77833	3.63333	3.785
ACSBG1	3.67	4.045	3.655	3.575	3.86	3.6	3.89	3.735	3.445	3.345	3.435	3.545	3.44	3.805	3.295	3.81	3.71	3.94	3.66	3.46	3.73	3.505	3.82	3.645	3.565	3.77	3.58	3.66	3.825	3.58	3.64	3.655	3.64	3.705	3.665	3.405	3.685	3.465	3.47	3.58	3.335	3.53	3.83	3.45	3.37	3.41	3.87	3.655	3.575
ACSBG2	4.77	3.8	4.14	4.39	4.31	3.82	4.66	4.23	3.32	3.96	4.2	4.28	4.18	4.74	4.6	4.42	4.7	3.98	4.71	3.9	4.04	4.47	4.17	4.04	4.59	4.95	4.47	4.55	4.76	4.65	4.38	4.53	4.78	4.71	4.47	4.97	4.63	3.73	3.66	4.17	3.9	4.17	4.24	4.01	4.07	3.96	4.46	4.58	4.35
ACSF2	6.64	7.52	6.93	7.2	7.45	7.02	7.44	6.5	6.3	7.79	7.29	6.94	7.59	7.54	7.32	7.45	6.44	8.12	7.7	7.4	8.15	7.37	7.87	7.9	7.55	6.46	7.11	8.11	7.83	7.48	6.89	7.5	7.23	7.05	7.21	7.45	7.1	8.16	7.3	7.32	6.7	6.47	6.81	7.68	6.71	7.82	7.19	7.14	8.08
ACSF3	5.29	5.31667	5.18	5.30667	4.95333	5.15667	5.63333	5.42667	4.64333	5.02	5.12	4.86	4.97	5.65333	5.04333	5.17333	5.15	5.13667	5.18667	5.16333	5.39667	4.97667	5.37667	5.42	5.34667	5.27	5.10333	5.52	5.26333	5.44	5.39	5.66333	5.89333	5.68	5.14	5.22333	5.26667	5.33333	5.15667	5.48	5.11333	4.83667	5.49667	5.19667	5.28667	5.21	5.25667	5.2	5.48333
ACSL1	7.635	7.175	6.635	8.025	6.74	7.005	6.355	8.02	10.715	6.335	6.455	7.135	7.215	7.755	7.225	6.78	8.53	6.66	7.06	7.03	6.39	7.205	6.22	6.53	6.11	6.78	6.71	7.22	7.295	7.46	7.395	6.895	7.53	8.335	6.645	7.975	8.105	5.81	6.585	8.115	7.31	9.225	8.88	6.42	5.62	6.47	7.725	7.625	6.48
ACSL3	8.32333	9.08333	8.75333	9.15	8.34	8.6	8.22333	8.98	8.77667	8.83	8.87333	8.46667	9.11	7.33667	8.56333	8.75	8.57667	8.72667	8.93	8.31333	8.85	8.27	8.16667	8.47333	7.81667	8.19	8.52667	8.18333	7.89	8.44667	8.23	8.22333	7.86	9.14333	8.22333	7.93667	8.18333	9.14	9.34667	9.25667	9.04667	9.59667	8.92333	8.99	7.96	8.61667	8.74667	8.63333	7.54
ACSL4	5.41333	4.51667	4.63	4.93333	5.22333	6.29667	5.03667	4.51667	6.79	5.17	5.39667	6.32333	5.79667	5.13333	5.36667	4.68333	5.5	4.72333	4.81	5.25667	4.40333	5.73333	5.26	4.77333	5.86333	5.35667	5.51	5.39667	5.18	5.21667	5.66333	5.03	6.1	5.01333	5.92	5.71	5.53667	4.85333	6.54667	4.92333	6.85333	6.93333	5.34	5.28333	6.15333	5.89333	5.67333	5.80667	4.52
ACSL5	10.225	9.93	10.035	9.975	9.65	10.085	9.56	9.955	8.75	10.075	10.105	8.885	9.61	9.915	9.69	9.93	9.665	9.88	10.115	10.125	10.23	10.33	9.825	9.915	10.105	10.265	10.645	10.365	10.19	10.275	10	9.475	10.38	9.565	9.685	10.435	10.07	9.88	9.94	9.26	9.775	8.805	10.255	10.17	10.365	9.79	10.06	9.995	10.71
ACSL6	3.578	3.102	3.218	3.162	2.994	3.372	3.382	3.18	2.994	3.03	3.68	3.32	3.174	4.148	4.33	3.112	3.204	3.034	3.25	3.146	3.288	3.784	3.816	3.266	3.526	3.248	4.01	3.004	4.37	5.446	4.354	3.112	4.064	3.148	3.524	4.194	5.016	3.936	3.736	3.258	3.984	2.918	4.694	3.234	2.89	3.084	3.512	3.578	3.684
ACSM1	3.75	4.06	3.89	3.485	4.03	3.92	4	3.805	3.445	3.915	3.81	3.755	3.625	3.795	3.71	4.095	3.9	3.86	3.825	3.8	3.775	3.48	4.065	3.92	3.665	4.11	3.54	3.79	3.785	3.795	3.88	3.895	3.65	3.9	3.76	3.4	3.705	3.385	3.815	3.85	3.28	3.345	3.625	3.79	3.795	3.595	3.73	3.755	4.245
ACSM2A	2.47	2.49	2.415	2.355	2.18	2.045	2.49	2.26	2.23	2.31	2.565	2.35	2.185	2.47	2.265	2.36	2.36	2.585	2.465	2.37	2.39	2.59	2.735	2.45	2.315	2.505	2.31	2.39	2.35	2.545	2.31	2.3	2.2	2.37	2.275	2.28	2.345	2.25	2.16	2.37	2.105	2.245	2.4	2.2	2.14	2.335	2.225	2.15	2.25
ACSM2B	2.89	2.75	2.47	2.71	2.61	2.43	3.1	2.64	2.51	2.66	2.72	2.62	2.68	3.03	2.95	2.72	2.75	2.57	2.91	2.89	3.02	2.89	3.12	2.73	2.88	2.75	2.67	2.93	3.05	3.15	3.41	2.86	2.86	3.05	2.88	2.71	2.74	2.86	2.58	2.81	2.64	2.42	2.9	2.98	2.48	2.62	2.64	2.77	2.9
ACSM3	7.255	8.04	6.9	5.745	6.86	6.715	6.81	6.355	5.4	7.8	6.945	6.5	6.785	4.89	6.505	7.65	5.72	7.725	6.44	7.01	7.735	5.775	6.115	7.4	5.825	7.17	7.065	5.81	6.45	5.82	6.57	6.61	6.59	5.75	5.55	6.12	7.38	7.455	6.67	6.62	5.825	4.745	7.16	7.99	7.29	7.275	6.81	6.885	7.92
ACSM5	3.51667	3.58333	3.71333	3.85	3.45	3.50667	3.68667	3.68	3.19333	3.55	3.32333	3.40333	3.64	3.75667	3.27	3.93667	3.59333	3.73667	3.59667	3.69	3.61	3.44667	4.12	3.71	3.66	3.67	3.37667	3.75333	3.60667	3.72667	3.53667	3.56	3.55667	3.72	3.48333	3.62333	3.58	3.30333	3.22333	3.28333	3.25667	3.12333	3.48333	3.38333	3.30667	3.33333	3.52	3.47667	3.49667
ACSS1	5.076	4.778	4.846	4.936	4.94	4.782	4.868	5.078	4.676	4.814	4.918	5	4.682	5.506	4.81	5.01	4.888	4.796	5.372	5.014	5.194	5.258	5.066	4.838	4.99	5.018	5.056	5.244	4.88	5.122	4.998	5.126	5.234	5.16	5.188	5.114	4.86	4.932	4.852	4.94	5.222	5.004	5.016	4.84	4.682	4.706	5.08	5.074	4.902
ACSS2	8.32	9.19	8.68	8.7	9.06	8.61	8.59	8.07	7.63	9.07	8.73	8.42	8.74	8.95	8.33	9.23	7.73	9.26	9.36	9.18	9.4	8.07	8.45	9.29	8.61	9.08	8.57	8.35	8.14	8.62	8.66	8.92	8.42	8.55	8.12	8.51	8.34	8.52	8.47	8.16	8.12	7.8	8.53	9.17	7.74	8.77	8.7	8.71	8.28
ACSS3	3.455	3.78	3.765	3.375	3.925	3.67	3.87	3.575	4.585	4.16	3.725	4.21	3.98	4.605	6.36	3.775	3.91	4.34	3.635	3.425	3.465	3.435	3.6	3.65	3.905	3.79	3.55	3.665	5.35	3.77	3.69	4.055	4.17	3.775	3.805	3.53	4.58	4.145	3.89	5.425	3.58	4.635	3.79	3.675	3.29	3.61	3.73	3.745	3.795
ACTA1	3.81	3.6	3.82	3.52	3.77	3.22	3.69	4.23	3.64	3.26	3.81	3.01	3.44	3.17	3.4	4.31	3.72	3.48	3.86	3.83	4.23	3.86	4.15	3.85	4.21	4.42	3.7	3.85	3.52	3.66	3.69	3.8	3.84	4.05	3.81	4.07	3.87	2.98	3.33	3.31	3.32	3.57	3.46	3.6	3.67	3.51	3.27	3.44	3.1
ACTA2	7.08	7.06	7.02	6.96	7.66	7.2	7.04	6.32	7.84	7.105	7.1	7.655	7.575	6.42	6.86	6.945	7.115	7.46	7.07	7.525	6.555	6.94	7.115	7.51	7.26	6.94	7.205	6.805	7.12	6.59	6.87	7.305	7.235	6.92	7.18	6.825	7.355	6.89	7.035	6.37	6.325	7.945	7.015	6.96	6.725	7.03	7.05	7.015	6.72
ACTA2-AS1	5.69	5.54	5.51	4.04	3.7	3.96	4.12	3.69	4.81	3.76	3.8	3.54	3.9	3.9	3.55	5.55	5.72	5.36	4.06	4.01	4.41	3.72	4.11	4.33	3.77	4.36	4.32	3.48	3.7	3.44	3.49	3.41	3.82	3.91	4.33	3.58	3.86	3.77	4.02	3.52	4	4.26	3.57	3.71	3.36	3.51	3.95	3.56	3.62
ACTB	13.3867	13.4033	13.4433	13.44	13.5167	13.5833	13.2367	13.3133	13.5367	13.2733	13.3333	13.3833	13.2667	13.5667	13.35	13.5433	13.49	13.4133	13.4633	13.6433	13.43	13.3933	13.5233	13.4	13.6133	13.6733	13.4	13.3767	13.4967	13.3233	13.2867	13.3967	13.26	13.33	13.3067	13.5133	13.45	12.86	13.31	12.79	13.2267	13.55	13.1633	13.3867	13.5767	13.3567	13.29	13.33	12.8767
ACTC1	6.76	5.57	6.01	5.65	6.75	5.99	6.17	5.83	7.28	6.32	6.11	6.66	6.19	5.31	5.95	5.99	6.35	6.28	5.93	6.5	5.49	6.1	6.23	6.83	6.52	6.36	5.69	5.89	6.38	6.23	6.18	6.3	6.42	6.44	6.09	5.72	7.01	5.44	6.13	5.38	6.64	7.13	5.89	5.91	5.85	6.63	5.63	5.2	5.37
ACTG2	6.755	7.105	6.75	6.565	7.305	6.97	6.995	6.475	7.81	7.115	6.84	7.3	7.255	5.825	6.265	6.47	6.375	7.465	6.88	7.41	6.585	6.63	6.525	7.515	7.275	6.48	6.56	6.45	6.675	6.365	6.435	6.915	6.695	6.635	6.67	6.215	6.68	6.975	7.525	5.87	6.005	7.15	6.61	6.965	6.14	6.78	6.545	6.475	6.185
ACTL10	7.09	6.36	6.44	5.99	4.74	5.83	5.91	6.22	5.71	5.43	5.39	5.57	5.08	6.87	5.9	6.22	6.2	6.12	5.58	5.36	5.8	6.53	5.45	5.45	6.45	5.76	6.25	5.98	6.8	6.48	4.79	5.98	7.03	5.76	6.09	6.34	6.69	5.78	5.62	6.58	6.37	5.74	6.28	5.71	5.82	6.55	6.19	6.1	5.3
ACTL6A	8.1	7.19	8.56	8.24	7.5	8.43	8.48	9.04	8.26	7.95	8.27	7.94	8.3	8.77	9.12	7.64	8.45	7.82	7.97	7.41	7.83	8.45	7.87	7.72	8.77	7.79	8.59	8.72	9.02	9.42	8.99	8.88	9.65	9.44	9.07	8.67	9.19	9.11	9.14	9.58	9.51	8.68	9.1	8.12	9.7	9.78	8.62	8.8	8.82
ACTL6B	3.925	3.92	3.775	3.92	3.495	3.7	4.16	3.96	3.18	3.645	3.53	3.425	3.5	3.705	3.575	3.795	3.77	3.825	3.69	3.91	3.945	3.655	3.975	3.675	3.485	4.25	3.76	3.91	3.72	3.95	3.86	3.845	3.89	4.285	3.835	4	4	3.605	3.5	3.92	3.79	3.3	3.71	3.435	3.3	3.71	3.62	3.74	3.665
ACTL7A	4.51	4.43	4.52	4.84	4.85	4.61	4.93	5.08	4.23	4.46	4.57	4.82	5.07	5.21	4.71	4.51	4.88	4.48	4.83	4.79	4.9	4.72	5.43	4.84	5.18	4.79	4.82	5.09	5.25	5.43	5.19	5.04	5.24	5.35	5.12	4.86	4.96	4.73	4.29	4.98	4.63	4.25	4.88	4.54	4.52	4.92	4.94	4.92	4.93
ACTL7B	4.11	4.24	4.25	4.22	4.24	4.24	4.3	4.31	4.13	4.35	4.35	4.23	4.39	4.46	4.14	4.2	4.4	4.43	4.34	4.3	4.19	4.61	4.38	4.42	4.45	4.36	4.27	4.32	4.44	4.52	4.32	4.35	4.14	4.75	4.65	4.04	4.11	3.94	4.04	4.32	3.97	4.59	4.29	4.41	4.05	4.51	4.19	4.3	4.46
ACTL8	6.78	6.41	6.63	5.77	6.16	6.3	6.31	6.22	5.4	5.76	6.12	5.31	5.14	6.06	5.58	6.79	7.14	6.04	6.43	6.22	6.33	6.58	7.38	6.33	5.94	6.28	5.98	5.96	6.13	6.25	6	6.21	6.21	6.79	7.01	6.07	6.05	5.38	5.46	5.42	5.79	5.2	6.38	6.01	5.39	5.96	5.65	6.35	5.54
ACTL9	3.64	3.15	3.18	3.1	2.73	2.82	3.03	3.15	3	2.84	2.79	2.76	2.97	2.81	3.16	3.11	2.95	2.94	2.85	2.54	2.88	3.19	2.98	2.84	2.61	3.12	2.36	2.96	2.82	3.29	2.95	3.03	2.82	3.27	2.74	2.72	3.07	2.61	2.75	3.22	2.77	2.89	3.1	2.83	3	3.08	3.49	3.2	2.85
ACTN1	9.1875	8.43	8.525	8.615	8.3025	8.295	8.2925	8.5825	9.44	7.9275	8.265	8.285	8.245	8.4475	8.215	8.5525	9.075	8.515	8.2325	9.0025	8.2125	8.3075	8.66	8.425	8.8675	8.4875	8.205	8.725	8.605	7.85	8.34	8.6525	8.74	8.0275	8.855	8.3475	8.205	8.08	8.3975	8.825	8.235	9.46	8.33	7.9075	8.0625	8.0375	8.3	8.1975	7.845
ACTN2	3.55	3.48	3.45	3.385	3.3925	3.385	3.7225	3.5525	3.5175	3.2725	3.3875	3.385	3.39	3.56	3.4175	3.5375	3.55	3.5775	3.6925	3.4475	3.6975	3.4775	3.765	3.41	3.5925	3.8575	3.1975	3.5625	3.6575	3.505	3.5	3.545	3.7	3.585	3.4875	3.445	3.5275	3.125	3.2375	3.255	3.1725	3.2975	3.3475	3.26	3.1525	3.2775	3.4275	3.37	3.385
ACTN3	4.75	4.44	4.54	4.76	4.41	4.52	4.57	4.71	4.22	4.21	4.79	4.45	4.31	4.96	4.44	4.51	4.61	4.56	4.44	4.4	4.54	4.67	5.44	4.71	4.33	5.41	4.44	4.81	4.81	4.73	4.8	4.87	4.75	4.87	4.79	4.27	4.65	4.65	4.71	4.88	4.88	4.45	4.64	4.5	4.33	4.28	4.34	4.28	4.43
ACTN4	11.11	10.73	10.7	10.85	10.79	10.18	10.17	10.53	8.5	9.73	9.98	10.02	10.23	10.51	10	11.04	10.37	10.74	11.01	11.15	10.79	10.77	10.91	10.58	11.18	10.87	10.1	10.45	10.56	10.41	10.86	10.62	10.07	10.37	10.35	10.9	10.19	8.52	8.9	8.66	8.72	8.69	9.95	10.13	9.92	9.99	10.17	9.99	9.45
ACTR10	10.02	10.12	10.16	9.86	9.71	9.67	9.76	9.77	9.96	10.06	9.95	9.75	9.61	9.1	9.53	9.83	10.1	9.94	9.16	9.73	9.68	9.12	8.7	9.73	9.59	9.56	9.3	10.54	10.14	9.08	9.65	9.8	9.89	9.45	10.41	9.25	9.39	10	10.14	10.39	9.64	9.75	9.74	9.99	10	10.39	9.86	9.75	10
ACTR1A	8.34	8.355	8.095	8.02	8.31	7.925	7.59	7.725	7.845	7.895	8	7.79	7.8	8.09	7.635	8.35	8.325	8.295	7.97	8.2	8.115	8.09	7.75	7.825	7.86	8.27	7.765	8.105	7.665	7.795	7.71	7.84	7.59	8.105	7.66	8.145	8.33	7.42	7.85	7.515	7.775	7.79	7.7	7.95	8.09	7.67	7.635	7.71	7.425
ACTR1B	8.04	8.14	7.82	8.53	8.3	8.07	8.12	8.27	8.05	7.98	8.04	7.97	8.12	8.73	8.14	8.48	7.59	8.48	8.29	8.5	8.41	8.4	8.26	8.52	8.53	8.52	7.58	8.67	8.05	8.11	8.44	8.73	7.95	8.74	8.52	8.11	8.14	8.31	8.11	8.49	8	7.85	8.19	8.07	7.87	8.14	8.03	7.83	8.07
ACTR2	6.96429	6.97714	6.98571	7.43714	7.68429	8.46	7.26857	7.36	7.88857	8.29857	8.13143	8.04	8.00714	6.64714	8.15429	6.95	6.85429	6.72571	7.74714	7.97714	7.84714	7.66714	7.52143	7.44714	7.58143	7.53429	8.33286	7.45571	7.49429	7.10143	7.43429	7.62286	7.58571	7.20714	7.37143	7.39571	7.17286	7.46429	7.84857	7.46857	7.98	7.81429	7.89857	8.39429	8.98143	7.93	7.9	7.87429	7.82143
ACTR3	8.522	8.784	8.62	7.99	8.636	9.102	8.466	8.06	9.422	8.96	8.934	9.12	9.054	8.55	9.13	8.86	8.8	8.836	8.532	8.724	8.658	8.476	8.142	8.608	8.302	8.436	8.912	8.396	8.394	8.388	8.74	8.83	8.362	8.654	8.574	8.534	8.76	8.762	9.21	8.858	9.188	9.134	8.578	8.926	8.804	8.796	9.136	9.062	8.554
ACTR3B	6.98	6.15	6.92	6.67	5.53	5.98	6.05	7.16	5.285	5.43	6.03	6.12	5.705	7.385	5.92	6.255	6.595	6.07	5.945	5.625	5.405	7.165	6.045	5.23	6.545	5.75	6.685	6.14	7.33	7.335	6.13	5.72	7.32	6.645	6.115	6.92	6.68	5.63	6	6.58	6.755	6.005	6.66	5.72	6.735	7.395	6.6	6.275	6.23
ACTR3BP2	3.71	3.44	3.82	3.76	3.54	3.47	4.25	3.7	3.52	3.43	3.68	3.53	3.35	3.6	3.51	4.36	3.96	3.91	3.86	3.57	3.48	3.52	3.5	3.77	3.54	3.73	3.33	3.88	4.29	4.27	3.69	4.1	4.35	4.18	3.47	3.95	3.75	3.64	3.51	3.94	3.62	3.78	3.73	3.74	3.74	3.68	3.73	4.03	3.75
ACTR3C	6.38	6.81	6.68	5.38	5.58	6.02	5.84	5.48	5.67	6	5.89	5.93	5.45	7.71	5.85	5.76	5.7	6.27	5.89	5.51	5.81	6.56	5.81	5.86	6.1	6.6	6.28	6.58	6.36	6.36	5.38	5.65	6.7	6.37	6.5	5.39	6.03	6.08	6.17	6.93	6.94	5.41	5.75	6.07	6.09	7.26	5.5	5.77	5.4
ACTR5	7.1	6.37	6.6	6.7	6.055	6.435	6.32	6.275	5.74	5.91	6.45	6.215	5.865	6.835	6.64	5.99	6.59	6.225	6.15	5.72	5.74	6.78	6.105	5.77	7.45	5.97	7.07	6.54	6.935	5.9	6.39	6.015	6.36	7.01	6.18	6.885	6.915	6.275	6.39	7.09	7.3	6.225	6.675	5.595	6.83	6.46	6.955	7.06	6.095
ACTR6	6.27	6.365	6.365	6.21	6.05	6.385	6.41	6.2	6.495	5.96	6.02	6.135	6.11	5.78	6.25	5.89	6.48	6.325	5.765	5.845	5.94	6.005	5.82	6.21	6.125	5.67	6.515	5.755	6.16	6.375	6.185	6.06	6.03	6.65	5.865	6.22	6.23	6.425	6.255	6.975	6.405	6.325	6.17	6.005	6.115	6.09	6.36	6.355	6.415
ACTR8	6.575	7.13	6.935	6.72	6.885	7.095	6.705	6.805	6.055	6.88	6.445	6.615	6.52	6.685	6.795	6.735	6.915	6.83	6.715	6.685	7.115	6.96	6.745	6.615	7.16	6.845	7.17	6.75	6.695	6.785	6.615	6.835	6.845	6.075	6.705	6.37	6.82	6.73	6.34	6.79	6.865	5.975	6.72	6.73	6.27	6.75	6.73	6.56	7.155
ACTRT2	3.53	3.31	3.82	3.24	3.35	3.45	3.97	3.97	3.17	3.23	3.31	3.59	3.27	3.88	3.48	3.57	3.76	3.51	4	3.65	3.56	3.3	4.08	3.2	3.61	3.88	3.12	3.8	3.93	3.88	3.75	3.53	4.23	4.09	3.59	3.66	3.77	3.48	3.44	3.98	3.43	3.27	3.75	3.36	3.29	3.65	3.86	3.56	3.65
ACTRT3	6.22	4.86	5.22	5.26	4.44	4.66	5.04	4.63	5.17	4.34	4.54	4.48	4.1	5.48	4.53	4.53	5.61	4.98	4.05	4.04	4.18	4.82	4.76	4	4.98	4.64	4.52	4.71	5.2	5.34	5.02	4.84	5.31	5.09	4.61	4.81	4.83	4.35	4.76	6.26	5.68	4.22	4.83	4.47	4.78	5.48	4.81	5.11	4.36
ACVR1	8.12	7.61	7.71	7.58	7.8	7.8	7.58	7.51	8.93	7.64	7.85	7.96	7.86	7.53	7.97	7.95	8.11	7.93	6.85	7.37	7.05	7.71	6.85	6.78	7.54	7.16	7.96	7.85	7.46	7.28	7.94	8.04	7.89	7.29	7.89	7.56	7.63	7.81	8.56	8.25	8.25	9	7.56	7.61	8.37	7.65	7.76	7.72	7.9
ACVR1B	5.01333	5.40667	5.09	5.81167	5.67833	5.84	5.165	5.37	5.10333	5.78333	5.60167	5.32	5.41667	5.34167	5.22833	5.675	5.23333	5.43833	5.7	5.74833	5.82167	5.61667	5.61333	5.455	5.19	5.66	6.1	5.51833	5.39333	5.46	5.555	5.64667	5.38333	5.09	5.21667	5.22333	4.995	5.73833	5.49167	5.56333	5.515	5.20667	5.16667	5.76167	5.63	5.4	5.22667	5.245	5.84167
ACVR1C	4	5.135	5.385	5.065	5.86	5.1	4.925	4.735	3.975	6.02	5.62	5.685	6.14	4.995	5.48	6.375	4.93	5.295	5.36	5.36	5.855	5.285	4.075	5.58	4.33	4.765	5.65	4.45	3.935	3.965	4.965	4.565	3.735	5.65	3.87	5.025	3.845	6.775	5.62	4.865	5.07	4.23	6.72	6.255	3.795	4.97	5.415	5.025	7.12
ACVR2A	6.4	7.065	6.915	5.99	6.655	6.44	6.24	6.245	6.79	6.575	6.47	6.415	6.735	6.33	6.54	7.125	6.455	7.4	6.76	6.74	7.035	5.84	5.215	6.675	6.475	6.12	6.685	6.135	6.025	5.655	6.25	6.845	6.41	5.58	6.76	6.445	5.83	7.165	6.585	7.19	6.99	7.02	6.355	6.795	6.95	6.9	6.69	6.89	7.24
ACVR2B	4.74333	4.75	4.97667	5.52667	5.29333	5.21	5.62333	5.65	4.8	5.32667	5.2	5.43333	5.43333	5.45	5.92	5.01667	4.91667	5.20333	5.49333	5.61667	5.46333	5.48667	5.49333	5.45667	5.46667	5.31	5.61667	5.87333	5.51333	5.67667	5.81	5.36667	5.86667	5.58	5.31667	5.55333	5.38667	5.3	4.95333	5.41667	5.28	4.90333	5.8	5.22333	5.08	5.49	5.47333	5.46333	6.04333
ACVR2B-AS1	3.65	3.44	3.68	3.61	3.62	4.13	4.27	4.15	3.88	3.87	3.77	3.6	3.66	4.19	3.72	4.06	3.82	3.57	4.19	4.05	4.04	4.05	4.19	3.86	4.02	4.3	3.5	4.22	4.51	4.45	4.14	4.43	4.46	4.45	3.9	3.54	4.2	3.73	3.53	3.94	3.58	3.48	4.17	3.98	3.78	4.13	3.4	3.77	3.97
ACVRL1	7.875	8.63	7.695	6.845	7.74	7.16	7.45	6.935	7.62	7.64	7.395	6.63	7.025	6.455	6.65	8.485	6.75	8.46	7.43	8.125	7.98	6.725	6.845	7.47	6.585	7.595	6.775	6.6	6.715	6.77	7.405	7.275	6.275	6.405	7.25	6.58	6.915	8.165	8.21	7.095	6.975	7.39	6.055	7.795	5.835	7.13	6.445	6.22	6.73
ACY1	4.95	4.94	4.81	4.12	4.43	4.53	4.68	4.85	3.73	4.18	4.41	4.08	3.88	4.37	3.84	4.67	4.38	4.43	4.42	4.47	4.86	4.62	5.88	4.36	4.94	5.57	4.13	4.69	4.45	4.52	4.26	4.41	4.44	4.67	4.95	4.74	4.91	3.84	3.8	4.3	4.41	4.06	4.18	4.57	4.16	4.18	3.74	4.06	3.88
ACY3	5.63	5.81	5.735	5.515	5.27	5.265	5.74	5.545	4.785	5.315	5.41	5.39	5.095	5.435	4.965	5.705	6.195	5.34	5.65	5.565	5.555	5.34	5.595	5.515	5.055	5.85	5.37	5.18	5.31	5.465	5.655	6.105	4.975	5.7	5.385	5.415	5.47	4.905	5.105	5.04	5.135	4.575	5.255	5.365	5.13	5.625	5.04	5.195	5.235
ACYP1	7.9	7.79	8.12	7.72	6.9	7.02	7.42	7.98	6.95	7.51	7.5	6.35	6.77	6.88	7.24	6.71	8	7.32	7.33	6.36	7.14	7.79	7.1	7.64	8.24	6.77	7.45	7.99	7.83	6.95	7.77	7.53	7.27	7.9	7.63	8.02	7.79	8.04	7.96	8.28	7.72	7.65	7.95	6.91	8.52	7.41	7.13	7.14	6.91
ADA	7.495	6.795	6.705	7.295	6.815	6.055	7.385	5.56	7.165	5.73	6.64	6.255	6.495	6.535	5.975	6.27	7.34	6.335	5.9	6.145	5.73	5.975	6.59	6.095	5.51	6.02	6.185	5.565	5.68	6.94	6.665	6.31	6.015	6.71	6.325	7.18	7.22	5.81	6.065	6.11	6.15	7.245	6.56	5.285	5.345	6.265	7.53	7.545	5.395
ADAD1	2.935	2.85	3.035	3.14	3.185	3.05	3.44	3.37	3.09	3.085	3.275	3.305	3.335	3.385	3.06	3.125	3.13	3.19	3.18	3.145	3.275	3.15	3.54	3.355	3.36	3.36	3.035	3.265	3.575	3.435	3.42	3.615	3.485	3.53	3.3	3.12	3.25	3.06	3.005	2.93	2.84	2.935	3.19	3.08	3	3.095	3.225	3.25	3.11
ADAD2	5.04	5.43	5.7	5.12	5.45	5.22	5.35	5.44	4.52	4.73	4.95	4.69	4.46	5.42	4.85	5.27	5.2	5.23	5.55	5.52	5.17	5.45	5.59	5.5	5.31	5.45	4.71	5.26	5.11	5.44	5.52	5.08	5.05	5.65	5.48	5.07	5.07	4.89	4.85	4.86	5.03	4.79	5.39	5.3	5.01	5.14	4.82	5.3	4.69
ADAL	4.42667	4.31	4.30667	4.08333	4.34667	4.15	4.24	4.33667	4.3	4.24	4.24333	4.66	4.78667	4.44667	4.06667	4.17	3.80667	4.36667	4.56	4.20333	4.32	4.26667	4.31	4.38333	4.17	4.41	4.07	3.72333	4.00667	4.06667	4.52	3.92667	4.01667	4.58333	4.17333	4.43	4.13667	4.90333	4.50333	3.89667	4.33	4.27667	4.58667	4.02333	4.68	4.13	4.37333	4.29667	4.73
ADAM10	7.67333	7.92667	7.94333	6.83	7.55333	8.23667	7.06333	7.06667	7.95	8.14333	7.74667	7.9	8.17667	5.66333	8.06667	8.15	7.86333	7.69	7.33333	7.59667	7.79	7.31	6.87667	7.24667	7.12333	7.00333	8.30333	6.21667	6.53	6.50667	6.87333	7.36	6.38	6.97	6.71333	6.81667	6.71	7.64333	7.91333	6.80333	7.54	8.06333	7.75333	8.00667	8.99333	7.64333	8.34333	8.14	7.85333
ADAM11	4.78	4.545	4.53	4.435	4.455	4.14	4.805	4.51	3.8	3.995	4.54	3.78	4.055	4.375	3.81	4.46	4.6	4.57	4.84	4.515	4.54	4.56	4.755	4.58	4.515	5.15	4.335	4.615	4.49	4.435	4.6	4.64	4.78	4.495	4.69	4.815	4.885	4.235	3.88	4.375	4.16	3.96	4.46	4.355	4.025	4.505	4	4.1	4.19
ADAM12	5.174	4.402	4.7	5.664	5.856	4.334	4.914	4.182	6.876	4.628	4.554	4.946	5.72	5.096	4.896	4.04	6.57	4.39	4.178	5.21	4.26	4.8	4.418	4.298	4.73	4.314	4.426	4.35	4.89	4.106	4.606	4.302	5.068	4.31	4.308	4.958	4.506	3.862	4.746	3.964	4.706	7.03	5.006	4.212	3.938	4.202	5.494	5.38	4
ADAM15	7.16	7.055	6.78	7.765	7.315	6.785	7.25	7.5	6.395	6.745	6.795	6.83	6.635	7.135	7.24	6.595	7.485	6.545	7.43	7.74	7.53	7.78	7.78	7.305	7.5	7.58	6.84	7.6	6.985	7.075	7.215	7.07	6.9	7.505	7.26	7.21	7.19	5.82	6.26	6.805	6.89	5.885	6.95	6.66	7.005	6.72	6.84	6.985	6.57
ADAM17	7.27333	6.86	6.90667	6.20667	6.29667	6.85333	6.32	6.26333	6.94333	6.29333	6.12667	6.13667	6.58667	6.38333	6.93	6.68667	7.21667	6.46	6.56333	6.36	6.34667	6.59333	6.39667	6.08333	6.70333	6.56333	7.21667	6.38667	6.09333	6.31667	6.45	6.40333	6.72333	6.65333	6.12333	6.74667	6.1	6.51667	6.76667	6.43333	6.95	7.03667	6.71333	5.94	7.30333	6.53	6.40333	6.45333	5.98333
ADAM18	2.575	2.485	2.485	2.61	2.495	2.56	2.61	2.64	2.51	2.57	2.36	2.535	2.455	2.79	2.605	2.57	2.86	2.605	2.69	2.55	2.49	2.395	2.745	2.535	2.705	2.54	2.49	2.595	2.88	2.93	2.765	2.645	2.81	2.83	2.735	2.535	2.54	2.41	2.665	2.725	2.635	2.58	2.555	2.52	2.54	2.51	2.605	2.725	2.705
ADAM19	6.21	5.695	5.97	6.01	5.745	5.83	5.13	5.335	5.78	5.03	5.565	5.615	5.755	6.235	5.39	5.61	6.6	5.71	5.515	5.78	5.015	5.13	6.765	5.985	5.84	5.705	6.075	5.92	5.565	5.62	5.62	5.5	5.675	5.71	5.685	5.89	5.745	4.78	5.185	4.65	5.395	5.955	5.245	5.18	4.875	5.285	5.79	5.885	5.27
ADAM2	2.2	2.33	2.67	2.23	2.5	2.18	2.43	2.71	2.47	2.46	2.48	2.55	2.41	2.53	2.33	2.5	2.49	2.27	2.37	2.63	2.16	2.44	2.79	2.66	2.37	2.45	2.75	2.46	2.3	2.57	2.74	2.69	2.62	2.59	2.6	2.51	2.36	2.06	2.46	2.62	2.31	2.38	2.42	2.51	2.39	2.25	2.4	2.46	2.33
ADAM20	4.03	4.07	4.205	3.73	3.59	4.07	4.42	4.24	3.845	3.985	3.765	3.745	4.105	4.02	3.925	3.995	3.91	3.91	3.94	4.09	3.995	3.925	4.41	4.28	4.01	4.31	3.665	3.975	4.17	4.28	4.235	4.18	3.98	4.275	3.92	3.72	4.33	3.63	3.505	4.015	3.955	3.73	4.025	3.61	3.765	3.885	3.93	3.895	3.82
ADAM21	2.875	3.165	3.455	2.89	3.04	2.905	3.355	3.08	2.97	3.21	3.055	3.13	3.255	3.215	3.06	3.35	3.465	2.955	2.98	3.035	2.845	3.01	3.205	3.11	2.96	3.11	2.965	3.125	3.18	3.355	3.15	3.14	3.075	3.405	2.82	3.055	3.155	2.85	2.78	3.08	3.09	3.11	3.06	3.04	2.99	3.23	3.35	3.245	3.14
ADAM22	3.3325	3.4175	3.54875	3.13125	3.2425	3.475	3.4725	3.3125	3.3725	3.3675	3.3	3.59875	3.4225	3.715	3.285	3.33625	3.3175	3.57875	3.49625	3.21875	3.3375	3.3775	3.495	3.28375	3.3425	3.575	3.1675	3.2775	3.5675	3.58625	3.4925	3.43	3.52375	3.6875	3.215	3.4125	3.53	3.23625	3.14	3.1375	3.25	3.7825	3.43875	3.2775	3.63375	3.45375	3.48125	3.49625	3.6675
ADAM23	3.9625	3.8975	3.3425	3.2125	3.63	3.4475	3.5925	3.2125	3.6775	3.505	3.555	3.6575	3.645	3.5075	3.3575	3.82	3.5775	3.7475	3.5275	3.6975	3.2275	3.4625	3.7125	3.56	3.4225	3.445	3.17	3.5625	3.565	3.45	3.48	3.37	3.4975	3.4325	3.515	3.3125	3.68	3.215	3.4975	3.255	4.8775	3.3975	3.2975	3.295	3.18	3.205	3.45	3.4525	3.39
ADAM28	4.5925	5.2075	5.1675	4.8875	5.99	5.9475	5.21	3.96	4.8075	5.5425	5.43	5.3625	5.6675	3.7425	4.9375	5.1125	4.21	5.01	5.09	5.225	5.72	4.5625	4.7625	5.9375	4.4625	4.905	4.94	4.46	4.7575	4.41	4.5625	5.5575	4.185	3.9275	4.965	4.225	4.025	5.29	5.275	4.3225	4.5525	4.9125	4.2775	5.8275	4.905	4.6125	4.555	4.3675	4.9
ADAM30	3.43	3.495	3.31	3.325	3.46	3.295	3.485	3.465	3.115	3.29	3.34	3.095	3.4	3.45	3.355	3.51	3.505	3.225	3.81	3.47	3.495	3.43	3.705	3.54	3.22	3.55	3.265	3.535	3.45	3.535	3.385	3.54	3.495	3.465	3.6	3.495	3.375	3.16	3	3.475	3.23	2.98	3.305	3.33	3.04	3.225	3.4	3.38	3.18
ADAM32	3.49	3.66	3.1	3.18	3.21	3.2	3.48	3.33	3.25	3.28	3.32	3.3	3.16	3.39	3.36	3.31	2.96	3.12	3.19	3.26	2.8	2.87	3.25	3.06	3.39	3.2	2.69	3.6	4.26	3.8	4.08	3.67	3.37	3.73	3.02	3.87	3.25	2.96	3.18	4.25	2.85	3.26	3.26	3.13	4.9	3.34	3.41	3.35	3.67
ADAM33	5.405	5.835	5.315	6.08	7.13	6.31	6.135	5.925	7.095	6.325	6.2	6.06	6.26	5.65	5.57	5.27	5.52	6.36	6.44	6.92	6.51	6.06	5.97	6.66	6.43	5.745	5.645	5.895	5.975	5.885	5.935	6.12	5.93	5.775	5.87	6.02	5.49	6.075	6.04	5.135	5.61	6.305	5.65	5.99	5.66	5.47	5.75	5.825	5.675
ADAM3A	2.8	2.63	2.33	2.6	2.37	2.47	2.75	2.72	2.52	2.49	2.47	2.4	2.24	2.29	2.57	2.61	2.2	2.37	3.07	2.21	2.34	2.23	2.54	2.33	2.59	2.51	2.66	2.46	2.54	2.39	2.57	2.42	2.57	2.4	2.55	2.37	2.46	2.39	2.25	2.41	2.53	2.37	2.5	2.61	2.3	2.42	2.53	2.48	2.38
ADAM5	2.755	2.72	2.835	3.015	2.945	2.69	3.15	2.885	2.9	2.875	3.005	2.935	3.195	3.32	3.07	3.005	2.87	2.955	3.2	3.045	3.02	2.975	3.22	3.175	3.12	3.145	2.635	3.07	3.11	3.465	3.165	2.985	3.15	3.2	2.92	3.02	2.975	2.62	2.575	2.635	2.74	2.415	3.055	2.815	2.75	2.95	3.195	3.115	3.09
ADAM6	3.94	3.65	4.04	3.84	3.9	3.8	3.92	4.23	3.93	3.92	3.86	4.26	3.9	4.28	4.34	3.64	4.02	3.69	4.1	4.23	4.43	3.65	4.74	4.11	4.23	4.31	3.72	4.36	4.43	4.18	3.93	4.16	3.86	4.24	3.96	4.11	3.93	3.7	3.75	3.95	3.8	4.1	4.24	3.92	3.68	3.94	4.33	4.27	4.23
ADAM7	2.78667	2.70667	3.01333	2.88333	2.75667	2.62667	2.86667	2.97333	2.60333	2.74333	2.70667	2.72	2.80333	2.86333	2.66667	2.74333	2.81333	2.71667	2.93	2.81667	2.71667	2.80667	2.81333	2.77333	2.68333	2.77333	2.73333	2.66667	2.97667	3.06667	2.89	2.82	2.99	3.05	2.71667	2.65667	2.81	2.56333	2.58333	2.77333	2.56333	2.75333	2.74333	2.77667	2.68333	2.76333	2.89667	2.73	2.55667
ADAM8	6.02	5.655	5.695	5.91	5.65	5.535	5.64	5.465	7.345	5.315	5.485	5.355	5.545	5.545	4.935	5.65	6.02	5.285	5.82	5.605	5.465	5.525	6.165	6.115	5.155	5.935	5.415	5.72	5.235	5.44	5.37	5.83	5.165	5.31	5.6	5.285	5.96	5.215	5.265	5.725	5.48	6.345	5.51	5.565	5.14	5.44	5.205	5.115	5.07
ADAM9	6.48667	6.51667	6.44	6.54333	6.71	7.16667	6.31667	6.48333	6.55667	6.91	7.00667	6.89667	6.56333	5.44	6.51	6.58667	6.87667	6.20333	6.68333	6.74667	6.53667	6.66333	6.58667	6.1	6.63667	6.56	7.28667	6.98	6.72333	5.33667	6.98333	5.85667	5.91333	6.35	6.35	6.72333	6.33	6.00333	6.76667	6.12333	6.91333	6.80667	6.82667	7.13333	8.33333	6.88333	6.58667	6.68333	6.82333
ADAMDEC1	10.16	11.27	11.23	8.61	10.94	10.1	10.69	7.96	8.58	11.12	10.6	10.44	10.88	8.12	9.33	11.44	8.73	11.89	9.6	9.88	11.1	8.12	7.61	11.31	9.2	9.37	9.92	7.98	9.75	7.84	9.31	10.84	9.3	8.25	8.76	8.26	8.64	12.02	11.05	8.7	9.66	8.57	8.96	11.39	9.29	9.77	9.81	9.87	10.52
ADAMTS1	6.855	6.045	5.62	4.91	7.38	7.81	5.93	5.155	7.78	6.76	6.015	8.225	6.53	4.85	5.4	6.335	5.885	6.68	5.58	7.285	5.075	6.525	5.675	6.295	6.7	7.03	6.12	5.285	5.635	4.795	5.28	5.65	5.66	4.99	5.935	5.87	6.465	5.205	6.91	4.715	5.69	6.795	6.06	6.125	5.89	5.86	5.76	5.88	5.11
ADAMTS10	6.09	5.83	5.86	5.93	5.81	5.7	5.96	5.79	4.87	5.28	5.865	5.11	5.045	5.61	5.07	5.655	5.42	5.43	6.065	6.385	6.13	5.885	6.465	5.915	6.15	6.28	5.425	5.735	5.675	5.505	5.615	5.665	5.59	5.65	5.975	5.755	5.875	4.93	4.875	5.055	4.935	4.995	5.625	5.72	5.15	5.335	4.665	5.115	5.075
ADAMTS12	6.15	4.655	5.63	5.97	5.305	5.115	5.45	4.405	6	5.005	5.085	5.56	5.91	5.95	5.645	4.545	6.8	4.97	4.17	5.565	4.155	5.225	5.565	4.15	5.59	4.795	5.165	5.235	5.575	5.365	5.47	4.885	5.45	5.34	5.4	5.565	5.69	4.44	5.145	4.72	4.93	6.565	5.39	4.245	4.395	5.105	5.68	5.55	4.53
ADAMTS13	5.69	5.7	5.645	4.875	5.13	4.92	5.055	5.34	5.015	5.26	5.36	5.185	4.985	5.3	5.295	5.815	5.585	5.815	5.395	5.375	5.385	5.43	5.52	5.24	4.88	5.835	5.02	5.305	5.045	5.325	5.17	5.175	5.07	5.37	5.12	5.15	4.99	5.3	4.925	5.225	5.06	5.21	5.145	5.115	5.375	5.26	5.16	5.175	5.1
ADAMTS14	5.9	5.34	5.38	5.27	5.98	5.15	5.54	5.13	5.33	5.03	4.81	5.11	5.26	5.2	4.82	5.15	5.94	5.25	5.37	5.91	5.59	5.38	5.61	5.64	5.68	5.67	5.32	5.3	4.99	5.38	5.33	5.36	5.23	5.1	5.15	5.3	5.27	4.75	4.66	4.73	5.03	5.05	5.06	5.12	4.9	4.98	5.11	5.04	4.7
ADAMTS15	5.69	5.66	5.01	5.875	4.795	4.3	5.125	4.91	4.695	4.885	5.13	4.28	5.39	4.37	4.35	5.225	5.465	4.935	4.76	4.8	5.09	4.585	4.34	5.165	4.805	4.645	3.92	4.05	4.39	4.685	4.285	4.9	4.445	4.615	4.625	4.225	6.11	4.43	4.61	4.16	4.055	4.055	6.455	4.63	4.06	3.985	5.505	5.715	4.195
ADAMTS16	5.13	4.47	4.5	4.28	3.96	4.22	4.28	4.25	4.5	4.16	4.09	3.88	3.52	4.3	3.35	4.13	4.46	4.95	4.42	4.77	4.07	4.15	5.68	4.41	4.28	4.4	3.96	4.15	3.95	4.33	4.25	3.8	4.57	4.61	4.51	4.57	4.29	4.01	3.85	4.38	4.11	4.54	4.07	4.28	3.73	4.13	3.85	3.63	3.52
ADAMTS17	3.61667	3.71667	4.02667	3.69333	3.56333	3.63	3.85	3.75667	3.50667	3.45	3.57	3.89333	3.70667	3.90667	3.58667	3.94667	3.97333	3.65667	3.62	3.87333	3.86667	3.59333	3.43	3.80333	3.60333	3.95667	3.25667	3.78	3.73	3.98333	3.68667	3.71333	3.72667	3.99333	4.20667	3.93	3.79333	3.73	3.39667	3.73667	4.32	3.50333	3.88667	3.57333	3.39333	3.49667	4.01333	3.79	4.04333
ADAMTS18	3.27	3.44	3.12	3.135	2.87	3.165	3.29	3.24	4.455	3.065	3.15	3.5	3.3	3.845	3.415	3.275	3.7	3.535	2.945	3.33	3.115	3.245	3.32	3.06	3.01	3.385	3.02	3.245	3.435	3.485	3.28	3.34	3.535	3.585	3.04	3.055	3.215	3.13	3.265	3.24	3.15	3.12	3	3.135	3.06	3.13	3.79	3.405	3.225
ADAMTS19	2.57	2.555	2.695	2.7	2.665	2.4	2.585	2.675	2.595	2.725	2.57	2.545	2.835	2.625	2.465	2.72	2.62	2.77	2.695	2.64	2.61	2.54	2.43	2.845	2.63	2.58	2.595	2.57	2.685	2.665	2.65	2.65	2.475	2.825	2.615	2.61	2.63	2.63	2.67	2.675	2.505	2.425	2.535	2.59	2.735	2.735	2.815	2.525	2.75
ADAMTS2	5.96	5.13	5.36	7.01333	6.41333	5.90333	6.12667	4.60333	6.79	5.42	5.35333	6.08	6.46667	6.19333	5.83667	4.63667	7.16667	5.54333	4.43333	6.66	4.61667	5.81667	5.66	4.93667	5.81	5.39333	5.38	5.62333	5.78333	5.45667	5.8	5.42667	6.16667	5.43	5.17333	6.22333	5.93	4.77667	5.64	4.57667	5.04667	7.22	5.68667	4.47667	4.50333	5.31333	6.23333	6.07667	4.7
ADAMTS20	2.3	2.44	2.3	2.595	2.19	2.355	2.55	2.335	2.575	2.555	2.465	2.63	2.63	2.525	2.55	2.39	2.33	2.475	2.52	2.735	2.75	2.38	2.52	2.32	2.46	2.66	2.45	2.505	2.57	2.665	2.555	2.47	2.68	2.65	2.43	2.45	2.54	2.445	2.47	2.405	2.555	2.465	2.365	2.435	2.525	2.37	2.68	2.605	2.585
ADAMTS3	3.79	3.65	3.48	2.87	3	2.91	2.75	2.64	4.7	3.2	3.52	3.62	3.31	2.86	2.97	3.54	3.86	3.45	3.02	2.95	2.76	3.17	2.9	3.05	3.09	3.03	3	2.91	3.32	3.23	3.24	2.81	3.21	3.14	3	3.44	3.16	3.23	3.68	2.95	3.23	4.61	2.72	3.15	2.66	3.11	2.98	3.1	2.61
ADAMTS4	4.79	5.3	5.58	4.85	4.99	4.34	5.19	5.4	4.59	4.95	4.54	5.09	5.13	5.2	4.98	4.92	5.37	5.17	5.6	5.05	5.16	4.86	5.25	5.24	5.27	5.36	4.74	5.26	5.16	4.85	5.11	5.42	5.17	5.35	5.07	5.21	5.23	4.84	4.63	5.19	4.68	5.23	4.87	4.85	4.9	4.77	5.34	5.19	5.41
ADAMTS5	5.43	5.0225	5.275	5.025	5.145	4.6425	4.1	4.205	6.525	4.385	4.99	5.005	5.9675	4.6225	5.0925	4.6825	5.335	5.195	3.9675	5.6675	4.075	5.1725	4.82	3.8975	5.3775	4.5725	5	4.0425	4.5225	3.8975	4.2425	3.8825	4.32	3.7575	4.52	4.7575	4.7375	4.255	5.0625	4	4.5425	6.9075	4.9575	4.6125	4.455	4.7175	5	5.145	3.7975
ADAMTS6	3.29667	3.25	3.38667	3.37667	3.92333	3.52667	3.32667	2.93333	4.7	3.27	3.55333	4.13	3.78333	3.27667	3.5	3.29	3.6	3.39667	3.39333	3.68667	3.03333	3.47333	3.61667	3.23333	3.33667	3.14333	3.46333	3.41667	3.43	3.45667	3.4	3.37	3.46333	3.27667	3.41	3.48	3.55	3.15667	3.45	3.32333	3.23	4.85	3.62667	3.17667	2.99	3.30333	3.45667	3.48333	3.49
ADAMTS7	5.06333	4.79667	4.86667	4.43	4.44333	4.21667	4.53	4.42	4.32333	4.26667	4.46333	4.18667	4.22333	4.32667	4.10333	4.67333	4.56333	4.58667	4.54	4.54667	4.67667	4.30333	5.11333	4.58667	4.6	5.08333	4.30667	4.47667	4.54667	4.58333	4.41333	4.33	4.31333	4.5	4.56667	4.47667	4.43	4.24667	4.34667	4.51667	4.48	4.39667	4.59	4.3	4.04667	4.53667	4.09	4.24	4.07667
ADAMTS8	4.85667	5.13	4.93667	4.28333	4.47333	4.28	4.51	4.47667	5.04667	4.30333	4.45	4.49333	4.35	4.21	4.17	4.97	4.33	5.19667	4.49333	4.91	4.31	4.48	4.60333	4.46333	4.73	4.52667	4.49333	4.55	4.60667	4.4	4.45667	4.34333	4.43	4.38667	4.68667	4.19333	4.61	4.52333	4.62333	4.55333	4.02333	4.07333	4.33333	4.14667	4.54	4.59667	4.33333	4.19	4.17667
ADAMTS9	5.5025	5.195	4.8625	4.5075	5.2675	5.2425	4.9025	5.0625	5.8675	4.965	5.09	6.1075	5.4425	5.225	5.45	5.0575	5.15	5.0475	5.2375	5.75	4.635	5.3825	5.415	4.8125	5.31	5.53	5.445	5.865	5.2325	4.795	5.1475	4.7775	5.1575	4.935	5.375	4.985	4.9275	4.6525	5.245	5.13	5.5225	5.7925	5.1475	5.0825	4.8075	4.89	5.4075	5.3075	5.0725
ADAMTS9-AS2	3.508	3.76	3.356	3.274	3.898	3.674	3.686	3.526	4.258	3.704	3.518	3.766	3.722	3.51	3.376	3.66	3.502	3.738	3.546	3.758	3.486	3.394	3.434	3.534	3.568	3.458	3.442	3.354	3.652	3.262	3.4	3.396	3.42	3.512	3.398	3.29	3.53	3.916	3.636	3.314	3.412	3.562	3.554	3.62	3.326	3.388	3.526	3.514	3.464
ADAMTSL1	3.60667	3.89167	3.665	3.40833	3.74833	3.32333	3.60667	3.48833	3.68667	3.47167	3.59333	3.56667	3.565	3.47167	3.35333	3.82667	3.51167	3.835	3.71167	3.5	3.695	3.51833	3.43	3.69833	3.37167	3.58667	3.36	3.48	3.49833	3.62667	3.40667	3.46333	3.50833	3.51	3.66667	3.375	3.70667	3.68167	3.45167	3.36667	3.31667	3.48333	3.495	3.76	3.345	3.46167	3.48167	3.40333	3.83
ADAMTSL2	5.48	4.93	4.8	4.94	4.73	4.82	5.17	4.96	4.3	4.48	4.9	4.59	4.69	4.83	4.63	5.17	4.8	4.77	5.18	5.32	4.89	5.08	5.62	5.07	5.09	5.25	4.75	4.83	5.07	4.8	5.01	4.73	4.5	4.8	5.04	4.95	5.06	4.58	4.33	4.53	4.24	5.77	4.53	4.82	4.27	4.61	4.32	4.43	4.41
ADAMTSL3	4.045	5.025	4.25	3.915	4.525	4.105	4.155	4.01	5.03	4.575	4.295	4.5	4.495	3.795	3.73	5.205	4.06	5.335	4.27	4.215	4.26	4.075	4.275	4.15	4.46	4.46	3.825	4.565	4.205	4.06	4.03	4.295	4.36	4.245	4.25	3.895	4.2	4.9	4.49	3.8	4.07	4.88	3.76	4.075	4.115	3.93	4.12	4.09	4.71
ADAMTSL4	4.45	4.505	4.235	4.74	4.805	4.505	4.815	4.61	4.545	4.365	4.205	4.76	4.42	4.54	4.385	4.505	4.75	4.985	4.65	4.895	4.8	4.42	5.04	4.58	5.14	4.93	4.355	4.505	4.5	4.655	4.745	4.6	4.525	4.95	4.38	4.515	4.74	4.13	4.04	4.09	3.925	4.37	4.28	4.425	4.19	4.42	4.685	4.56	4.19
ADAMTSL5	5.64	5.66	5.43	5.35	4.59	4.54	5.48	4.96	4.24	4.67	5.25	4.58	4.57	4.52	4.34	5.14	5.19	5.24	5.13	4.57	5.38	5.16	5.89	4.9	4.9	5.77	5.09	5.24	5.27	5.11	4.88	5.28	5.09	4.63	5.47	5.02	5.22	4.48	4.34	5.05	4.88	4.63	4.83	4.69	4.6	4.89	4.73	5.17	4.76
ADAP1	9.585	8.84	9.095	9.44	8.535	8.54	8.83	9.36	7.74	8.135	8.69	8.835	8.38	9.58	8.335	8.905	8.435	8.76	9.205	9.045	9.13	9.53	9.435	8.48	10.065	9.105	8.75	8.38	8.925	9.32	8.69	8.37	8.79	8.875	8.65	9.635	8.585	8.43	8.52	8.515	7.975	8.06	9.33	8.405	9.315	8.27	8.8	8.515	8.27
ADAP2	6.72	7.11	6.925	7.15	7.425	7.285	7.05	5.76	6.96	6.77	6.705	6.45	6.8	6.53	6.345	6.855	6.765	7.02	6.395	6.975	6.815	6.41	6.76	7.025	6.61	6.57	6.655	6.275	6.115	5.975	6.415	6.5	6.365	6.23	6.49	6.525	6.755	6.445	6.28	5.99	6.14	7.565	6.11	6.48	6.19	6.49	6.06	6.125	6.02
ADAR	10.62	10.47	10.55	11.17	10.56	10.81	9.98	10.01	10.36	10.2	10.18	10.39	10.65	10.67	10.69	10.67	10.77	10.41	10.23	10.22	10.31	10.21	10.38	10.38	10.33	10.23	10.47	10.53	10.01	10.03	10.31	10.23	10.15	9.69	10.24	10.34	10.26	9.77	9.97	9.71	10.4	10.26	9.86	10.13	10.12	9.96	10.32	10.27	10.09
ADARB1	5.236	5.396	5.092	4.868	5.098	4.964	5.236	4.952	5.036	5.102	5.046	4.984	4.72	5.024	4.732	5.18	5.182	5.234	4.984	5.296	5.13	5.12	5.512	5.21	5.104	4.984	4.492	5.064	5.152	4.902	4.9	4.958	4.974	4.812	5.292	5.102	4.85	4.608	4.704	4.572	4.82	5.284	4.758	4.878	4.652	4.764	4.914	4.636	4.726
ADARB2	3.675	3.745	3.68	3.795	3.6	3.52	3.865	3.855	3.57	3.84	3.85	3.89	3.64	3.98	3.665	3.665	3.475	3.745	3.935	4.035	3.97	3.795	4.425	3.725	3.785	4.215	3.75	4.09	3.885	4.16	3.935	3.96	4.02	3.895	4.1	4.025	3.94	3.55	3.635	3.77	3.635	3.575	3.86	3.72	3.545	3.98	3.81	3.88	3.72
ADARB2-AS1	4.56	4.6	4.62	4.86	4.82	4.55	5.18	5.39	4.61	4.76	4.59	5.29	5.03	5.27	5.1	4.99	5.14	4.75	4.83	4.96	5.04	4.65	5.41	4.85	4.91	4.91	4.74	5.23	5.28	5.44	5.29	5.22	5.52	5.5	4.75	4.93	5.19	4.53	4.45	4.94	4.72	4.77	4.95	4.74	4.61	5.16	5.36	5.35	5.3
ADAT1	6.85	7.01	7.21	6.58	6.4	6.38	6.55	6.92	7.03	6.21	6.62	6.69	6.76	7.21	6.78	6.88	6.64	7.08	6.29	6.01	6.55	6.43	6.48	6.51	7.28	6.09	6.1	6.34	6.74	6.71	6.87	6.64	6.96	6.4	6.5	6.12	6.33	6.89	7.11	6.6	7.43	7.33	6.38	6.29	7.9	6.55	6.77	7	6.72
ADAT2	5.78	4.81	5.305	5.61	5.005	5.19	5.235	5.765	4.86	4.835	5.27	4.92	5.23	5.645	5.385	4.8	5.37	4.995	4.74	4.855	4.85	5.43	5.2	5.22	5.485	5.08	5.665	5.615	5.53	5.33	5.79	5.31	5.76	5.27	5.345	5.71	5.135	5.53	5.42	5.885	5.98	5.49	5.86	4.755	5.095	5.21	5.81	5.595	5.58
ADAT3	6.395	6.25	6.535	6.3	6.345	5.985	6.3	6.535	5.545	6.19	6.135	6.325	6.29	6.75	6.645	6.325	6.03	6.35	6.435	6.54	6.695	6.34	6.485	6.29	6.53	6.565	6.195	6.67	6.82	6.895	6.46	6.405	6.35	6.875	6.24	6.695	6.765	5.66	5.825	6.035	5.98	5.47	6.41	6.015	6.175	6.01	6.295	6.255	6.265
ADCK1	6.72	6.81	6.61	7.02	6.19	6.27	6.51	6.71	5.83	6.46	6.48	6.83	6.57	7.23	6.54	6.58	6.27	6.45	6.44	6.53	6.57	6.26	6.52	6.42	6.69	6.58	5.95	6.57	6.63	6.23	6.49	6.59	6.79	6.48	6.94	6.57	6.43	5.95	6.14	6.49	6.1	5.83	6.99	6.37	6.55	6.17	6.67	6.89	6.39
ADCK2	6.385	6.2375	6.4075	6.385	5.9775	5.9925	6.46	6.5725	5.825	6.06	6.0275	6.15	6.0175	7.395	5.9725	6.58	6.0475	6.3975	6.265	5.8625	6.2925	6.7575	5.915	6.3025	6.1175	6.265	6.3225	5.96	6.4275	6.5225	6.475	6.2	6.375	6.5325	6.4075	6.38	6.5825	6.5225	6.215	6.35	6.68	5.9875	5.96	6.145	6.3075	6.38	6.295	6.2225	6.1775
ADCK3	6.44	5.845	5.86	6.315	6.2	6.03	6.395	6.33	5.505	5.93	6.13	5.505	5.505	5.525	5.995	5.91	5.345	6.015	6.11	5.86	6.15	6.83	5.725	6.225	6.205	6.075	6.65	6.205	6.365	6.345	6.375	5.95	6.545	6.5	6.285	6.545	6.09	5.99	5.64	6.345	6.05	5.385	6.605	5.91	5.715	6.37	5.62	5.695	6.535
ADCK4	5.39	5.53	5.56	5.665	5.28	5.41	5.565	5.65	4.715	4.995	5.48	5.305	5.675	5.675	5.635	5.36	5.68	5.4	5.87	5.74	5.875	5.545	6.08	5.64	5.62	5.6	5.565	5.89	5.63	5.85	5.84	5.545	5.575	5.565	5.89	5.6	5.495	5.02	4.885	5.325	4.95	4.845	5.33	5.33	5.3	5.045	5.425	5.415	5.56
ADCK5	6.28	6.13	5.69	5.98	6.11	5.82	5.88	5.77	5.27	5.95	5.73	5.94	4.85	6.44	5.99	6.47	5.46	6.14	6.42	6.17	6.28	6.52	6.05	6.14	6.01	6.47	5.65	6.25	6.13	5.92	5.78	6.83	6.24	5.78	6.78	5.99	5.65	5.86	5.71	6.17	6.45	6.16	6.19	5.81	5.59	6.26	6.18	5.88	5.57
ADCY1	4.286	4.516	4.444	4.254	4.172	3.992	4.512	4.37	4.04	4.244	4.09	4.228	4.362	4.358	4.166	4.526	4.266	4.382	4.202	4.264	4.224	4.3	4.476	4.166	4.382	4.588	3.994	4.208	4.312	4.264	4.16	4.23	4.726	4.398	4.318	4.198	4.228	4.138	4.006	4.022	4.242	4.14	4.192	4.208	3.82	4.54	4.128	4.176	4.204
ADCY10	3.44	3.165	3.49	3.05	2.905	3.155	3.41	3.15	3.12	3.07	3.215	2.935	3.075	3.32	2.965	3.17	3.115	3.335	3.21	3.255	3.245	2.9	3.915	3.155	3.375	3.48	3.12	3.395	3.175	3.435	3.16	3.045	3.06	3.2	3.415	3.16	3.375	3.23	3.05	3.465	3.06	2.98	3.1	3.135	3	3.205	2.94	3.125	3.125
ADCY10P1	4.135	4.345	4.285	4.505	4.53	4.64	4.13	4.275	4.26	4.37	4.89	4.555	5.025	4.23	4.795	4.07	4.06	3.955	4.945	4.7	4.675	4.44	4.445	4.81	4.44	4.105	5.34	4.765	4.36	4.275	4.105	4.27	4.215	5.22	4.265	4.555	4.465	4.315	3.94	3.68	4.27	4.32	4.27	4.255	4.33	3.945	4.77	4.805	4.705
ADCY2	4.1	4.25	4.17	4.04	4.13	4.09	4.29667	4.02	4.61	3.92667	3.99333	4.36333	4.39	4.39667	4.15	3.94	4.31667	4.44	3.94333	4.02667	4.12667	3.85	3.88	4.29	3.90667	4.06333	3.80667	3.99667	4.20667	4.51	4.14667	4.28	4.15333	4.51333	3.88	3.99	4.02333	4.17	4.05	4.14	4.03667	4.5	4.08333	3.98667	4.09667	3.97333	4.3	4.31	3.92667
ADCY3	7.385	5.955	6.485	6.915	6.47	6.67	6.195	6.795	6.255	6.07	6.345	6.035	6.135	7.46	7.075	6.615	6.64	6.45	6.58	6.645	6.24	7.12	7.385	6.36	7.54	6.695	7.275	6.76	6.42	7.14	7	6.36	6.8	7.53	6.715	7.775	7.01	5.55	6.165	5.63	7.205	6.215	6.27	5.505	6.62	6.435	7.005	6.915	5.56
ADCY4	7.17	7	6.55	6.3	7.84	7.02	6.98	6.84	8.21	6.79	6.75	6.96	7.09	7.02	6.48	6.9	6.59	7	6.69	8.02	7	6.99	7.29	7.08	6.97	7.15	6.28	6.46	6.88	6.31	6.51	6.71	6.74	6.87	7.09	6.9	6.58	6.28	6.26	7.55	6.19	7.61	6.49	6.42	6.26	6.65	6.8	6.7	6.37
ADCY5	4.565	4.65	4.585	4.07	4.51	4.505	4.74	4.675	4.51	4.555	4.39	4.72	4.93	4.645	4.55	4.85	4.94	5.07	4.625	4.175	4.63	4.06	4.85	4.57	4.23	4.465	4.155	4.315	4.62	4.715	4.48	4.695	4.64	4.825	4.225	4.37	4.525	4.475	4.485	4.705	4.5	4.395	4.44	4.5	4.36	4.65	4.915	4.85	4.7
ADCY6	7.52	7.72	7.5	7.85	8.14	7.49	7.7	7.7	7.66	7.87	7.51	7.58	7.71	7.58	7.29	8.33	7	8.26	8.04	8.55	8.57	7.33	7.32	7.96	7.34	7.7	7.3	7.35	7.34	7.39	7.91	7.94	7.16	7.41	7.2	7.65	7.14	8.08	7.77	7.34	7.37	7.04	7.14	7.82	6.77	7.26	7.71	7.58	7.91
ADCY7	5.195	5.435	5.225	5.955	5.735	5.6	5.9	5.475	6.23	5.695	5.31	5.58	5.695	5.77	5.965	5.49	6.02	5.71	4.705	4.86	5.265	5.12	5.35	5.635	5.175	5.195	4.985	4.91	5.415	5.365	5.415	6.16	5.915	5.635	5.365	5.23	5.2	5.97	5.725	5.375	5.77	6.475	4.875	5.36	5.99	6.5	5.82	5.735	5.49
ADCY8	4.29	4.29	3.95	3.96	3.77	3.82	4.27	4.15	3.32	3.44	3.6	3.59	3.57	3.68	3.08	3.62	3.7	3.93	3.99	3.73	4.38	4.27	4.55	3.73	4.42	4.8	4.21	3.98	3.58	3.84	3.62	3.69	3.71	4.09	4.05	4.09	3.93	3.22	3.13	3.46	3.32	3.21	3.93	4.13	3.25	3.24	3.41	3.15	3.29
ADCY9	5.75333	5.87667	5.45333	5.58667	5.71	5.90667	5.46667	5.22667	5.51667	5.67	5.59	5.71333	5.84333	5.94333	5.61333	5.80333	5.47333	5.86333	5.83667	5.95333	6.02	5.40333	5.78	5.62333	5.56333	5.53667	5.45	5.43333	5.75333	5.26333	5.23667	5.37667	5.55667	5.44	5.90333	6.09	5.19	5.68333	5.56	5.25333	4.81	5.68	4.99667	5.63667	5.65667	4.88667	5.33333	5.51667	5.38333
ADCYAP1	3.58	4.175	3.6	2.89	4.535	3.935	3.59	3.36	3.695	3.25	3.395	3.85	4.015	3.675	3.235	4.395	3.535	3.27	3.23	3.87	3.235	3.25	3.715	3.48	3.395	4.185	3.14	3.7	3.405	3.245	3.4	3.36	3.445	3.54	3.825	3.3	3.36	3.32	3.52	3.395	4.04	3.675	3.32	3.195	3.365	3.405	3.36	3.355	3.935
ADCYAP1R1	3.62	4.02	3.935	3.48	3.905	3.355	3.96	3.82	3.7	3.63	3.455	3.845	3.99	4.43	3.745	4.205	4.025	4.37	3.615	3.77	3.8	3.585	3.79	4.1	3.71	3.45	3.62	3.695	4.015	3.855	3.87	4.02	3.595	4.135	3.785	3.77	3.79	3.515	3.485	3.665	3.49	3.545	3.545	3.5	3.325	3.645	3.63	3.865	3.74
ADD1	7.075	7.345	6.9225	7.475	7.885	7.6725	7.36	7.265	7.38	7.535	7.475	7.2575	7.505	7.125	7.505	7.3625	6.8125	7.29	7.55	7.7375	7.835	7.425	7.0475	7.735	7.4125	7.33	7.4075	7.345	7.125	7.0575	7.235	7.555	7.0525	6.9925	6.995	7.205	7.055	7.255	7.2	6.2975	7.36	7.375	7.3375	7.6475	7.1375	7.0475	7.1475	7.16	7.56
ADD2	4.39667	4.39667	4.25333	3.93167	3.88167	4.09833	4.335	4.44167	4.11333	4.20333	4.15167	4.17	4.10333	4.20833	3.86333	4.41667	4.32167	4.42833	4.24167	4.02333	4.34833	4.06333	4.48667	4.18333	4.19833	4.52833	3.97	4.28	4.235	4.45667	4.20667	4.31833	4.19333	4.405	4.38833	4.375	4.4	4.25833	4.01167	4.32167	4.03667	3.95833	4.23167	4.16167	4.01167	4.23667	4.13667	4.00333	4.01667
ADD3	9.705	10.0125	10.1475	9.8625	10.2875	10.7075	10.2775	9.6975	10.0125	10.6325	10.58	9.84	10.3875	8.865	9.85	9.94	9.2075	9.9125	10.3825	9.985	10.6025	10.5275	9.83	10.595	9.78	9.7525	11.09	11.0875	9.695	9.9975	10.395	10.65	10.595	9.815	10.61	10.0425	9.185	10.755	10.1425	8.9275	10.6375	9.995	9.8625	10.76	10.6975	10.295	10.065	10.0575	10.395
ADD3-AS1	4.09667	4.1	4.55	3.98333	4.04667	4.22667	4.36333	4.17333	3.68	4.22333	4.31667	4.31333	4.37	4.45	4.41667	3.78	3.96333	4.01	4.34	4.09333	4.43667	4.63333	4.54667	4.35333	4.07667	4.17333	4.72	4.98333	4.63	4.47667	4.78	4.49333	4.29	4.51	4.43667	4.40333	4.29667	4.26333	3.91	3.92667	4.49	3.80333	4.19	4.16667	4.08667	4.45	4.43	4.42667	4.6
ADGB	2.43	2.62	2.33	2.35	2.7	2.08	2.56	2.4	2.23	2.46	2.44	2.29	2.38	2.51	2.21	2.29	2.3	2.52	2.42	2.29	2.48	2.69	2.4	2.41	2.26	2.11	2.61	2.24	2.37	2.36	2.55	2.34	2.38	2.45	2.86	2.4	2.61	2.41	2.33	2.14	2.72	2.35	2.22	2.32	2.36	2.36	2.46	2.36	2.52
ADH1A	3.44	4.46	4.1	3.02	4.83	3.72	4.51	3.26	2.81	4.79	3.88	4.14	5	3.37	3.76	4.58	3.57	4.95	4.14	4.3	4.84	3.51	3.17	4.83	3.73	4.27	3.24	2.99	3.6	3.27	3.23	4.19	3.69	3.24	3.69	3.28	3.7	5.14	3.74	3.53	3.23	3.56	3.01	4.94	3.56	3.64	3.48	3.64	3.75
ADH1B	3.7525	6.0775	5.7725	3.1125	6.1175	6.0775	5.63	3.66	5.17	6.875	5.505	5.9175	6.2825	3.0825	4.8625	6.8125	4.475	7.195	5.185	5.675	5.6625	4.7525	3.705	6.5875	3.935	4.24	5.01	3.515	4.31	3.435	3.205	5.6	3.2	2.9375	4.23	3.48	3.8925	6.5675	5.925	3.2075	3.1	3.62	3.2475	6.35	5.295	5.0875	5.165	5.2125	5.7975
ADH1C	7.71	11.1	10.4	5.13	10.96	9.54	9.58	7.53	7.45	10.84	10.18	10.28	11.14	5.34	9.09	10.92	8.33	11.13	10.59	9.79	11.23	8.74	4.59	11	7.88	9.31	8.84	4.08	8.34	7.7	5.83	10.03	8.54	4.37	5.36	5.78	7.47	11.59	9.76	5.6	7.88	5.49	5.19	11.49	8.56	8.05	9.02	9.07	9.59
ADH4	3.3825	3.7125	3.65	3.4475	3.4225	3.2075	3.42	3.635	3.6125	3.44	3.5375	3.4575	3.3825	3.2175	3.255	3.475	3.505	3.625	3.8125	3.4075	3.3925	3.395	3.6275	3.425	3.4025	3.395	3.2775	3.41	3.315	3.435	3.41	3.3975	3.405	3.335	3.3925	3.3375	3.245	3.3975	3.495	3.4225	3.5975	4.1175	3.495	3.585	3.2425	3.6375	3.56	3.685	3.5275
ADH5	9.225	9.59	9.625	8.7	9.265	9.195	9.26	9.175	9.28	9.435	9.525	9.28	9.28	8.81	8.825	9.715	9.435	9.955	8.83	8.82	9.23	8.625	8.46	9.265	8.735	8.38	9.055	9.18	9.225	8.99	8.48	8.75	8.71	8.72	8.625	8.815	9.09	9.71	9.36	9.805	9.175	9.195	9.5	9.395	9.28	9.33	9.27	9.345	9.82
ADH6	5.355	5.87	4.805	4.33	4.41	4.58	5.065	4.32	3.355	4.685	4.87	4.605	5.09	3.98	4.445	5.28	3.705	5.245	4.845	4.275	5.15	3.98	4.705	5.07	3.925	4.67	4.665	4.88	4.955	4.105	3.53	4.35	4.4	3.725	4.01	3.61	4.58	4.77	4.685	4.335	5.82	3.69	4.84	5.095	4.39	3.96	4.94	4.97	6.655
ADH7	3.45	3.14	3.29	3.35	3.06	3.29	3.6	3.38	3	3.3	3.11	3.2	3.23	3.59	3.15	3.14	3.56	3.15	3.36	3.27	3.17	3.03	3.35	3.2	2.92	3.26	3.36	3.29	3.19	3.11	3.06	3.3	3.36	3.76	3.37	2.98	3.59	3.41	3.22	3.52	3.31	3.2	3.27	3.27	3.28	3.51	3.44	3.79	3.21
ADHFE1	5.46	6.03	6.27	5.31	6.76	5.98	6.36	5.83	6.21	6.89	6.16	6.02	6.46	6.09	6.08	6.71	5.87	6.32	6.46	6.83	6.92	5.88	6.29	6.61	6.36	6.35	5.86	6.27	6.06	6.24	6.16	6.34	6.26	6.04	6.32	6.06	5.64	6.63	5.79	5.88	5.58	5.77	5.86	6.46	5.6	5.99	6.14	6.25	6.48
ADI1	7.82	8.63667	8.35667	7.43667	8.07333	7.66667	8.46	8.05	7.59333	8.49333	8.15	8.16	8.24333	8.21333	8.24333	8.56667	7.91667	8.93667	7.93	8.08667	8.30667	8.09667	7.67667	8.14	7.98667	8.13	8.40667	7.98333	8.1	8.31667	8.25	8.38667	7.96	9.07	7.49333	8.54333	8.68	8.57	8.13667	8.75333	8.7	7.99	7.86	8.30333	9.12333	8.26333	8.03	8.11	8.76667
ADIG	4.62	4.835	4.67	4.365	4.38	4.11	4.83	4.625	4.215	4.36	4.445	4.725	4.7	4.705	4.165	4.485	4.945	4.495	4.85	4.54	4.405	4.59	4.97	4.49	4.585	4.63	4.45	4.71	4.955	4.875	4.605	4.6	4.66	4.815	4.655	4.505	4.585	4.14	4.125	4.75	4.605	3.955	4.725	4.235	4.505	4.365	4.925	4.66	4.66
ADIPOQ	2.52	4.17	2.51	2.35	2.53	2.65	2.6	2.46	2.54	2.57	2.48	2.33	2.61	2.7	2.35	3.47	2.52	3.53	3.2	2.64	2.65	2.88	2.55	2.61	2.31	3.01	2.44	2.97	2.81	2.72	2.84	2.84	2.69	2.57	2.57	2.41	2.68	2.49	2.34	2.49	2.39	2.47	2.42	2.78	2.31	2.71	2.76	2.46	2.43
ADIPOR1	9	9.06	8.69	9.14	8.61	8.59	8.84	8.95	8.96	8.43	8.71	8.45	8.38	8.01	8.11	9.34	8.94	9.02	8.82	9.13	8.87	9.13	9.23	8.68	8.44	8.94	8.61	9.23	8.56	8.91	9.2	8.76	8.44	9.18	8.92	8.6	9.01	8.81	8.8	9.45	9.09	8.69	8.83	8.61	9.12	8.78	7.88	8.01	8.65
ADIPOR2	9.62	9.58	9.51	9.43	8.77	9.3	8.3	8.8	8.71	9.21	9.21	9.25	9.09	8.7	9.05	9.33	9.46	9.55	9	9.08	9.18	9.15	9.28	8.47	8.78	8.86	8.54	8.34	8.32	8.85	9	9.16	9.1	9.1	8.21	9.4	9.12	8.91	9	8.21	8.91	8.56	8.93	9.08	8.87	9.66	9.13	9.02	8.67
ADIRF	9.81	8.36	7.83	9.27	8.22	8.13	9.15	7.57	8.98	8.42	8.6	7.25	7.93	9.83	6.1	8.57	8.72	9.19	7.16	8.02	7.7	6.98	7.7	7.5	8.04	6.64	6.35	7.37	7.31	9.38	6.63	8.99	5.79	7.29	7.38	7.12	8.34	9.71	8.08	8.47	8.29	8.49	8.8	7.95	6.26	8.07	9.35	9.43	9.24
ADIRF-AS1	5.24	4.76	4.15	5.55	5.32	5.22	5.77	5.23	4.57	4.72	5.2	5.12	5.39	6.05	5.15	5.04	5.32	5.33	5.6	5.43	5.26	5.13	5.97	5.18	5.81	5.74	5.16	5.56	6.13	6	5.61	5.71	5.75	5.85	5.28	5.3	5.91	4.61	4.48	5.15	4.91	4.7	5.24	4.89	4.52	5.22	5.75	5.47	5.69
ADK	6.6	6.14	7.13	6.835	5.435	6.305	6.54	7.05	5.905	6.03	6.36	5.895	6.055	6.355	6.215	5.805	7.295	5.99	5.97	5.45	5.455	6.6	6.22	5.69	6.535	5.755	6.34	6.635	7.215	7.895	6.7	6.45	7.67	7.615	6.36	6.87	7.275	6.705	7	6.475	7.53	6.34	7.675	5.965	6.835	6.845	6.52	6.39	6.235
ADM	10.35	10.5	10.23	9.62	9.21	9.53	9.28	9.08	10.89	9.66	10.09	9.5	9.16	8.81	9.63	9.88	10.2	9.23	9.44	10.23	9.37	8.59	9.09	8.78	8.96	10.88	10.26	9.84	9.75	8.81	9.54	9.69	8.69	9.11	8.96	9.48	9.65	8.72	10.54	8.24	8.58	10.7	9.04	9.93	9.32	9.69	9.15	9.2	8.45
ADM2	6.66	6.41	6.66	6.4	6.44	6.17	6.78	6.51	6.27	6.5	6.41	6.65	6.09	6.46	6.25	6.42	6.29	6.25	6.78	6.81	6.86	6.68	6.77	6.65	6.98	6.88	6.29	6.81	6.76	6.57	6.54	6.64	6.47	6.85	7	6.86	6.8	6.04	6.04	6.4	6.23	5.82	6.45	6.61	6.22	6.41	6.27	6.07	6.53
ADM5	5.35	5.22	5.2	5.19	5.09	4.82	5.77	5.84	5.08	5.15	4.9	5	5.27	5.71	5.19	5.25	4.97	5.36	5.44	4.99	5.53	5.16	6.21	5.49	5.23	5.76	5.15	5.78	5.04	5.07	5.07	5.23	5.5	6.16	5.7	5.16	5.45	4.88	4.81	4.97	5.73	5.21	5.6	5.35	5.21	5.33	4.79	4.96	5
ADNP	8.615	8.035	8.535	8.61	8.115	8.715	8.055	8.08	8.615	8.2	8.255	8.185	8.15	8.93	8.215	8.235	7.76	8.35	8.725	7.89	8.06	8.705	8.175	8.025	8.74	7.915	9.345	8.39	8.375	8.785	8.38	8.27	8.71	8.23	8.115	8.91	8.72	8.71	8.83	9.08	9.815	9.065	8.49	8.045	8.66	8.835	8.71	8.77	8.545
ADNP2	7.735	7.545	7.285	7.96	7.42	7.87	7.135	7.995	7.95	7.52	7.55	7.73	7.55	7.7	7.89	7.63	7.005	7.315	7.74	7.71	7.785	7.495	6.69	7.415	7.735	7.205	8.025	7.285	7.285	6.885	7.165	7.135	7.08	6.82	6.875	7.075	7.145	7.845	8.025	7.55	7.715	7.635	7.805	7.43	7.115	7.525	7.83	8.015	7.355
ADO	7.565	7.285	7.4	7.805	7.175	7.645	7.515	7.605	7.835	7.195	7.16	7.67	7.44	7.515	7.535	7.25	7.475	7.405	7.12	6.87	6.665	8.015	6.98	6.865	7.305	6.545	7.615	7.395	7.325	7.75	7.62	7.315	7.66	7.625	7.35	7.79	7.575	7.55	7.86	7.32	7.92	7.77	7.74	7.245	8.32	7.42	7.525	7.67	7.645
ADORA1	5.285	4.95	5.115	4.755	4.8	4.615	4.86	4.585	4.75	4.755	4.795	4.45	4.46	4.72	4.38	4.965	4.99	4.99	4.945	5.36	5	4.69	5.005	4.645	4.86	5.06	4.495	4.765	4.785	4.6	4.95	4.475	4.49	4.72	5.135	5.05	4.705	4.78	4.76	4.57	4.705	4.93	4.875	5.07	4.64	4.875	4.4	4.48	4.385
ADORA2A-AS1	3.93	3.715	4.095	3.695	3.685	3.63	4.125	4.005	3.465	3.835	3.55	3.79	3.83	4.04	3.825	3.63	3.91	3.835	3.81	3.6	3.66	3.615	4.075	3.695	3.915	4.11	3.58	3.985	4.125	4	4.025	3.92	4.18	4.105	4.09	4.28	4.1	3.55	3.42	3.87	3.675	3.51	3.84	3.615	3.53	3.86	3.96	4.08	3.935
ADORA2B	9.36	8.86	8.5	8.86	7.18	8.3	8.13	9.3	6.91	7.57	8.33	7.2	7.38	7.84	8.22	7.5	7.91	7.89	7.97	7.37	7.41	7.56	7.59	6.31	9.46	8.4	8.51	5.83	8.05	8.17	8.09	7.36	8.65	8.97	7.44	8.58	8.61	7.11	8.81	8.24	7.98	6.9	9.04	7.3	7.8	8.63	6.2	6.39	7.2
ADORA3	5.105	5.73	5.555	4.28	5.01	4.57	4.555	4.065	4.93	4.995	4.215	4.16	4.855	4.23	3.905	4.835	6.16	6.145	4.27	5.25	4.84	4.09	4.5	4.725	4.405	4.245	3.88	3.97	5.19	4.15	4.09	4.205	4.355	4.315	4.825	4.085	4.355	5.16	4.255	4.53	5.395	6.42	4.135	3.92	4.99	4.235	4.135	4.16	3.935
ADPGK	7.915	7.765	7.425	7.58	7.645	7.82	7.33	7.555	7.595	7.15	7.15	7.345	7.31	7.04	7.205	7.59	7.91	7.445	7.425	7.395	7.2	7.43	7.445	7.53	7.4	7.485	7.435	6.77	7.24	7.62	7.56	7.505	7.21	7.63	7.245	7.38	7.75	6.925	6.92	6.595	7.1	7.215	7.535	6.98	8.155	7.83	7.35	7.305	7.22
ADPRH	4.72333	5.10333	4.86667	4.91333	4.76667	4.88333	4.88667	4.71667	5.04	4.74	4.49667	4.95667	4.92333	5.01	4.89	4.97667	4.99667	4.9	4.64	5.06333	4.81333	5.17	4.80333	4.9	4.72667	4.63667	4.41	4.76333	4.78667	4.70667	4.86	4.78333	4.53	4.98333	4.57667	4.50333	4.97	4.33333	4.39	4.60667	4.51	4.89	4.62333	4.40667	4.52	4.67667	4.56667	4.58667	4.77333
ADPRHL1	5.19	5.375	5.215	5.335	5.165	5.26	5.545	5.46	4.97	5.085	5.395	5.625	5.41	5.825	5.58	5.39	5.29	5.375	5.545	5.48	5.66	6.37	5.515	5.435	5.295	5.605	5.075	5.525	5.78	5.775	5.575	5.58	5.745	5.82	5.815	5.225	5.15	5.25	4.91	5.405	5.23	4.985	5.27	5.545	5.145	5.595	5.645	5.335	5.695
ADPRHL2	8.08	8.69	8.33	7.95	7.76	8.05	8.07	8.08	8.1	7.87	7.7	7.9	7.83	8.64	8.27	8.18	8.39	8.34	7.79	7.23	7.36	7.99	7.32	7.64	8.22	8.05	8.13	8.11	7.95	7.42	8.27	8.12	7.6	8.15	8.03	8.15	8.66	7.96	8.09	9.13	7.66	7.88	8.21	7.81	7.76	8.13	8.05	8.01	7.89
ADPRM	5.955	6.645	6.54	5.915	6.235	5.98	6.15	6.49	6.22	6.245	6.11	6.08	6.195	5.31	5.85	6.295	6.525	6.63	5.22	5.575	5.975	5.05	4.88	6.505	6.235	5.505	5.72	5.435	5.675	6.155	5.905	5.88	6.25	5.48	6.02	5.785	5.965	6.685	6.66	7.235	5.845	6.74	6.495	6.385	5.72	6.17	5.645	5.9	6.345
ADRA1A	2.93	2.9975	2.94	2.9925	2.9875	2.8025	3.095	3.1025	3.1825	2.8775	2.99	2.9425	2.9125	2.81	2.77	2.8975	2.845	2.8925	3.2025	2.9675	3.2025	3.015	3.4325	2.9975	3.1225	3.3625	2.8125	3.0225	3.025	3.1575	3.035	3.08	2.9975	3.2025	3.105	3.1325	3.305	3.01	2.755	2.9125	2.82	2.7925	3.115	3.205	2.8175	3.06	3.0225	2.945	2.97
ADRA1B	3.07	3.07	3.2	2.9	2.99	2.87	3.31	3.03	3.01	3.04	2.96	3.07	3.07	3.38	2.98	3.12	2.9	3.07	3.45	3.16	3.09	3.01	3.2	3.23	3.29	3.24	2.84	2.99	3.07	3.06	3.13	3	2.9	3.3	2.98	3.05	3.14	3.22	3.04	3.59	3.08	2.95	3.31	2.75	3.01	3.08	3.02	3.07	3.24
ADRA1D	3.555	3.505	3.375	2.995	3.02	3.02	3.005	3.4	2.98	3.145	3.23	2.845	2.845	3.07	2.845	3.44	3.47	3.24	3.145	3.14	3.575	3.225	3.82	3.525	3.22	3.405	2.97	3.415	3.06	3.325	3.205	3.275	3.285	3.57	3.365	3.24	3.28	3.1	3.155	3.19	3.145	3.085	3.535	3.275	3.16	3.27	2.975	3.095	2.945
ADRA2A	6.51	6.45	4.72	6.12	5.98	5.77	6.32	5.81	5.96	6.1	5.43	5.2	5.74	6	5.35	6.25	4.89	6	5.25	6.14	7.01	4.42	5.05	7.05	5.61	6.13	4.7	4.87	5.75	5.12	4.76	7.77	4.48	5.32	6.98	5.21	6.36	5.74	5.77	5.17	4.62	6.18	5	4.79	3.54	5.25	6.59	6.73	6.07
ADRA2B	5.72	5.26	5.72	5.26	5.22	5.09	5.5	5.19	5.18	4.84	5.23	5.5	4.96	5.19	4.85	5.07	5.41	5.57	5.54	5.23	5.37	5.25	6.04	5.42	5.69	5.41	4.96	5.73	5.26	5.57	4.91	5.39	5.1	5.36	5.56	5.53	5.42	5.23	5.15	5.43	5.09	5.05	5.33	5.13	5.02	5.25	4.66	5.01	5.02
ADRA2C	7.57	6.28	6.62	5.29	5.82	5.67	6.24	6.18	5.29	5.96	6.23	5.27	5.56	6.26	5.16	6.46	6.25	6.1	6.14	6.12	5.93	6.58	6.31	5.84	6.08	6.33	6.6	6.57	6.3	5.89	5.3	5.97	6.24	6.84	6.24	6.73	6.12	5.57	5.59	5.73	5.52	5.75	6.1	6.24	6.23	6	5.14	5.37	5.59
ADRB1	2.98	3.88667	3.6	3.16	3.73333	3.44	3.26333	3.62	3.17333	3.95333	3.2	3.86667	3.85	3.42333	3.11333	4.22667	3.13667	4.25333	3.33667	3.65	3.55667	3.34	3.27	3.93333	3.09667	3.13	3.14667	5	3.36	3.09	3.72667	3.54	3.26	3.25333	3.90333	3.04667	2.84667	4.23	3.58333	4.70667	3.06	3.30667	3.04333	3.60667	5.02333	2.98333	3.34333	3.50667	3.85
ADRB2	5.35	6.33	5.58	5.18	6.16	5.31	5.75	5.17	5.68	5.4	5.1	5.86	5.42	4.39	4.2	6.76	5.32	5.96	5.32	4.83	5.08	4.44	4.08	6.17	4.2	5.38	5.02	4.74	4.34	3.77	5.14	5.05	4.29	5.15	5.21	5.22	5.34	5.62	5.76	5.09	4.7	5.66	5.62	5.27	4.16	5.02	4.7	4.81	5.4
ADRB3	4.61	4.65	4.61	4.3	4.44	4.335	4.69	4.505	4.15	4.375	4.355	4.545	4.54	4.495	4.45	4.555	4.365	4.455	4.665	4.875	4.55	4.44	4.6	4.51	4.465	4.74	4.28	4.495	4.64	4.685	4.655	4.485	4.6	4.83	4.61	4.315	4.635	4.11	4.215	4.23	4.18	4.115	4.345	4.34	4.1	4.48	4.35	4.56	4.54
ADRBK1	6.61333	6.71667	6.56667	7.01333	6.99	6.85	6.92	6.87333	6.36667	6.88	6.66667	6.78667	6.51667	6.91	6.62667	6.73	6.65	6.86	7.13	7.19	7.15333	7.11667	7.52667	6.95333	7.15667	7.2	6.65333	6.96333	6.84	6.99667	6.94333	6.93333	6.86	7.30333	6.75	6.62667	6.94333	6.18333	6.19	6.52	6.26667	6.24	6.86333	6.63333	6.64	6.73667	7.01333	6.87	6.92667
ADRBK2	6.68	5.87	6.19	6.37	5.52	5.64333	5.82667	4.91	6.2	5.67333	5.10667	5.51333	6.05	6.65333	6.22667	5.88667	6.10333	6.02	4.97333	5.12667	5.11	6.08667	5.13	5.98667	5.71333	5.29667	6.73	6.76	6.48	5.34667	5.52333	5.84	5.79667	6.20333	6.29667	6.29	6.01333	5.59667	5.72667	5.02667	7.46	6.51333	5.44	5.41667	5.13333	6.69333	6.13667	6.14667	5.82667
ADRM1	9.44	8.41	9.11	9.45	8.47	8.87	8.76	8.91	8.15	7.99	8.44	8.25	7.97	10.71	8.67	8.56	8.93	8.33	9.09	8.71	8.1	9.74	9.48	8.17	10.16	9.14	9.43	9.23	9.28	9.77	9.45	8.96	9.28	9.53	9.23	9.59	9.87	7.81	8.63	8.81	9.51	8.41	8.82	7.83	9.02	9.24	9.13	9.1	7.49
ADSL	9.575	9.11	9.9	8.915	8.675	9.04	9.135	9.83	8.84	8.805	8.875	8.745	8.775	9.19	8.89	8.755	9.715	9.02	8.94	8.32	8.485	9.43	8.565	8.83	9.3	8.45	9.58	9.935	10.055	8.79	8.7	8.545	9.57	9.775	9.14	9.44	9.885	9.105	8.77	9.22	9.48	8.615	9.935	8.845	9.485	9.8	9.57	9.56	9.105
ADSS	5.68	5.505	5.71	5.61	5.045	5.37	5.4	5.51	5.395	5.16	5.51	5.48	5.39	5.075	5.625	5.935	6.03	5.305	5.03	5.02	5.1	5.465	5.155	4.99	5.05	5.23	5.685	5.03	5.265	5.525	5.375	5.475	5.48	5.555	5.245	5.145	5.525	5.375	5.36	5.37	5.625	5.21	5.555	5.305	5.58	5.63	5.545	5.555	5.65
ADSSL1	5.39	5.39	5.145	4.99	5.155	4.965	5.445	5.59	5.385	5.22	5.165	5.365	5.205	5.4	5.085	5.515	5.51	5.775	5.405	5.27	5.055	5.43	5.305	5.355	5.575	5.295	5.295	5.37	5.02	5.185	4.94	5.46	5.455	4.925	5.455	4.78	5.125	5.13	5.49	5.895	4.765	4.905	4.805	5.31	5.83	5.385	5.09	5.03	4.77
ADTRP	8.69	9.83	9.2	8.15	8.925	9.035	8.595	8.48	7.32	9.3	9.065	7.985	8.345	4.495	8.37	9.395	7.49	9.745	8.69	9.28	8.975	7.21	6.185	8.8	6.12	8.7	8.08	4.16	7.045	6.79	8.01	9.75	5.385	5.3	6.97	6.945	7.145	8.8	9.345	7.12	8.885	6.48	5.59	9.395	5.765	7.98	7.38	7.55	8.22
AEBP1	8.73	8.63	7.95	9.46	9.68	8.38	8.29	6.2	10.19	7.97	7.6	8.78	9.19	7.97	7.88	8.27	10.26	9.15	7.13	9.1	7.09	7.74	7.14	7.84	8.39	7.09	7.36	7.58	8	6.71	7.68	7.7	7.85	6.86	8.02	8.73	7.89	8.14	8.23	6.82	7.66	11.64	8.01	7.16	6.72	7.37	8.15	7.77	6.74
AEBP2	4.72	4.71	4.935	4.93	4.875	4.99	4.73	4.835	5.245	4.775	4.695	4.995	4.715	4.525	4.84	4.525	4.855	4.855	4.68	4.32	4.45	5.13	4.585	4.46	4.87	4.595	5.065	4.82	4.98	5.075	5.105	4.735	5.515	5	4.845	5.23	4.945	5.445	5.315	5.075	5.6	5.235	5.12	4.795	5.395	5.38	5.365	4.92	5.095
AEN	7.72	7.19	7.47	6.54	6.65	6.82	6.88	7.1	6.33	6.43	6.18	6.8	6.6	6.78	6.15	7.28	7.27	6.87	6.95	6.54	6.07	7.03	7.61	6.55	7.12	7.26	6.56	6.44	6.56	7.22	6.8	6.47	6.67	7.04	7.3	7.2	7.06	6.04	6.43	7	7.34	6.84	7.17	6.35	7.53	7.3	6.9	6.6	5.83
AES	8.94	9.08	8.67	9.71	10.01	8.9	9.35	9.56	8.16	9.11	9.23	8.74	8.74	8.62	8.74	9.5	8.19	9.21	9.43	9.54	9.99	9.25	9.23	9.89	8.91	9.47	8.62	9.29	8.86	9.45	9.22	9.13	8.86	8.91	8.94	9.45	9.33	8.75	8.87	9.03	8.58	8.4	8.86	9.33	9.76	9.03	8.55	8.53	9.02
AF001548.5	5.81	4.36	5.22	4.68	5.08	4.04	5.24	5.21	5.33	4.71	4.65	3.86	5.04	5.51	4.49	4.72	5.28	5.95	4.04	4.55	4.84	5.1	5.28	4.39	4.2	5.08	4.82	4.29	4.26	4.41	4.54	4.14	5.77	5.75	4.74	5.27	6.87	5.35	4.15	4.13	4.14	4.52	4.71	4.97	3.67	5.16	5.43	5.67	5.17
AF007147	4.96	5.18	5.61	5.56	6.45	5.79	5.83	5.91	5.91	5.91	5.9	5.91	6.19	6.46	5.78	5.48	5.29	5.12	5.71	5.83	5.81	5.2	5.22	6.42	4.89	5.63	5.96	6.03	5.25	5.45	5.72	5.85	5.6	5.52	5.51	5.94	5.41	5.55	5.58	4.86	5.41	5.43	5.29	5.72	5.5	4.63	5.85	5.85	6.15
AF067845.1	3.5	3.74	3.46	3.2	2.96	2.93	3.38	3.24	3.08	3	3.08	2.92	2.88	2.99	2.77	3.77	3.75	3.44	3.58	2.97	2.8	2.95	3.66	3.18	2.81	3.21	3.16	3.07	3.09	3.1	3.26	3.35	2.94	3.18	2.91	2.87	3.2	2.99	3.14	3.02	3.14	2.93	3.17	3.14	2.86	3.07	2.96	3.08	3.02
AF070581	2.465	2.78	2.72	2.39	3.19	3.25	2.81	2.505	4.995	2.705	2.645	3.095	2.96	2.62	2.925	2.67	2.67	2.91	2.615	2.63	2.31	2.48	2.53	2.905	2.645	2.37	2.74	2.435	2.55	2.42	2.565	2.565	2.57	2.43	2.39	2.435	2.73	2.785	3.12	2.615	2.425	3.455	2.51	2.615	2.36	2.52	2.635	2.625	2.56
AF086184	3.44	3.11	3.23	3.79	4.03	3.67	3.83	4.03	4.24	3.9	4.41	3.77	4.46	4.45	3.88	3.43	5.44	4.52	3.74	3.94	4.15	3.5	4.04	3.92	3.76	3.99	4.44	4.03	3.73	3.74	3.5	3.47	3.88	3.93	4.08	3.15	4.25	4.02	4.44	6.24	4.49	3.41	4.26	3.78	3.61	4.84	4.27	4.12	5.63
AF090939	3.92	3.38	4.29	5.66	5.21	5.64	4.52	5.39	4.39	4.79	4.78	5.23	5.11	5.73	5.92	4.4	4.37	3.83	5.64	4.93	4.54	5.89	5.87	5.02	6.01	4.64	6.77	5.09	5.29	5.53	5.04	5.34	5.99	4.77	4.97	5.47	4.53	4.4	4.31	3.9	4.61	4.66	5.72	4.98	6.26	4.76	5.67	5.6	5.32
AF131215.4	3.34	3.58	3.42	4.21	3.9	4.08	3.95	3.83	3.44	4.67	4.37	4.9	4.97	4.64	4.62	3.44	3.27	3.48	4.18	4.45	4.32	3.94	4.36	3.91	3.39	3.59	4.44	3.79	3.29	3.74	4.06	3.56	3.58	4.14	3.62	4.41	3.8	3.85	4	3.18	3.44	3.51	4.23	4.64	4.01	3.8	4.22	4.37	4.64
AF131215.8	2.74	2.7	2.88	2.93	2.92	2.94	2.68	3.01	2.63	2.99	2.78	2.93	3.19	2.55	2.97	2.86	2.84	3.19	2.94	2.83	2.74	2.73	3.35	2.73	3.01	3.06	3.18	2.53	2.63	3.14	3.17	2.72	2.51	3.06	2.98	3.14	3.13	3.51	2.96	2.77	3.07	2.48	3	3	2.94	2.41	3.19	3.04	3.99
AF186192.1	4.87	4.4	4.53	4.7	4.1	4.2	4.61	4.43	4.16	4.32	4.71	4.21	4.1	4.54	3.7	4.62	4.57	4.43	4.06	4.85	4.38	4.19	4.9	4.33	4.49	4.78	4.13	4.48	4.66	4.3	4.43	4.58	4.48	4.97	4.59	4.32	4.69	4.43	4.2	4.28	4.32	4.31	4.36	4.58	4.06	4.47	4.16	4.39	4.57
AF198444	2.81	2.89	3.31	2.86	2.67	3.53	2.6	3.06	2.51	2.45	3.11	2.65	3.32	2.55	2.37	3.04	2.54	2.52	3.15	3.55	2.81	3.05	2.5	2.8	3.68	2.83	3.22	3.28	2.52	2.42	2.84	2.7	2.93	2.82	2.81	3.06	2.64	2.59	2.76	2.53	2.55	2.37	2.56	2.5	2.82	2.53	2.7	2.92	2.39
AF213884.2	6.18	6.08	6.26	5.79	6.05	5.65	6.26	6	6.08	5.85	6.32	5.96	6.02	6.36	6.05	6.05	6.3	6.13	6.27	6.13	6.38	6.18	6.38	6.12	6.13	6.54	5.82	6	6.42	6.23	6.09	6.1	6.47	6.63	6.12	6.04	6.45	6.08	5.82	5.92	5.9	5.58	6.2	5.94	5.8	5.95	6.12	5.79	6.01
AF279780	3.06	3.09	3.18	3.45	2.87	3.35	2.62	2.91	3.02	2.87	2.94	2.82	2.98	2.6	2.56	2.78	3.05	2.87	3.37	2.9	2.83	2.86	3.25	3.06	3.07	3.25	3.03	3.14	2.9	3.03	2.74	2.6	2.87	3.16	2.83	2.78	2.95	2.83	2.8	4.11	2.66	2.71	3.12	2.87	2.76	2.97	2.81	2.68	3.87
AF289551	7	7.21	6.75	6.77	6.63	6.78	6.86	7.03	6.95	7.42	7.52	6.67	7.08	7.06	7.52	6.43	6.21	7.1	7.38	7.11	7.34	7.51	6.78	6.93	7.48	6.55	7.65	6.47	6.6	7.15	8.08	6.78	6.45	7.37	7.45	8.18	6.85	8.23	8.23	7.81	8.2	7.5	7.39	7.53	7.58	6.92	6.83	6.98	7.07
AF520793	2.85	2.95	2.28	3.22	3.36	3.37	2.85	3.21	3.5	3.76	3.45	3.99	4.47	4.08	3.38	2.82	2.25	2.79	3.36	3.11	3.6	3.48	2.91	3.21	3.4	2.8	3.85	2.84	3.34	3.45	3.34	3.12	3.4	2.9	3.14	3.88	2.79	3.46	3.24	2.68	3.87	3.59	3.39	3.47	3.66	2.84	3.27	3.83	4
AFAP1	3.43	3.44	3.57	3.36	3.39	3.24	3.07	3.54	3.72	3.12	3.21	3.15	3.42	3.33	3.4	3.31	3.3	3.4	3.1	3.17	2.92	3.34	3.02	3.01	3.25	2.52	3.44	2.46	3.16	3.23	2.97	3.28	3.09	3.12	2.75	3.39	3.01	3.53	3.43	3.07	4.08	4.63	3.79	3.22	2.52	3.3	3.42	3.39	3.78
AFAP1-AS1	3.745	3.42	3.67	3.465	3.24	3.3	3.86	3.525	3.235	3.43	3.35	3.955	3.25	3.48	3.225	3.475	3.57	3.205	3.385	3.5	3.24	3.415	4.29	3.275	3.31	4.04	3.195	7.43	3.735	3.85	3.74	5.135	3.6	3.785	3.53	3.71	6.585	3.17	3.12	4.705	3.07	4.695	3.33	3.165	7.065	3.3	3.165	3.43	3.205
AFAP1L1	4.45	4.48	4.365	4.025	4.35	3.845	3.915	3.695	5.23	3.965	3.83	4.345	4.28	3.95	4.01	4.03	4.645	4.37	3.72	4.525	3.705	4.46	4.305	3.92	4.03	3.725	3.81	3.78	3.85	3.965	4.54	4.015	4.02	4.305	4.21	4.005	4.365	3.8	4.215	4.395	4.03	5.16	4.205	3.62	3.65	3.985	4.045	4.01	3.745
AFAP1L2	6.52	6.56	5.85	5.82	5.08	5.66	5.56	5.54	5.9	4.99	5.19	5.29	4.94	4.41	5.44	6.66	5.48	6.1	5.22	5.25	4.24	4.74	5.18	4.94	4.68	5.48	5.22	4.78	4.78	4.78	5.71	4.94	4.87	5.46	5.09	4.68	5.45	5.65	6.49	5.37	5.01	6.28	4.9	4.85	6.04	4.99	4.93	5.03	4.8
AFF1	5.71667	5.88667	5.56333	5.69	6.22	6.16333	5.94333	5.79667	5.81	6.26333	5.93333	5.93	6.02333	5.69667	6.07	5.97	5.66333	5.86667	5.81667	6.18	6.27667	5.48667	5.66333	6.19	5.74667	6.01667	6.01	5.91667	5.63667	5.59333	5.72667	5.46333	5.61333	5.74667	5.71667	6.05667	5.72	6.07	5.86	5.87	5.45667	5.91	5.89	6.26	5.80667	5.58	5.89333	5.95667	6.4
AFF2	3.61333	3.27333	3.56667	3.39333	3.35667	3.31	3.78333	3.81333	3.18333	3.46667	3.45333	3.72333	3.41333	3.76667	3.36	3.57667	3.61	3.35333	3.79	3.88333	3.69	3.47667	4.07333	3.67333	3.54333	3.80667	3.16333	3.57	3.62	3.8	3.82	3.72333	3.65333	3.95	3.85333	3.49667	3.62667	3.47667	3.45667	3.29333	3.42667	3.22	3.51333	3.47	3.43	3.53	3.5	3.64	3.39333
AFF3	3.34	3.58333	3.52333	3.31667	3.58167	3.83	3.59667	3.40333	3.455	3.77833	3.435	3.87333	3.765	3.55333	3.45167	3.69833	3.36167	3.68667	3.77167	3.65	3.84667	3.3	3.63333	4.02	3.28333	3.74833	3.38	3.50167	3.475	3.445	3.62333	3.5	3.47667	3.65	3.655	3.36167	3.48167	3.44167	3.40667	3.33333	3.23333	3.27	3.27	3.63167	3.35167	3.36667	3.51333	3.45333	3.81667
AFF4	4.11	4.3925	4.29875	4.65125	4.9975	4.92875	4.455	4.63875	4.90875	5.09875	4.97625	5.11625	5.18625	4.28375	4.99875	4.2075	4.32875	4.13375	4.69125	4.9425	4.84375	4.775	4.505	4.4375	4.9025	4.68	5.06625	4.46875	4.48375	4.38875	4.71125	4.54125	4.415	4.07375	4.545	4.61125	4.33375	4.79	5.11	4.655	4.6	4.82375	4.9775	5.24	4.75625	4.39375	5.23375	5.1425	5.23
AFG3L1P	5.55	5.59667	5.63333	6.15333	6.13	6.46333	5.75667	6.19333	5.79333	6.25667	6.16667	6.07	6.21	6.67333	6.05333	5.46	5.68667	5.46	6.28667	6.07	5.91333	5.65	6.04333	6.07333	6.57	5.84333	6.15667	5.96	6.26	6.14333	6.29	6.49667	6.35667	5.92333	5.68667	5.86333	5.74	5.79	6.02667	5.99	6.51667	6.15	6.05	6.03333	6.49333	5.53	6.2	6.09	5.83667
AFG3L2	7.48667	7.81667	7.59	7.58	7.50333	7.29	7.29	7.71667	7.26667	7.81333	7.60333	7.58	7.64	7.31667	7.93667	7.77	7.21333	7.94667	7.56667	7.26	7.83	7.17	6.58667	7.71	7.25667	6.52	7.36	6.55333	7.33333	6.86667	7.85	7.51333	6.88	7.04	7.04	7.09333	6.79333	8.51667	7.81	7.44333	7.24333	7.26333	8.23667	7.96667	7.20667	7.29	7.35333	7.27667	7.86333
AFM	2.71	2.65	2.71	2.91	2.43	2.32	2.67	2.81	2.54	2.5	2.46	2.42	2.62	2.74	2.59	2.54	2.75	2.57	2.59	2.59	2.45	2.56	2.75	2.67	2.79	2.3	2.57	2.35	3.04	2.94	2.54	2.7	2.84	2.96	3.11	2.54	2.75	2.42	2.18	2.58	2.48	2.57	2.82	2.46	2.5	2.32	2.65	2.73	2.48
AFMID	5.44	5.03	4.96	5.32	4.94	5.11	5.4	5.61	5.29	5.29	5.7	4.6	4.72	5.24	5.51	5	5.23	4.65	5.64	5.04	5.13	5.42	5.9	5.22	4.89	5.04	6.2	5.04	5.38	4.86	5.34	4.82	4.86	5.72	5.47	5.72	5.18	5.4	5.09	5.45	5.17	5.14	5.76	5.6	5.43	5.13	5.42	5.45	5.07
AFP	4.69	4.06	4.65	3.7	3.71	3.95	4.68	3.99	3.86	4.49	3.92	3.95	3.62	4.14	3.98	4.3	4.33	4.13	4.39	3.91	4.3	3.94	4.35	4.22	3.87	3.93	3.92	4.13	4.22	5.19	4.01	3.97	4.04	4.2	3.89	4.08	4.14	4.05	3.88	4.91	4.18	3.74	4.29	3.77	3.9	4.05	4.15	3.94	3.77
AFTPH	8.445	8.785	9.05	8.375	8.665	8.54	8.405	8.4	8.71	8.61	8.61	8.265	8.405	8.13	8.34	9.12	8.4	9.03	8.54	8.47	8.785	8.28	8.27	8.705	8.4	8.52	8.435	8.33	8.28	8.275	8.585	8.61	8.355	8.55	8.605	8.81	8.33	9.18	9.205	8.945	8.92	8.605	8.3	8.78	9.25	8.495	8.545	8.445	8.47
AGA	7.28667	7.76667	7.24333	7.14333	7.00667	6.85667	7.28	6.81667	7.12	7.14	7.33333	7.41333	7.34333	5.64333	6.86	7.61667	7.41333	7.52333	6.62333	6.79667	6.61333	6.93667	6.06	7.51667	7.38333	7.18333	6.93333	7.41	7.44333	6.5	6.89667	6.67333	6.73	7.06333	7.32	6.45333	7.18667	7.61667	7.3	8.47333	6.78333	6.47667	6.89	7.60333	7.82333	6.43333	7.04667	6.98667	7.62667
AGAP1	6.96	7.15667	6.55	6.61667	6.47667	6.28667	6.30333	6.72333	6.19333	6.72667	6.40333	6.55667	6.48	6.93	7.14333	7.02	6.54	7.03333	6.83667	6.35	6.72	6.74333	6.12	6.63	6.85	6.45	6.83	6.5	6.20333	6.49333	6.29333	6.66	6.08	6.38667	5.96333	6.80333	6.68	6.86333	6.66	6.64667	6.66	6.73667	6.7	6.65333	7.02667	6.52667	6.69	6.72	7.04
AGAP11	3.835	3.75	3.82	4.245	4.48	3.895	4.14	3.985	3.98	4.315	3.885	4.055	3.985	3.905	4.025	3.625	3.82	3.92	3.995	4.27	4.455	4.04	4.185	3.985	4.175	3.8	3.75	3.865	3.735	4.115	3.89	4.16	3.925	3.895	3.77	3.91	3.85	3.69	3.695	3.795	3.815	3.935	4.05	3.83	4.185	3.97	3.945	3.865	4.1
AGAP2	4.6	4.65667	4.65	4.37333	4.44	4.28	4.45667	4.50333	4.33333	4.13667	4.34667	4.07667	3.99667	4.2	3.85333	4.47333	4.79	4.32667	4.58333	4.73667	4.42667	4.46667	5.05333	4.62667	4.83333	4.75333	4.21667	4.54667	4.29667	4.27667	4.27667	4.24667	4.22	4.57667	4.34667	4.19667	4.50667	4.09	4	4.33667	4.07667	4.29333	4.43667	4.37667	4.25667	4.22333	4.13667	4.18667	4.01333
AGAP2-AS1	6.15	5.82	5.29	6.4	5.74	5.22	6.45	6.79	5.88	5.12	5.03	6.12	5.58	6.35	5.48	5.56	6.2	5.63	5.11	5.75	4.99	5.77	5.94	5.26	5.89	5.39	5.24	5.03	5.99	5.66	5.38	4.67	6.23	5.96	5.5	6.26	6.43	4.76	4.44	5.51	4.43	5.42	5.7	4.84	6.12	5.12	5.65	5.6	5.94
AGAP3	6.41333	6.00667	6.08667	6.27	5.81	5.81667	5.83333	6.42333	6.03333	5.79333	5.84	5.78333	5.75	6.81333	5.72333	5.92	6.22667	5.90333	6.18333	6.01667	5.83667	6.56667	6.42667	5.72667	6.63	6.01667	6.13333	6.18333	6.41333	6.21	6.07	6.05333	6.35667	6.41	6.12667	6.55333	6.37	5.59333	5.64333	6.31	6.24667	6.11333	5.85667	5.58	5.97	5.93	6.09	6.08	5.62333
AGAP4	4.93	4.55	4.66	6.79	6.31	6.98	6.04	6.97	6.11	6.87	6.92	7.01	7.27	6.93	7.15	4.49	5.07	4.87	6.28	6.2	7.01	6.55	5.14	6.4	6.13	5.36	6.66	6.53	6.62	6.4	6.75	7.26	6.95	6.21	6.45	7.25	5.19	6.38	6.08	4.45	6.1	6.08	6.65	6.95	6.92	5.35	5.99	6.57	7.42
AGAP6	4.475	4.315	4.445	5.57	5.365	5.625	4.45	4.895	4.345	5.34	5.24	5.43	5.925	4.925	5.32	4.69	4.28	4.275	5.235	5.53	6.1	5.445	5.89	5.225	4.99	5.08	6.2	4.975	5.125	4.82	4.765	5.02	5.21	4.875	4.885	4.84	4.375	4.35	4.26	4.28	4.395	4.465	5.035	5.235	5.815	4.36	5.28	5.795	6.675
AGAP9	4.1	4.49	3.33	4.34	4.68	4.67	4.12	4.67	5.14	4.25	4.31	4.01	4.16	3.85	3.97	3.61	3.83	3.88	4.45	4.23	4.23	4.15	4.32	4.06	3.82	3.89	3.94	3.88	4.13	4.37	4.11	4.21	3.97	4.31	3.78	4.09	3.88	5.36	5.01	3.92	5.16	5.33	4.53	4.54	4.87	3.84	3.91	3.76	4.48
AGBL1	3.42	3.17	3.5	2.69	2.89	2.97	3.38	3.21	3.09	3.06	3.15	3.37	3.13	3.39	2.91	3.16	3.31	3.37	3.48	2.93	3.34	2.73	2.96	2.89	3.65	3.7	2.9	3.02	3.12	3.29	3.06	2.97	2.97	3.06	3.49	3.15	2.95	2.8	2.99	3.04	2.84	3.1	3.07	3.29	3.01	2.89	3.12	3.24	3.24
AGBL2	2.87	3.5	3.07	3	3.47	3.41	3.26	2.74	3.16	3.57	3.61	3.09	3.19	2.78	2.92	3.33	3.07	3.39	3.13	3.12	3.07	3.53	3.74	4.01	2.77	2.98	2.83	3.2	2.97	2.53	2.86	3.07	2.99	3.16	3.37	2.78	2.96	3.64	2.67	2.96	3.34	3.27	2.94	3.24	3.42	3.13	3.17	2.91	3.38
AGBL3	2.19667	2.2	2.3	2.20667	2.54333	2.45667	2.41	2.22	2.54667	2.42667	2.55	2.34	2.31	2.42	2.27333	2.13	2.13667	2.38333	2.44667	2.31	2.31	2.53	2.23667	2.44	2.15	2.13667	2.19667	2.27333	2.23	2.33	2.38	2.11333	2.36333	2.22333	2.36333	2.46667	2.29	3.01667	2.56	2.51	2.48333	2.52667	2.30333	2.27667	2.55333	2.24333	2.47333	2.29333	2.76333
AGBL4	3.385	3.54	3.135	3.195	3.285	3.105	3.625	3.67	3.355	3.22	3.27	3.41	3.16	3.535	3.23	3.22	3.335	3.435	3.225	3.39	3.35	3.385	3.45	3.43	3.21	3.25	3.155	3.555	3.145	3.295	3.43	3.28	2.955	3.51	3.305	3.47	3.56	3.095	3.11	3.325	3.23	2.975	3.105	3.16	3.235	3.225	3.085	3.155	3.12
AGBL5	5.2	5.42	5.52	5.11333	5.29333	5.14	5.33333	5.42667	4.75667	5.07333	5.17667	4.99	4.87333	6.27667	5.25667	5.45	5.16333	5.46333	5.50667	5.43	5.36667	5.77333	5.41333	5.40667	5.45	4.96667	5.23667	5.48333	5.27	4.96667	5.51	5.03333	5.25	6.11	5.51	5.32	5.44333	5.06	4.91333	6.21	5.59	4.64667	5.48	4.98667	6.11	6.21667	5.24667	5.14333	5.30333
AGER	4.46	4.72	4.315	4.315	4.555	4.3	4.29	4.49	4.4	4.705	4.79	3.84	3.83	4.075	3.915	4.245	4.235	4.555	4.475	4.735	4.355	4.25	4.75	4.505	4.425	4.475	3.99	4.135	4.07	4.01	4.325	4.17	4.335	4.15	4.245	4.075	4.35	4.41	4.585	4.37	4.48	4.25	4.475	4.745	4.495	4.245	3.905	4.03	4.235
AGFG1	6.5	6.154	6.55	6.436	6.288	6.46	6.288	6.488	6.364	6.528	6.656	6.224	6.096	6.18	6.592	6.176	6.488	6.148	6.296	5.952	5.9	6.53	6.268	6.096	6.568	6.306	6.53	6.368	6.288	6.624	6.188	6.368	6.96	5.956	6.52	6.608	6.786	6.132	6.426	6.592	6.876	6.122	6.782	6.704	7.126	6.888	6.626	6.614	6.53
AGFG2	5.06	5.31833	5.13333	5.24	5.34167	4.97667	5.295	5.11667	4.64167	5.065	5.05667	4.99	5.24667	5.45333	5.11333	5.69833	5.07167	5.555	5.69333	5.515	5.74	5.20833	5.56667	5.46833	5.09333	5.385	5.26167	5.32333	5.26833	5.24333	5.29333	5.28	5.30333	5.265	5.075	5.24667	5.11667	5.09	4.9	5.26333	5.14333	4.74	4.66333	5.285	5.28333	4.79167	5.26667	5.19667	5.42667
AGGF1	6.31	6.87	6.9025	6.4925	6.4525	6.45	6.4475	6.6	6.235	6.78	6.6625	6.5525	6.615	5.4525	6.7525	6.6625	6.69	6.755	6.1475	6.24	6.535	6.705	6.0525	6.385	6.245	6.0375	6.36	6.125	6.7625	6.3475	6.4175	6.045	6.295	6.2625	6.075	6.4975	6.2725	6.8	6.6075	6.9675	6.665	6.565	6.7975	6.7825	6.8675	6.63	7.005	6.9325	6.79
AGK	5.83	5.6	5.79667	5.77667	5.39	5.64	5.24667	6.03667	5.49667	5.45	5.43667	5.75667	5.73	6.21	5.59333	5.39	5.86667	5.53667	5.73	5.31333	5.42333	6.16	5.69667	5.36	5.84667	5.31667	5.96	5.37333	5.78667	5.96667	5.46667	5.38667	5.78333	5.53667	5.46	5.58333	5.69333	5.74333	5.71	6.19333	5.98667	5.82	6.07333	5.32333	5.91	5.82667	5.96667	5.89333	5.85
AGL	6.85	8.22	8.04	6.14	8.15	8.06	8.17	7.98	8.49	8.67	8.04	8.25	8.28	5.85	8.16	7.93	7.94	8.52	7.48	7.32	8.16	7.45	4.62	7.92	7.56	6.73	7.76	7.58	8.3	7.58	7.73	8	7.32	7.28	7.18	7.07	7.7	9.26	8.93	8.49	7.91	8.28	8.21	8.84	8.19	7.94	7.99	7.77	8.58
AGMAT	6.27667	5.76667	6.65333	6.07333	5.13667	5.60667	6.11333	6.52667	5.28667	5.51667	5.75	6.07	5.81667	7.20333	6.47333	5.37667	6.26667	5.44667	5.96333	5.51333	5.87333	6.64	6.18	5.74667	6.63667	5.66667	6.39667	6.08667	6.64	6.52	6.29	6.56667	6.52667	6.38	6.55	6.58	6.43667	6	6.03	6.69667	6.42667	5.57333	6.82667	5.25	6.04333	6.77667	6.31667	6.56	5.64333
AGO1	5.3025	5.7075	5.71	5.265	5.63	5.6475	5.7625	5.6825	5.62	5.615	5.465	5.6925	5.63	5.9475	5.795	5.8775	5.5425	5.855	5.84	5.6025	5.8725	5.84	5.245	5.6	5.6375	5.1075	5.8225	5.625	5.3325	4.8	5.0425	5.505	5.4525	5.81	5.1975	5.64	5.455	5.735	5.3775	5.2575	5.2475	5.52	5.865	5.585	5.2975	5.205	5.8375	5.6725	6.0475
AGO2	7.72	6.14	6.41	8.53	8.03	8.75	7.64	8.3	7.7	8.1	7.81	8.55	7.91	8.18	9.49	5.66	7.23	5.65	8.57	8.35	8.15	9.48	9	7.77	9.03	7.95	9.1	8.78	9.01	8.87	8.6	8.57	8.77	7.87	8.86	9.28	7.74	6.44	7.21	7.27	7.25	7.53	8.62	7.94	8.12	8.3	8.68	9.04	7.84
AGO3	4.5575	4.9975	5.0475	4.9	5.245	5.4125	5.05	4.9225	6.355	5.38	5.22	5.495	5.4775	4.9175	5.4925	4.6725	4.9675	4.8725	4.975	5.105	5.02	5.3575	4.455	4.9075	5.26	4.7025	5.2725	4.755	5.065	4.4475	5.1575	5.1125	5.08	5.2975	4.83	5.6025	5.4075	5.5675	5.805	5.5125	5.59	5.98	5.4725	5.08	4.9875	4.565	5.335	5.2625	5.735
AGO4	4.7	5.125	5.1275	4.8475	5.225	5.07	4.8525	4.7625	5.86	5.1475	4.915	4.945	5.1975	4.6725	5.4425	5.1725	5.0275	5.1775	4.9275	4.9275	4.87	4.8075	4.3025	4.9775	4.925	4.5775	5.0925	4.545	4.765	4.34	4.8925	4.65	4.54	4.3425	4.57	4.79	4.635	5.47	5.205	5.6375	5.115	5.4825	4.625	4.825	4.785	4.81	4.865	4.9775	5.595
AGPAT1	7.615	7.895	7.675	7.945	8.35	7.55	8.29	8.405	7.97	7.66	7.725	7.895	7.785	8.655	7.62	7.9	7.4	7.975	8.36	8.71	8.56	8.255	8.405	8.35	7.915	8.255	7.535	8.365	8.27	8.225	8.205	8.14	8.2	8.215	8.615	8.33	8.47	7.67	7.76	7.84	8.125	7.905	7.8	7.735	8.175	7.77	7.935	7.79	7.8
AGPAT2	8.945	8.25	8.33	9.485	8.075	8.45	8.62	9.2	7.885	7.965	8.605	7.425	7.415	7.905	7.67	8.285	8.63	8.255	8.26	8.3	8.36	8.595	8.67	8.175	8.385	8.885	8.595	8.42	8.725	8.885	8.575	8.53	8.315	8.87	8.095	8.33	8.575	8.515	8.605	8.88	7.435	7.99	8.31	8.45	8.335	8.665	8.495	8.485	7.22
AGPAT3	6.54833	6.89	6.45833	6.77667	6.755	6.76167	6.11667	6.115	6.12833	6.605	6.5	6.36167	6.63333	6.43333	6.815	6.88667	6.37167	6.81	6.53667	6.84333	6.935	6.81667	6.06333	6.50833	6.21667	6.38	6.48333	6.66333	6.01833	6.19	6.375	6.36333	5.84667	6.19667	6.05167	6.35667	6.31	6.47	6.45	6.37167	5.96833	6.07167	6.355	6.66333	6.52667	6.28167	6.20167	6.17	6.35833
AGPAT4	6.435	6.28	4.88	4.7	4.915	5.17	5.08	4.22	6.2	4.37	4.565	4.285	4.815	4.54	4.21	4.83	6.17	5.03	4.66	4.885	4.295	4.975	4.98	4.105	4.445	4.32	3.815	4.405	4.12	3.965	4.16	4.05	4.225	4.345	4.43	4.385	4.85	4.27	5.235	5.325	5.055	6.145	4.135	3.99	4.135	4.41	4.845	4.32	3.8
AGPAT4-IT1	5.86	5.69	4.83	6	5.89	6.13	5.6	5.39	6.47	5.24	5.69	5.98	5.93	5.43	5.17	5.42	5.47	4.63	6.07	6.2	6.29	5.73	6.17	5.44	5.73	5.46	5.16	5.8	5.64	5.47	5.57	5.6	5.68	5.33	5.62	5.8	5.74	5.43	6.29	6.12	5.24	6.28	5.07	5.07	5.25	5.3	5.25	5.3	5.11
AGPAT5	7.43	7.49	7.395	7.435	7.175	7.6	7.42	7.825	7.535	7.425	7.705	7.33	7.585	6.775	7.245	7.335	7.56	7.545	6.905	6.765	7.285	7.52	7.395	7.075	7.395	6.955	7.925	6.585	6.39	7.16	6.945	6.81	6.82	7.565	6.445	7.27	7.395	8.505	7.885	8.12	9	7.365	8.11	7.4	6.86	6.84	7.625	7.57	8.075
AGPAT6	5.94333	5.96667	6.19667	5.46333	5.57	5.27667	5.50667	5.63333	5.73	5.2	5.56333	5.65667	5.47667	6.46333	5.66333	5.87333	6.05667	5.77	5.43667	5.54667	5.27667	5.75333	5.61667	5.19333	5.68667	5.43333	5.48	5.80667	5.93667	5.02667	6.07333	5.26	5.87333	5.57	5.67	5.9	5.74	5.36667	5.44333	5.86333	6.04	5.63667	5.43	5.13667	5.07	5.73	5.55333	5.52333	5.51333
AGPAT9	6.31	7.64	6.63	5.11	7.07	7.27	6.44	6.31	6.73	7.07	6.83	7.21	7.09	5.62	6.96	7.49	5.91	7.46	6.88	7.06	7.55	5.25	4.15	6.46	5.75	7.19	6.18	6.11	5.22	4.38	4.71	5.52	3.83	5.13	5.39	4.64	5.98	6.92	7.79	6.53	5.34	6.76	5.29	7.61	5.88	6.49	5.79	5.86	5.43
AGPS	6.9275	7.495	7.725	6.6925	6.91	7.435	6.85	7.23	7.3275	7.1325	7.04	7.345	7.1725	6.38	7.3925	7.3275	7.805	7.295	6.8975	6.745	7.1575	7.185	6.3	6.46	6.855	6.3975	7.265	6.845	6.7725	6.295	6.92	6.615	7.0425	7.295	6.3525	6.8975	6.9425	7.3	7.6025	7.3325	7.58	7.32	7.41	7.315	7.2225	7.1925	7.4325	7.365	7.3475
AGR2	11.315	12.36	11.88	10.655	11.265	11.82	11.835	12.385	11.32	11.82	11.71	11.935	11.25	9.285	11.135	11.805	10.685	11.94	11.865	12.2	12.04	11.06	9.575	11.66	10.42	12.075	10.755	10.56	10.255	9.845	10.405	10.94	10.1	9.405	11.09	9.935	10.885	11.18	12.005	12.445	9.89	10.515	10.24	12.01	12.055	11.075	10.78	10.83	10.365
AGR3	11.03	11.37	10.81	9.99	11.11	11.02	11.18	11.61	11.3	11.51	11.38	11.14	10.84	5.48	10.89	10.78	8.72	11.28	11.14	11.28	11.29	9.7	8.06	11.35	8.85	11.48	10.21	11.01	9.55	8.86	10	10.4	8.79	7.06	11.37	9.31	10.24	11.5	11.74	11.35	6.05	8.58	6.76	11.87	12.02	10.65	9.62	9.65	10.99
AGRN	6.6475	6.705	6.755	6.805	6.4825	6.075	6.5475	6.8225	5.7525	5.8575	6.2975	5.7275	5.88	6.72	5.645	6.675	6.95	6.315	6.475	6.9	6.6725	6.5925	6.9675	6.415	6.8875	7.0075	6.125	6.8	6.37	6.4425	6.57	6.835	6.2075	6.4575	6.795	6.81	6.31	5.615	5.765	6.265	5.8175	5.86	6.4475	6.1	6.1025	6.045	6.0425	5.9	5.495
AGRP	5.44	5.58	5.81	5.2	5.6	5.03	5.99	5.63	5.2	5.48	5.47	5.73	5.49	6.01	5.6	6.04	5.97	5.7	5.5	5.45	5.75	5.08	5.6	5.75	5.53	5.89	5.51	5.73	5.8	5.63	5.74	5.88	5.87	5.96	5.7	5.42	5.62	5.62	5.05	5.28	5.55	5.43	5.42	5.41	5.47	5.76	5.64	5.71	5.68
AGT	8.59	7.33	7.53	5.76	6.79	8.39	8.27	7.77	9.14	7.48	7.58	9.56	6.8	8.18	7.9	6.51	7.5	6.3	6.78	8.24	6.13	8.28	9	5.7	8.53	8.42	7.85	8.35	8.98	8.41	8.21	7.27	8.9	8.06	8.26	7.88	9.26	6.16	8.69	7.93	8.86	8.2	8.08	5.77	7.66	8.52	7.18	7.26	5.71
AGTPBP1	5.865	5.925	5.935	5.755	5.41	5.555	5.33	5.69	6.195	5.28	5.47	5.755	5.485	4.66	6.17	5.41	5.91	5.565	5.12	5.125	5.055	5.5	5.115	5.22	5.61	5.155	5.765	6.085	5.785	5.33	6.115	5.575	6	5.28	5.105	6.035	5.445	5.78	5.795	6.33	6.045	6.41	5.84	5.265	6.115	5.51	5.54	5.445	6.165
AGTR1	2.98	4.27	3.135	3.2	3.755	3.135	3.54	3.035	4.16	4.22	3.06	3.25	3.71	3.49	3.21	3.675	4.01	4.115	3.1	3.185	3.85	3.375	3.31	3.53	3.2	3.185	3.04	3.205	3.29	3.225	3.28	3.455	3.36	3.205	2.915	2.895	3.29	4.375	4.23	3.48	2.835	4.205	3.095	3.255	3.08	3.115	3.35	3.425	3.255
AGTR2	2.80333	3.09667	2.85667	2.91333	2.68	2.82	3.13333	2.97333	2.66667	2.80667	2.62333	2.79667	2.65	2.91333	2.79667	2.92	2.85333	3.06	2.97	2.85333	2.78667	2.99667	2.94333	2.86	2.82	3.09333	2.75333	2.91333	3.15	2.98667	2.75333	2.95667	2.85333	3.02333	2.77	2.87667	3.14667	2.61667	2.58667	2.80333	2.69333	2.69333	2.72333	2.77333	2.71667	2.81333	3.03	2.87	2.70333
AGTRAP	6.71	6.44333	6.49	6.31333	6.16667	5.82333	6.77333	6.56333	6.78	5.83333	6.12	5.93333	6.08667	6.98	6.38	6.41	6.95333	6.18333	5.98667	5.85	5.81	6.80333	6.25667	5.95667	6.53	6.31333	6.13333	6.94667	6.34	6.82333	6.79	6.50333	6.25667	6.88667	6.75667	6.52333	6.79	5.84	6.23667	7.27333	6.35333	6.65	6.37	5.73667	5.92667	6.35	6.33667	6.17333	5.98333
AGXT	3.73667	4.22	3.80667	3.53333	3.63	3.66333	3.95667	3.81333	3.23667	3.92667	3.98	3.74667	3.41333	3.89	3.48	4.35	3.31667	4.03	4.02	3.76	4.18	3.88333	4.14	3.92667	3.79333	4.28	3.52	4.05	3.67	3.98333	3.76667	3.80667	4.11	4.00333	3.82667	3.52333	4.06333	4.01667	3.45667	3.85667	3.44333	3.31	3.70667	3.80333	3.77333	4.17	3.74667	3.43333	3.54667
AGXT2	3.47	3.57	3.81	3.51	3.83	3.87	4.22	4.08	3.63	3.84	3.65	3.99	4.2	4.35	3.78	4.11	3.77	3.68	4.2	4.03	4.54	4	3.92	4.48	4.2	3.94	3.57	4.27	4.1	3.99	4.15	3.87	4.05	4.21	3.99	3.81	4.03	3.72	3.6	3.71	3.42	3.23	4.05	3.73	3.54	3.7	4.29	3.86	3.68
AHCTF1	6.71	5.92	6.42	6.675	6.035	6.195	6.15	6.34	6.875	6.315	6.27	6.64	6.5	5.34	6.22	5.96	6.94	6.285	5.67	5.48	5.605	6.49	5.91	5.525	6.585	5.17	6.69	6.61	6.16	6.69	6.36	6.43	6.895	6.15	6.38	6.46	6.295	6.46	6.61	6.73	7.785	6.89	7.125	6.04	6.555	6.375	6.91	6.845	5.985
AHCY	10.39	9.61	10.65	9.99	8.55	9.48	9.56	10.29	8.76	8.58	9.4	9.42	9.05	10.99	9.61	9.19	10.05	9.07	10.13	8.74	9.1	10.94	10.15	8.96	10.43	9.19	10.75	9.69	10.9	11.19	9.75	8.7	10.5	10.57	9.55	10.66	10.29	9.77	9.74	10.65	11.03	9.8	10.45	8.74	9.81	10.44	10.78	10.75	9.39
AHCYL1	7.5475	7.99	7.97	7.7225	8.13	8.2375	7.985	8.0375	7.9175	8.09	7.9	8.09	7.8425	7.6975	7.8675	8.0675	7.94	8.0225	8.275	8.3025	8.3475	8.1575	7.64	8.25	8.4275	8.235	8.0025	8.345	7.87	7.91	8.205	8.3275	7.6025	8.2475	8.2675	7.7975	7.945	7.94	8.05	7.675	7.7275	7.9125	7.8375	8.1225	7.6775	7.49	7.5825	7.6725	7.8275
AHCYL2	7.77	8.9	8.55	7.955	8.675	8.53	7.965	8.28	6.94	9.375	8.715	8.37	8.58	6.685	8.145	8.62	7.085	9.07	8.835	8.965	9.345	7.21	7.03	8.35	7.19	8.53	7.805	6.315	7.61	7.255	6.815	7.97	5.75	7.5	6.5	7.085	6.91	8.2	8.495	5.585	7.5	6.61	6.515	9.08	7.72	8.28	8.06	7.975	7.705
AHDC1	4.74333	4.36333	4.18	4.36333	4.14333	3.86333	4.31333	4.48333	4.13667	3.81667	3.82667	4.28	3.88667	4.50667	4.03	4.32	4.3	4.18667	4.54333	4.35333	4.47667	4.20333	4.25667	4.00333	4.03667	4.19333	3.91	4.23667	4.22667	4.15333	4.18	4.52667	4.38	4.35	4.25333	4.33667	4.13667	4.13	3.94667	4.47667	3.86333	4.05	3.90667	3.92	3.97333	3.93	4.04333	4.14667	4.22667
AHI1	4.898	5.28	5.104	5.264	5.43	5.334	5.19	5.244	5.228	5.526	5.4	5.51	5.458	5.176	5.234	4.866	4.974	5.2	5.442	5.258	5.14	4.9	5.042	5.1	5.078	5.114	5.35	5.3	5.27	5.086	4.774	4.98	4.592	4.86	4.906	5.024	5.06	5.408	5.78	4.984	5.44	5.3	5.112	5.332	5.174	4.772	5.26	5.182	5.338
AHNAK	6.48	6.8	6.62	6.55	6.6125	6.63	6.4875	6.2475	6.5125	6.7375	6.7425	6.1675	6.435	5.865	5.925	6.6375	6.6275	6.7575	6.4375	6.7825	6.8175	5.79	6.2775	6.3775	6.385	6.625	6.6225	6.0075	5.89	5.65	6.055	6.0925	5.6225	6.095	6.135	6.29	6.0675	6.3475	6.36	5.5175	5.4775	6.43	5.96	6.93	6.7625	6.0925	5.8575	6.535	5.9925
AHNAK2	6.155	5.605	5.135	5.985	5.385	5.025	5.785	5.875	7.41	5.305	5.02	5.165	5.405	5.56	4.45	5.115	6.335	5.605	4.64	5.355	4.255	5.44	5.465	4.83	5.665	5.235	4.64	4.985	4.89	4.745	5.45	5.41	4.775	5.23	5.18	5.42	5.175	5.34	6.14	4.07	4.595	7.59	5.225	4.94	5.94	5.09	5.675	5.66	4.145
AHR	8.59	8.31	8.03	8.22	9.03	9.08	9.46	9.11	9.58	9.02	9.17	9.49	8.96	7.74	8.84	8.39	8.47	8.33	7.72	8.04	7.88	8.89	7.48	8.28	9.34	7.89	8.79	8.63	9.07	8.16	8.97	8.95	9.71	7.43	9.58	8.64	8.04	8.67	9.74	8.56	9.12	10.32	8.14	8.61	9.26	8.82	8.72	8.65	8.34
AHRR	5.11	4.99	4.97	4.34	4.65	5	4.44	3.73	5.64	4.5	4.94	4.41	6.1	4.71	4.24	4.94	4.13	6.07	4.64	5.63	5.07	4.2	4.49	4.77	5.38	3.8	4.11	3.97	5.78	3.69	4.54	4.83	4.06	3.84	6.43	4.25	4.42	5.56	5.95	3.77	6.86	6.08	3.43	4.52	4.94	5.11	4.53	4.22	4.54
AHSA1	10.68	9.64	10.09	9.95	8.98	9.37	9.78	9.93	9.46	9.21	9.43	9.11	9.06	9.98	9.37	9.5	10.24	9.43	8.79	9.06	8.97	9.28	9.53	8.7	9.46	9.4	9.35	9.79	10.37	9.35	9.31	9.56	10.49	9.55	9.77	9.66	9.81	9.48	9.58	10.38	9.88	9.39	9.89	9.31	9.89	9.77	9.82	9.75	9.31
AHSA2	5.295	5.4475	5.1775	6.1375	6.8175	6.47	5.715	5.905	6.6225	6.9275	6.7775	6.42	6.58	5.455	6.47	4.925	5.2575	5.5825	6.4525	6.155	6.1275	6.345	5.575	6.4775	6.3425	5.6125	6.125	5.815	5.7825	5.62	6.795	6.3525	6.11	5.7075	6.1375	6.1225	5.6575	7.135	6.5	6.0125	7.0275	7.325	6.1925	6.335	6.8425	6.4825	6.31	6.3425	6.9075
AHSG	4.04	4.24	4.1	3.785	4.07	3.87	3.945	4.215	3.585	3.83	3.905	3.875	3.895	3.66	3.81	4.3	3.9	3.94	4.395	3.8	4.295	4.08	4.185	3.98	3.92	4.275	3.83	4.2	4.025	4.05	4.02	4.085	4.14	4.33	3.905	3.925	4.28	3.925	3.72	4.3	4.1	3.705	3.99	3.83	4.315	4.9	3.84	3.995	4.035
AHSP	5.3	5.11	5.47	5.16	5.2	4.84	5.31	4.99	4.83	5.15	5.44	5.32	5.07	5.55	5	5.07	5.21	4.94	5.04	5.06	5.06	5.22	5.95	5.27	4.93	5.39	4.75	5.12	5.16	5.1	4.98	5.2	5.19	5.25	4.96	5.17	5.43	4.86	4.56	5.39	4.8	4.81	5.12	5.11	5	4.76	4.78	5.03	4.92
AICDA	2.87	3.08	3.03	3.295	3.035	3.86	3.5	2.95	2.85	2.895	2.785	3.79	3.005	3.04	2.965	3.11	3.045	3.12	3.325	3.1	3.07	2.81	3.24	3.47	2.95	3.33	3.335	3.185	3.015	3.11	3.19	3.5	2.825	3.525	3.88	3.105	3.985	2.905	2.815	2.775	2.75	2.895	2.73	3.08	2.955	3.03	3.04	2.995	2.895
AIDA	9.08	8.855	9.235	9.73	8.93	9.225	8.965	9.19	9.73	9.005	9.125	9.305	9.235	8.115	8.76	8.945	9.14	9.175	8.525	8.865	8.55	9.07	8.505	8.78	8.58	8.245	9.3	9.39	8.855	8.775	8.555	8.795	9.11	8.875	8.62	9.135	9.555	9.165	9.345	10.01	9.82	9.695	8.855	8.875	9.9	9.155	8.97	8.91	9.28
AIF1	7.6025	8.3425	8.06	7.59	7.805	7.525	7.94	6.75	8.7975	7.4025	7.04	7.37	7.33	7.3475	6.8275	7.9975	8.32	8.3225	6.6525	7.425	7.215	6.83	7.015	7.8675	6.9975	7.505	6.845	7.3625	7.4575	7.135	7.175	7.485	7.31	7.195	7.8675	6.44	7.57	7.3275	6.9925	7.4825	7.1375	8.0625	6.725	7.1075	7.015	7.3325	6.7525	6.77	6.8325
AIF1L	6.155	5.94	6.08	4.86	5.61	5.205	5.54	5.145	5.475	5.22	5.22	5.22	5.085	5.35	4.875	6.09	5.34	6.245	5.775	5.67	4.94	5.865	5.085	5.355	5.61	5.6	5.655	4.745	5.43	5.335	5.03	5.295	5.735	5.36	5.05	5.285	5.135	5.235	5.415	5.125	4.685	4.9	4.755	5.435	5.26	5.105	5.28	4.82	5.185
AIFM1	8.35	8.7	9.15	8.36	7.68	8.31	8.02	8.34	6.81	8.1	8.54	7.75	8.06	8.67	8.06	8.15	9.17	8.29	8.37	7.81	8.17	8.75	8.25	7.81	8.49	7.89	8.22	8.43	9.03	9.09	8.51	7.98	8.16	9.47	8.65	8.57	8.96	8.1	8.17	7.99	8.68	7.51	8.94	8.09	9.01	8.88	8.73	8.7	7.66
AIFM2	7.265	7.25	7.19	7.36	6.22	6.88	7.225	6.56	6.45	6.53	6.79	6.535	6.79	7.725	6.955	6.615	7.145	6.94	6.525	6.54	6.62	6.72	6.82	6.16	7.2	6.66	6.835	7.345	7.07	7.235	7.33	7.175	7.15	7.635	7	6.9	7.67	6.22	6.935	6.56	6.91	6.155	7.085	6.205	6.98	6.985	6.395	6.405	5.58
AIFM3	6.01	7.56	7.03	7.13	7.64	6.63	7.12	7.45	5.66	7.17	7.76	6	6.83	6.81	6.99	7.59	5.85	7.71	7.75	7.88	7.87	6.98	7.14	7.5	6.88	7.04	6.02	7.94	6.5	6.69	6.69	6.26	6.21	7.87	6.63	6.88	7.47	8.18	7.32	5.92	6.71	5.23	8.21	7.53	5.81	6.33	6.35	6.39	7.82
AIG1	4.82	5.21	5.14667	5.28333	5.02	5.74667	5.35667	5.42333	5.29333	5.3	5.66667	4.97	5.61	6.11333	5.58333	5.05667	5.30333	4.79667	5.23333	4.87667	5.27	5.91333	4.96667	5.59333	5.65	4.84	5.55333	6.06667	5.79	5.79667	5.85333	5.67333	5.84	5.54667	6.17667	5.49667	5.47667	5.74333	5.47667	6.17	6.14667	5.64667	5.71333	5.18667	5.31667	5.28667	5.62667	5.79	6.00667
AIM1	8.91	9.26	9.04	8.94	8.57	9.3	8.67	7.97	8.39	8.87	8.98	8.64	9.09	8.76	8.77	9.16	8.78	9.13	8.53	8.2	8.81	7.8	8.68	8.82	7.36	8.89	9.07	8.95	7.98	8.24	8.69	8.64	8	8.41	8.53	8.86	8.34	9.24	8.96	8.43	9.89	8.52	7.88	8.77	9.12	8.02	9.03	9.09	9.62
AIM1L	5.905	5.465	5.855	5.415	5.295	5.035	5.72	5.81	5.59	5.305	5.615	5.12	5.475	6.45	5.555	5.745	6.3	5.995	6.3	5.845	5.605	6.055	6.225	5.51	6.49	5.71	5.795	5.885	5.48	5.565	6.305	6.035	5.375	6.255	6.04	6.195	5.625	5.695	6.19	6.06	5.83	5.72	5.73	5.57	5.395	5.89	5.75	5.795	4.615
AIM2	5.17	5.45	6.09	8.02	6.27	7.03	6.46	4.3	6.01	5.96	5.59	5.88	6.57	6.69	4.86	6.02	8.98	6.39	4.74	5.11	4.05	5.32	5.18	6.79	4.46	6.08	5.42	4.13	4.52	6.17	5.18	6.09	4.8	4.51	6.03	5.94	6.99	3.98	5.54	5.03	5.51	5.92	4.38	5.64	5.11	5.56	6.7	6.98	5.01
AIMP1	8.38	8.44	8.75333	7.86	7.68	8	8.01	8.43	7.75	8.2	8.35667	7.9	7.83	7.23667	7.88667	7.92	8.03333	8.32667	7.63333	7.21333	7.75333	8.30333	7.41	7.70667	7.70667	7.39333	8.07	7.84667	8.11333	8.23333	7.73333	7.58333	7.41	8.39333	7.95667	8.28333	8.46333	8.49667	8.33	8.73	8.65333	7.92	9.02667	8.14667	8.73	8.04	7.97333	8.05333	8.27667
AIMP2	8.98667	8.92333	9.06667	8.59333	7.53333	8.15333	8.21333	8.93	7.62	8.01	8.22333	7.90333	7.72	8.76333	8.28667	8.77667	9.08667	8.65667	8.45333	7.74	8.04	8.78	8.6	7.66	9.04333	8.26	8.59333	8.22667	8.83	8.83333	8.44333	8.22667	9.25667	8.56667	8.27	8.72	8.54	8.28667	8.27333	8.37333	8.55	7.84667	8.78333	8.21	8.38333	8.57	8.03333	8.19333	7.93
AIP	7.575	7.87	7.89	8.09	7.945	7.49	7.74	7.035	7.46	7.29	7.515	7.125	7.17	7.825	6.775	7.625	7.665	7.77	7.435	7.475	7.22	7.555	7.785	8.07	8.015	7.745	7.495	7.67	7.705	8.175	7.76	7.725	7.625	7.56	7.8	7.6	8.03	7.55	7.27	7.615	7.93	7	7.36	7.34	7.48	7.685	7.525	7.535	7.385
AIPL1	4.75	4.73	4.645	4.935	4.535	4.775	4.72	4.825	4.11	4.545	4.8	4.77	4.625	4.765	4.38	4.855	4.7	4.78	4.45	4.865	5.055	4.915	5.025	4.995	4.92	5.24	4.405	5.035	4.725	4.635	4.58	4.58	4.385	5.06	4.7	4.77	5.01	4.43	4.32	4.505	4.475	4.225	4.625	4.635	4.32	4.445	4.59	4.41	4.4
AIRE	4.88	4.5	4.12	4.48	4.3	4.16	4.67	4.67	4.37	4.29	4.24	4.14	3.9	4.4	3.87	4.47	4.77	4.37	4.64	4.35	4.77	4.16	4.74	4.47	4.3	4.44	4.02	4.61	4.58	4.68	4.61	4.42	4.91	5.02	4.47	4.51	4.57	4.31	4.06	4.68	4.32	4.22	4.57	4.59	4.53	4.73	4.23	4.15	4.42
AJAP1	3.9525	3.6375	3.6475	3.545	3.3375	3.4275	3.7125	3.505	3.665	3.28	3.44	3.585	3.4	3.45	3.38	3.5275	3.74	3.5875	3.5225	3.6775	3.4425	3.53	3.7425	3.4025	3.4275	3.59	3.2	3.595	3.535	3.4875	3.655	3.475	3.54	3.795	3.735	3.47	3.68	3.2475	3.3575	3.475	3.2	3.6475	3.53	3.5	3.105	3.3675	3.395	3.3875	3.19
AJUBA	4.9775	3.93	5.3925	5.7925	4.0625	4.665	5.0525	4.57	4.8825	3.8675	4.4175	4.97	4.6425	6.1	5	4.59	5.585	4.3525	4.47	4.2225	3.8075	5.1975	4.705	3.845	5.625	4.3675	5.225	5.285	5.585	5.275	5.21	4.975	5.8975	4.31	4.97	4.9225	4.9275	4.16	4.8575	5.2575	5.9525	5.15	5.335	3.6525	5.8575	6.6475	5.785	5.61	4.1325
AK000798	3.8	3.99	3.2	4.56	4.64	4.53	3.77	4.04	4.34	4.96	4.64	5.24	5.54	5.53	5.75	4.11	3.8	3.64	4.94	4.84	4.79	3.82	4.06	4.66	4.92	4.22	4.23	4.12	3.92	4.23	4.2	4.32	4.1	3.77	3.97	4.41	3.46	4.99	4.43	3.87	3.81	4.54	4.31	5.31	5.58	3.98	5.35	5.09	5.75
AK021537	4.8	4.56	4.55	5.56	5.76	5.28	5.25	5.83	5.56	5.32	5.24	5.13	5.2	5.3	4.57	4.52	5.17	4.51	5.46	5.18	5.23	5.12	4.6	5.31	5.59	4.85	5.48	5.31	5.76	5.81	5.51	5.46	5.96	5.57	5.46	6.07	5.76	5.3	5.4	5.75	4.79	5.92	5.43	5.18	5.29	5.35	4.96	5.25	5.04
AK021804	4.02	4.445	4.18	5.175	6.27	5.47	4.64	3.105	8.035	5.525	5.37	7	6.66	4.275	4.295	5.13	5.045	4.895	4.54	5.335	3.44	4.885	3.5	5.095	6.175	3.965	3.39	5.335	4.39	3.355	3.935	4.45	5.025	3.305	5.42	4.565	3.405	5.725	5.765	2.815	3.69	8.12	5.045	5.29	4.135	3.935	5.245	4.94	3.66
AK021933	2.87	3.03	2.93	3.075	2.93	2.9	3.675	3.42	2.585	2.78	2.78	3.005	3.12	3.37	3.7	2.615	3.01	2.465	2.865	3.14	3.17	3.43	2.93	2.855	3.045	3.235	2.875	3.015	3.17	2.755	2.89	2.93	3.175	3.12	2.73	2.91	3.295	3.025	2.615	3.25	3.155	2.575	3.45	2.875	2.69	2.725	3.195	2.92	3.46
AK021977	4.45	4.04	3.89	5.23	7.04	6.09	4.82	3.75	6.14	5.94	5.77	7.32	6.36	5.58	5.87	4.7	4.88	4.52	4.58	6.77	3.94	5.05	4.3	5.12	5.23	5.04	5.29	4.98	5.14	4	4.79	4.73	4.66	4.27	5.21	4.96	4.52	3.85	4.12	3.64	3.79	5.48	4.98	5.22	5.03	4.59	6.2	5.93	4.6
AK024936	3.69	2.92	2.85	4.28	3.7	3.79	3.72	4.07	2.77	3.97	4.11	4.61	4.07	4.41	4.12	3.45	3.33	3.35	4.29	3.97	4.19	3.56	4.92	3.69	3.91	3.56	4.65	3.5	3.28	3.51	4.22	4.21	3.57	3.1	3.32	3.83	3.14	3.92	4.16	3.42	3.79	3.31	4.07	4.21	4.55	2.94	4.38	4.97	4.7
AK025288	6.98	6.45	6.86	5.87	7.7	6.8	6.18	5.48	8.91	7.81	7.35	8.2	7.52	7.61	7.66	7.37	6.37	7.27	7.05	7.52	7.19	6.89	5.23	6.54	6.99	6.92	6.17	5.73	6.51	6.09	6.12	6.89	5.91	4.89	6.69	6.87	5.64	8.7	9.07	6.2	8.44	9.31	6.49	8.16	7.19	6.95	7.73	7.82	7.04
AK026905	5.77	5.22	5.66	5.82	5.78	6	4.9	5.88	6.31	6.09	6.06	6.26	6.29	6.42	6.84	5.42	5.5	5.54	6.9	6.39	6.45	6.04	5.96	5.41	6.77	5.86	6.21	5.71	5.49	5.71	6.32	6.21	5.74	5.58	5.65	6.23	5.37	5.6	6.3	4.51	5.62	6.75	5.6	6.05	5.23	5.34	6.04	6.2	5.98
AK054988	3	2.56	2.8	2.55	2.38	2.42	2.2	2.33	2.55	2.5	2.38	2.4	2.53	2.48	2.46	2.43	2.32	2.64	2.39	2.26	2.5	2.52	2.69	2.34	2.46	2.51	2.61	2.6	2.3	2.31	2.61	2.4	2.33	2.43	2.4	2.44	2.64	2.48	2.33	2.49	2.53	2.29	2.49	2.42	2.49	2.44	2.38	2.15	2.36
AK055458	3.625	3.455	3.19	3.19	3.21	3.215	3.215	3.025	3.07	2.935	3.01	2.84	3.005	3.14	2.895	3.115	3.145	3.035	3.335	3.085	3.265	3.025	3.815	3.205	3.045	3.62	2.905	3.27	3.035	3.13	3.2	3.065	3.015	3.27	3.22	3.16	3.065	3.08	3.185	3.055	3.075	3.125	3.12	3.075	3.12	3.19	3.13	3.04	3
AK055981	5.34	5.79	5.46	5.09	6.07	5.8	5.25	5.36	5.6	6.11	5.53	5.82	6.04	6.11	5.44	6.86	5.24	6.45	5.66	5.37	5.65	5.7	4.94	5.75	5.78	5.52	5.72	4.66	5.45	5.66	5.73	6.01	5.05	5.96	5.9	5.16	4.5	6.15	5.42	5.16	5.45	5.45	5.11	5.99	6.05	5.76	5.41	5.34	5.68
AK056098	5.93	5.26	4.93	5.79	5.14	5.15	5.32	5.91	5.08	5.14	5.32	5.11	4.87	5.75	5.3	5.56	5.52	4.97	5.48	5.04	5.23	5.24	5.4	4.79	5.66	4.84	5.31	5.66	5.61	5.39	5.31	5.18	5.23	5.39	5.4	5.76	5.3	5.44	4.99	6.38	5.96	5.19	5.5	4.8	5.26	4.92	5.19	5.38	5.68
AK056982	3.54	3.52	3.61	3.12	2.71	3.08	3.48	3.52	3.34	3.45	3.14	3.42	3.36	3.59	3.01	3.7	3.58	3.88	3.25	3.07	3.1	3.27	3.2	3.27	3.16	3.33	2.91	3.67	3.5	3.44	3.56	3.59	3.22	3.4	3.3	3.39	3.42	3.53	3.28	3.83	3.25	3.33	3.04	3.5	3.2	3.45	3.48	3.48	3.65
AK074476	4.19	4.52	4.33333	4.41667	3.91667	3.99667	4.07	4.14667	3.69667	3.94	4.02	3.80333	3.66667	4.1	3.74333	4.38333	4.01667	4.38	4.3	4.01667	4.38667	3.80333	4.25	4.13667	4.15333	3.97667	4.14333	4.2	4.02667	4.03333	3.82667	3.82	3.94333	4.19	4.09333	4.02333	3.96667	3.86	3.60667	3.84333	4.03333	3.74333	3.93667	3.98667	3.82667	3.94333	3.88333	3.86	3.81333
AK090844	4	3.8	3.94	5.39	6.01	6.19	5.44	5.43	6.52	6.1	5.73	6.26	6.26	4.91	5.92	4.28	4.24	4.62	5.99	5.86	5.91	5.58	4.73	5.91	5.94	5.36	5.65	5.5	5.67	5.42	5.69	5.93	5.66	4.96	5.16	5.65	4.57	5.73	5.77	4.4	5.5	5.68	5.38	6.02	5.62	5.06	5.3	5.55	5.72
AK091729	4.4	4.25	4.41	5.1	4.23	4.09	4.05	4.75	4.2	4.13	4.22	3.94	4.19	5.09	3.99	4.23	4.29	4.13	4.4	4.9	4.27	4.64	4.81	4.85	4.46	4.32	4.59	4.1	4.62	4.36	4.76	4.16	4.36	5.01	4.53	4.19	4.43	4.45	4.36	4.4	4.82	4.51	4.02	4.15	4.07	3.99	4.53	4.28	4.09
AK093205	2.195	2.24	2.285	2.24	2.13	2.19	2.065	2.095	2.205	2.135	2.24	2.105	2.055	2.165	2.245	2.255	2.24	2.335	2.325	2.255	2.355	2.26	2.3	2.235	2.315	2.345	2.1	1.995	2	2.215	2.14	2.01	2.11	2.285	2.245	2.32	2.14	2.105	2.095	1.98	2.15	2.12	2.21	2.42	2.095	2.165	2.08	2.13	2.005
AK094644	2.41	2.71	2.9	2.61	2.8	2.64	2.68	2.77	2.85	3.21	2.89	2.82	3.25	3.03	2.76	2.77	2.65	2.79	2.91	2.98	2.61	2.49	2.7	2.8	2.55	2.58	2.75	2.92	2.77	2.52	2.53	2.87	2.68	2.41	2.73	2.78	2.68	2.78	2.77	2.78	2.46	2.79	2.62	3.23	2.68	2.62	2.56	2.56	2.8
AK096159	2.24	2.42	2.74	2.17	2.52	2.52	2.37	2.33	3.04	3.23	2.47	2.58	2.41	2.37	2.4	2.5	2.75	2.4	2.39	2.49	2.46	2.67	2.78	2.82	2.34	2.35	2.44	2.67	2.19	2.34	2.36	2.37	2.49	2.39	2.52	2.65	2.33	2.77	2.44	2.85	2.61	2.49	2.27	2.88	2.33	2.67	2.36	2.32	2.47
AK097370	4.36	4.18	4.23	3.93	3.75	3.87	4.12	4.23	4.08	4	3.94	4.39	4.1	4.61	3.9	4.15	3.98	3.85	3.93	4.32	4.27	3.99	4.26	4.27	4.14	4.3	3.87	4.02	4.38	4.65	3.94	4.33	3.94	4.36	4.09	3.99	3.76	3.83	3.98	4.43	4.13	4.2	3.93	4.19	3.58	4.3	4.34	4.31	4.18
AK097453	4.85	4.96	5.02	3.95	4.85	4.62	4.64	4.48	4.73	4.44	4.34	4.57	4.41	5.35	4.03	5.1	5.07	5.22	4.9	4.82	5.02	4.17	4.81	4.53	4.51	5.22	4.33	3.96	4.33	4.45	4.58	4.78	4.48	4.49	4.86	4.51	4.43	4.1	4.35	4.43	4.11	4.37	4.4	4.27	4.3	4.88	4.57	4.77	4.57
AK098263	2.35	2.46	2.31	2.6	2.69	2.38	2.38	2.5	2.46	2.43	2.57	2.44	2.41	2.43	2.41	2.25	2.37	2.08	2.65	2.42	2.67	2.43	2.88	2.37	2.71	2.67	2.55	2.62	2.29	2.33	2.37	2.49	2.11	2.35	2.36	2.54	2.35	2.46	2.45	2.22	2.54	2.39	2.43	2.43	2.55	2.3	2.27	2.4	2.55
AK1	8.415	8.375	7.64	7.1	8.625	7.53	7.86	7.755	6.89	8.375	8.04	7.76	7.97	5.535	7.765	7.77	7.71	8.155	8.645	8.935	8.695	7.295	7.69	8.2	7.18	8.24	6.895	7.335	7.49	7.775	7.255	7.665	7.135	7.76	7.95	7.275	7.04	7.39	7.08	7.285	6.675	6.77	6.71	8.23	8.77	7.085	7.34	7.425	6.39
AK130486	4.57	4.685	4.71	4.795	4.62	4.715	5.245	5.2	4.595	4.985	5.165	4.61	4.52	5.225	5.27	4.605	4.52	4.61	5.36	5.155	5.26	4.835	5.25	5.325	4.98	5.25	4.745	5.195	5.08	5.29	5.49	5.14	5.01	5.215	4.99	5.06	4.905	5.285	4.94	5.04	5.255	4.795	5.21	4.85	4.77	4.87	4.695	4.7	5.295
AK131021	3.18	3.78	3.68	3.51	3.37	3.37	4.12	3.61	3.8	3.51	3.39	3.43	3.6	3.86	3.38	3.67	3.46	3.55	3.7	3.76	3.74	3.66	4.1	3.73	3.65	3.92	3.44	3.96	3.68	3.99	3.89	3.95	3.94	4.29	3.68	3.62	3.69	3.98	3.23	3.7	3.32	3.37	3.61	3.65	3.59	3.69	3.99	3.48	3.56
AK2	6.97333	7.415	7.52333	7.30833	7.295	7.70667	7.15167	7.32167	6.84	7.38667	7.39333	7.305	7.28833	7.50167	7.61833	7.31	7.51167	7.3	7.37	7.32167	7.47167	7.83167	7.15667	7.24333	7.685	7.21833	7.64	7.15833	7.215	6.785	7.68667	7.52667	7.04333	7.97833	7.49333	7.99667	7.535	7.305	7.225	7.15333	6.99	7.05167	7.78167	7.46667	7.175	7.10167	7.44167	7.555	7.47333
AK3	8.625	8.575	8.825	9.155	9.03	8.88	9.43	9.1	8.555	9.635	9.47	9.175	9.085	8.63	9.83	9.285	8.715	9.2	9.28	8.855	9.355	8.775	8.59	8.92	9.085	7.91	8.845	9.71	9.885	9.46	8.98	9.17	9.97	8.59	8.695	8.98	8.46	9.765	9.47	9.08	9.64	8.745	9.595	9.43	9.035	9.89	9.28	9.25	9.35
AK5	3.905	4.24	3.86	3.58	3.875	3.3	3.725	3.855	3.68	3.66	3.515	3.53	3.94	3.985	3.575	4.225	4.48	4.83	3.47	3.745	3.75	3.445	3.81	3.645	3.57	4.07	3.46	3.475	3.885	3.86	3.725	3.805	3.505	3.895	3.445	3.79	3.795	3.62	3.575	3.495	3.36	3.815	3.66	3.56	3.485	3.71	3.625	3.815	4.425
AK6	9.12	9.09	9.65	8.9	8.41	8.6	9.22	9.08	8.92	8.93	9.25	8.59	8.75	7.91	8.42	8.31	9.49	8.94	8.35	8.08	8.26	9.01	8.64	8.66	8.55	8.41	8.55	9.01	8.76	9.31	9.51	8.71	8.87	9.66	8.77	9.44	9.89	9.18	9.28	10.01	9.12	8.86	9.39	8.89	8.93	9.21	9.06	9.35	8.83
AK7	4.1825	4.5975	4.1625	4.1525	4.1525	4.1775	4.46	4.5	4.0875	4.255	4.1575	4.4075	4.405	4.4875	4.4075	4.21	4.3675	4.1325	4.0975	4.255	4.295	4.0375	4.4625	4.2825	4.3075	4.4025	4.1825	4.73	4.855	4.365	4.4175	4.36	4.645	4.455	4.4725	4.2675	4.305	3.855	4.2975	4.0475	3.88	3.985	4.285	4.1475	4.305	4.3475	4.3175	4.265	4.4575
AK8	5.705	5.46	6.05	5.845	6.01	5.595	6.235	6.355	5.46	5.69	5.915	5.98	6.19	6.21	6.125	5.9	5.84	6.005	6.32	6.08	5.97	5.945	6.435	6.285	5.655	6.32	5.595	6.305	6.615	6.305	6.265	6.17	6.405	6.37	6.2	5.925	5.93	5.765	5.6	6.06	5.955	5.69	5.9	5.83	5.69	5.96	5.995	6.08	6.095
AK9	3.58	3.7	3.66333	3.70333	4.12667	4.12667	3.70333	4.20667	3.99	4.24333	4.26333	4.38333	4.50333	4.03333	4.59333	3.54667	3.62	3.74667	4.05	3.95333	4.13667	3.94	4.06667	3.96	3.77667	3.94	4.09	4.09667	4.02	4.09667	4.00667	3.94	3.82	4.01	3.72	4.04333	4.04667	4.61333	4.22	4.82667	4.29333	3.82667	4.53333	4.27667	3.94667	3.94667	4.48667	4.46333	5.13
AKAP1	8.1925	7.7575	7.8925	8.6125	8.065	7.7825	7.54	8.155	7.045	7.815	7.9275	7.4125	7.5375	7.7575	8.27	8.0175	7.3575	7.8275	8.59	8.1275	8.435	8.8775	8.5825	8.0525	8.42	7.865	7.9075	9.0275	8.4825	8.185	7.965	7.6675	7.7125	8.055	7.905	8.04	8.2	8.0225	7.615	8.045	7.8425	7.02	7.955	8.0575	8.7725	8.21	7.8925	7.9	7.9575
AKAP10	5.11	5.1625	5.11	5.5575	5.835	5.7675	5.2975	5.4975	6.1875	5.95	5.6375	5.4725	5.78	5.025	5.66	5.085	4.88	5.0325	5.8175	5.5025	5.8275	5.23	4.6375	5.645	5.565	5.165	5.695	4.8725	5.025	4.9075	5.27	5.275	5.5525	4.975	5.13	5.48	4.9675	6.0925	5.8125	5.6175	5.9225	6.0025	5.83	5.81	5.8625	5.8125	5.45	5.36	5.7175
AKAP11	7.25	7.165	7.12	8.14	8.05	8.255	6.93	7.225	7.735	7.8	7.83	8.15	8.19	7.85	8.325	7.22	7.29	7.305	7.745	7.49	7.475	8.105	7.295	7.665	7.78	6.85	7.85	7.9	7.585	8.13	8.525	7.8	8.18	7.585	8.765	7.585	6.8	7.915	7.8	7.115	9.36	8	7.86	7.61	7.625	7.43	8.055	8.165	7.42
AKAP12	5.196	5.784	5.282	4.398	5.796	5.61	4.634	4.428	5.836	5.448	4.702	5.336	5.468	4.378	4.492	5.492	6.46	6.116	4.368	5.436	4.306	4.58	4.458	5.054	5.022	4.558	4.626	4.228	5.128	4.232	4.284	4.416	4.53	4.36	4.72	4.902	4.56	5.26	5.422	4.05	4.59	6.83	4.406	4.598	4.492	4.818	5.214	5.044	4.564
AKAP13	6.30667	6.29556	6.00778	6.11778	6.78889	6.76	6.34667	6.36333	6.48	6.53889	6.29333	6.57556	6.38556	5.90333	6.38222	6.14333	6.19333	6.09667	6.50778	6.96111	6.65556	6.10333	5.88667	6.68	6.37333	6.61333	6.24444	5.84333	5.88333	5.77333	6.19556	6.48333	5.88556	5.70444	6.40444	6.35111	5.96667	6.14444	6.36333	5.80889	5.70222	6.73778	5.96778	6.68111	6.80222	6.14222	6.12444	6.29667	6.45333
AKAP14	2.4	2.30667	2.39	2.42333	2.46667	2.40333	2.76	2.54667	2.26333	2.27667	2.26	2.38333	2.51	2.54333	2.39	2.41667	2.57333	2.45	2.77	2.37	2.49	2.58333	3.01	2.53	2.61	2.57333	2.49333	2.54	2.69667	2.68333	2.63333	2.63667	2.60333	2.82667	2.52333	2.59	3.18333	2.42333	2.25	2.64333	2.37667	2.31	2.35	2.39	2.47	2.52	2.49667	2.42	2.42
AKAP17A	6.87	6.74667	6.76667	7.41	7.12333	6.85	6.43667	6.77	6.69667	6.74	6.84	6.62	6.76667	6.53	6.90667	6.74333	6.73	6.71667	7.48667	7.07667	7.08	7.48667	6.96667	6.69333	7.01333	6.95	6.61	6.60667	6.82667	7	6.58333	6.57	6.19	6.86333	6.87667	6.85333	6.93	6.65667	6.67333	6.35	6.91333	6.82667	6.69667	6.6	6.09	6.49667	7.1	6.98	6.36
AKAP3	3.84	4.36	4.22	3.51	3.74	3.4	4.39	4.02	3.72	3.53	3.57	4.14	3.88	4.24	3.55	3.88	4.97	4.31	4.45	3.96	3.74	3.97	3.91	3.63	4.06	4.61	3.58	4.29	4.3	4.54	4.3	3.9	4.1	3.89	3.92	3.76	4.28	3.95	3.76	4.2	3.93	3.82	3.78	3.74	3.88	3.66	3.88	4.22	3.98
AKAP4	4.83	4.57	4.75	4.35	4.42	4.5	4.46	4.54	4.12	4.27	4.29	4.15	4.42	4.59	4.04	4.39	4.47	4.48	4.41	5.3	4.54	4.6	4.87	4.72	4.57	4.67	4.19	4.4	4.33	4.37	4.36	4.46	4.59	4.75	4.46	4.84	4.58	4.33	4.25	4.26	4.5	4	4.28	4.21	4.26	4.5	4.58	4.23	4.23
AKAP5	3.97	5.025	4.565	4.67	4.665	4.285	4.595	4.35	4.16	5.01	4.505	4.37	5.285	3.16	4.385	4.715	4.095	4.885	4.57	4.505	5.36	3.845	4.42	4.845	3.615	4.68	4.265	3.93	3.52	3.54	3.835	3.845	3.95	3.785	4.285	3.895	4.065	4.615	4.695	4.42	4	3.68	3.94	5.69	4.11	4.41	3.925	4.135	4.84
AKAP6	3.34	3.54	3.52	3.41	3.495	3.455	3.89	3.805	3.29	3.57	3.82	3.665	3.765	4.03	3.495	3.535	3.405	3.485	3.97	3.95	3.915	3.53	3.905	3.52	3.91	3.98	3.475	3.795	3.69	3.99	3.77	3.65	3.73	3.525	3.81	3.615	3.785	3.515	3.28	3.575	3.265	3.275	3.675	3.785	3.355	3.64	3.38	3.67	3.63
AKAP7	6.305	7.18	7.69	7.105	7.495	6.92	6.88	6.72	6.665	7.475	7.25	7.175	7.705	5.945	7.53	7.515	6.575	7.515	7.51	7.12	7.535	5.85	5.945	7.995	5.825	7.255	7.26	6.205	5.89	5.84	6.415	6.08	5.28	6.165	5.205	5.92	6.46	7.72	7.14	6.1	5.935	6.1	6.305	8	7.59	6.63	6.82	6.685	7.84
AKAP8	7.675	7.555	7.545	7.15	7.165	7.27	7.185	6.955	7.225	6.97	6.97	7.085	6.99	7.62	7.09	7.35	7.49	7.425	6.91	6.93	6.855	7.03	7.065	6.905	7.06	6.94	7.46	6.32	7.06	7.44	7.095	7.125	7.275	7.24	6.79	7.39	7.23	7.17	7.3	7.435	7.825	7.45	7.185	6.715	7.67	7.27	7.33	7.355	7.085
AKAP8L	5.878	5.866	5.624	5.91	5.816	5.818	5.548	5.834	5.934	5.924	5.964	5.818	5.576	5.994	6.038	5.538	5.53	5.738	5.758	5.964	5.702	5.734	6.046	5.836	5.796	5.744	5.758	5.712	5.698	6.028	5.876	5.93	5.93	5.662	5.842	6.004	5.736	5.918	5.958	6.182	6.064	5.95	5.97	5.962	6.196	5.842	5.86	5.796	5.648
AKAP9	5.54333	6.03333	5.81333	5.87	6.59667	6.20333	6.11667	6.02	5.72	6.97667	6.22667	6.22	6.65333	5.35	6.01667	5.87	5.32333	5.99333	6.55	6.60333	6.91333	6.08	5.65667	6.63	5.79	6.08	6.26667	5.38333	5.2	5.98333	5.78667	6.27667	6.02	5.63	5.76333	5.36	4.98333	6.85333	6.38667	6.07	6.21667	6.13667	5.42667	6.59667	6.15333	5.91	5.94	6.03333	6.24
AKIP1	8.285	7.765	8.135	7.54	6.915	7.11	7.565	7.56	7.4	6.8	7.12	6.93	6.975	7.935	7.165	7.43	7.945	7.485	7.155	6.65	6.575	7.385	7.165	6.61	7.46	6.715	7.5	7.635	7.49	7.66	7.82	7.2	7.765	8.085	7.675	7.39	7.995	7.32	7.215	7.925	8.025	7.55	7.285	6.73	7.055	7.7	7.33	7.51	6.95
AKIRIN1	7.12	7.77	7.90667	7.50667	7.79667	8.21	7.59333	8.15667	7.67667	7.85667	7.57	7.76	7.63333	6.94333	7.89667	7.95333	7.38	7.74667	7.92	8.06333	8.09	8.35333	7.08	7.79333	7.88333	7.93	7.98	8.28333	8.08	7.81667	7.99667	7.92	7.86	7.51	7.83333	7.56333	7.68333	7.28	8.68667	7.91333	7.18333	7.27333	7.81667	7.92	7.57667	7.29667	7.27667	7.42333	7.25667
AKIRIN2	7.28667	7.28667	6.89667	7.25667	7.08	7.28	7.01	6.73333	6.88667	6.81667	7.02333	6.9	6.83	7.78	7.3	7.15	7.05	6.71667	6.89333	7.03	6.68	7.44333	7.52	6.78333	7.27	7.45	7.53	7.73667	7.77333	7.06667	6.91667	6.79	7.75667	6.75667	7.43333	6.84333	7.18333	6.42667	7.2	7.15667	7.39333	6.75333	6.60667	6.85	7.28667	6.90333	7.31333	7.40667	6.88333
AKNA	5.28	5.425	5.28	5.445	5.505	5.23	5.345	5.28	5.415	4.99	4.92	5.18	5.205	5.47	4.885	5.69	5.56	5.46	5.19	5.37	5.51	5.215	5.06	5.77	5.005	5.365	5.135	5.275	5.43	5.075	5.22	5.37	4.985	5.235	5.35	5.215	5.19	5.195	5.28	5.19	5.055	5.12	4.78	5.05	5.11	4.805	4.815	4.755	5.23
AKNAD1	2.72333	2.57	2.68	2.62667	2.5	2.47667	2.61333	2.57667	2.49	2.54	2.53667	2.47333	2.47667	2.55667	2.53	2.55333	2.47667	2.63667	2.67333	2.46667	2.39333	2.49333	2.91333	2.62667	2.76	2.76	2.5	2.64667	2.75	2.73333	2.52	2.62	2.81	2.59	2.63	2.63667	2.69667	2.52333	2.49667	2.72	2.44	2.4	2.52667	2.53333	2.33667	2.63333	2.52667	2.54667	2.53333
AKR1A1	10.11	10.56	10.35	10.13	10.04	10.12	10.61	10.44	9.84	10.02	10.12	10.02	9.92	9.66	10.09	10.44	10.35	10.14	10.06	10	10.06	10.11	9.64	10.31	9.75	10.4	9.8	10.62	10.23	10.07	9.81	10.51	9.98	10.59	10.22	9.59	10.41	9.97	9.97	10.62	9.48	9.76	10.28	10.29	9.68	9.98	9.64	9.76	9.74
AKR1B1	8.81	8.66	8.71	8.33	8.84	9.07	8.92	6.71	8.83	8.45	8.33	8.94	8.44	9.14	7.88	8.87	9.65	8.95	7.5	8.12	8.12	9.02	8.77	8.97	8.78	8.66	8.06	8.27	7.91	8.96	7.64	8.24	8.56	8.04	8.53	8.17	9.15	8.4	8.63	8.21	8.98	9.35	7.54	8.02	7.91	8.89	7.47	7.63	7.3
AKR1B10	8.13	10.18	9.65	7.98	8.57	9.79	8.99	7.58	9.27	9.87	10.09	8.84	9.06	8.38	9.36	8.8	7.09	10.08	8.42	8.98	9.95	6.72	6.45	8.98	8.19	8.63	7.91	7.47	7.5	8.56	7.87	9.63	5.05	8.41	6.75	6.73	7.89	9.35	9.8	6.45	7.2	7.28	7.11	9.55	8.97	9.35	8.35	8.54	7.47
AKR1C1	5.578	6.29	6.044	5.39	5.682	5.788	6.014	5.094	5.92	5.866	6.048	5.68	6.222	5.642	5.404	5.826	5.502	6.266	5.892	5.512	5.822	5.268	5.418	5.946	5.582	5.996	4.918	6.328	5.26	5.434	5.85	6.158	5.654	5.46	6.16	5.292	5.784	5.806	5.946	5.958	6.038	5.37	4.952	5.908	6.336	5.75	5.65	5.66	5.102
AKR1C3	9.21	11.38	10.64	9.16	10.21	10.77	10.74	7.97	10.65	10.9	10.93	9.84	10.79	10.69	9.32	10.1	8.28	10.8	10.19	9.69	10.93	8.86	8.95	10.82	9.55	10.7	8.78	10.95	8.95	9.87	10.96	11.69	10.44	7.72	11.15	9.42	9.93	10.73	11.07	10.61	11.67	9.37	6.83	10.75	11.14	10.85	10.13	10.35	8.56
AKR1C4	3.19	2.85	3.36	3.03	2.77	3	2.89	2.92	3.16	2.65	3	3.33	2.74	4	2.99	2.92	2.61	3.15	2.88	2.75	2.86	2.81	3.17	2.54	2.7	2.99	2.81	5.29	3.62	2.94	4.65	5.63	4.08	2.89	5.01	3.04	3.2	2.77	3.07	7.89	5.38	2.59	2.59	2.96	3.21	3.24	3.66	3.61	2.94
AKR1C6P	4.75	4.82	4.8	5.03	4.68	4.81	5.15	5.13	4.61	4.85	4.59	4.65	5	4.79	4.87	4.8	5.09	4.77	4.94	4.59	4.89	4.78	5.14	4.9	4.61	5.08	4.84	4.82	5.14	5.06	4.96	5.22	4.97	5.1	4.93	5.11	5.06	4.65	4.85	5.13	4.9	4.68	4.69	4.72	4.68	4.73	4.83	4.9	4.64
AKR1D1	2.4	2.39	2.22	2.28	2.12	2.13	2.54	2.11	2.27	2.49	2.41	2.19	2.19	2.48	2.3	2.36	2.31	2.43	2.24	2.26	2.36	2.21	2.31	2.53	2.32	2.23	2.48	2.16	2.32	2.29	2.26	2.33	2.05	2.37	2.27	1.94	2.23	2.24	2.11	2.26	2.24	2.22	2.24	2.22	2.11	2.28	2.36	2.12	2.32
AKR1E2	5.08667	4.27667	4.63667	4.61667	4.42	4.38	4.93667	4.62	4.11667	4.54667	4.74667	4.18	4.08333	5.26	4.29333	4.48333	5.03	4.30667	4.51667	4.26667	4.69333	4.45667	4.92667	4.56	4.77667	4.80333	4.67333	4.45333	4.59333	4.79	4.63	4.39333	4.82	5.21667	4.71667	5.06667	4.88	4.32	4.28667	4.98	4.60333	4.51333	4.34	4.49333	4.54	4.85	4.51667	4.37	4.23
AKR7A2	9.29	9.76	9.6	8.37	8.57	8.595	9.515	9.33	8.955	9.005	8.78	8.43	8.43	9.185	8.455	9.645	9.28	9.545	8.64	8.385	9.23	8.535	7.725	8.905	8.615	8.2	8.465	8.78	7.96	7.955	8.665	9.105	8.305	8.83	8.535	8.35	8.405	9.29	8.805	9.58	8.76	8.65	8.915	9.15	8.595	8.665	8.54	8.49	9.035
AKR7A3	9.14	9.56	9.155	8.07	8.05	8.165	9.28	9.215	7.845	8.425	8.58	8.23	8.03	8.69	7.885	9.155	8.38	9.21	8.665	8.315	8.955	8.325	7.66	8.56	9.035	8.345	7.86	8.555	7.97	8.035	8.47	9.395	8.27	9.18	8.795	8.74	8.215	8.815	8.515	9.44	8.35	7.83	8.07	8.375	8.555	8.145	8.335	8.285	8.375
AKT1	8.09	8.49	8.24	8.59	8.53	8.14	8.18	8.65	7.74	8.02	7.84	7.92	8.02	8.87	7.63	8.99	8.2	8.71	8.23	8.66	8.64	8.28	7.79	8.38	8.74	8.34	7.8	8.53	8.2	8.32	7.95	8.49	7.93	7.79	8.84	8.06	7.97	7.34	7.67	7.64	7.56	7.72	8.05	7.84	8.28	7.71	8.05	7.87	7.53
AKT1S1	5.65	5.5	5.25	7.205	6.35	5.825	6.545	6.955	4.975	6.025	6	6.025	5.77	6.665	6.495	5.515	5.06	5.37	6.535	6.53	6.4	6.9	6.475	6.3	6.375	6.22	6.105	6.305	6.84	7.225	6.185	7.135	6.435	7.48	6.56	7.075	7.06	5.2	5.315	5.625	5.725	5.195	6.64	5.645	6.915	5.715	6.45	6.475	5.935
AKT2	5.26833	5.38167	5.39833	6.09	5.65667	5.375	4.98167	5.465	5.045	5.22167	5.32833	5.15333	5.72	5.965	5.45667	5.21833	5.195	5.35833	5.56333	5.615	5.63667	5.89833	5.53833	5.4	5.36167	5.40333	5.545	5.41167	5.365	5.75833	5.875	5.51333	5.395	5.56167	5.48833	5.57333	5.52	5.08167	5.12	5.08167	5.10667	5.315	5.395	5.16167	5.50333	5.02833	5.61	5.515	5.47167
AKT3	4.55571	4.58	4.42143	4.37	4.90857	4.90429	4.29	3.96429	5.68143	4.56857	4.54714	4.94143	4.85429	4.20429	4.43571	4.42571	4.84143	4.66857	4.43429	4.87857	4.19857	5.09857	4.35286	4.53429	4.56571	4.21143	4.48714	4.30286	4.16	4.08	4.20429	4.39286	4.35857	4.16	4.38	4.39714	4.36857	4.56	4.58714	3.94286	4.64143	5.55143	4.26571	4.53571	4.20143	4.40429	4.58286	4.51143	4.24714
AKTIP	7.545	7.86	7.61	7.445	7.235	7.59	7.475	7.32	7.43	7.33	7.51	7.385	7.275	7.185	7.39	7.71	7.815	7.91	7.31	7.44	7.155	9.175	6.895	7.585	7.66	7.13	7.545	8.02	7.445	7.51	7.81	7.39	7.45	7.85	6.67	6.93	7.85	7.355	7.63	7.205	7.785	7.365	7.445	7.615	8.075	7.87	7.625	7.6	7.355
AL022341.3	6.39	6.34	6.07	5.46	4.8	5.28	4.78	5.24	5.27	5.54	5.84	4.61	4.87	5.01	4.61	5.77	5.47	5.89	5.46	5.74	5.25	5.08	5.52	5.07	5.4	5.36	5.11	5.14	4.82	4.97	4.86	4.77	5.19	5.05	5.43	4.64	5.42	5.11	5.46	5.33	5.54	5.4	5.85	6.03	5.23	5.84	4.35	4.66	4.61
AL022344.5	2.79	2.8	3.12	2.72	2.56	2.96	2.84	2.84	3.26	3.02	2.97	2.92	2.73	2.82	3	3.05	3.17	3.13	2.78	2.65	2.86	2.86	2.87	2.9	2.69	2.7	2.91	2.6	2.81	2.9	2.61	2.62	2.76	2.9	2.84	2.72	2.91	2.88	2.95	3.1	3.29	2.9	2.89	2.71	2.86	2.97	2.86	2.66	2.87
AL109706	2.41	2.76	2.77	2.35	2.66	2.59	2.58	2.48	2.5	2.49	2.52	2.51	2.61	2.35	2.46	2.67	2.76	2.73	2.24	2.58	2.51	2.56	2.63	2.41	2.37	2.67	2.51	2.46	2.56	2.56	2.61	2.71	2.82	2.57	2.58	2.43	2.56	2.52	2.41	2.51	2.54	2.52	2.48	2.37	2.48	2.48	2.48	2.5	2.5
AL132709.8	3.49	3.1	3.66	3.61	4.8	4.47	3.83	3.51	5.34	4.48	4.19	5.09	5.35	3.71	4.15	2.89	3.57	3.34	4.11	4.57	3.69	3.8	4.07	3.62	3.91	3.81	3.65	4.17	3.91	3.32	4.12	3.31	3.8	3.22	4.07	4.14	3.76	3.14	3.43	2.8	3.15	4.37	3.96	4.49	3.17	3.83	3.72	3.92	3.35
AL133493.2	2.44	2.58	2.72	2.75	2.89	2.53	2.76	2.79	2.55	2.6	2.8	2.53	2.81	5.81	2.8	2.62	2.72	2.43	2.78	3.03	2.66	2.91	2.9	2.93	2.73	3.22	3.09	2.64	2.65	2.61	2.94	2.72	2.99	2.97	3.08	2.93	2.91	2.67	2.6	2.41	2.82	2.69	2.77	2.76	2.73	2.82	2.98	3.08	2.6
AL590762.11	5.77	5.68	5.65	5.03	5.05	4.6	5.3	5.53	4.75	4.69	5.28	4.61	4.79	5.2	4.62	5.69	5.83	5.3	5.2	5.36	5.45	4.82	5.56	5.37	5.45	4.85	5.07	5.36	5.36	5.36	5.39	5.21	5.36	5.11	5.28	5.26	5.14	5.16	5.24	5.93	5.24	4.95	5.06	4.88	5.22	5.68	5.01	4.73	4.96
AL832163	1.99	2.5	2.41	2.39	2.35	2.18	2.64	2.42	2.28	2.27	2.43	2.45	2.43	2.46	2.4	2.47	2.39	2.42	2.5	2.57	2.28	2.31	2.74	2.34	2.46	2.75	2.31	2.39	2.52	2.52	2.83	2.46	2.41	2.5	2.39	2.51	2.6	2.49	2.2	2.46	2.41	2.38	2.25	2.43	2.27	2.48	2.47	2.5	2.41
AL833181	5.68	5.49	6.08	6.48	6.53	7.03	5.92	6.12	5.71	7.06	7.23	6.48	7.64	6.98	7.67	6.19	5.71	6.04	6.45	6.1	6.26	5.45	5.87	7.11	5.74	5.14	7.17	5.83	5.74	6.43	6.63	7.38	6.83	5.4	6.3	7.42	5.03	7.13	5.74	4.75	6.66	5.51	6.79	7.42	4.85	6.29	7.44	7.26	7.66
AL928742.12	5.28	5.51	5.48	4.73	4.14	4.27	4.56	4.49	4.73	4.94	4.94	4.24	4.22	4.74	4.11	5.46	5.44	4.82	4.69	4.28	4.49	4.54	5.2	4.48	4.15	4.7	4.25	4.06	4.62	4.74	4.3	4.51	4.48	4.94	4.9	4.11	4.33	5.05	4.88	5.02	4.96	5.04	4.87	5.05	4.71	5.18	5.01	4.52	4.33
ALAD	6.68	6.82	6.895	7.07	7.1	6.81	6.93	6.865	6.35	7.09	7.1	6.52	6.715	6.62	6.975	6.905	6.235	7.115	6.75	7.345	7.295	6.22	6.385	7.29	6.605	7.005	6.915	7.26	7.065	7.065	6.665	7.325	7.055	6.93	7.015	6.83	6.595	6.965	7.16	7.325	6.295	6.655	6.58	7.35	7.57	6.915	6.465	6.64	7.245
ALAS1	8.33	8.61	8.39	8.69	8.78	8.92	9.12	9.45	8.24	8.85	8.81	8.61	8.1	8.97	8.38	8.66	8.74	8.93	8.45	8.51	8.54	8.61	9.06	8.33	9.19	8.97	8.97	8.7	8.52	8.76	9.14	9.05	8.7	8.59	8.82	8.75	8.8	8.22	9.07	8.52	8.76	8.33	9.16	8.81	8.65	8.98	8.58	8.36	8.01
ALAS2	4.015	4.085	3.98	4.135	4.255	3.8	4.675	4.165	3.83	4.08	4.065	4.045	3.75	4.125	3.825	3.95	3.925	3.945	4.3	3.965	4.15	4.02	4.29	4.295	4.285	4.465	3.78	4.39	4.245	4.045	4.145	4.29	4.295	4.495	4.245	4.08	4.17	3.88	3.68	3.9	3.95	3.75	4.225	4.195	3.855	3.985	4.03	4	3.915
ALB	2.5225	2.65	2.5375	2.46	2.535	2.4325	2.8325	2.5875	2.4875	2.4275	2.425	2.4725	2.475	2.6825	2.4425	2.51	2.5825	2.59	2.5225	2.46	2.7275	2.68	2.5975	2.5625	2.475	2.8525	2.535	2.57	2.735	2.585	2.4675	2.85	2.71	2.75	2.6925	2.51	2.59	2.485	2.3325	2.68	2.4875	2.5025	2.5725	2.645	2.445	2.62	2.5775	2.3425	2.41
ALCAM	5.59667	6.11	6.23333	6.47333	5.76333	6.05667	5.51667	6.03667	6.56	6.19667	5.9	5.77333	6.16333	5.99667	6.05667	5.62667	6.62333	5.94	5.92	6.13333	6.03333	5.97	6.03333	5.63333	6.34333	5.58667	6.70667	6.69333	5.43667	4.82667	5.03667	5.02333	5.37333	6.10667	4.91667	6.97333	5.79	5.77667	5.92667	5.78667	6.29333	6.71	5.72667	5.92333	6.85667	4.98667	6.90333	6.87	6.32333
ALDH16A1	7.14	7.36	7.21	7.73	7.23	6.74	7	7.27	6.59	6.72	7.04	6.92	6.1	7.59	6.22	7.83	7.34	7.33	6.82	7.42	7.29	7.02	7.49	7.08	6.92	7.43	6.54	6.37	6.66	7.15	6.68	6.78	6.59	7.14	6.83	6.87	7.24	6.41	6.79	6.97	6.92	7.06	7.04	6.8	6.99	6.63	6.85	6.58	6.09
ALDH18A1	9.4	9.26	8.745	9.455	8.765	9.115	8.565	9.165	8.905	9.105	9.09	8.9	9.195	8.995	9.045	9.285	8.86	9.135	9.145	9.095	9.015	9.575	9.015	8.745	8.79	8.805	9.78	8.685	9.105	8.87	9.07	9.41	9.27	9.545	8.715	9.005	8.965	9.09	9.34	8.41	9.55	8.8	9.43	9.285	9.075	9.2	8.6	8.65	9.17
ALDH1A1	7.83	9.44	8.39	7.02	8.22	7.84	7.4	9.56	8.4	8.79	7.61	8.08	8.02	4.53	6.73	9.23	7.57	9.23	7.52	8.43	8.99	6.51	4.17	8.93	6.71	6.34	6.88	5.12	8.49	7.21	5.06	8.9	6.77	8.87	6.72	5.78	5.08	8.62	8.49	9.41	7.89	8.63	9.67	8.77	6.04	6.09	8.04	7.91	9.27
ALDH1A2	5.61	5.61	5.39	4.88	5.31	5	5.24	5.25	4.53	4.86	5.67	4.45	4.17	4.37	4.6	4.87	4.78	4.71	5.54	5.49	5.43	5.14	5.92	5.52	5.14	6.09	5.02	4.71	5.23	5.08	4.96	4.82	5.16	5.28	5.97	5.07	5.07	5.13	5.37	4.91	4.55	4.45	5.07	5.34	5.14	5.08	4.67	4.33	4.25
ALDH1A3	5.365	5.595	5.485	4.99	5.235	5.66	5.47	4.71	5.795	5.195	5.36	5.635	5.39	5.34	5.08	5.405	4.82	5.82	5.3	5.55	4.98	5.195	5.69	5.35	5.965	5.155	4.95	5.755	5.725	5.195	5.485	5.305	5.66	4.73	6.025	4.66	5.365	5.05	5.485	5.16	4.825	6.005	4.9	5.085	5.18	5.025	5.185	5.11	5.25
ALDH1B1	7.075	6.165	6.57	6.945	5.435	6.5	6.27	6.72	6.16	5.605	6.33	5.505	5.51	4.855	6.12	5.975	6.295	5.935	6.4	5.79	5.93	6.685	7.08	5.395	6.205	5.99	6.26	7.025	6.685	6.765	6.295	6.005	7.25	6.54	6.16	6.145	6.94	5.9	5.925	6.12	6.085	5.705	7.16	5.645	5.45	6.69	5.795	5.69	5.86
ALDH1L1	5.66	6.345	5.94	5.225	6.025	5.1	5.72	5.785	6.055	5.83	5.245	6.25	5.96	6.14	5.72	5.88	5.635	6.02	6.275	6.325	6.195	6.175	5.885	5.585	5.685	5.715	5.335	5.53	5.76	5.84	6.355	6.07	5.38	5.935	6.34	5.305	5.175	5.615	5.44	5.665	5.28	5.07	5.475	5.805	5.22	5.935	5.51	5.41	6.49
ALDH1L1-AS2	4.5	4.53	4.59	4.54	4.68	4.59	5.04	5	4.82	4.85	5.03	4.75	4.11	5	4.22	4.67	4.45	4.88	4.95	4.91	4.77	5.09	5.27	4.96	4.53	5.08	4.3	5	4.88	4.77	4.54	4.78	4.93	5.41	4.88	4.53	5.26	4.72	4.72	4.86	4.69	4.67	4.74	4.72	4.86	5.11	4.63	4.61	4.63
ALDH1L2	3.41667	3.66	3.68667	3.63	3.58667	3.41333	3.44667	3.37667	4.39333	3.75	3.54333	3.78667	3.99333	3.6	3.41333	3.68667	4.56	3.54667	3.63	3.50333	3.51	3.61333	3.44333	3.26	3.33667	3.73	3.57333	3.26333	3.80333	3.42667	3.40333	3.29667	3.45667	3.4	3.35333	3.83667	3.97333	3.61	3.81667	3.38333	3.41667	4.76333	3.4	3.41333	3.24	3.41667	3.64667	3.51333	3.21
ALDH2	10.57	10.6	10.44	10.17	10.16	10.22	10.57	10.49	9.58	10.46	10.48	10.13	10.14	10.31	10.26	10.36	10.51	10.43	10.33	10.15	10.7	9.79	10.47	10.34	10.29	10.42	10.35	10.29	10.34	10.17	10.36	10.81	9.3	10.16	9.9	10.8	10.57	10.22	10.43	10.3	10.82	9.78	10.88	10.31	9.69	10.5	10.78	10.52	10.63
ALDH3A1	4.95	5.39	5.22	6.07	5.56	5.28	5.71	6.23	4.02	5.02	5.21	5.41	5.38	5.54	4.33	5.93	5.07	5.44	5.52	5.41	5.89	5.04	5.71	5.41	5.8	5.72	4.3	5.5	5.45	4.98	5.97	4.96	5.15	5.29	6.66	5.36	5.1	5.42	4.58	5.44	5.32	4.47	5.53	4.9	5.94	5.62	4.41	4.64	5.04
ALDH3A2	8.12	8.54333	7.86	7.98667	8.02	8.23	8.37	8.69	7.57	8.37333	8.49667	8.02	8.33333	7.82	8.01	7.91667	7.55	8.07667	8.2	8.27667	8.69	7.29	6.62	8.12333	8.30667	8.29	8.07667	7.62333	7.67333	7.39333	7.65667	7.70333	7.52	7.54	7.98667	7.94667	7.38333	8.51	8.81333	8.64667	8.76	8.02667	8.52	8.47	8.33667	8.44667	7.76333	7.92	8.50333
ALDH3B1	6.39333	6.34	6.32333	6.39333	6.26333	6.00667	6.31333	6.47667	6.52667	6.08667	6.52333	6.13333	5.78	6.45	6.07667	6.84667	6.33	6.50667	6.52333	6.51333	6.43333	6.21667	6.42	6.20667	6.31667	6.66667	6.14667	6.67667	6.27333	6.4	6.47667	6.53333	6.24333	6.48	6.33	6.15	6.17333	6.15333	6.24667	6.04	6.35667	6.18333	6.02	6.30333	6.92	6.47	5.94333	5.73667	5.73667
ALDH3B2	3.13	2.85	2.945	3.3	2.765	3.08	3.05	3.555	2.71	2.665	2.845	2.795	3.14	2.81	2.99	2.98	3.02	2.855	3.42	2.995	3.22	3.105	4.44	3.09	3.155	3.49	3.2	3.34	3.22	3.245	3.53	3.135	3.355	3.405	3.28	3.16	3.305	2.54	2.68	3.54	2.8	2.885	2.935	2.84	2.77	3.02	3.44	3.67	2.8
ALDH4A1	6.78	5.83	5.98	5.475	5.575	5.475	6.02	6.135	5.635	5.115	5.99	5.475	5.84	7.08	5.635	5.785	5.53	5.625	5.56	5.39	5.46	6.095	5.835	5.065	6.925	5.555	6.265	8.59	6.535	5.97	6.52	6.61	6.245	6.185	6.83	6.335	6.68	5.205	5.745	6.365	6	5.685	6.985	5.365	5.795	5.775	5.98	5.925	5.28
ALDH5A1	6.2	6.35	6.2	5.5	6.005	5.46	5.75	6.055	5.31	5.975	5.695	6.075	5.96	6.27	6.505	6.42	5.125	6.35	6.055	5.15	6.115	6.055	4.755	6.145	4.405	5.115	6.8	5.57	6.08	5.69	5.675	5.86	5.75	4.97	4.945	4.765	4.555	7.275	6.515	6.585	5.75	5.64	5.9	6.24	6.055	7.285	6.145	6.235	6.675
ALDH6A1	5.628	6.84	6.024	6.014	6.41	6.466	6.184	6.432	5.498	6.766	6.234	6.38	6.414	5.306	6.048	7.06	5.336	6.526	6.382	6.476	7.31	5.976	5.288	6.32	6.652	6.238	6.282	6.028	6.004	5.12	5.548	5.988	6	5.1	5.954	4.856	5.002	6.688	5.72	6.054	5.7	5.06	5.996	6.626	6.564	5.64	5.726	5.85	7.05
ALDH7A1	6.66667	7.06	7.25333	6.62	6.47667	6.42667	6.79333	7.58	6.28667	6.71333	6.77333	6.2	6.63667	6.14333	6.35333	7.13	7.05	6.79667	6.29	6.27667	6.65333	5.93	6.42333	6.37	6.67667	6.17	6.89	6.94	7.25667	6.75667	6.89333	6.91	6.45333	6.1	5.86667	6.57667	6.93667	7.44667	7.07333	6.97333	6.32	6.60333	7.22667	6.83333	6.13	7.06333	6.61333	6.52333	7.06667
ALDH8A1	2.82	2.71	2.69	2.83	2.73	3.34	2.91	2.38	4.11	3.3	2.82	2.42	2.89	2.46	2.6	2.8	3.74	2.86	2.67	3.45	2.51	2.81	2.45	2.73	2.5	3.49	3.04	2.37	2.54	2.81	2.38	2.77	3.54	2.96	2.27	2.79	2.92	2.76	2.88	2.85	3.02	4.06	3.47	2.67	2.75	2.54	2.93	2.94	4.47
ALDH9A1	10.29	10.46	10.64	9.87	10.04	9.63	10.48	10.21	9.89	10.18	10.07	10.28	10.21	9.59	10.72	10.48	10.29	10.72	10.36	9.97	10.53	10.07	9.5	10.55	10.2	10.09	9.84	10.1	10.04	10.11	10.26	10.27	9.96	10.01	10.51	9.63	10.09	10.77	10.32	10.32	10.22	9.61	9.75	10.2	9.54	10.01	9.6	9.53	9.82
ALDOA	11.26	10.9267	10.8767	11.24	10.5333	10.65	10.5833	10.8933	10.6867	10.47	10.6533	10.2	10.3567	11.19	10.7467	11.2867	11.02	10.9167	10.8233	10.5367	10.8	10.77	11.1967	10.7433	10.46	10.9833	10.8833	10.2133	10.6433	10.8167	11.0167	11.2033	10.4367	11.35	10.8033	10.7433	11.06	10.9533	10.9667	10.98	11.34	11.11	11.0533	10.5767	11.0667	11.3967	11.18	11.0567	10.31
ALDOAP2	4.18	3.64	3.76	3.58	3.81	3.53	3.91	4.12	3.49	3.38	3.57	3.93	4.31	3.95	3.9	3.55	3.72	3.39	4.26	3.73	3.9	4.08	3.96	4.01	4.05	4.51	3.89	4.36	3.91	3.79	3.8	3.87	4.01	4.13	4.33	4.01	4.21	3.45	3.5	3.17	3.37	3.11	3.57	3.76	3.26	3.74	3.8	3.95	3.9
ALDOB	5.14778	5.39333	4.46778	4.36333	4.52889	4.30667	5.08111	4.39556	5.21889	3.79556	5.24889	4.80667	3.99111	4.68	4.61667	4.28889	4.16111	3.87667	4.10778	4.94778	4.09222	4.36	4.86667	4.58778	4.07333	6.48444	4.78778	4.18889	5.37111	5.5	5.53	6.28333	4.07556	5.26889	5.24	5.31111	4.99444	3.89778	4.91778	5.78	5.70333	5.11111	3.91	4.16444	3.79889	4.70222	4.80111	4.79333	3.85444
ALDOC	8.09	7.58	8.31	8.56	7.14	7.05	7.7	8.34	7.29	7.33	7.16	6.69	6.83	7.67	7.11	7.65	7.11	7.7	7.51	7.9	8.33	7.08	8	7.98	7.41	7.92	8.28	8.47	8.07	7.84	7.51	8.08	8.38	8.24	8.98	8.41	8.36	7.43	7.11	6.53	8.15	7.43	8.34	7.08	7.64	7.66	7.68	7.44	7.06
ALG1	7.81	7.1	6.58	6.81	6.29	6.45	7.31	7.28	6.24	6.39	6.85	6.33	6.27	7.1	6.21	6.94	7.02	6.98	6.83	7.08	6.54	6.81	7.16	6.91	7.07	6.7	6.68	6.81	7.18	7.35	7.2	7.06	6.93	7.77	7.28	7.4	7.77	6.62	6.72	7.78	7.33	6.31	7.03	6.54	7.09	6.65	7.14	6.66	6.72
ALG10	4.13	3.85	3.995	3.855	3.325	4.155	4.295	3.77	3.955	3.58	3.645	4.015	3.745	4.245	4.405	4.51	4.735	4.07	3.51	3.46	3.29	3.985	3.555	4.02	3.765	3.86	4.255	3.41	3.835	3.605	3.66	3.89	5.11	4.205	3.505	3.6	3.895	3.955	4.145	4.46	4.02	3.885	4.13	3.495	6.075	5.085	4.5	4.41	4
ALG12	6.94	6.77	6.32	6.65	7.05	6.52	7.16	7.21	5.04	6.43	6.67	6.22	6.11	6.41	5.93	7.03	5.95	6.58	7.18	7.28	7.16	7.01	6.62	7.06	6.87	7.09	6.78	7.24	6.95	6.5	6.14	6.72	6.66	6.92	6.99	7.02	7.32	5.77	5.23	5.56	5.67	5.41	6.68	6.89	6.87	6.59	6.51	6.62	6.45
ALG13	6.55	6.414	6.388	7.082	6.842	6.984	6.764	6.578	7.156	6.92	7.412	6.62	6.758	6.368	6.784	5.96	6.34	6.512	6.476	6.392	6.282	6.766	5.894	6.688	6.222	6.196	7.062	6.256	6.9	7.286	6.648	6.804	6.934	6.986	6.854	7.044	7.02	7.086	7.338	7.254	6.966	6.992	6.794	6.642	7.772	7.346	7.03	6.984	6.932
ALG14	7.18	7.665	7.74	5.89	6.19	6.235	6.39	6.41	5.845	6.465	6.15	6.25	6.39	6.355	6.505	7.575	7.435	7.535	6.285	5.915	6.5	6.335	5.615	6.295	5.75	6.305	6.36	6.895	6.365	6.73	6.415	6.485	6.015	6.775	6.125	6.265	6.67	6.47	6.405	7.245	5.925	5.66	6.995	6.33	6.295	6.355	6.345	6.49	6.49
ALG2	7.735	7.805	7.76	7.12	6.75	6.9	6.875	7.055	6.81	6.655	7.035	7.075	6.84	6.74	7.205	7.595	7.42	7.37	6.79	6.695	6.925	6.735	6.575	6.77	6.56	6.92	6.81	7.285	7.115	7.01	7.11	6.895	6.885	7.015	7.06	6.77	7.255	6.645	6.89	7.235	6.695	6.825	7.215	6.8	7.6	7.085	6.735	6.81	7.035
ALG3	9.08	8.73	8.57	9.42	8.2	8.61	8.97	9.28	7.29	8.08	8.49	8.42	8.4	9.31	8.62	8.75	8.93	8.13	8.74	8.32	8.3	9.35	9.53	8.49	9.23	9.09	8.63	9.16	8.85	9.3	9.29	8.84	9.16	10.2	9.27	9.3	9.4	7.27	7.44	8.05	8.1	7.38	9.08	8.25	9.15	9.34	8.64	8.4	8.35
ALG5	6.57667	6.72	6.66	5.36667	5.14	6.08333	5.48667	5.50333	5.14	5.46	5.70333	5.77333	5.54667	5.78	5.76667	6.53333	6.56667	6.54333	5.52333	5.40333	5.23	5.89	5.35	5.50333	5.39333	5.69667	5.76667	5.92	5.2	5.96	6.23333	5.84	5.97	6.11333	6.33667	5.63333	6.13	5.5	5.72667	6.03	6.28333	5.26667	6.03667	5.47333	5.56	5.97	5.69	5.73333	5.15667
ALG6	8.15	8.75	8.88	7.63	7.94	8.07	8.09	8.02	7.94	8.01	8.16	8.19	7.87	7.69	8.14	8.55	8.75	8.39	7.93	7.47	8.04	8.38	6.84	7.69	7.92	7.52	8.13	8.21	7.87	7.93	7.68	7.45	7.38	8.7	8.09	7.55	8.09	8.29	8.39	8.85	7.77	7.62	8.37	8.06	8.13	8.05	8.39	8.26	8.15
ALG8	8.5	8.46	9.04	7.96	7.51	7.98	8.27	8.83	7.41	7.61	8.26	7.9	7.92	8.66	8.88	8.57	9	8.15	8.01	7.54	7.58	8.84	8.31	7.8	8.55	8.03	8.48	8.45	8.67	8.87	8.86	8.18	8.12	8.75	8.42	8.46	8.68	8.04	8.23	8.58	8.63	8.16	8.83	7.92	8.26	9.44	8.22	8.31	8.28
ALG9	6.42	6.7	6.965	6.225	5.935	6.23	5.8	6.265	6.32	5.98	6.17	6.155	6.13	6.72	6.235	6.885	6.425	6.455	5.925	5.595	5.59	5.905	5.775	5.865	6.4	5.88	6.855	5.875	6.205	6.25	6.205	5.99	6.14	6.15	5.585	6.265	6.16	6.28	6.63	6.2	6.57	6.265	6.13	5.915	6.065	6.655	6.465	6.5	6.535
ALK	3.83	4.1	4.1	4.285	4.175	3.91	4.24	4.03	3.725	3.85	3.925	4.07	3.89	4.345	3.805	4.17	4.44	4.455	4.58	4.165	4.175	3.905	4.285	4.105	4.065	4.28	4.08	4.375	4.035	4.095	4.185	4.225	4.2	4.275	3.925	4.09	4.33	3.73	3.635	3.96	3.85	3.895	3.975	3.92	3.895	3.72	4.095	3.885	3.77
ALKBH1	6.29	6.335	6.325	6.25	5.87	5.845	5.85	5.645	5.66	6	5.71	5.9	5.675	6.2	5.9	6.21	6.125	6.62	5.53	5.38	5.765	5.295	5.465	5.76	5.84	5.735	5.555	6.395	6.125	5.67	5.715	5.9	6.245	5.565	5.83	5.485	5.625	5.815	5.745	6.47	5.64	5.515	6.075	5.92	6.24	5.985	6.13	6.145	6.22
ALKBH2	6.84	6.44	6.49	7.13	6.31	6.56	7.74	7.45	6.24	6.08	6.14	6.42	5.97	7.35	6.35	6.41	7.31	6.03	6.29	5.95	6.31	7.13	7.42	6.23	7.13	6.46	7.33	7.15	6.83	7.67	7.52	6.98	6.3	7.5	6.29	7.8	7.99	6.45	5.71	7.9	6.41	6.37	7.24	6.14	7.27	6.46	6.86	6.79	6.8
ALKBH3	7.35	7.3	7.69	7.41	6.81	7.32	7.61	6.74	6.81	6.69	7.16	6.73	6.62	7.73	7.27	6.86	7.65	7.16	6.79	6.2	6.39	7.68	6.79	6.86	7.66	6.83	7.52	6.43	7.6	7.7	7.52	7.76	7.32	7.37	7.11	7.38	7.81	7.32	7.26	7.82	6.82	6.96	7.3	6.7	6.02	7.92	7.42	7.3	6.89
ALKBH3-AS1	2.88	2.935	2.755	2.79	2.835	2.7	2.945	2.815	2.875	2.735	2.815	2.915	3.005	3.005	2.74	2.935	3.04	3.04	2.73	2.845	2.77	2.895	2.895	2.975	2.96	3.05	2.7	3.015	3.005	2.855	2.925	3.135	2.92	3.11	2.995	2.86	3.03	2.855	2.74	3.045	2.755	2.785	2.825	2.865	2.835	3	2.9	2.88	3.005
ALKBH4	5.98	5.84	6.29	6.17	5.77	5.71	6.13	6.26	5.47	5.18	5.8	5	4.76	6.07	5.15	5.93	5.51	5.82	5.87	5.63	6.23	6.18	6.73	5.49	6.05	5.97	6.13	6.18	6.03	6.54	6	5.97	6.17	6.2	6.56	6.23	5.75	6.04	5.52	6.44	6.02	5.37	5.5	5.53	5.69	5.83	5.05	5.44	5.22
ALKBH5	7.54	7.73667	7.48333	7.02333	7.13333	6.95667	6.79667	7.31	7.2	6.73333	6.52667	6.69	6.76	6.99333	6.70667	7.85	7.03667	7.60667	6.97333	7.25333	7.29333	6.88	6.71333	6.99333	7.04333	7.22333	6.80667	6.51667	6.79667	6.43333	6.43333	6.80667	6.75	6.78	6.74333	6.74333	6.76333	7.32333	7.33	7.37667	7.28	7.14333	6.81333	6.84	6.96	6.83667	6.53	6.58667	6.8
ALKBH6	6.1	6.19	5.84	7.02	6.55	6.56	6.31	6.38	6.33	6.35	6.72	6.17	6.34	7.18	6.42	5.69	5.84	5.76	6.53	6.18	6.08	6.6	5.92	6.45	6.42	6.32	5.82	6.85	6.52	7.24	7.56	6.55	7.23	6.45	6.94	6.92	7.47	6.39	6.48	6.73	7.23	6.53	6.64	6.35	7.65	7.64	6.11	6.34	6.41
ALKBH7	6.85	7.2275	7.29	6.4825	6.425	6.0675	6.66	6.8325	5.9125	6.4625	6.6425	6.005	6.2475	6.5125	6.095	7.1025	6.4575	7.07	6.8175	6.5175	6.8075	6.3025	6.5775	6.8825	6.4025	6.6425	6.1625	6.6125	6.415	6.7	6.4875	6.225	6.125	6.9075	6.37	6.4475	6.595	6.8575	6.55	6.7775	6.3275	6.16	6.3525	6.745	6.2925	6.5075	6.1375	6.0925	6.51
ALKBH8	4.555	4.445	4.96	4.59	4.39	4.47	4.185	4.385	4.725	4.585	4.3	4.515	4.89	4.21	4.725	4.48	4.605	4.68	4.345	4.1	4.175	4.41	4.01	4.58	4.545	4.2	4.79	4.21	4.735	4.36	4.09	4.49	4.68	4.14	3.875	4.25	4.41	5.105	4.98	4.555	4.88	5.05	4.66	4.31	4.71	4.845	5.085	4.975	4.93
ALLC	3.08	2.73	2.66	3.09	3.23	3.09	3.74	3.29	3	3.02	3.31	3.11	3.22	3.34	3.39	3.01	3.28	3.34	3.28	3.32	3.36	3.25	4.18	3.06	3.08	3.34	3.21	3.3	3.63	3.65	3.6	3.68	3.74	3.68	3.53	3.47	3.64	3.24	3.08	3.64	3.07	3.12	3.22	2.78	2.95	2.93	3.29	3.44	3.37
ALMS1	5.98	6.12667	6.49333	6.39	6.45	6.78667	6.42	6.53333	6.93667	6.58333	6.53	6.65667	6.72	6.41667	7.04333	6.23667	6.77	6.58	6.20333	5.99	6.09	6.28333	5.98667	6.35	6.59333	5.70667	6.89	6.17	6.43667	6.45333	6.69	6.39667	6.67	6.82333	5.72667	6.86333	6.17667	6.89	6.86667	6.40333	6.95667	6.97	6.40333	6.49333	7.15	6.46667	6.89667	6.96333	7.01333
ALMS1-IT1	3.01	2.93	3.72	3.11	2.68	3.31	3.09	2.93	3.63	2.91	2.9	3.21	3	3.94	2.68	3.24	3.05	3.2	3.11	3.2	2.74	3.11	3.02	2.63	4.19	3.01	3.21	2.64	2.8	3.11	3.36	3.24	3.06	2.98	2.92	3.02	2.84	3.09	3.69	3.17	3.41	3.33	3.03	2.82	3.31	3.06	3.46	3.45	3.18
ALMS1P	3.69	3.69	3.95	3.38	3.56	3.83	3.88	3.66	3.67	3.82	3.6	3.76	3.63	3.64	3.63	3.57	3.62	3.75	3.43	3.85	3.64	3.75	4.24	3.61	3.49	3.76	3.56	3.83	3.82	3.83	4.03	3.78	3.78	3.91	3.46	3.66	3.49	3.58	3.48	3.37	3.55	3.4	3.56	3.51	3.42	3.72	3.77	3.56	3.7
ALOX12	2.74	3.27	2.97	2.73	2.91	3.34	3.5	2.93	2.75	2.76	3.07	2.89	3	5.31	2.93	3.12	3.24	3.17	3.2	3.37	3.16	3.06	3.17	3.41	2.75	3.48	3.34	3.66	3.04	3.29	3.08	3.25	3.19	3.56	3.45	3.18	3.41	2.92	2.83	3.07	3.01	2.8	3.18	3.09	2.52	4.14	2.93	2.79	3.06
ALOX12B	3.85	3.47	2.9	3.29	3.2	3.07	3.91	3.59	2.92	3.19	3.05	3.28	2.66	3.11	2.93	3.3	3.27	3.19	3.79	2.98	3.32	3.51	3.91	3.49	3.37	3.92	3.21	3.56	3.63	3.58	3.7	3.5	3.66	3.6	4.37	3.69	3.84	3.21	3.51	3.68	3.06	2.99	3.43	3.46	3.19	3.73	2.95	2.95	2.99
ALOX12P2	4.46	4.28	3.98	4.16	4.12	4.13	4.91	4.7	4.31	4.77	4.61	4.58	4.39	4.63	4.48	4.59	4.43	4.64	4.74	5.22	4.72	4.76	5.48	4.72	4.73	5.5	4.14	4.82	5.23	4.83	5.09	4.76	4.96	5.32	4.78	4.64	4.67	4.74	4.2	4.35	4.59	4.63	4.84	4.75	4.64	4.72	4.46	4.64	4.63
ALOX15	4.34	3.95	3.69	3.8	3.32	3.8	4	3.59	3.21	3.64	3.53	3.54	3.54	3.24	4.04	3.73	3.69	3.51	3.63	4.2	4.44	4.44	3.83	3.98	3.87	4.31	3.97	3.73	3.76	3.7	3.53	3.61	4.01	3.96	4.71	3.71	3.77	3.07	3.35	3.4	3.44	3.34	3.49	3.62	3.14	3.69	3.4	3.47	3.43
ALOX15B	4.035	3.85	4.15	4.045	3.835	3.915	4.53	4.355	3.965	3.87	3.825	4.25	3.89	4.11	3.875	4.25	4.135	3.93	4.02	4.145	4.46	3.94	4.21	4.145	3.65	4.575	3.855	4.345	4.29	4.205	4.115	4.405	4.365	4.365	4.22	4.005	4.4	3.82	3.905	4.115	4.005	3.935	4.015	3.765	3.63	3.855	4.155	4.075	4.02
ALOX5	6.2575	5.79	5.6875	7.275	5.7725	5.775	5.7325	5.695	7.025	5.295	5.23	5.7075	5.8225	5.3775	5.2025	6.19	6.4225	5.9075	4.9975	5.6975	5.075	5.26	6	6.035	5.1525	5.6475	5.65	5.2225	4.91	4.865	5.8175	6.155	5.0825	5.075	5.845	4.8325	5.62	5.1125	6.105	5.7825	6.4525	6.5225	4.925	5.3025	5.6175	6.035	5.5575	5.1325	5.7475
ALOX5AP	8.92	8.81	9.04	8.54	8.31	8.32	8.79	7.88	11.87	7.88	7.6	8.74	8.27	8.62	8.31	9.02	10.41	8.87	7.58	8.23	7.02	7.36	7.63	8.85	8.04	8.19	8.1	8.75	8.07	8.39	8.54	8.4	8.25	7.62	9.04	8.52	8.64	7.94	8.47	8.65	8.78	10.47	8.09	8.01	7.93	8.63	8.1	8.14	7.43
ALOXE3	4.01	3.78	3.94	4.14	3.71	3.765	3.895	3.985	3.355	3.7	3.61	4.015	3.86	4.055	3.665	3.88	4.15	3.965	4.095	3.98	3.755	3.715	4.375	3.665	3.95	4.005	3.43	4.02	4	4.19	3.73	3.73	3.885	4.22	4.245	3.86	3.835	3.595	3.505	3.565	3.515	3.575	3.83	3.77	3.73	3.795	3.935	3.945	3.785
ALPI	4.565	6.27	5.14	4.4	5.06	4.4	4.715	4.745	4.095	4.89	5.185	4.62	4.7	4.135	4.28	5.965	4.35	5.905	5.85	5.615	5.92	4.685	4.8	5.59	4.895	5.48	4.56	4.7	4.36	4.51	4.34	4.695	4.515	4.705	4.705	4.745	4.675	4.78	4.815	4.52	4.38	4.255	4.37	5.09	4.015	4.775	4.1	4.125	3.965
ALPK1	5.45	5.44	5.24	5.8525	5.9625	5.785	5.3925	5.865	6.3725	5.89	5.66	5.63	6.165	5.9375	5.6625	5.3075	5.585	5.405	5.535	5.6175	5.8225	5.3125	5.5275	5.6125	5.885	5.5575	5.5125	5.9475	5.6325	5.5375	5.55	5.4	5.4125	5.245	5.535	5.68	5.43	6.015	5.705	5.6525	5.92	6.4225	5.83	5.8875	5.8125	5.505	5.57	5.67	6.35
ALPK2	5.43	4.61	4.21	4.58	5	4.52	4.65	3.33	5.66	4.58	4.48	4.99	5.14	4.78	3.8	3.96	6.07	4.58	3.76	4.41	4.02	3.52	3.97	4.88	3.86	4.39	3.5	3.96	3.91	3.83	4.03	3.92	3.92	3.64	4.15	4.44	4.04	3.57	4.12	3.12	4.09	6.94	4.03	3.87	3.8	3.69	4.68	4.38	3.71
ALPK3	4.445	4.195	4.3	4.115	4.55	4.19	4.305	3.92	5.125	4.21	4.4	4.51	4.775	4.375	4.235	4.455	4.63	3.955	4.855	4.825	4.05	4.49	5.35	4.275	4.31	4.38	4.8	4.61	4.215	4.165	5.82	4.58	4.71	4.315	4.055	4.055	6.675	4.095	4.215	5.71	6.15	4.835	3.98	4.21	3.985	4.94	4.315	4.4	4.625
ALPL	4.375	4.085	3.975	3.71	3.79	3.44	4.215	3.98	4.635	3.715	3.725	4.145	4.18	4.125	3.735	4.155	4.42	4.125	4.585	4.59	4.095	3.97	4.14	3.865	3.83	4.025	3.615	3.985	4.075	3.795	3.715	3.785	3.905	4.055	4	3.85	3.88	3.385	3.56	3.86	3.535	4.115	3.84	3.78	3.76	3.745	3.985	4.13	4.015
ALPP	3.3	3.44	3.14	3.59	3.05	3.04	3.5	3.61	3.11	3.08	2.86	2.92	2.97	3.11	2.76	3.44	3.15	3.08	3	3.28	3.5	3.02	3.83	3.11	3.13	3.72	3.41	3.54	3.54	3.31	3.44	3.33	3.35	3.43	3.43	3.2	3.05	3.32	2.89	2.97	3.23	2.93	3.6	3.29	3.13	3.23	3.47	3.12	3.12
ALPPL2	5.91	5.805	5.43	5.355	5.23	5.07	6.18	6.175	5	4.99	5.47	4.975	4.82	5.205	4.64	5.6	5.58	5.625	5.69	5.675	5.735	5.29	5.945	5.48	5.225	5.745	5.065	5.08	5.28	5.38	5.71	5.375	5.33	5.73	5.34	5.56	5.475	5.115	4.98	5.7	5.24	5.105	5.35	5.505	4.995	5.415	4.88	4.97	4.83
ALS2	4.26667	4.37333	4.34667	4.28	4.21333	4.24667	3.93333	4.59	4.70667	4.11667	4.03	4.40333	4.28667	4.52667	4.42667	4.22667	4.61333	4.44667	4.17667	4.26	4.15333	4.48	4.02333	4.14	4.46	4.00667	4.41667	4.36	4.20333	4.21333	4.51	4.37333	4.22667	4.33667	3.92667	4.12	4.00333	4.41333	4.85333	5.23667	4.93333	5.02333	3.92	4.04667	4.19	4.48333	4.38667	4.39	4.47333
ALS2CL	6.26667	6.62667	5.86667	6.40667	6.90333	6.17333	6.24667	6.06667	6.44667	6.23333	6.46	6.34333	6.12	6.64	6.69	6.14333	5.81	6.49667	6.71	6.93	6.70667	6.33333	6.76333	6.42667	6.91	6.74333	6.08333	6.35	5.99	5.89333	6.44333	6.73667	6.09333	5.91	6.43	6.27333	5.86	6.34333	6.91	6.09333	6.72333	5.90667	6.36	6.15667	6.16	6.12	6.26667	6.16	5.82667
ALS2CR11	2.29833	2.43	2.39833	2.44667	2.39833	2.39667	2.585	2.40167	2.38	2.39833	2.435	2.47667	2.39	2.53667	2.45167	2.30167	2.42667	2.44	2.51333	2.615	2.61333	2.40333	2.845	2.51167	2.56667	2.59333	2.49333	2.52333	2.44	2.59833	2.53667	2.58833	2.48167	2.58333	2.51167	2.455	2.51	2.27167	2.29667	2.41167	2.28833	2.35333	2.42	2.515	2.325	2.47833	2.45	2.36667	2.39833
ALS2CR12	2.735	2.68	3.1	2.92	2.89	3.145	3.43	3.53	3.125	2.97	3.03	3.07	3.085	3.16	2.885	2.88	2.975	3.01	3.325	3.175	3.165	3.055	3.275	3.155	3.065	3.065	3.07	3.205	3.15	3.38	3.37	3.06	3.29	3.23	3.105	3	3.2	3.44	3.035	3.325	2.88	3.155	2.935	3.085	3.025	2.955	2.96	3.035	3.045
ALX1	4.57	4.36	4.42	4.43	4.02	4.35	4.27	4.38	3.8	4.03	4.24	4.3	4.14	4.42	4.08	4.66	4.52	4.45	4.37	4.32	4.72	4.5	5.15	4.64	4.17	4.39	4.19	4.43	4.34	4.43	4.22	4.55	4.2	4.19	4.37	4.35	3.99	3.95	3.88	4.07	5.3	4.01	4.47	4.21	3.88	4.13	4.24	4.32	4.23
ALX3	5.68	5.7	5.77	5.02	5.03	5.02	5.1	5.44	4.65	4.98	4.83	4.71	4.77	5.16	5	5.21	5.23	5.04	6.01	5.19	5.26	5.26	5.75	5.02	5.57	5.21	5.26	5.14	4.76	5.06	5.43	4.99	5.01	4.92	5.52	5.14	5.23	4.66	4.67	4.86	4.71	4.67	5.38	4.9	4.62	5.1	4.85	4.71	4.81
ALX4	4.66	4.34	4.35	3.96	3.99	4.06	4.73	4.23	3.99	4.26	4.21	4.23	4.24	4.41	4.05	4.5	4.24	3.99	4.36	4.34	4.51	4.18	4.21	3.96	4.14	4.14	3.76	4.39	4.45	4.81	4.3	4.14	4.52	4.78	4.34	4.15	4.35	4.05	4.02	4.39	3.92	3.88	4.25	3.93	4.09	4.26	4.13	4.19	4.36
ALYREF	10.325	9.275	10.11	8.725	6.93	8.76	8.675	8.545	9.065	8.025	8.43	8.01	7.795	8.88	8.87	9.21	10.065	9.05	8.32	7.595	7.91	9.525	8.91	7.27	8.15	7.82	9.535	7.87	8.68	8.85	8.685	7.75	8.47	8.93	7.995	9.35	9.37	9.235	9.35	10.085	10.565	9.14	9.12	8.11	8.875	9	8.48	8.56	8.04
AMACR	3.86667	4.09667	3.97	3.71667	3.65667	3.76	3.87	3.85	3.33333	3.79667	3.63	3.59	3.48667	3.82333	3.77333	4.09	3.85333	4	3.97667	3.86667	3.92	4.21333	3.84333	3.98333	3.50333	3.91333	4.59	3.96667	3.98333	3.88667	4.07333	3.63	4.18667	4.17667	3.93333	3.85667	4.09667	3.86667	3.8	3.9	3.83667	3.44	4.03	3.70667	3.48	4.1	3.80333	3.9	3.75333
AMBN	3.82	3.45	3.65	3.86	3.68	4.27	4	4.5	3.46	3.49	3.6	4.05	3.95	4.41	3.8	3.38	3.87	3.55	2.98	4.1	3.96	3.73	4.38	3.67	3.73	4.36	3.82	4.44	4.79	4.54	4.44	4.35	4.64	4.95	4.04	3.88	4.42	3.53	3.67	3.77	3.59	3.87	4.2	3.55	3.75	4.02	4.04	4.34	3.98
AMBP	4.315	4.14	4.685	3.99	4.065	4.02	4.55	4.305	3.945	3.93	4.19	4.19	3.955	4.535	3.975	4.16	4.475	4.235	4.335	4.32	4.3	4.025	4.565	4.34	4.345	4.595	3.875	4.335	4.63	4.48	4.45	4.165	4.465	4.485	4.36	4.335	4.455	4.225	4.005	5.38	4.15	4.06	4.3	3.99	3.97	4.33	4.375	3.925	3.915
AMBRA1	4.9425	4.815	5.0975	4.735	4.7825	4.755	4.9175	5.055	4.665	4.7575	4.8325	4.7375	4.7775	5.245	5.065	4.9825	4.885	5.0375	4.7125	4.8225	4.845	4.7725	4.8025	4.72	4.9875	4.735	5.355	4.9	5.0025	5.0375	4.99	5.17	4.8975	4.9625	4.9475	4.9025	4.9475	4.94	4.8775	5.205	5.325	5.0175	4.9375	4.67	4.6275	5.1875	5.4425	5.4525	5.0675
AMD1	8.97	8.555	9.285	8.38	8.155	9.175	8.08	8.835	8.455	8.615	8.815	8.875	8.24	8.37	8.91	8.435	9.35	8.64	8.45	8.09	8.1	8.595	8.31	7.725	8.29	8.555	9.14	8.61	8.815	8.835	8.515	8.575	8.9	8.755	8.18	9.01	8.88	8.145	8.905	8.88	9.045	8.415	9.33	8.58	8.995	8.825	9.025	9.065	8.63
AMDHD1	2.51	2.87	3.19	2.6	2.72	2.88	3.43	2.93	2.79	2.65	2.67	3.16	2.98	2.93	2.7	2.75	2.88	2.72	2.83	2.31	2.7	2.66	2.7	2.9	2.33	2.76	2.48	2.79	2.68	2.74	2.76	2.61	2.48	2.63	2.79	2.6	2.65	2.77	2.38	4.92	3.08	2.92	2.84	2.59	2.7	2.52	2.93	2.97	4.44
AMELX	2.82	2.98	2.88	2.93	2.79	2.46	3	3.16	2.93	2.67	2.79	2.8	2.93	3.13	3.06	2.84	2.75	2.9	3.05	2.88	3.17	3.04	3.11	3.01	2.73	3.07	2.76	2.79	3.12	3.76	3.01	2.87	2.92	3.15	2.86	2.91	2.78	2.72	2.78	2.73	2.93	2.81	2.77	2.72	2.75	2.79	3.13	3.02	2.78
AMELY	4.34	4.82	4.38	4.21	4.26	4.24	4.62	4.65	4.2	4.32	3.94	4.43	4.44	4.57	4.22	4.45	4.02	4.4	4.99	4.73	4.94	4.55	5.07	4.34	4.58	4.88	4.26	4.56	4.41	4.94	4.51	4.49	4.79	4.57	4.89	4.63	4.68	4.25	4.33	4.62	4.47	4.18	4.47	4.51	4.23	4.46	4.6	4.46	4.28
AMER1	4.65	4.28	4.67	4.65	3.77	3.86	3.65	3.85	3.52	3.78	3.67	3.58	3.45	3.74	3.26	4.45	4.98	4.28	4.18	3.69	3.82	4.12	4.74	3.63	4.03	4.66	3.83	3.7	3.61	3.51	3.89	4.12	3.63	3.92	4.01	4.03	3.76	3.81	3.5	3.95	3.81	3.78	4.1	3.51	3.63	3.8	3.57	3.56	3.23
AMER2	3.06	3.32	3.17	3.28333	3.37667	3.18667	3.26	3.37333	3.10333	3.30667	3.32	3.29333	3.32	3.51667	3.29333	3.36333	3.19	3.41	3.45	3.38	3.40333	3.39333	3.54	3.36333	3.38	3.44667	3.28333	3.23667	3.28	3.41	3.26	3.36333	3.40333	3.4	3.36	3.30333	3.39	3.20333	3.19333	3.38333	3.33	3.01667	3.17667	3.18333	3.23	3.33667	3.23333	3.13667	3.25667
AMER3	4.03333	3.83667	3.74333	3.74667	3.59333	3.80667	4.13667	3.93667	3.64333	3.77667	3.83333	3.62667	3.79667	3.83667	3.64	4.00333	3.82333	3.81	3.98	3.79667	4.1	3.67333	4.19	3.74	3.76667	4.05667	3.78333	4.16333	3.95	3.84	3.97	4.13333	3.79333	4.14667	3.67333	3.79333	3.92333	4.04667	3.83	4	3.77667	3.82667	3.90333	3.90667	3.60667	3.64667	3.81667	3.79	3.75
AMFR	8.145	7.985	7.415	5.06	6.035	6.665	6.255	5.275	7.1	5.795	4.92	5.83	5.995	5.62	5.565	8.285	7.145	7.93	6.765	6.72	6.055	6.275	5.74	5.425	6.59	6.465	6.895	5.805	5.525	5.275	6.07	5.07	5.515	6.01	5.105	5.67	6.285	7.225	7.82	6.815	7.83	7.28	4.66	5.115	4.75	6.275	6.425	6.235	5
AMHR2	5.76	5.87	5.35	4.9	5.06	4.9	5.75	5.76	4.62	5.08	5.17	5.48	5.07	5.42	4.73	5.56	5.1	5.83	5.24	5.24	5.46	5.47	5.89	5.48	5.25	5.62	4.82	5.76	5.58	5.41	5.36	5.53	5.44	5.63	5.69	5.3	5.56	4.88	4.59	5.44	4.88	4.42	5.42	5.04	4.91	5.03	5.58	5.03	5.37
AMICA1	7.45	7.76	7.96	6.29	7.53	7.45	7.38	5.91	8.82	6.68	6.97	6.53	6.87	6.93	6.02	7.68	7.78	8.26	6.22	7.03	6.61	6.1	6.43	7.68	6.76	6.72	6.55	7.03	7.09	6.05	6.44	7.07	6.62	5.53	7.72	6.26	6.91	7.1	7.26	6.26	7.3	7.82	5.87	7.03	7.29	7.24	5.99	5.86	6.3
AMIGO1	5.17	5.12	5.68	4.39	3.76	4.61	4.96	4.71	5.19	4.49	4.53	5.19	4.41	5.38	4.56	5.02	4.22	5.19	4.82	4.73	4.7	4.86	4.7	4.8	4.79	4.66	4.41	4.86	4.84	5	4.2	5.23	4.26	4.6	4.76	4.75	4.15	5.17	4.2	5.4	4.53	4.01	4	3.89	4.05	4.93	4.09	4.2	5.34
AMIGO2	6.8	6.65	6.21	8.27	7.17	7.02	6.45	6.04	8.09	7.6	7.91	7.6	8.79	5.69	6.71	6.86	8.46	7.61	5.52	7.43	5.71	7.31	5.45	6.9	6.88	4.99	6.63	5.96	6.48	6.42	8.17	8.83	6.61	5.56	7.39	8.48	6.06	7.88	8.03	8.77	7.79	9.9	6.91	6.81	8.74	10.23	8.59	8.66	8.54
AMMECR1	5.96	5.835	6.0125	6.03	5.3775	5.905	5.5075	5.7025	5.475	5.965	5.9225	6.055	5.9475	5.9975	6.275	6.1075	6.5325	5.7275	5.81	5.4125	5.5175	6.505	5.67	5.03	6	5.455	5.8875	5.5975	5.975	6.195	5.6025	5.3925	6.125	6.46	5.67	5.925	6.1475	5.685	6.0825	6.1575	6.6425	5.7125	6.2925	5.97	7.53	6.41	6.655	6.6675	5.92
AMMECR1L	8.23	7.92	7.99	8.02	7.85	7.76	7.35	7.96	8.17	8.02	7.82	8.35	8.38	8.44	8.25	8.05	7.96	8.25	7.6	7.24	7.4	8.11	7.15	7.16	7.95	7.19	8.48	7.97	7.81	7.84	8.08	7.81	8.11	7.77	7.87	8.08	7.64	8.13	8.43	8.31	8.48	8.52	8.16	7.85	8.17	8.29	8.34	8.31	8.51
AMN	6.6	7.41	6.83333	6.10667	7.36667	6.25	6.33	6.76667	6.25333	7.04667	6.97667	6.87333	7.13667	6.12667	6.15333	6.87333	5.95	7.1	7.14667	7.55	7.36333	5.99333	6.65667	6.84667	6.12667	7.02	6.35333	6.22667	6.17333	6.04	5.98	6.75667	5.96333	6.03333	6.16667	6.30333	5.74333	7.01	6.56667	6.32333	6.22333	5.71333	6.59333	7.39667	6.46	6.35333	6.57333	6.36	7.04333
AMN1	5.37	5.59	5.38	5.45	4.59	5.16	5.26	5.29	5.86	5.65	4.85	5.22	5.4	4.66	4.58	5.71	5.32	5.38	4.7	4.05	4.67	4.83	5.39	5.09	4.49	5.13	4.95	5.2	5	4.7	5.04	4.59	4.87	5.23	4.4	4.17	5.3	5.09	5.45	4.9	5.15	5.44	5.51	4.8	5.38	5.32	5.2	5.27	5.5
AMOT	3	3.27	2.83	3.09	3.04	3.25	3.4	3.18	2.64	2.94	3.08	3.15	3.4	3.56	2.94	3.12	3.61	3.15	2.81	3.18	2.96	3.03	2.8	2.86	3.13	2.93	3.37	3.68	3.29	3.49	3.34	3.17	3.21	3.12	3.48	3.03	3.12	3.48	3.29	2.74	3.86	3.08	3.13	3.08	3.18	3.41	3.98	3.83	3.68
AMOTL1	5.0825	5.3475	4.8975	4.715	5.23	4.99	4.825	4.425	5.5025	4.925	4.5825	5.33	4.9075	4.815	4.63	5.1125	5.375	5.2575	4.7725	5.2525	4.61	4.7975	5.06	4.92	4.97	4.5725	4.52	4.635	4.5525	4.39	4.5775	4.595	4.64	4.555	4.7575	4.47	4.6975	4.525	4.6575	4.1425	4.235	5.445	4.57	4.615	4.375	4.6525	4.8775	4.5525	4.3325
AMOTL2	7.22	6.52	7.33	6.96	6.78	7.56	6.81	6.2	8.08	6.76	7.04	7.74	7.68	8.21	7.76	7.1	6.98	7.14	6.5	7.21	6.21	7.28	6.94	6.62	8.04	6.45	8.02	6.82	7.49	7.96	7.55	6.75	7.28	6.59	7.16	6.67	7.01	7.38	7.67	7.5	7.52	8.78	7.16	6.23	7.14	7.67	7.67	7.69	6.76
AMPD1	5.07	7.08	5.61	4.18	6.92	4.89	6.02	4.04	3.24	6.47	5.56	5.82	6.06	4.76	4.91	7.54	4.08	7.22	5.82	4.91	6.17	4.27	4.28	6.55	4.07	5.85	4.28	4.13	4.49	4.1	4.46	4.63	3.87	4.04	4.58	4.23	4.85	7.79	6.45	4.22	4.4	4.1	3.75	5.71	4.92	4.88	5.11	4.8	5.98
AMPD2	7.55	7.1	7.01	7.21	7.11	6.99	6.81	7.08	8.47	6.55	6.67	7.13	7.03	7.98	7.11	7.28	7.31	7.11	7.04	6.95	6.23	7.12	7	6.42	7.27	6.83	7.1	7.2	7.3	7.33	7.33	7.67	6.98	7.3	7.52	7.25	7.34	6.78	6.97	6.89	7.64	7.72	6.95	6.51	6.57	6.88	7.31	7.17	6.74
AMPD3	8.48	7.61	7.45	7.56	7.59	7.54	7.24	7	9.1	7.27	7.12	7.25	7.24	7.04	8.08	7.78	8.03	7.6	7	7.02	6.77	7.87	6.33	7.7	7.36	6.84	7.39	7.23	6.6	6.37	7.72	6.61	7.54	6.55	7.53	7.57	7.43	7.18	7.26	7.17	7.64	8.43	6.66	6.82	7.3	6.98	6.84	6.91	7.25
AMPH	5.26	5.33	5.29	4.12	4.71	4.53	4.65	4.02	6.28	4.41	4.28	5.14	5.11	4.8	4.5	5.07	5.78	5.62	4.4	4.74	4.07	4.17	4.31	4.01	5.04	4.48	4.61	3.82	4.11	4.41	4.32	4.39	4.08	4.07	4.33	3.97	4.08	4.42	4.2	4.1	4.1	5.29	4.28	4.1	3.85	4.54	4.76	4.59	4.27
AMT	6.56	8.25	7.31	6.56	8.24	7.4	7.42	7.94	7.26	8.05	7.89	7.75	8.01	7.97	7.47	8.36	7.09	8.49	8.02	8.17	8.4	7.27	8.41	8.18	8.42	7.72	8.3	6.52	8.32	7.94	8.02	7.51	7.64	7.73	7.95	6.39	7.67	8.63	7.53	6.04	7.69	7.41	6.55	8.17	7.3	6.79	7.23	7.04	8.88
AMZ1	5.51	5.565	5.625	5.495	5.45	5.405	5.325	5.76	5.185	5.595	5.61	5.535	5.465	5.61	5.375	5.42	5.605	5.47	5.76	5.7	5.735	5.645	6.12	5.605	5.605	5.92	5.38	5.725	5.83	5.935	5.795	5.76	5.87	6.015	5.74	5.665	5.615	5.24	5.205	5.49	5.26	5.525	5.745	5.485	5.47	5.57	5.58	5.395	5.51
AMZ2	8.77	8.44	8.53	8.86	8.53	8.52	8.97	8.69	8.34	8.27	8.7	8.08	8.16	8.24	8.81	8.2	8.73	8.32	8.42	7.98	7.82	9.93	8.45	8.67	8.69	7.84	8.96	10.54	9.25	9.28	9.3	8.18	8.64	9.68	8.56	8.67	9.64	8.49	8.09	9.34	8.37	8.26	8.86	8.63	9.5	9.14	8.52	8.5	8.64
AMZ2P1	6.14	6.38	6.58	6.37	6.26	6.21	6.62	6.78	6.43	6	6.42	5.45	5.77	5.06	5.69	6.02	6.17	6.5	5.82	5.43	5.31	7.17	4.98	6.4	6.16	5.43	6.12	7.98	6.9	6.24	6.71	6	5.75	7.36	6.06	5.99	6.94	6.67	6.01	7.51	6.14	6.18	6.53	6.59	7.23	6.08	5.86	5.9	6.37
ANAPC10	5.93	5.645	6.335	5.965	5.435	5.61	5.725	6.125	5.985	5.565	5.92	5.49	5.63	5.355	5.5	5.29	5.97	5.93	5.265	5.185	5.225	5.555	4.98	5.52	5.305	5.31	5.695	6.395	5.615	6.7	5.815	5.535	5.87	6.44	5.64	5.795	6.24	6.355	6.32	7.76	6.05	6.24	6.65	5.44	5.89	5.575	5.955	5.745	6.07
ANAPC11	7.365	7.125	7.555	7.29	6.745	6.755	6.96	7.155	6.81	6.825	6.87	6.675	6.9	7.46	7.135	6.865	7.345	6.92	6.805	6.785	6.82	7.59	7.775	6.905	7.05	6.84	7.2	6.88	7.35	7.365	7.13	6.745	6.945	7.74	7.24	7.445	7.495	6.8	6.72	7.465	7.19	6.755	7.095	6.8	7.18	7.325	7.43	7.095	6.98
ANAPC13	6.72	6.695	6.69	6.315	6.185	6.425	6.565	6.365	6.335	6.42	6.325	6.425	6.34	6.275	6.53	6.525	6.375	6.54	6.505	6.375	6.24	6.735	6.465	6.315	6.6	6.915	6.515	6.61	6.45	6.66	6.505	6.12	6.395	6.705	6.57	6.46	6.915	6.57	6.37	7.04	6.665	6.415	6.475	6.355	7.17	6.865	6.18	6.32	6.57
ANAPC15	8.28	8.53	8.8	7.76	7.77	7.5	8.1	8.09	6.79	7.54	7.8	7.63	7.51	8.52	8.23	8.17	8.2	8.14	7.88	7.51	7.68	7.6	7.63	7.96	7.53	7.39	7.79	7.9	7.62	8.3	7.92	8.15	6.91	8.71	7.58	8	8.4	6.99	6.89	6.95	7.42	6.41	7.91	7.73	7.7	7.98	7.97	7.88	7.27
ANAPC16	9.04	9.2975	9.29	9.2825	9.205	9.145	9.0575	9.17	9.495	9.3225	9.1725	8.6325	8.965	8.875	8.8875	9.3425	8.9125	9.365	8.9675	8.93	9.22	9.325	8.595	9.395	8.92	8.79	9.075	8.96	8.6825	9.0525	9.2525	9.4175	8.86	9.0775	9.145	8.9825	9.01	9.7275	9.4	9.0225	9.28	9.1	8.9175	9.43	9.345	8.95	8.4725	8.605	9.415
ANAPC2	6.93	6.91	6.39	7.2	7.31	6.29	6.72	6.85	5.08	6.6	6.65	6.56	6.4	7.51	6.95	7.16	6.74	7	7.04	6.91	6.93	6.72	6.61	6.73	6.94	6.98	6.21	6.89	6.57	6.64	6.74	6.95	6.6	6.72	6.43	6.69	6.92	5.33	5.47	5.74	4.92	5.67	6.69	6.43	7.25	6.73	6.43	6.49	7.03
ANAPC4	8.025	8	8.06	8.155	8.31	8.165	7.805	8.045	8.45	8.285	8.45	7.895	8.105	7.675	8.09	7.71	8.44	8.125	7.67	7.675	7.84	7.935	7.145	8.145	7.67	7.165	7.89	7.9	7.93	8.005	8.24	8.24	7.86	8.005	7.86	8.305	8.24	8.69	8.295	7.965	9.49	8.645	8.89	8.36	8.285	8.52	8.14	8.08	8.485
ANAPC5	7.18	7.07	7.35833	8.46667	7.98667	7.89833	7.65667	7.86667	7.48333	7.87333	7.91667	7.99833	8.04333	8.04167	8.09333	6.965	7.825	7.07333	7.93167	7.76333	7.81833	8.21667	7.63167	7.845	8.07667	7.25333	8.47167	7.32667	7.84333	8.04667	8.06167	8.13333	8.16333	8.04	7.11167	8	7.42667	7.82167	7.475	7.7	7.885	7.585	8.185	7.955	7.98833	7.68333	8.12833	8.09	8.4
ANAPC7	7.165	6.99	7.69	7.48	6.78	6.81	7.21	7.195	7.12	6.755	7.075	7.015	6.875	7.63	7.685	7	7.835	7.16	6.83	6.545	6.91	7.325	7.2	6.7	7.195	6.325	7.525	7.125	6.855	7.495	7.535	6.925	7.015	7.375	7.05	7.405	7.2	7.115	7.24	8.07	7.78	7.115	7.53	6.625	7.065	7.185	7.475	7.525	6.925
ANG	8.85	10.05	9.21	8.31	8.7	8.46	8.7	8.69	8.52	8.88	9.01	8.88	8.17	7.07	8.08	9.53	7.76	9.51	8.62	9.06	8.85	7.31	7.5	8.92	7.37	9.46	7.9	6.96	8	8.36	7.61	8.28	7.41	7.14	7.75	7.35	7.98	8.9	8.96	10.24	7.67	7.46	7.49	9.55	8.57	8.46	7.48	7.59	8.59
ANGEL1	5.98	5.52	5.60333	5.68	5.40333	5.38667	5.61667	5.80333	5.57333	5.15	5.21333	5.56333	5.46667	6.09	5.44333	5.77667	5.79	5.61	5.57667	5.39667	5.75667	5.46667	5.53333	5.36667	5.81333	5.54667	5.54667	6.04333	6.27333	5.59333	5.58667	5.73	6.00667	5.6	5.67333	5.58667	5.34	5.53333	5.42667	6.27333	5.71333	5.54	5.73	5.12667	5.56333	5.59	5.67333	5.78	5.58
ANGEL2	5.39333	5.8	5.73667	5.44	5.46667	5.64	4.98	5.21	5.68333	5.55333	5.39333	5.61667	5.53	5.4	5.40333	5.51	5.58	5.88333	5.28	5.07667	5.07667	5.56667	5.15333	5.37	5.07667	4.87667	5.49667	5.64333	5.33	5.53	5.34	5.06333	5.48667	5.32	5.44	5.27	5.66333	5.7	5.75667	5.95	5.97667	5.69	5.44333	5.24333	5.57667	5.88667	5.39667	5.37667	5.71333
ANGPT1	3.21	3.67	3.47667	3.82667	3.99	3.60333	3.47333	3.1	4.43667	3.85	3.32	3.58333	4.02667	3.14333	3.47333	3.46333	3.78333	3.84667	3.32333	3.46	3.37333	3.42	3.48333	3.65	3.21333	3.54	3.60333	3.07667	3.33333	3.09667	3.25	3.31	3.54	2.70333	3.33	3.27667	3.31333	3.94	3.69667	3.23	3.49	4.75667	3.64333	3.44333	3.19667	3.21	3.37667	3.40333	3.21667
ANGPT2	6.31	4.66	4.8775	4.58	4.5525	4.6625	4.4125	4.355	6.225	4.4075	5.04	5.125	5.1575	4.05	5.3425	3.8675	5.8875	4.535	4.005	5.18	4.005	5.015	5.705	4.0625	5.2825	4.595	5.595	4.695	5.0025	4.2	4.645	4.345	4.8225	4.74	4.945	5.105	5.8675	3.9925	5.77	5.79	5.635	7.3825	5.425	3.905	4.5225	4.97	5.295	5.6575	4.0475
ANGPT4	4.59	4.68	4.97	4.79	4.8	4.34	5.02	4.95	4.81	4.91	4.99	4.93	4.82	5.34	5.19	4.94	4.92	4.77	4.72	4.87	4.84	4.58	5.17	5.04	4.76	5.12	4.74	4.96	5.36	5.39	5.41	5.2	5.18	4.95	4.88	5.08	5.27	4.77	4.57	5.2	4.85	4.76	5.07	4.93	4.87	5.07	4.89	5.2	5.06
ANGPTL1	2.61	4.75667	3.25667	2.76333	3.74333	3.32333	3.21333	2.69333	3.22	3.89	2.70667	3.27	3.94667	2.68	2.60333	3.45	2.78667	4.75333	3.13	3.67667	3.38333	2.91333	3.19333	3.63667	2.85333	3.07667	2.85	2.77333	2.68333	2.71333	2.59667	3.09667	2.55333	2.78333	2.84333	2.86	2.74	3.82667	3.35333	2.44333	2.53333	2.91	2.63333	3.62333	2.56333	2.59	3.05333	2.97667	2.87667
ANGPTL2	6.56	6.28333	5.79333	6.22333	7.15	6.72	6.24667	4.89	7.89333	6.36	6.17	7.32	6.96333	6.49	6.26333	5.8	7.54333	6.57333	5.08	6.69667	4.94333	5.95667	5.82	5.05333	6.74667	6.18333	5.87	5.48	5.90333	5.34	5.98	5.73	5.86333	5.15333	6.30333	6.57667	6.47667	5.28	6.18	5.27333	5.77667	7.31333	6.27667	5.16333	5.06	6.54	6.54667	6.42667	4.8
ANGPTL3	2.84667	3.15667	2.8	2.88	2.65	2.6	2.70667	2.94333	2.52667	2.44667	2.64667	2.43667	2.62333	2.93	2.56	2.77	2.71333	2.86	3.00667	2.66	2.63333	2.75333	3.08333	2.86667	2.84667	2.68333	2.71	2.73	2.61	2.63333	2.70333	2.72667	2.58	2.82	2.79333	2.73	2.75667	2.54667	2.45333	2.59667	2.62	2.53333	2.59667	2.61333	2.50333	2.67	2.53	2.65667	2.63667
ANGPTL4	6.575	6.085	5.86	5.735	5.185	5.395	5.59	6.155	5.92	5.435	5.265	4.875	5.105	5.325	4.85	5.59	6.48	5.265	5.545	5.91	5.31	5.015	6.36	5.4	5.97	6.565	5.84	5.82	5.585	5.03	5.51	6.19	5.49	5.235	5.5	5.605	5.655	5.085	5.175	5.19	4.94	6.445	5.44	5.23	5.84	5.485	5.305	5.375	4.875
ANGPTL6	4.23	4.32	4.22	4.17	4.06	4.43	4.78	4.32	4.13	4.38	3.92	4.55	4.25	3.72	3.78	4.54	4.42	4.55	3.88	4.15	4.09	4.26	4.68	5.2	4.32	5.24	4.21	4.18	4.66	4.41	4.57	4.31	4.27	4.66	4.89	3.98	4.69	3.7	3.85	4.05	4.16	4.09	4.08	3.89	3.66	4.46	4.05	4.04	3.91
ANGPTL7	3.85	4.39	4.49	3.37	4.1	3.59	3.95	3.68	3.61	4.11	4.21	3.94	3.63	3.77	3.71	4.58	4.09	4.37	3.9	3.78	3.83	3.84	4.07	4.15	3.62	3.83	3.72	3.96	3.81	3.95	4.1	3.74	3.79	3.84	3.85	3.55	3.91	3.85	3.96	3.67	3.5	3.67	3.87	3.99	3.92	3.63	3.85	3.66	3.57
ANHX	5.48	5.31	5.3	5.315	5.5	5.485	5.79	5.455	5.275	5.66	5.415	5.59	5.46	5.57	5.57	5.365	5.61	5.415	5.785	5.95	5.77	5.64	5.77	5.465	5.525	5.725	5.325	5.615	5.795	5.72	5.42	5.735	5.61	5.79	5.5	5.55	5.365	5.21	5.17	5.31	5.225	5.26	5.695	5.395	5.425	5.43	5.645	5.59	5.56
ANK1	4.56857	4.54	4.46857	4.26286	4.36	4.14571	4.54857	4.42286	4.11571	4.22429	4.17	4.34429	4.16857	4.47286	3.99714	4.59429	4.50857	4.32429	4.28571	4.66	4.45286	4.21857	4.65714	4.67714	4.41714	4.85	4.09857	4.49429	4.42429	4.38571	4.56143	4.46286	4.51286	4.50286	4.48571	4.39571	4.52857	4.23571	4.11429	4.15429	4.03571	4.06143	4.25286	4.15714	3.93857	4.21143	4.14857	4.30286	4.05571
ANK2	3.3625	4.2675	3.6075	3.1675	4.4	4.1575	3.9325	3.085	4.095	4.1225	3.605	4.13	3.9325	3.185	3.2375	4.315	3.6175	4.3	3.6325	4.0225	3.62	3.365	3.2575	4.22	3.5025	3.4575	3.1775	3.3925	3.395	3.015	3.2925	3.535	3.41	3.1575	3.555	3.1	3.3775	4.1675	3.8125	3.04	3.28	3.6325	3.1425	3.8525	3.27	3.2225	3.655	3.59	3.6225
ANK3	5.182	5.46	5.26	5.574	5.456	5.238	5.038	5.144	5.172	5.98	5.42	5.426	5.658	4.73	5.376	5.326	4.96	5.842	5.276	5.596	5.838	4.884	4.4	5.456	5.148	4.994	5.264	5.42	5.07	4.962	5.444	5.284	5.096	5.05	5.064	4.778	4.872	6.5	5.892	4.674	5.108	4.928	5.246	5.956	5.482	5.276	4.952	4.938	6.182
ANKAR	2.56	2.45	2.465	2.365	2.81	2.415	2.525	2.36	2.41	2.755	2.555	2.67	2.525	2.725	2.525	2.46	2.5	2.57	2.885	2.51	2.645	2.575	2.66	2.5	2.615	2.545	2.495	2.58	2.475	2.46	2.58	2.53	2.52	2.715	2.275	2.475	2.33	2.675	2.435	2.565	2.585	2.465	2.75	2.495	2.53	2.63	2.72	2.41	2.75
ANKDD1A	4.31	4.505	4.585	4.73	4.94	4.695	4.725	4.475	5.515	5.175	4.71	4.71	4.89	4.77	4.58	4.385	4.62	4.97	4.695	4.92	4.91	4.475	4.67	4.785	4.435	4.42	4.485	4.65	4.46	4.61	4.455	4.51	4.46	4.52	4.6	4.54	4.595	4.81	4.64	4.21	4.46	6.11	4.625	4.545	4.34	4.34	4.33	4.485	4.385
ANKEF1	5.205	4.51	4.48	4.425	4.165	4.14	4.5	4.79	3.31	4.255	4.585	4.94	4.235	4.89	4.915	4.25	4.69	3.965	4.64	4.42	4.415	5.335	4.585	4.51	4.885	4.445	5.4	5.05	4.67	4.08	4.065	4.02	4.065	5.34	4.655	4.77	4.78	4.39	4.895	5.03	4.115	3.775	5.33	4.375	5.5	5.055	4.14	4.06	4.25
ANKFN1	4.425	4.51	4.385	4.005	3.79	3.94	4.12	4.085	3.875	4.18	4.035	3.655	3.75	3.95	3.66	4.49	4.145	4.355	4.23	4.315	4.28	4.18	4.47	4.21	4.14	4.215	3.65	4.22	4.1	4.235	4.085	4.065	4	4.08	4.17	3.935	4.11	4.01	4.005	4.185	4.11	4.245	4.05	4.11	5.61	4.53	3.835	3.9	3.925
ANKFY1	5.855	6.02	5.6975	6.01	6.11	5.9	5.7125	5.795	5.24	5.9975	5.8475	5.8975	6.0475	5.885	5.7925	5.945	5.45	5.805	6.135	5.9575	5.87	5.6125	5.91	6.0825	5.75	5.875	5.6975	5.5875	5.4	5.6475	5.505	5.6	5.61	5.3775	5.655	5.6025	5.3725	5.3325	5.39	5.51	5.4025	5.3375	5.9325	5.9525	5.545	5.76	5.855	5.745	6.03
ANKH	5.36286	5.18286	5.43714	5.35429	5.17	5.48286	5.12857	5.30714	5.22857	5.09857	5.21	5.47143	5.51429	5.46571	5.83286	5.52714	5.22571	5.48714	5.47714	5.20429	5.36429	5.43143	5.62143	5.20714	5.43	5.16	6.25	5.24	5.48	5.42286	5.62429	5.54	5.65714	5.62	5.58714	5.73143	5.15143	5.51571	5.50143	5.96571	6.64714	6.69857	5.92429	5.38714	5.13714	6.22714	5.70857	5.74571	6.46
ANKHD1	3.66	3.86	3.72	3.77	3.9	3.82	3.27	3.92	4.98	4.25	3.95	4	4.58	3.83	3.69	4.15	4.1	3.88	3.88	3.6	3.61	4.15	3.04	3.89	3.73	3.42	3.78	3.56	3.35	3.56	3.97	3.53	3.55	3.31	3.65	3.88	3.22	5.44	5.43	4.37	4.86	5.58	3.81	3.93	3.71	3.53	4.02	4.09	4.39
ANKIB1	6.66667	6.60667	7.01333	7.29667	6.9	7.10667	6.43333	7.12	7.20667	6.72333	6.71667	6.82	6.85333	6.76	6.51	6.50333	6.69667	6.60333	6.75667	6.79667	6.72333	7.44667	6.81333	6.5	7.06333	6.36	7.22333	6.42	6.84	6.78667	6.67667	6.51333	7.07333	6.27667	6.28333	7.18333	6.64667	7.08	6.95	6.98667	7.44	7.18	6.58333	6.64667	7.06333	6.69333	6.8	6.85333	6.87
ANKLE1	3.37	3.09	3.06	3.39	2.91	2.68	2.72	2.81	2.76	2.64	3.08	2.71	2.65	3.15	2.88	2.7	3.26	2.82	2.79	2.39	2.99	2.34	2.7	2.8	2.69	2.79	3.03	2.71	2.84	2.92	2.88	2.8	2.69	2.72	2.86	2.82	3	2.77	2.4	2.75	2.89	2.87	2.81	2.79	2.61	3.44	2.68	2.63	2.61
ANKLE2	6.03	5.26333	5.64667	5.69667	5.39	5.34	5.40333	5.28333	5.58333	5.19333	5.31667	5.55333	5.35667	5.58667	5.52	5.47667	6.23	5.45333	5.18333	5.37333	5.18333	5.64	5.45667	5.06	5.61	5.14667	5.73	5.06	5.23333	5.28333	5.29667	5.47	5.25333	5.29667	5.04333	5.49	5.28667	5.33667	5.65333	5.59667	5.75667	5.93667	5.46667	5.10333	5.37	5.46333	5.78	5.75667	5.33667
ANKMY1	4.04667	4.28	3.95	4.22667	4.11	3.84667	3.87	4.34	3.88333	3.93667	3.99	3.73333	4.05667	4.41333	4.01667	4.11	3.94333	4.24667	4.31	3.98333	4.11667	4.39333	4.48667	3.98333	4.19667	4.06	3.93333	4.09333	4.12	3.97667	3.84333	4.08	4.02	4.09	4.26667	4.16333	4.20333	4.01333	3.93	4.04333	4.24333	3.88333	4.07667	4.05667	4.05	4	3.91667	3.88667	4.26333
ANKMY2	9.43	9.83	9.74	8.55	8.87	8.7	8.88	9.11	8.91	9.12	8.91	8.72	9.11	8.3	8.9	9.33	9.05	9.69	8.68	8.25	9.14	8.35	7.31	9.04	8.98	7.82	8.55	8.06	7.65	7.26	8.34	8.32	8.99	7.92	8.6	8.19	8.29	9.67	9.18	8.72	9.12	9.01	7.76	9.28	9.27	8.65	8.7	8.82	9.15
ANKRA2	6.99	7.43	7.26	7.24	7.52	6.99	7.41	7.65	7.72	7.72	7.78	7.2	7.68	6.83	7.48	7.3	6.87	7.5	7.19	6.94	7.56	6.99	6.28	7.78	7.29	6.75	7.41	7.53	7.49	7.91	8.15	7.04	7.38	7.17	6.71	7.23	6.7	8.7	8.09	8.67	7.77	7.87	7.73	7.8	7.55	7.56	7.43	7.35	8.55
ANKRD1	2.69	2.65	2.79	2.76	2.46	2.96	2.54	2.74	2.6	2.36	2.49	2.73	2.65	3.01	2.67	2.62	2.72	2.44	3.03	2.54	2.65	2.31	2.85	2.61	2.62	2.7	2.61	2.73	2.86	2.73	2.92	2.77	2.76	2.68	2.6	2.5	2.75	2.64	2.55	2.49	2.81	3.91	2.41	2.86	2.67	2.74	2.75	2.7	2.61
ANKRD10	5.78	5.585	5.77	6.1375	6.065	6.2075	5.61	5.7125	6.4075	5.92	6.14	6.0275	6.1025	5.6075	6.1225	5.445	5.6575	5.8575	5.985	5.7475	5.6925	6.23	5.775	5.715	6.08	5.5375	6.1875	5.895	5.4025	5.955	6.2225	5.8	5.7625	5.6975	6.415	5.525	5.565	6.4325	6.44	5.8925	6.9075	6.5325	6.2025	5.66	5.4175	5.8825	6.055	5.9575	6.0225
ANKRD10-IT1	6.9	6.68	6.53	8.765	8.52	8.855	8.045	8.215	8.235	8.565	8.895	8.605	8.715	8.32	8.805	6.645	6.95	6.95	8.645	8.875	8.925	8.96	8.02	8.37	8.975	8.09	8.58	8.94	8.205	8.42	8.985	8.41	8.35	7.895	9.02	8.47	7.295	8.55	8.46	6.815	8.59	8.505	8.65	8.735	7.875	7.995	8.14	8.275	8.54
ANKRD11	7.10167	6.76333	6.72667	6.51667	6.63	6.495	6.4	6.66833	7.36333	6.84167	6.84333	6.44333	6.51	6.715	6.685	6.78167	6.845	6.79333	6.675	6.68	6.755	6.23167	7.11333	6.50833	7.10833	6.48167	6.50167	6.39167	6.69833	6.40667	6.74833	6.675	6.79333	6.39167	6.345	6.51	6.59	7.245	7.48667	7.10167	7.66167	7.63333	7.045	6.80833	7.22833	6.34	6.38667	6.58333	6.31167
ANKRD12	6.6675	7.02	7.1125	5.97	6.7575	6.71	6.1875	5.91	7.925	7.1975	6.8075	6.195	6.74	4.2275	5.9425	6.545	6.865	7.3375	6.02	6.4925	6.1775	5.6	4.945	6.5375	5.625	6.06	6.185	5.6925	5.94	4.8775	6.3325	6.3125	5.915	5.2725	5.5275	6.005	5.66	7.285	7.4175	6.74	6.735	7.2825	6.0625	6.7925	6.345	5.9975	5.8775	6.0225	5.3275
ANKRD13A	6.4	6.845	6.795	6.575	7.18	7.38	6.635	5.995	7.73	7.65	7.18	7.49	7.845	7.42	7.565	6.93	6.82	7.13	7.25	6.94	7.225	6.575	6.06	7.375	6.38	6.425	7.43	6.905	6.465	6.315	7.16	6.815	6.49	6.18	6.56	6.81	6.055	7.57	7.215	6.5	7.2	7.305	6.165	7.5	6.83	6.305	7.04	7.26	7.335
ANKRD13B	6.38	5.63	5.93	6.51	5.59	5.42	5.75	6.17	4.25	4.9	5.2	4.66	4.98	5.65	5.5	5.15	5.46	5.26	6.7	6.1	5.64	6.6	6.68	5.4	6.58	6.08	6.15	6.04	6.09	5.78	5.54	5.44	6.11	6.39	6.25	6.44	6.27	4.5	4.63	4.67	4.59	4.49	5.48	5.37	5.12	4.94	5.33	5.58	4.73
ANKRD13C	4.888	5.388	5.3	4.518	5.28	5.446	5.148	4.818	5.72	5.482	5.166	5.284	5.4	4.172	5.38	5.658	5.136	5.66	4.788	4.936	5.082	5.408	4.306	4.89	5.114	4.68	5.552	5.034	4.992	4.988	4.98	5.15	4.65	5.19	4.888	4.762	5.078	5.884	6.076	5.712	5.666	5.478	5.28	5.236	5.4	4.826	5.562	5.336	5.5
ANKRD13D	5.68	5.57333	5.53333	5.75333	5.72667	5.44667	5.37	5.57	6.04	5.13667	5.39333	5.09333	5.27	5.93	5.20333	5.75	5.64333	5.68	5.69	5.86	5.56333	5.62	6.05333	5.74	5.73333	5.63	5.36667	5.57333	5.51	5.58667	5.67	5.57667	5.13667	5.60667	5.4	5.82	5.75	5.28333	5.72667	5.01667	6.01333	6.15333	5.45333	5.20667	5.24	5.14333	5.35667	5.27333	5.13
ANKRD16	6.345	6.205	6.315	7.025	5.72	5.815	6.095	6.57	5.375	5.785	5.985	5.91	5.935	6.88	6.1	6.01	6.195	5.995	5.935	5.55	5.78	5.915	6.525	5.75	6.285	5.445	6.365	6.36	6.395	6.565	6.35	6.015	6.735	6.63	5.79	6.895	6.515	5.9	5.965	5.26	6.52	5.4	6.435	5.585	5.8	6.15	6.145	6.3	5.995
ANKRD17	8.38	8.385	8.37	8.46	8.445	8.295	8.215	8.535	8.515	8.505	8.345	8.205	8.205	7.585	8.26	8.145	8.39	8.365	8.23	8.57	8.415	8.29	7.68	8.12	8.1	7.81	8.19	8.365	8.05	8.02	7.805	8.745	8.17	8.105	7.79	8.34	7.92	8.655	8.655	8.33	8.555	8.6	9.065	8.435	8.32	7.83	8.085	8.06	8.305
ANKRD18A	4.025	3.77	3.66	3.185	3.785	3.485	3.6	3.345	3.15	3.675	3.465	3.695	3.15	3.27	3.295	3.46	3.985	3.425	4.37	3.485	3.91	3.875	4.15	3.365	3.535	3.41	3.63	2.99	3.245	3.535	3.795	2.97	3.58	4.08	2.695	2.82	4.1	3.785	3.58	3.085	3.605	3.665	3.06	3.48	3.715	3.16	4.25	4.34	3.12
ANKRD18B	3.66	3.73	3.43	3.39	4	3.68	4.13	3.82	3.58	3.54	3.43	3.5	3.58	3.66	3.59	3.41	3.67	3.53	3.79	3.68	3.78	3.81	4.14	4.08	3.82	3.5	3.78	4.13	3.87	3.68	3.26	3.8	3.74	4.01	3.7	3.46	3.44	3.88	3.71	3.59	3.7	3.49	4.42	3.85	3.59	3.73	3.69	3.89	3.73
ANKRD19P	6.24	5.56	6.06	5.04	5.09	5.06	5.45	5.08	5.16	4.91	5.06	5.22	5.37	5.74	5.33	5.81	5.82	6.06	5.82	5.28	5.32	5.39	6.34	5.69	5.61	5.69	5.18	5.29	5.12	5.04	5.29	5.15	5.15	5.33	5.33	5.33	5.14	5.23	5.47	5.34	5.28	5.18	5.07	5.12	4.97	5.05	5.35	5.3	5.28
ANKRD2	4.26	4.64	4.43	4.24	4	3.78	4.32	4.54	3.49	3.79	4.14	3.59	3.53	4.13	3.46	4.21	4.1	4.02	5.18	4.47	4.56	4.31	5.24	4.68	4.88	4.85	4.32	4.48	4.1	4.23	3.97	4.09	4.22	4.33	4.53	4.15	4.44	3.41	3.54	3.98	3.87	3.64	4.29	4.26	3.79	4.05	3.85	3.52	3.83
ANKRD20A11P	6.08	7.14	7.08	6.06	7.36	6.8	7.03	6.55	6.36	8.02	7.55	7.12	7.29	6.01	6.52	6.53	6.19	6.87	7.39	7.28	7.25	6.52	6.76	7.29	6.45	6.9	6.42	6.42	6.99	6.23	6.05	6.69	6.28	5.92	6.14	6.56	6.08	8.18	7.88	6.02	7.15	6.84	6.53	7.84	6.37	6.95	6.42	6.8	6.25
ANKRD20A12P	3.45	3.65	3.69	3.21	3.145	3.24	3.56	3.51	3.335	3.535	3.345	3.39	3.44	3.385	3.4	3.775	3.52	3.535	3.74	3.78	3.705	3.5	3.99	3.505	3.405	3.985	3.335	3.68	3.875	3.765	3.535	3.71	3.77	3.575	3.735	3.32	3.435	3.35	3.24	3.155	3.17	3.47	3.81	3.425	3.375	3.485	3.545	3.375	3.455
ANKRD22	9.915	9.445	8.17	8.015	7.455	8.465	8.19	9.06	7.825	7.995	8.33	7.715	7.71	9.125	7.8	7.205	9.695	7.905	7.645	7.505	7.3	8.42	8.79	7.05	8.955	8.835	8.19	7.785	8.32	8.455	8.355	8.215	6.875	9.03	7.77	9.3	9.055	7.89	9.045	8.63	7.245	8.325	8.71	7.96	9.67	8.36	8.895	8.9	8.135
ANKRD23	4.44	4.66	3.92	4.53	4.64	4.19	2.93	4.12	4.26	4.14	4.66	4.1	3.83	4.44	4.27	4.36	3.93	4.05	4.61	4.07	4.35	4.19	4.74	4.18	4.28	4.48	4.01	3.99	4.09	4.15	4.4	4.2	4.41	4.21	4.24	4.55	4.43	4.6	3.77	3.96	4.69	4.48	3.75	4.14	4.1	4.02	3.98	4.33	4.69
ANKRD24	4.96667	4.94333	4.77	4.48	4.27333	4.22	4.71333	4.53667	4.41667	4.53667	4.53333	4.23667	4.34	4.42333	4.28667	4.56	4.65333	4.56	4.61333	4.60333	4.75667	4.28	5.10333	4.55333	4.62	4.62	4.33667	4.58667	4.55667	4.85667	4.31667	4.46667	4.61667	4.71667	4.65667	4.51	4.56667	4.49333	4.23333	4.71	4.43333	4.41667	4.62	4.62333	4.48333	4.62333	4.13667	4.35	4.07667
ANKRD26	4.79	4.41	4.67	4.395	3.9	4.37	3.895	4.475	4.165	4.16	4.535	4.405	4.36	4.15	4.245	4.275	4.635	4.33	4.155	4.11	3.99	4.375	4.35	4.015	4.495	4.035	4.265	4.285	4.21	4.345	4.345	4.215	4.975	4.55	4.22	4.4	4.44	4.595	4.445	4.395	4.245	4.59	4.55	4.16	4.49	4.25	4.89	4.345	4.175
ANKRD26P3	3.42	3.54	3.49	3.48	3.08	2.91	3.49	3.64	3.3	3.28	2.89	3.13	3.28	3.49	3.45	3.46	3.53	3.65	3.47	3.23	3.51	3.07	3.54	3.41	3.13	3.99	3.09	3.38	3.44	3.2	3.32	3.48	3.43	3.74	3.13	3.55	3.24	3.2	3.14	3.62	3.22	3.39	3.23	2.97	3.3	3.48	3.7	3.33	3.48
ANKRD27	8.47	8.46	8.54	8.51	8.19	8.35	7.77	8.24	8.54	8.08	8.23	8.15	8.46	8.59	8.65	8.61	8.27	8.82	8.07	8.07	7.94	8.53	7.65	8.22	8.42	7.35	8.57	8.87	8.57	8.75	9.03	8	9.12	8.14	8.19	9.14	8.83	9.01	8.88	8.5	8.66	8.33	8.35	8.24	8.58	8.86	8.42	8.32	8.24
ANKRD28	6.3125	5.9275	5.9725	6.505	7.3025	6.8275	6.4525	6.6025	7.0375	7.3175	6.6525	7.915	6.6875	5.7925	6.5875	5.8125	6.1675	5.91	6.4175	6.645	6.24	7.165	5.745	6.3675	6.64	6.915	6.7325	6.545	6.445	6.3525	6.9575	6.4825	6.8425	6.6	6.3575	6.625	6.2875	7.0075	7.59	6.2575	7.0775	7.385	6.81	7.2875	6.2	6.715	6.7525	6.695	6.56
ANKRD29	2.89	3.38	3.375	3.825	3.895	3.44	3.145	2.805	5.175	3.65	3.19	3.945	4.425	3.125	3.29	2.945	3.81	3.885	3.13	3.525	3.055	3.25	3.025	3.93	3.035	3.095	2.75	2.875	2.785	3.01	2.86	3.165	2.83	3.645	3.11	3.955	3.065	3.325	3.09	2.73	2.67	3.44	3.825	3.245	3.085	4.485	3.22	3.18	3.565
ANKRD30A	2.66	2.89	2.89	2.55	2.69	2.47	2.61	2.91	2.86	2.82	2.9	2.69	2.65	2.71	2.75	2.46	2.53	2.75	2.87	3.04	2.91	2.81	2.52	2.92	2.74	3.06	2.61	2.75	2.76	3.04	2.97	2.99	3.11	3.43	2.77	2.78	3.13	2.69	2.54	2.6	2.65	2.7	2.89	2.7	2.38	2.76	2.64	2.87	2.79
ANKRD30B	2.6	2.815	4.175	2.435	2.765	2.335	2.555	2.49	2.32	2.385	2.43	2.27	2.275	2.57	2.315	2.42	2.36	2.705	2.615	2.48	2.195	2.47	2.44	2.865	2.325	2.42	2.37	2.535	2.215	2.395	2.395	2.52	2.37	2.4	2.395	2.25	2.32	2.895	2.475	2.355	2.15	2.195	2.39	2.47	2.365	2.405	2.36	2.265	2.35
ANKRD30BP2	2.49	2.75	2.76	2.88	2.8	2.68	2.79	2.69	2.67	2.6	2.51	2.77	2.98	3.09	2.74	2.82	2.51	2.61	3.36	2.8	3.05	2.7	2.41	2.65	2.8	2.83	2.63	2.97	2.53	3.09	2.69	2.63	2.78	3.1	2.58	2.38	2.64	2.46	2.49	2.77	2.62	2.57	2.6	2.62	2.6	2.94	3.07	2.72	2.54
ANKRD30BP3	2.83667	2.81667	2.83333	2.59667	2.91667	2.77333	3.05333	2.91	2.80667	2.82	2.93667	2.88333	2.81333	2.92667	2.78667	2.87	3.07	2.82667	2.79667	2.72333	2.82667	2.60333	3.03333	2.84	2.77667	2.93667	2.55	2.92	2.92667	3.11667	2.82333	3.12667	2.91	2.91333	2.85333	2.85667	2.77667	2.83333	2.73667	2.69333	2.54667	2.77	2.95333	2.93333	2.77	2.71333	2.91333	2.77333	2.95667
ANKRD31	2.53	2.82	2.76	2.85	2.56	2.74	2.51	2.91	2.55	2.65	2.67	2.7	2.62	2.8	2.75	2.64	2.72	2.59	2.98	2.62	2.53	2.69	3.48	2.52	2.5	2.71	2.61	2.81	2.95	2.51	2.88	2.83	2.72	2.58	2.83	2.83	3.15	2.89	2.66	2.81	2.78	2.69	2.8	2.75	2.42	2.72	2.56	3.09	2.62
ANKRD32	4.23	4.325	4.68	4.455	4.315	4.52	4.23	4.28	4.49	4.265	4.18	4.275	4.49	3.86	4.52	4.17	4.87	4.025	4.17	3.865	4.01	3.745	4.13	4.295	4.07	3.71	4.485	3.71	4.09	4.37	3.985	3.54	4.06	3.84	3.595	4.195	4.5	4.43	4.855	5.3	4.62	4.85	4.41	3.895	4.845	4.535	4.68	4.775	4.26
ANKRD33	3.16	3.09	2.93	3.24	3.05	3.1	3.53	3.28	3.56	3.49	3.07	3.39	3.27	4.01	3.13	2.96	3.14	2.79	3.24	2.63	3.27	3.3	3.38	3.15	3.17	3.3	3.2	3.2	3.14	4.08	3.71	3.2	3.01	3.55	3.1	3.13	3.49	3.3	3.2	3.32	3.24	3.23	3.61	3.28	3.53	3.43	3.4	3.12	3.25
ANKRD33B	5.09	5.18	5.94	5.37	5.02	5.06	5.47	5.08	5.59	5.3	4.95	5.36	5.3	5.69	5.18	5.65	5.97	5.52	5.14	5.37	5.32	5.16	5.53	5.75	4.89	5.24	4.85	5.42	5.66	5.49	5.32	5.72	5.41	5.66	5.28	5.18	5.31	5.36	5.37	5.22	5.2	5.98	5.06	4.96	4.85	5.3	4.97	5.18	4.94
ANKRD34A	4.45	4.4	4.31	4.45	4.45	4.29	4.87	4.68	4.29	4.59	4.41	4.97	4.5	4.51	4.49	5.21	4.16	5	4.33	4.87	5.1	4.55	5.08	5.34	4.83	5.24	4.59	4.94	4.82	4.67	4.77	4.87	5.03	4.49	4.89	4.66	4.63	3.82	3.96	4.25	4.39	4.51	4.54	4.65	4.16	4.43	4.53	4.78	4.33
ANKRD34C	2.74	2.77	2.8	2.84	2.7	2.67	2.88	2.97	2.77	2.66	2.66	2.85	2.77	3.06	2.86	2.59	2.9	2.9	2.41	2.89	2.52	2.52	2.71	3.02	2.65	2.72	2.49	2.87	2.75	2.86	2.52	2.68	2.68	2.98	2.99	2.48	2.75	2.62	2.69	2.82	2.7	2.73	2.72	2.69	2.89	3.17	2.74	2.63	2.84
ANKRD35	6.04	6.82	6.31	6.21	6.12	5.65	5.79	5.05	6.67	5.75	5.42	5.82	5.59	5.13	5.19	6.42	6.06	6.74	5.62	6.21	5.9	5.24	5.44	6.39	5.92	5.53	5.75	5.47	5.45	5.11	5.07	5.43	5.48	4.79	5.89	5.09	5.19	6.05	6.24	5.29	4.85	6.9	5.62	5.6	5.46	5.28	4.69	5.11	5.1
ANKRD36	3.465	3.505	3.345	3.51	3.735	3.33	4.07	3.7	4.08	3.765	3.585	3.655	3.485	2.855	4.045	2.965	3.39	3.595	3.745	3.815	3.625	3.365	3.215	3.46	3.385	3.2	3.35	2.86	3.69	3.13	3.505	3.15	3.485	3.51	2.81	3.38	3.75	4.8	4.785	4.68	4.075	4.26	3.345	3.695	4.42	3.57	3.48	3.19	3.96
ANKRD36B	6.18	6.19	5.51	7.78	8.2	8.1	7.34	8.06	8.66	8.09	8.24	7.74	7.71	5.95	8.27	4.47	5.95	6.09	8.01	8.63	8.43	7.58	6.99	8.11	7.3	7.18	7.04	6.79	7.55	7.21	8.06	6.92	7.74	7.36	6.43	7.82	6.58	9.06	9.36	7.7	8.01	9.43	7.25	8.28	8.62	7.24	6.58	6.63	7.95
ANKRD36BP2	3.99333	4.08	3.54667	4.28	5.78	4.64333	4.92667	3.57	3.33667	5.25667	5.13	5.12667	4.51667	3.23667	4.25	3.99	3.35	4.08333	4.3	4.39	4.59333	3.97333	3.38667	5.07667	3.95333	4.52667	4.34	3.43333	4.08667	3.37333	4.40333	4.65667	3.79333	4.58	4.24667	4.24667	4.34667	5.56	5.61333	3.34667	5.29	4.93333	3.77333	4.47	4.02333	4.44333	4.24667	4.23	4.84
ANKRD36C	2.45	2.85	2.64	3.48	3.51	3.11	3.47	2.98	2.87	3.39	3.12	3.08	3.13	3.04	3.22	2.76	2.64	2.92	3.52	3.63	3.26	3.17	3.35	3.21	3.7	3.04	3.05	3.13	3.05	2.9	3.13	3.05	3.02	3.55	3.16	2.92	3	3.07	3.67	3.22	2.93	3.2	3	3.14	3.8	2.89	3.08	2.9	3.58
ANKRD37	5.775	6.21	6.05	6.11	5.375	5.08	5.36	5.705	5.54	5.515	5.675	5.61	5.07	5.035	5.365	5.52	5.495	5.705	4.91	5.305	5.375	4.945	5.41	5.665	4.67	6.485	5.365	5.95	4.845	5.695	5.265	5.255	4.575	5.6	5.085	5.05	5.67	5.395	5.745	6.445	4.97	5.16	6.8	5.425	4.99	5.33	5.495	5.445	5.065
ANKRD39	6.76	6.76	6.81	6.63	5.9	6.29	7.38	6.76	6.29	6.28	6.68	6.21	6.3	7.83	6.42	6.38	7.03	6.44	6.13	5.56	6.04	6.53	6.21	6.01	6.52	6.29	6.48	6.54	6.32	7.09	6.85	6.66	6.45	7.52	6.8	6.88	7.71	6.6	6.52	7.52	7.3	6.14	7.07	5.98	7.09	6.79	6.81	6.61	6.41
ANKRD40	5.77667	5.63333	5.66667	5.41	5.42	5.65333	5.34	5.41667	5.68333	5.25	5.17667	4.87667	5.23	5.55333	5.38333	5.64333	5.67	5.79	5.34667	5.13333	5.27	5.56333	5.38667	5.23	5.23	5.05333	5.27333	5.87333	5.42	5.33333	5.42333	5.01667	5.04333	5.38333	5.56333	5.24333	5.58333	5.52	5.55333	5.88667	5.22	5.43333	5.25333	5.22	5.04667	5.39333	5.54	5.48667	5.32333
ANKRD44	4	4.238	4.236	4.458	4.78	4.752	4.566	3.446	5.452	4.628	4.508	4.71	4.534	3.894	4.684	4.45	4.45	4.476	3.948	4.158	4.094	3.844	3.628	5.136	3.964	4.048	4.316	4.184	3.936	3.662	4.192	4.492	4.16	3.932	4.506	3.88	4.438	4.634	4.796	4.386	4.74	5.118	3.806	4.542	4.486	4.174	4.146	4.132	4.628
ANKRD44-IT1	2.87	2.7	2.79	3.1	2.92	2.96	3.06	2.75	2.78	3.02	2.77	3	2.56	2.74	2.67	2.8	2.69	2.56	2.69	2.61	2.98	2.65	3.01	3.19	3.06	2.82	2.77	2.66	2.62	2.77	2.74	2.86	2.5	2.82	3.08	2.85	2.51	2.76	2.65	2.5	2.79	2.61	2.69	3.06	2.96	2.9	2.32	2.72	2.78
ANKRD45	2.74	2.75	2.78	2.69	2.64	2.65	2.87	2.63	2.86	2.72	2.63	2.9	2.82	2.86	2.45	2.83	2.93	2.94	2.8	3.11	2.77	2.61	2.88	2.7	2.79	2.97	2.69	2.7	2.55	2.67	2.69	3.04	2.83	2.64	2.65	2.49	2.71	2.56	2.58	2.89	2.64	2.69	2.93	2.64	2.64	2.56	2.61	2.69	2.66
ANKRD46	8.09	7.64	7.8	6.55	6.88	6.98	6.61	6.88	7.17	7.09	6.85	7.69	7.23	7.36	8.78	7.59	7.22	7.88	6.31	5.91	6.54	7.79	5.73	6.8	6.84	5.59	7	7.2	7.55	7.47	7.09	7.24	7.85	7.23	7.96	7.1	6.49	7.77	7.41	7.93	7.92	7.48	7.61	6.89	6.3	7.82	7.7	7.68	7.65
ANKRD49	8.21	8.89	9.07	8.24	8.38	8.55	8.25	8.13	8.11	8.45	8.6	8.01	8.41	7.64	8.94	8.05	8.46	8.68	8.73	8	8.2	8.49	7.93	8.84	8.4	7.94	8.71	8.46	8.56	8.36	8.65	8.48	8.73	8.24	8.35	8.56	8.34	8.72	8.46	8.22	8.8	8.48	8.2	8.48	8.29	8.96	8.38	8.36	8.41
ANKRD50	5.64	5.77333	5.53667	5.18667	5.53333	5.23333	5.26667	4.97	6.36333	5.51333	5.53	5.82	5.8	4.94333	5.39	5.40333	5.69333	5.84333	5.24	5.36	4.78	5.01	4.97	4.97333	5.41333	5.08333	5.55	5.19333	5.48333	5.12	4.93	4.86667	5.05	5.11333	4.66	5.18333	4.99	6.15333	6.38	5.58333	5.98667	6.29	5.72667	5.65333	5.22333	5.11333	5.46667	5.51667	5.84667
ANKRD52	7.28	7.47	7.34	7.83	7.61	7.05	7.32	7.47	6.85	7.06	6.9	7.1	7.02	7.61	6.89	7.62	7.81	7.29	7.7	7.72	7.67	7.6	7.7	6.97	7.55	7.44	6.84	7.32	7.05	7.22	7.26	7.2	7.06	7.03	6.95	7.34	7.15	6.49	6.58	6.49	6.9	6.61	6.95	7.01	6.55	6.83	7.2	7.1	6.62
ANKRD53	4.27	4.585	4.375	4.305	4.345	4.065	4.535	4.6	3.975	4.18	4.54	4.155	4.095	4.285	4.165	4.35	4.225	4.075	4.41	4.365	4.32	4.39	4.68	4.72	4.43	4.615	4.245	4.58	4.54	4.085	4.485	4.43	4.405	4.61	4.725	4.405	4.32	4.065	3.985	4.16	3.875	4.045	4.325	4.65	3.965	4.205	3.94	4.125	4.085
ANKRD54	5.37	5.505	5.46	4.94	5.125	4.98	5.355	5.17	5.07	5.32	5.02	4.87	4.785	5.395	4.775	5.335	5.045	5.335	5.455	5.23	5.38	4.945	5.03	5.16	4.91	5.225	5.05	5.5	5.29	5.02	4.925	4.83	5.06	5.445	4.94	5.14	5.61	5.19	5.215	5.38	5.36	5.1	5.065	5.115	5.385	5.09	5.07	4.93	4.715
ANKRD55	3.01	3.25	3.03	2.87	3.03	3.16	3.24	3.12	3.01	3.17	3.03	3.44	3.5	3.65	3.43	3.22	3.54	3.41	3.02	3.24	3.05	2.96	3.28	3.48	3.1	3.03	2.88	3.12	3	3.26	3.13	3.33	3.31	3.12	3.13	3.09	3.65	2.76	3.04	3.13	2.92	3.08	3.26	3.18	3.2	3.33	3.39	3.14	3.17
ANKRD6	3.2	4.235	3.85	3.23	4.27	3.66	3.46	2.77	5.965	4.005	3.53	4.125	4.255	3.165	4.045	4.235	4.06	4.825	3.555	3.53	3.355	3.88	3.03	3.975	3.11	2.885	3.12	2.995	3.085	3.14	3.19	2.845	3.07	3.07	3.155	3.095	2.975	3.945	3.915	4.36	3.28	5.98	3.33	3.405	3.285	3.625	3.42	3.575	3.655
ANKRD60	3.48	3.79	3.59	3.41	3.45	3.42	4	3.89	3.75	3.63	3.79	3.45	3.4	3.89	3.39	3.71	3.78	3.56	3.5	3.75	4.11	3.58	4.34	3.71	3.66	3.72	3.19	3.64	3.65	4.07	3.53	3.55	3.89	4.02	3.85	3.67	3.54	3.29	3.16	3.69	3.86	3.4	3.69	3.57	3.72	3.4	3.76	3.98	3.49
ANKRD65	4.71	4.89	4.77	4.41	4.85	4.405	4.595	4.545	4.675	4.765	4.83	4.69	4.465	4.695	4.77	4.93	4.7	5.135	4.58	4.98	4.605	4.405	4.71	5.275	4.695	4.61	4.35	4.675	4.605	4.48	4.47	4.69	4.545	4.48	4.76	4.57	4.595	4.725	4.78	4.745	4.505	4.835	4.725	4.87	4.695	4.67	4.5	4.445	4.465
ANKRD7	2.42	2.41	2.21	2.28	2.49	2.37	2.83	2.64	2.53	2.66	2.3	2.58	2.58	2.79	2.53	2.3	2.43	2.2	2.59	2.96	2.45	2.39	2.59	2.35	2.42	2.38	2.52	2.26	2.72	4.04	2.42	2.89	2.88	2.48	2.64	2.66	2.24	2.61	2.44	2.73	2.25	2.66	2.44	2.35	2.43	2.67	2.42	2.35	2.64
ANKRD9	7.08333	7.05667	7.18667	7.09667	6.87667	6.62333	6.66667	6.83	6.31333	6.66	6.74	6.51333	6.56	6.88667	6.38	7.36667	6.25333	7.37	6.92667	7.02	7.49	6.06667	6.53333	6.91667	6.68	7.04333	6.39667	6.35333	6.35	6.81667	6.34667	7.17	6.22667	6.23667	6.8	6.47333	5.89	7.06333	6.98	6.44333	6.85	6.3	6.5	6.96	6.50333	6.59	6.72	6.73	6.82667
ANKS1A	8.6	8.61	8.38	8.28	8.22	8.39	7.91	8.31	8.7	8.1	8.34	8.21	8.21	8.85	8.06	8.63	7.51	8.62	8.33	8.36	8.05	8.27	8.18	8.02	8.57	7.74	9.01	8.33	8.07	8.25	8.3	8.4	8.86	8.25	8.57	8.42	7.95	8.47	8.58	8.28	9.27	8.37	8.24	8.18	8.4	8.58	8.58	8.39	8.2
ANKS1B	2.806	2.95	2.736	2.824	2.79	2.686	2.752	2.626	2.592	2.71	2.666	2.628	2.702	2.748	2.516	2.884	2.8	3.002	2.786	2.68	2.716	2.754	3.008	2.672	2.798	2.736	2.64	2.626	2.652	2.706	2.8	2.62	3.002	2.74	2.704	2.666	2.74	2.594	2.726	2.612	2.594	2.454	2.708	2.612	2.598	2.612	2.664	2.516	2.536
ANKS3	6.47	5.91	5.85	6.66	6.28	5.86	6.03	6.22	6.1	5.88	6.08	5.5	5.57	5.61	5.51	6	6.23	6.03	6.26	6.44	6.09	5.98	6.77	6.22	6.28	6.21	6.09	6.22	5.68	6.08	6.18	6.22	6.08	5.96	6.35	6.58	6.35	6.06	6	6.29	6.82	6.78	5.97	5.87	5.92	5.9	5.68	6.01	5.87
ANKS4B	6.1	6.07	5.87	5.34	5.73	5.52	5.98	5.18	3.97	6.27	6.15	5.08	5.68	5.07	5.31	5.47	5.13	5.23	6.02	6.14	5.92	5.17	5.95	5.82	5.21	6.02	5.9	5.34	5.68	5.92	5.17	5.68	5.86	5.5	5.06	5.78	5.62	5.41	5.32	5.33	4.95	4.04	5.37	6.3	6.48	6.57	5.51	5.76	6.08
ANKS6	5.185	4.7025	4.735	5.26	4.4	4.535	4.62	4.8525	4.5825	4.1925	4.565	4.4525	4.63	5.0475	4.9925	4.43	4.8625	4.58	4.835	4.48	4.6925	4.9	4.955	4.4425	4.8775	4.5125	4.9175	4.3275	4.505	4.5925	4.665	4.4975	4.505	4.9425	5.02	4.9525	4.8575	4.48	4.665	4.995	4.79	4.745	4.7525	4.455	5.4475	4.8575	4.375	4.355	4.695
ANKUB1	3.03667	2.97	3.07	2.91	2.97333	2.89	3.15667	3.17333	2.91	3.04	2.88333	3.02	2.97333	3.01333	2.93333	3.01333	3.12	3.19667	3.02667	3.02	3.06667	2.89333	2.87	3.03	2.90333	3.36333	2.86333	3.10667	3.03333	3.33667	3.01	3.03333	3.11667	3.32	3	2.83667	3.12333	2.97667	2.93667	3.15667	2.97	2.98333	3.11	3.02	2.99	3.13	3.15333	3.02667	3.14333
ANKZF1	7.68	7.21	7.09	7.54	7.68	7.18	6.94	7.16	7.16	7	7.39	6.92	6.95	7.54	7.3	7.15	7.04	7.32	7.5	7.14	7.29	7.16	7.28	7.53	7.47	7.31	7.27	7.13	6.89	7.14	7.2	7.41	7.07	7.44	6.91	7.55	6.92	7.39	7.15	7.66	7.47	7.2	7.3	7.06	7.31	6.9	7.18	7.13	7.39
ANLN	8	5.555	8.35	8.07	5.42	7.22	6.415	7.92	6.76	5.915	6.84	7.1	6.69	7.145	8.24	5.55	8.435	5.635	6.785	5.6	4.945	8.78	7.53	5.095	8.265	6.535	8.62	6.725	7.895	8.125	7.52	6.675	8.695	7.955	6.985	7.6	7.75	6.055	7.36	7.45	7.87	7.535	8.3	5.435	8.345	7.72	8.015	7.795	5.86
ANO1	5.225	4.95	4.85	6.59	5.2	5.695	5.265	5.71	6.745	4.875	5.105	5.855	5.09	3.65	5.03	4.875	6.33	5.725	5.125	5.69	5.225	4.7	5.1	6.21	4.595	4.485	4.87	4.115	4.135	4.28	5.255	6.91	4.945	4.94	5.67	5.805	4.37	5.615	5.255	6.255	5.48	6.275	5.725	4.835	6.17	5.91	5.875	5.68	5.25
ANO10	8.16	8.5	8.15	7.69	7.85	7.87	8.01	8.17	7.36	7.78	8.07	7.52	7.63	7.49	7.51	8.28	7.65	8.3	8	8.08	8.29	7.64	7.44	8.17	8.27	8.24	7.68	7.56	7.26	7.5	7.53	8.02	7.32	7.2	7.96	7.82	7.78	7.49	7.53	7.52	7.96	7.09	7.53	8.36	6.8	7.63	7.83	7.64	7.92
ANO2	3.955	3.925	4.045	3.475	3.33	3.54	3.9	3.59	3.79	3.445	3.685	3.705	3.63	4.03	3.62	3.78	3.68	4.025	4.035	3.66	3.89	3.64	4.045	3.5	3.54	4.115	3.54	3.67	3.755	3.72	3.785	3.685	3.875	3.995	3.845	4.045	3.755	3.49	3.225	3.69	3.555	3.505	3.62	3.545	3.355	3.735	3.61	3.655	3.72
ANO3	2.74	2.4	2.55	2.71	2.69	2.59	2.47	2.88	2.75	2.66	2.41	2.88	2.74	3.38	2.78	2.72	2.66	2.77	2.35	2.59	2.66	2.59	2.75	2.81	2.72	2.55	2.67	2.68	2.75	2.83	3.05	2.83	2.88	2.95	2.63	2.34	2.66	2.57	2.4	2.9	2.89	2.8	2.82	2.43	2.69	2.69	3.12	2.84	2.8
ANO4	3.12	2.99	3.16333	3.14333	2.99667	2.74667	3.23	2.99	2.89667	2.95333	2.74667	3.08	3.03	3.26	2.91	3.05333	3.17	3.12	3.1	3.02667	3.00667	2.77667	3.24	2.94	2.97667	3.05333	2.81667	3.24333	3.12667	3.04333	2.89333	3.02333	3.07667	3.11667	3.11667	3.13	3.13	2.88333	2.80667	2.96	2.77667	3.03	2.86667	2.81667	2.85	2.95667	3.11667	3.10333	3.02
ANO5	5.01	6.93	5.91	3.31	5.81	5.45	5.45	3.3	6.14	6.05	5.35	6	6.17	3.92	5.43	6.54	4.37	7.34	5.69	5.03	6.05	4.27	4.43	5.34	4.1	5.13	4.37	3.49	4	3.85	4.12	4.21	3.66	3.64	4.49	3.78	3.81	6.77	6.54	3.24	3.46	4.33	3.5	6.02	3.89	5.61	5.09	4.72	3.95
ANO6	5.595	5.265	5.66	5.825	5.765	5.815	5.735	5.955	6.28	5.6	5.705	5.97	5.995	5.945	5.74	5.665	6.185	5.725	5.355	5.595	5.305	6.135	5.765	5.485	5.18	5.04	5.675	5.91	6.08	5.83	6.15	5.99	5.685	5.755	5.75	5.85	5.605	5.955	5.68	5.595	6.105	6.31	5.75	5.44	5.735	5.88	6.115	6.205	5.81
ANO7	5.97	6.99	5.97	6.37	7.01	6.47	6.85	7.42	6.13	7	6.65	7.24	7.12	6.16	6.63	7.01	5.85	7.03	6.94	7.57	8.09	5.89	6.5	7.61	6.2	7.01	6.39	6.51	6.63	6.48	6.34	6.82	6.52	6.64	6.52	6.56	6.57	6.25	5.51	7.16	5.73	5.24	5.9	7.06	6.43	6.05	6.8	6.76	7.87
ANO8	5.1	4.75	5.15	5.89	5.87	5.13	5.45	5.89	5.34	5.56	5.47	5.53	5.22	5.93	5.29	5.39	5.22	5.08	5.34	5.47	5.63	5.28	5.52	5.4	5.8	5.49	5.09	5.38	5.38	6.15	5.59	6.04	5.74	5.34	5.49	5.36	5.03	4.88	5.22	5.07	5.32	5.41	5.64	5.03	5.87	5.22	5.28	5.48	5.25
ANO9	7.42	7.26	7.37	7.92	7.59	7.29	7.53	7.69	6.1	7.22	7.9	6.89	7.41	8.46	7.27	7.12	6.85	7.36	8.56	7.97	8.11	7.93	8.84	7.9	8.87	7.87	7.58	7.82	7.7	7.71	8.16	8.79	8.13	7.8	7.53	8.5	7.9	7.41	7.67	6.86	8.21	7.14	8.21	7.12	6.57	7.73	8.15	7.9	7.27
ANP32A	8.14333	7.92667	8.13667	7.69333	7.91667	8.23333	8.10667	8.18333	8	8.24667	8.26667	7.78	7.68333	7.55333	7.81	7.86333	8.22	7.85667	7.50333	7.47667	7.90333	7.85333	7.24333	7.82667	7.72667	7.35	7.99333	7.57333	7.75	8.18	7.68667	8.26333	7.82333	8.02	7.65333	9.58333	7.99667	8.49	8.36667	8.32667	8.51	8.08333	8.44	8.30667	9.22333	8.58667	8.32333	8.15667	8.13667
ANP32A-IT1	2.71	2.94	2.91	3.38	3.39	3.64	2.63	2.71	3.43	3.38	3.2	2.96	3.86	3.55	3.21	2.67	2.41	2.74	2.58	2.95	3.71	3.04	2.74	3.35	3.27	3.06	3.31	2.87	2.77	3.17	3.18	3.52	2.88	2.61	3.35	5.13	2.65	3.31	2.77	2.74	2.89	3.07	2.93	3.04	3.55	3.29	3.46	3.71	4.22
ANP32B	11.26	10.715	11.035	11.13	10.58	10.88	10.61	11.06	10.745	10.68	11.01	10.68	10.58	10.695	11.215	10.78	10.915	10.74	10.45	10.155	10.48	10.63	10.585	10.525	10.855	10.085	11.095	10.87	11.05	11.06	10.935	10.875	11.165	10.915	11.01	10.83	10.87	11.16	10.945	11.23	10.895	10.97	11.195	10.735	11.49	11.035	10.395	10.495	10.755
ANP32C	3.44	3.17	3.45	3	2.71	2.72	3.12	2.82	2.7	2.89	2.66	2.96	2.68	2.92	2.57	2.99	2.97	3.11	3.28	2.93	3.29	3.24	3.95	2.68	2.94	3.21	2.83	3.34	2.95	3.19	2.8	2.86	2.75	3.46	3.08	3.6	2.99	2.85	2.93	2.87	3.05	2.87	3.1	2.92	2.96	3.14	3.46	2.92	2.42
ANP32D	2.91	2.63	3.01	2.86	3	2.7	3.13	3.02	2.77	2.71	2.82	3.1	3	3.65	2.88	2.61	2.78	2.58	3.06	3.24	3.09	2.94	3.3	3.1	3.13	3.21	3.06	3.03	2.89	3.24	2.75	3.05	3.25	3.28	2.86	2.84	3.27	2.57	2.4	2.8	2.75	2.82	2.93	2.74	2.76	2.74	3.11	3.22	2.79
ANP32E	6.85667	6.30667	7.51333	8.54333	7.37667	8.08	7.90667	8.32	6.81333	7.82667	7.77	8.32667	7.75	6.08	8.95	6.80667	7.92667	6.21667	6.25	6.68	6.69333	7.87	6.51333	7.57333	8.49	7.13667	8.35667	8.21667	6.62	7.52333	8.22667	8.66333	8.96667	8.24333	8.37333	7.84	8.57333	6.87667	7.53333	7.73	8.36	7.23667	8.32667	7.50667	8.6	8.29667	8.27667	8.09	7.69
ANPEP	4.54	5.09	4.75	4.25667	4.52333	4.47333	4.99	3.81667	5.11	5.15667	4.47333	4.05	4.54333	4.47	3.97333	4.81	4.64	5.13333	4.66333	4.67333	4.99333	3.91667	3.77667	4.44667	4.22	4.09	4.12333	3.73667	3.89667	3.98667	4.13667	4.98	4.06667	4.83667	4.13667	4.1	4.41	4.58333	4.37667	4.71667	4.35333	4.95	3.89333	4.69667	3.69333	4.33667	5.16667	5.36	5.43333
ANTXR1	5.46333	5.455	5.425	5.875	5.42667	5.36167	5.61	4.78333	5.735	5.325	5.21833	5.815	5.795	5.445	5.25167	5.32833	6.11333	5.39667	5.05333	5.67167	4.98833	5.38333	5.29167	5.25167	5.545	5.30833	5.09333	5.49167	5.545	5.20833	5.34667	5.17833	5.60167	5.19833	5.52333	5.74667	5.59167	5.18833	5.24833	5.025	5.06	6.72333	5.485	5.075	5.05333	5.27167	5.46833	5.45	4.98333
ANTXR2	6.5	6.6175	6.055	5.965	6.7175	6.485	6.0525	5.7175	6.7825	6.7725	6.2925	6.3825	6.8275	5.3575	6.0925	6.335	6.0875	6.55	5.9125	6.42	6.305	5.635	5.8725	6.285	5.83	6.4275	6.2725	5.4325	5.685	5.5575	5.6925	5.58	5.1975	5.075	5.705	5.85	5.825	6.3075	6.4425	5.8075	5.625	6.525	5.6975	6.5475	6.595	5.8675	5.9025	5.9425	6.49
ANXA1	7.63	6.32	6.64	6.64	7.855	6.975	6.33	6.875	7.89	6.475	6.165	7.465	6.21	5.275	5.86	6.17	7.57	6.52	5.525	6.73	5.555	6.15	5.785	6.55	6.465	7.71	5.885	6.455	6.41	5.8	6.29	5.985	5.875	6.455	6.235	6.31	6.275	6.025	8.04	6.475	5.815	8.835	6.86	5.765	8.27	6.765	6.535	5.74	5.475
ANXA10	3.52	3.69	3.97	3.19	3.3	3.67	3.85	3.85	4.63	3.46	3.47	7.78	3.61	4.06	3.75	3.51	3.65	3.87	3.61	3.37	3.63	3.35	3	3.49	3.22	4.71	3.8	3.65	3.98	4.12	3.99	6.84	3.65	3.78	5.88	3.72	3.62	3.69	3.45	4.24	4.32	8.78	3.34	3.39	8.92	3.7	3.4	3.92	3.52
ANXA11	8.51333	8.73667	8.64667	8.98667	8.69333	8.48333	8.41	7.85	8.86667	8.77333	8.58	8.65333	8.78	9.02	8.62	9.07333	8.21333	9.01	8.82667	9.10333	9.03333	8.58333	8.52	8.79	8.61333	8.60333	8.56667	8.32333	8.05333	8.5	8.74333	8.60333	8.25667	8.21	8.50667	8.63333	8.42667	8.93333	8.86667	7.5	8.78667	8.81667	8.29667	8.72	8.84333	8.27333	8.37667	8.39667	8.60333
ANXA13	7.12	8.85	7.57	5.19	7.63	7.37	7.88	7.66	7.94	8.24	8.49	9.69	7.85	5.72	7.55	8.08	6.17	8.83	7.95	7.74	7.97	6.99	5.12	7.6	5.82	6.9	7.14	6.1	8.09	6.39	6.99	9.68	6.74	6.45	8.54	5.39	6.03	8.17	7.29	10.01	4.59	5.36	6.49	8.57	10.85	6.78	7.29	7.14	9.27
ANXA2	11.3175	11.0225	10.7575	10.35	10.0725	10.555	10.32	10.63	10.4275	10.1925	10.46	10.2725	10.2325	10.1225	10.26	10.51	11.345	10.415	10.0725	10.0825	9.9575	10.04	10.325	10.1525	10.4575	10.66	10.305	10.2225	10.02	10.2675	10.51	10.57	10.0125	10.6425	10.3525	10.5025	10.7675	10.1	10.6475	10.155	10.1675	10.845	10.2225	10.4625	11.43	10.6075	10.59	10.53	9.8075
ANXA2P1	5.1	4.75	4.46	4.3	3.79	4.36	4.91	5.38	4.86	4.36	4.41	4.35	4.43	4.22	4.5	4.2	4.45	4.23	4.25	4.04	4.63	3.93	4.11	3.88	4.33	4.08	4.12	4.84	4.67	5	5.34	5.16	4.51	5.07	4.79	4.62	4.87	4.58	5.6	4.75	4.48	5.35	4.6	4.26	5.95	5.32	5.12	4.69	3.63
ANXA2P2	10.84	10.43	10.51	10.3	10.17	10.56	10.56	11.04	10.83	10.45	10.75	10.67	10.4	10.24	10.58	10.4	11.04	10.23	10.1	10.14	10.05	9.99	10.36	10.14	10.49	10.78	10.41	10.51	10.43	10.79	10.84	11.05	10.37	10.9	10.51	10.74	11.04	10.5	11.08	10.24	10.39	11.08	10.37	10.56	11.42	10.96	10.87	10.8	9.99
ANXA2P3	5.81	6.1	5.7	6.07	6.04	5.95	6.95	6.92	6.13	5.94	6.32	5.86	5.88	6.2	5.95	5.8	6.46	5.59	5.57	5.58	5.92	5.99	5.59	5.99	5.96	6.11	5.85	6.36	6.24	6.8	7.26	7.06	6.38	6.98	6.67	6.62	6.96	5.84	6.14	6.15	6.13	5.92	6.27	5.99	6.27	6.31	6.21	6.28	5.77
ANXA2R	5.38	5.67	5.63	5.31	5.69	5.23	5.38	4.92	6.2	5.68	5.3	4.96	5.58	5.25	4.89	5.77	5.68	6.04	4.9	5.04	5	4.76	4.72	6.17	4.68	5.69	4.74	4.98	5.14	5.12	5.04	5.09	4.98	4.7	5.21	4.03	5.59	5.33	5.16	6.94	4.94	5.93	4.98	5.51	6.08	5.18	5.23	5.06	4.98
ANXA3	9.57	8.28	9.2	9.51	7.96	8.56	8.76	10.03	9.29	8.24	9.26	8.35	8.6	8.05	8.66	8.14	9.52	8.35	8.26	8.2	7.54	8.73	9.3	8.03	9.38	9.2	9.06	10.07	9.05	10.05	9.5	8.6	8.76	9.91	8.74	9.39	10.23	8.16	9.25	10.33	9.41	8.91	9.94	8.94	9.8	10.03	8.92	8.87	9.41
ANXA4	11.145	10.85	10.895	10.855	10.46	11.23	10.835	10.91	10.49	11.03	11.395	10.925	10.85	10.48	10.835	10.63	10.945	10.505	10.66	10.69	10.705	10.61	10.875	10.505	10.76	11.15	11.195	10.67	10.775	11.205	11.285	11.83	10.745	10.955	11.25	11.125	10.58	10.445	11.225	11.76	11.64	10.84	10.89	11.1	11.755	11.565	11.31	11.345	10.425
ANXA5	11.14	10.74	10.51	10.31	10.27	10.4	10.63	9.68	11.64	10.16	10.31	10.71	10.24	9.81	9.71	10.77	11.36	10.61	9.61	10.6	9.62	10.11	9.44	9.99	10.06	10.22	10.04	9.43	10.55	10.06	9.97	9.93	10.02	10.31	9.84	10.2	10.63	10.08	10.55	10.18	10.2	11.54	10.52	10.09	9.58	10.15	9.85	9.68	10.02
ANXA6	6.495	5.95	6.01	5.775	6.325	6.04	6.07	5.405	6.085	5.585	5.58	5.85	5.78	5.85	5.5	5.94	6.555	6.225	5.42	6.09	5.45	5.965	6.235	6.25	5.87	6.18	5.555	6.08	6.09	5.935	6.38	5.74	6.395	5.99	6.165	5.915	6.56	5.435	5.64	6.05	5.695	6.365	5.475	5.475	5.04	5.72	5.445	5.465	5.45
ANXA7	9.22	9.47	9.64	9.475	9.22	9.51	9.445	9.615	9.745	9.585	9.395	9.365	9.41	9.185	9.49	9.59	9.445	9.58	9.085	9.05	9.395	9.28	8.525	9.245	8.935	9.17	9.325	9.53	9.32	9.45	9.62	9.53	9.525	9.04	9.415	9.095	9.565	9.74	9.89	9.375	9.71	9.43	9.425	9.505	10.05	9.125	9.075	9.125	9.61
ANXA9	5.965	4.01	4.695	4.535	4.08	3.685	5.15	4.655	4.02	3.855	4.105	4.075	4.385	5.345	5.475	4.1	4.43	4.175	4.515	4.195	3.675	4.88	4.755	4.155	5.135	4.405	4.645	5.79	5.7	5.06	6.26	4.215	6.87	4.945	5.64	5.505	5.335	3.835	3.975	5.445	4.445	4.48	5	3.67	4.535	5.475	4.64	4.485	4.07
AOAH	7.27	7.27	7.72	6.82	7.25	7.73	6.82	5.68	7.03	6.15	6.21	6.62	6.53	6.9	6.31	7.13	7.33	7.4	6.42	6.19	6	6.74	6.72	6.9	8.4	6.08	6.88	5.92	7.67	6.99	6.88	6.3	6.76	6.85	5.9	7.1	7.05	6.72	6.86	6.97	7.23	6.52	7.24	6.32	6.19	7.32	6.51	6.28	7.47
AOC1	9.8	11.12	9.9	9.66	10.9	10.07	10.38	9.98	9.18	10.82	10.62	10.35	10.37	10.37	9.69	11.35	8.42	10.68	11.27	11.98	12.06	9.84	8.73	10.74	9.51	10.82	10.05	9.12	9.05	9.9	8.68	10.45	9.12	9.19	10.22	9.45	9.07	10	10.19	8.96	8.86	8.15	9.03	11.14	8.63	9.81	9.3	9.32	9.45
AOC2	3.95	3.75	3.5	3.92	3.75	4.41	4.16	4.02	4.31	3.73	3.78	3.81	3.99	4.21	3.88	3.87	4.03	4.04	3.74	4	3.86	4.3	4.35	3.82	4.01	3.83	3.58	3.83	4.47	4.75	3.86	4.42	4.41	4.66	3.97	3.97	4.31	3.88	3.97	3.9	3.81	4.7	3.6	3.89	3.69	4.37	3.88	3.8	3.87
AOC3	6.28	7.25	6.57	4.74	7.31	7.16	6.8	5	8.79	7.51	7.07	7.46	7.02	4.61	5.6	7.34	6.65	8.35	6.49	7.5	6.4	6.1	4.91	7.37	6.26	5.87	5.89	4.89	5.21	5.07	5.26	6.28	5.33	4.95	5.99	4.93	5.85	7.62	7.55	5.08	5.58	8.6	5.45	7.17	5.79	6.19	5.85	5.77	5.98
AOC4P	5.27	4.81	4.94	4.39	4.46	4.67	5.07	5.02	4.59	4.55	5.17	4.42	4.3	4.52	4.09	5.14	5.33	4.54	5.18	4.62	5.1	4.84	5.1	4.98	4.73	5.25	4.5	5.03	4.53	5.16	4.56	4.81	4.67	5.12	4.88	4.51	4.91	4.43	4.46	4.49	4.57	4.7	4.84	5.22	4.28	4.78	4.24	4.48	4.4
AOX1	4.215	5.335	4.085	3.885	4.525	4.985	4.405	4.15	4.67	4.315	3.675	4.865	5.205	4.455	4.06	5.38	5.405	5.345	4.15	5.19	3.62	5.26	4.85	4.525	4.19	4.34	3.895	4.32	4.465	4.415	4.44	4.295	4.655	4.435	4.865	4.515	4.28	4.22	3.935	3.91	4.19	4.475	3.99	4.29	4.185	5.085	4.33	4.74	4.35
AOX2P	3.54	3.48	2.9	3.4	4.2	3.83	4.04	4.13	3.67	3.88	3.94	3.99	3.75	3.85	3.82	3.42	3.34	3.5	3.99	3.84	4.27	3.62	4.53	3.91	3.92	4.11	3.54	3.71	3.97	4.17	4.16	4.34	4.11	4.01	3.75	4.2	3.71	3.83	3.5	3.39	3.7	3.54	3.85	3.81	3.76	4.1	3.83	3.99	3.53
AP000230.1	4.85	4.55	4.98	4.85	4.88	4.87	5.2	5.11	4.74	5.17	4.75	5.11	5.14	5.52	4.93	5.02	4.95	5	4.94	4.96	5.09	5	5.13	5.1	5.07	5.35	5.01	5.11	5.47	5.64	5.2	5.33	5.26	5.43	4.96	4.76	5.27	4.78	4.95	4.83	5.01	4.87	4.98	4.91	4.72	5.16	5.25	5.39	5.16
AP000253.1	2.38	2.9	2.27	2.5	2.3	2.36	2.59	2.85	2.44	2.45	2.74	2.62	2.46	3.15	3	2.77	2.72	2.36	2.89	3.13	2.49	2.46	3.05	2.58	2.95	2.52	2.57	2.77	2.42	2.51	3.01	2.6	2.43	2.95	2.48	2.56	2.78	2.8	2.69	2.58	2.73	2.42	2.36	2.49	2.64	2.51	2.62	2.58	2.93
AP000265.1	3.04	2.83	2.92	2.82	2.84	2.93	2.7	2.85	2.73	2.45	2.6	2.31	2.75	2.64	2.58	3.1	2.93	2.59	2.7	2.88	2.94	2.57	3.67	3.14	2.63	3.01	2.98	2.87	3.14	3.07	2.92	2.92	2.87	2.9	2.72	2.62	2.65	2.43	2.63	2.73	2.74	2.58	2.62	2.68	2.62	2.61	2.97	2.76	2.51
AP000347.2	3.59	3.68	3.38	4.11	3.99	3.8	3.91	4.07	4.45	4.25	4.02	4.09	4.32	4.36	4.24	3.54	3.89	3.49	3.77	3.83	4.06	3.95	3.62	3.72	3.99	3.64	4.14	4.11	4.18	3.69	3.44	3.69	3.94	3.96	3.45	4.33	3.52	4.64	4.03	3.96	4.63	4.8	3.72	4.42	4.15	3.77	3.7	3.66	4.24
AP000462.1	2.89	2.88	2.84	2.94	3.08	2.98	3.38	3.1	2.42	2.8	3.03	3.02	3.16	3.78	3.3	2.98	2.68	2.8	3.8	3.38	3.04	3.17	4.07	3.22	3.33	3.65	2.88	3.36	3.26	3.11	3.05	3.23	3.29	3.18	3.06	3.16	3.47	2.8	2.69	2.71	2.86	2.91	3.11	3	2.95	2.64	3.05	3.24	3.34
AP000473.8	3.21	3.4	3.43	2.84	3.17	3.14	3.55	3.56	3.27	3.23	3.58	3.46	3.41	3.72	3.44	3.49	3.2	3.32	3.29	3.46	3.85	3.42	3.62	3.79	3.51	3.56	3	3.67	3.78	3.84	3.8	3.56	3.63	3.53	3.53	3.51	3.62	3.05	2.96	3.29	3.21	3.16	3.69	3.11	3.64	3.41	3.74	3.74	3.64
AP000525.9	7.71	4.75	7.38	4.86	4.98	5.26	5.16	5.08	7.45	5.54	5.09	5.23	5.82	7.51	7.74	5.05	5.64	5.04	5.47	5.18	4.84	8.41	4.54	4.94	8.22	5.16	8.61	5.07	6.85	7.8	5.25	5.17	9.34	5.28	8.86	9.44	5.64	5.14	6.05	7.88	7.24	9.51	5.37	5.18	4.92	5.13	6.88	7.02	5.18
AP000696.2	5.1	4.99	4.79	5.15	5.14	5.23	5.55	5.45	4.79	5.37	5.26	5.29	5.33	5.58	5.02	5.29	5.44	5.14	5.29	5.13	5.06	5.21	5.81	5.34	5.29	5.86	5	5.68	5.94	5.69	5.77	5.62	5.32	5.64	5.3	5.16	5.37	5.2	5.09	5.32	5.47	5.22	5.41	5.34	5.19	5.25	5.28	5.58	5.26
AP001063.1	4.58	4.41	4.6	4.46	4.25	4.51	4.51	4.54	4.33	4.33	4.56	4.78	4.78	4.54	4.56	4.29	4.42	4.42	4.59	4.5	4.58	4.49	4.87	4.14	4.7	4.62	4.12	4.73	4.6	4.82	4.48	4.37	4.54	4.79	4.18	4.22	4.3	4.22	4.44	4.7	4.52	4.45	4.68	4.36	4.4	4.29	4.96	4.69	4.89
AP001171.1	4.17	4	4.16	3.56	3.76	3.89	3.98	4.13	3.66	3.85	4.06	3.83	3.99	4.14	3.96	4.15	4.3	4.03	3.9	3.74	3.91	3.7	3.97	3.85	4.32	3.87	3.88	3.88	4.36	3.99	4.09	3.97	3.89	4.32	3.73	3.78	3.78	3.96	3.85	3.95	3.85	3.65	3.75	3.97	3.88	4.19	4.19	4.18	4.05
AP001189.4	4.14	3.98	3.8	3.63	3.8	3.6	4.35	4.24	3.81	3.62	3.66	3.76	3.72	4.22	4.04	4.14	3.66	3.51	4.04	4.05	4.42	3.85	4.37	3.86	3.82	3.79	3.51	4.23	4.23	4.18	4.23	4.15	3.96	4.52	4.23	3.97	4.23	3.58	3.64	3.81	3.59	3.73	4.08	3.84	3.62	3.68	3.64	4.01	3.56
AP001462.6	4.83	5.03	4.37	5	5.44	4.7	4.33	4.97	5.18	5.11	4.84	4.93	4.81	5.54	4.84	4.66	4.88	4.93	5.23	5.05	5.01	5.43	5.19	4.65	5.42	5.02	5.23	4.73	5.25	4.97	5.45	4.96	4.99	4.73	4.86	4.92	5.4	5.11	5.21	4.96	5.78	5.17	4.6	4.71	5.12	5.12	5.01	5.26	4.94
AP001605.4	4.33	4	4.2	4.18	4.27	3.94	4.63	4.4	4.04	4.35	3.87	4.57	4.41	4.78	4.48	4.32	4.22	4.16	4.71	4.36	4.09	3.98	4.59	4.19	4.31	4.81	3.98	4.74	4.69	4.71	4.5	4.35	4.37	4.75	4.49	4.29	4.58	3.93	4.13	4.57	3.92	4.17	4.41	4.13	4.11	4.03	4.43	4.33	4.36
AP001630.5	5.56	5.51	5.38	5.18	5.17	5.03	5.48	5.68	4.87	5.22	5.22	4.98	5.46	5.54	5.57	5.45	5.17	5.57	5.76	5.48	5.6	5.54	5.69	5.49	5.18	5.61	5.32	5.44	5.39	5.33	5.63	5.09	5.86	5.94	5.55	5.17	5.52	5.01	4.98	5.24	5.03	5.15	5.24	5.41	5.32	5.58	5.57	5.69	5.15
AP006216.10	4.01	4.36	4.63	4.42	4.2	4.15	3.64	4.58	2.78	3.31	3.84	3.58	3.73	3.62	3.24	4.2	4.56	4.43	4.08	3.92	4.03	4.21	4.8	3.63	4.06	4.45	4.54	4.08	3.83	3.91	3.98	3.73	4.03	3.88	4.18	4.13	4.35	3.09	3.14	3.56	3.5	3.5	3.97	3.81	3.6	3.63	3.07	3.7	3.57
AP006222.2	4.19	4.38	4.49	4.83	4.92	5.13	5.44	5.4	5.31	4.71	4.81	4.88	4.91	4.71	4.97	4.52	4.64	4.84	5.33	5.21	5.27	4.85	5.19	5.04	5.42	5.34	4.9	5.64	4.86	5.34	4.88	5.22	4.85	5.08	5.25	5.19	4.85	5.11	4.94	5.23	5.08	4.89	4.99	4.85	4.59	4.82	4.77	4.86	4.65
AP006547.3	5.36	5.48	5.2	5.33	4.99	5.21	5.46	5.29	4.92	5.37	5.32	5.6	5.29	5.6	5.47	5.44	5.46	5.39	5.69	5.4	5.28	5.29	5.71	5.22	5.36	5.7	5	5.42	5.58	5.53	5.47	5.46	5.35	5.57	5.35	5.27	5.41	4.96	5	5.38	5.32	5.38	5.4	5.5	5.26	5.65	5.71	5.64	5.55
AP1AR	4.11	3.94	4.23333	4.41333	4.12	4.53	4.40667	4.83667	4.23333	4.57	4.76667	4.46333	4.38	3.98667	4.95333	4.21	4.04333	4.22	4.16333	4.29333	4.4	4.42333	3.93667	4.06333	4.74667	3.92	4.65333	4.49667	4.56667	4.67	4.41667	3.87667	4.37	4.51	4.4	4.43667	4.6	4.58667	4.69667	4.8	4.55333	4.48	5.74667	4.57	4.52333	4.82333	4.61	4.68	5.15667
AP1B1	7.5	7.68	7.32	7.58	7.42	7.22	7.34	7.19	6.89	7.07	7.15	7.12	7.09	7.49	7.02	7.59	7.28	7.45	7.75	7.71	7.95	7.45	7.39	7.63	7.39	7.73	7.21	7.79	7.46	7.17	6.91	7.19	6.77	7.55	7.09	7.52	7.51	6.95	7.15	6.78	7.44	7.26	7.24	7.17	7.39	7.1	7.4	7.27	6.54
AP1G1	7.68333	7.98333	7.73667	7.57333	7.68333	8.00667	7.39333	7.00333	7.70333	7.59667	7.33	7.49	7.45	7.64	7.54667	8.03	7.78333	7.78333	7.67333	7.79333	7.82333	6.90333	7.48667	7.36667	7.8	7.70333	8.01667	6.93667	7.01	6.77667	7.18	7.33667	7.71333	7.16667	6.97333	6.87	7.12333	7.43333	7.83667	7.12	8.01333	7.39	7.23333	7.61333	8.39	7.01	7.81	7.82	7.55333
AP1G2	6.24	6.335	6.19	6.5	6.38	5.86	5.975	6.55	5.595	6.07	6.475	5.985	6	6.55	5.935	6.44	6.035	6.215	6.275	6.44	6.23	5.95	6.73	6.475	6.54	6.63	5.615	6.135	6.305	6.365	5.935	6.355	6.065	5.89	6.235	6.05	5.805	5.625	5.845	5.885	6.03	5.74	6.27	6.35	6.355	6.565	6.56	6.13	6.02
AP1M1	7.25	6.99	6.84	7.465	7.295	7.16	7.375	6.93	6.87	6.34	6.535	6.58	6.525	7.355	6.67	7.245	7.16	7.37	6.77	7.25	6.54	7.255	7.18	7.32	7.345	7.155	6.92	7.2	7.385	7.87	7.385	7.22	7.38	7.27	7.04	7.65	7.59	5.875	6.71	6.53	6.715	7.05	6.36	6.245	7.625	6.96	6.715	6.625	6.35
AP1M2	8.17	8.42	8.125	8.81	8.375	8.085	8.785	9.215	7.29	8.275	8.59	8.22	7.995	8.655	8.22	8.585	7.67	8.41	8.89	8.875	9.135	8.8	9.07	8.825	8.58	8.95	8.245	9.31	8.9	9.32	9.03	9.52	8.86	8.875	8.58	8.94	8.745	7.835	7.855	7.625	8.1	6.69	8.715	8.695	8.94	8.635	8.59	8.485	8.345
AP1S1	8.30333	7.94667	7.95333	8.05	6.4	7.20333	7.51667	8.26667	7.45333	7.11667	7.79333	6.48667	6.94333	8.21	6.75333	6.54667	7.97333	7.2	6.32333	6.48	6.24333	7.55	7.56	6.48	7.52333	7.06667	8.01	7.88333	7.88667	8.28333	8.14333	7.12333	8.15667	7.84333	7.89667	8.22333	7.67	7.81333	8.15667	8.99	9.19667	7.46	7.61667	6.77333	8.12	8.36	6.63667	7.01667	6.59
AP1S2	7.145	7.66	7.455	7.4975	7.595	7.585	6.7425	6.2375	8.3575	7.21	6.6825	7.165	7.305	6.865	7.1525	7.1875	7.795	7.3275	6.975	7.075	6.7125	7.2775	6.4225	7.5	6.8575	6.6875	7.615	6.595	6.845	6.4375	6.9825	6.675	6.27	7.025	6.555	6.8475	7.1125	7.3975	7.17	6.2425	7.145	7.4925	6.3525	6.7275	6.58	6.7	7.0375	7.0625	6.74
AP1S3	4.138	3.786	4.082	4.666	3.81	4.178	4.164	5.062	3.522	4.152	4.352	4.294	4.344	3.83	4.016	3.846	3.852	3.196	4.096	3.948	3.706	4.474	4.552	3.824	4.696	4.11	4.816	4.04	3.828	4.102	3.704	4.274	3.818	5.008	3.576	4.196	4.096	2.984	4.232	4.214	3.844	3.806	4.69	3.954	5.882	4.38	4.818	5.032	3.7
AP2A1	6.04	5.9175	5.955	6.5725	6.2175	5.665	5.7975	5.86	4.885	5.3325	5.4025	5.38	5.2825	5.97	5.4125	6.005	5.7725	5.825	6.3375	6.47	6.4125	6.2425	6.74	6.1425	6.2525	6.395	5.7325	5.73	5.7025	5.9025	5.7	5.99	5.795	5.71	6.3675	5.7575	5.615	4.925	4.8025	4.8475	4.975	5.0475	5.345	5.555	5.395	5.24	5.435	5.51	5.275
AP2A2	7.895	7.805	7.6875	7.3375	7.705	6.9675	7.41	7.435	7.21	7.25	7.0775	7.205	7.265	7.415	7.2	7.895	7.555	7.8425	7.34	7.4825	7.7075	7.47	7.205	7.53	7.795	7.4025	7.36	7.175	7.23	7.055	7.07	7.4175	7.25	7.165	7.205	7.295	7.0275	7.38	7.3675	7.76	7.0575	7.5075	6.8625	7.205	6.7625	7.15	7.2425	7.06	6.9625
AP2B1	8.625	8.62	8.84	8.78	8.31	8.71	8.56	8.775	8.02	8.385	8.685	8.285	8.24	7.93	8.415	8.38	8.985	8.175	8.19	8.475	8.47	9.02	9.05	8.05	8.255	8.74	8.565	8.51	8.525	8	8.135	7.325	7.725	8.51	7.985	8.465	8.35	7.95	8.25	8.77	7.67	7.87	8.365	8.665	10.1	8.225	8.635	8.66	8.82
AP2M1	9.87	10	9.65	10.47	10.19	10.11	10.14	10.02	8.86	9.96	9.92	9.95	9.8	9.87	10.08	9.92	9.88	9.98	9.76	10.02	10.01	10.13	9.83	10.2	10.34	9.85	10.08	9.97	9.92	9.85	9.85	10.52	9.91	10.24	10.1	10.09	10.05	8.09	8.03	8.77	8.22	8.31	9.78	9.88	10.57	10.4	9.74	9.7	9.94
AP2S1	10.3133	10.0933	10.0033	9.98333	9.37	9.3	9.99667	9.56667	9.39667	9.3	9.60333	9.03	8.88	9.82667	9.05667	9.98667	10.3167	9.90333	9.46667	9.39667	9.3	9.78	9.48	9.39333	9.44	9.42333	9.25333	9.13	9.56	10.1067	9.22333	9.87667	9.40333	10.0267	9.65333	10.09	10.0933	9.06	9.10667	9.76	9.13333	9.54333	9.73	9.33667	9.39	9.44333	9.27667	9.17667	8.61
AP3B1	6.865	7.245	6.995	7.175	7.045	7.495	6.8	7.105	6.495	7.22	7.29	6.96	6.94	5.85	6.9	7.21	7.05	6.735	7.04	7.4	7.405	6.905	6.985	7.035	6.855	7.115	7.02	6.88	6.885	6.865	6.995	6.52	6.295	7.125	6.64	6.84	6.97	6.84	7.12	7.07	6.615	6.49	7.185	7.35	7.385	7.18	7.085	6.97	7.065
AP3B2	2.925	3.175	2.725	3	3.165	3.14	3.35	2.995	3.095	2.885	2.84	3.05	3.1	3.435	3.315	2.97	2.955	3.105	3.255	3.445	3.345	3.08	3.5	3.185	2.935	3.33	2.775	3.15	3.175	3.055	2.995	3.13	3.28	3.355	3.105	3.125	3.155	2.935	2.695	3.14	2.84	2.78	3.045	2.9	3.64	3.325	3.11	2.985	2.97
AP3D1	7.71	7.29667	7.13333	7.91333	7.53333	7.51667	7.56667	7.90333	8.16333	7.44	7.58333	7.53667	7.47	7.80333	8.08333	6.97667	7.40667	6.93	7.78333	7.80333	7.81333	7.92	8.03333	7.47	7.90667	7.88667	7.57333	7.90667	7.54333	7.82333	7.57	7.07	7.29	7.30667	7.11	7.53333	7.38	8.31667	8.78	7.95667	9.07333	8.54667	7.84333	7.40333	8.2	7.55667	7.62	7.65	7.25
AP3M1	7.52	7.93	7.83	7.88	7.165	7.245	6.925	7.34	7.215	7.25	7.225	7.185	7.435	7.465	7.15	7.735	7.425	7.825	7.29	6.9	7.19	7.535	6.54	7.235	6.825	6.73	7.635	6.925	6.97	7.05	7.22	6.845	7.015	7.535	6.895	7.105	7.46	7.5	7.395	6.82	7.88	7.165	7.295	7.375	7.23	7.04	7.05	6.98	7.3
AP3M2	6.195	5.73	6.465	7	6.11	5.99	6.245	6.345	6.45	6.07	5.94	6.4	6.605	7.315	7.295	5.865	6.645	5.96	6.315	5.63	6.01	6.86	6.19	6.135	6.57	6	6.535	6.34	6.87	6.55	7.3	6.23	6.825	6.925	6.165	6.975	6.395	6.43	6.25	5.725	6.515	7.41	6.565	5.72	7.465	6.48	6.675	6.535	6.06
AP3S1	10.58	10.87	10.89	10.24	10.25	10.32	10.5	10.66	10.71	10.41	10.58	10.24	10.14	10.11	9.93	10.83	10.87	10.89	10.13	10.4	10.19	9.47	10.15	10.22	9.8	10.19	10.25	10.02	10.2	10.28	10.39	9.84	9.78	9.91	9.85	10.62	10.57	10.52	10.44	11.08	10.4	10.76	10.27	10.34	10.18	10.27	10.22	10.21	9.85
AP4B1	4.95667	5.06	5.15	4.76333	4.77	4.96	4.72333	4.70333	4.73333	5.09667	4.88333	4.95333	5	4.94333	4.80333	5.00667	4.97333	5.06333	5.03	5.02667	4.97333	4.72	5.09667	4.92333	5.14	4.73667	4.82667	4.98	4.72	4.76667	4.81667	5.10333	4.58333	4.92333	4.46667	4.80333	5.03667	4.87667	5.03	5.10667	4.71	4.59	4.84	4.85667	5.15667	4.69	5.07667	4.99333	5.24333
AP4E1	3.465	3.87	3.635	3.4275	3.5575	3.5325	3.795	3.3725	3.4925	3.4275	3.3375	3.63	3.5525	3.3825	3.4675	3.5325	3.72	3.6075	3.7275	3.44	3.4975	3.655	3.4125	3.575	3.3875	3.5575	3.59	3.445	3.605	3.685	3.61	3.79	3.385	3.785	3.6675	3.3275	3.6	3.4425	3.5975	3.585	3.5375	3.88	3.5825	3.3975	3.7525	3.43	3.605	3.585	3.3925
AP4M1	6.48	6.62	6.84	6.68	6.71	6.49	6.71	6.72	6.37	6.6	6.7	6.29	6.57	7.12	6.48	6.46	6.41	6.64	6.68	6.91	6.66	6.76	6.49	6.83	7.11	6.31	7.19	6.4	6.62	6.87	6.36	6.55	6.58	6.68	6.52	6.65	6.42	6.74	6.77	7.68	7.24	6.33	6.12	6.31	6.5	6.87	6.62	6.78	6.73
AP4S1	5.24	5.6575	5.72	5.175	5.4375	5.0975	5.5025	5.385	5.8925	5.2	5.0725	5.265	5.15	4.7525	4.93	5.5225	5.35	5.77	5.0175	5.2325	5.095	4.7225	4.8175	5.3725	5.2225	5.255	4.8625	5.125	5.665	5	4.8	5.4275	5.65	4.795	5.795	4.5325	5.13	5.54	5.755	6.48	5.125	5.11	5.03	5.2325	5.31	5.9675	5.1125	5.14	5.4125
AP5B1	4.94	5.05	4.36	4.8	5.08	4.27	4.43	4.66	4.24	4.6	4.58	4.6	4.47	5.56	4.8	4.16	4.59	5.25	5.11	5.1	4.58	4.55	4.61	4.92	5.06	4.96	4.69	4.7	4.85	4.56	4.84	4.68	4.71	4.71	4.49	4.86	4.18	3.62	4.04	3.45	4.07	4	4.12	4.62	4.5	4.27	4.36	4.34	3.92
AP5M1	6.108	6.544	6.362	6.136	6.422	6.438	6.218	6.338	6.228	6.848	6.562	6.894	6.814	5.546	6.392	6.472	6.15	6.564	6.186	6.22	6.67	5.78	5.412	6.332	5.8	5.802	6.04	5.84	6.146	5.562	5.738	6.242	6.024	5.522	5.962	5.798	5.796	7.05	6.488	6.306	6.466	6.032	7.234	6.996	6.626	6.428	6.532	6.47	6.832
AP5S1	7.39	6.93	6.86	6.54	6.45	6.04	6.62	6.64	6.36	6.55	6.64	6.51	6.66	7.03	6.63	7.04	6.95	6.95	6.63	6.31	6.54	6.65	5.85	6.55	6.65	6.79	7.17	7.15	6.55	6.52	6.07	6.36	6.16	6.97	6.67	6.5	6.88	6.19	6.51	7.05	6.41	6.22	7.15	6.49	6.38	6.59	6.08	6.33	6.4
APAF1	5.03667	5.36667	5.19667	5.41333	5.19333	5.22333	5.03333	4.84	5.37	5.46	5.28333	5.32667	5.54	5.10667	5.53667	5.28333	5.19	5.22667	4.96333	5.08	5.07	4.79667	4.91	4.91	4.55667	4.98667	5.44	4.65333	4.57667	4.92	5.17667	5.19333	4.94667	4.72333	4.59667	4.75667	4.89667	5.22	5.33667	5.48667	5.52	5.37	4.78333	5.25333	5.25667	5.11667	5.42	5.38333	5.61333
APBA1	5.065	5.615	5.255	5.025	5.585	5.12	5.42	5.38	4.945	5.34	5.395	6.105	6.195	5.325	5.755	5.77	5.155	5.655	5.77	5.94	6.545	5.26	5.59	5.885	5.325	5.755	5.035	6.185	5.285	5.135	5.19	5.36	5.02	5.035	5.545	5.2	5.175	5.265	5.02	5.295	4.945	4.855	4.555	5.6	5.525	5.08	5.42	5.235	5.805
APBA2	6.375	5.675	5.43	5.57	5.5	5.23	5.385	4.685	5.63	5.3	5.27	5.41	5.92	5.855	5.235	5.24	6.05	5.57	5.24	5.38	5.145	5.175	4.81	5.39	5.245	5.11	4.995	5.115	5.405	5.39	5.28	5.33	5.415	5.1	5.61	5.165	5.765	5.27	5.36	4.955	5.34	6.775	5.18	5.11	4.805	5.17	5.37	5.395	5.15
APBA3	6.675	6.645	6.325	6.435	6.52	5.87	6.175	5.94	6.43	5.83	6.06	5.95	6.335	7.165	6.065	6.495	6.545	6.19	6.055	6.4	6.01	5.86	5.905	6.39	6.12	5.93	5.31	6.35	6.28	6.53	5.92	5.78	6.37	6.135	6.075	6.83	6.345	6.035	6.15	5.69	6.31	6.565	5.885	5.965	6.4	6.025	6.315	6.235	6.105
APBB1	5.93	5.43	5.27	5.22	5.62	5.43	5.93	5.29	5.8	4.92	5.11	5	5.27	5.24	4.86	5.95	5.17	5.6	6.26	5.95	5.55	5.61	6.14	5.96	6.02	5.86	5.3	5.53	5.15	5.39	5.57	5.53	5.64	5.47	5.65	5.71	5.6	5.33	5.26	5.26	5.16	6.17	4.93	4.98	4.72	5.06	5.32	5	4.9
APBB1IP	5	4.96667	4.73667	5.56333	5.52	5.56333	5.46667	4.72667	5.83667	5.46	4.99667	5.38333	5.56	5.54667	5.10667	5.23	5.22333	5.00333	5.27333	5.42333	5.07333	4.91333	5.00667	6.04667	4.84333	5.27667	4.98	5.22	4.80333	4.79667	5.05667	5.24333	5.14	4.98	5.42	4.79	5.40667	4.90333	4.89333	4.72	4.61667	5.33333	4.96333	5.30667	5.02	5.02	5.04667	5.14	5.11667
APBB2	5.18714	5.06714	5.54571	5.23143	4.94571	4.77286	4.77571	5.06714	5.52857	4.91429	5.01	5.04429	5.45429	5.19143	5.42857	4.83429	5.44143	4.96143	4.86714	5.02714	4.71143	5.18857	4.85143	4.61429	5.37286	4.69571	5	4.83571	5.17429	5.08286	4.93571	4.75143	5.06429	4.7	4.87286	5.40286	5.14286	4.85	4.87714	4.69	4.87714	5.90571	6.39857	4.77429	4.80143	4.50571	5.66429	5.77286	5.30286
APC	4.606	5.314	4.838	4.718	5.436	5.28	5.074	4.392	5.3	5.904	5.318	5.552	5.836	4.474	5.296	5.024	4.866	5.12	4.872	5.376	5.612	4.306	4.878	5.062	4.894	4.656	4.924	4.592	4.59	4.556	5.224	4.658	4.434	4.242	4.564	4.856	4.916	5.388	5.596	4.182	4.476	5.476	4.366	5.67	4.956	4.964	5.272	5.318	4.866
APC2	4.955	5.175	5.12	4.825	4.63	4.925	5.05	4.59	4.475	4.815	5.13	4.285	4.545	4.675	4.36	5.075	4.895	5.01	4.68	5.03	4.905	4.74	5.635	4.875	4.91	5.16	4.45	4.865	4.705	5.03	4.77	4.685	4.675	5.13	5.225	4.84	5.01	4.69	4.575	4.815	4.88	4.825	5.11	4.98	4.78	4.955	4.525	4.555	4.53
APCDD1	10	8.37	8.61	9.09	8.51	7.91	8.07	9.49	8.19	7.8	7.64	7.74	8.49	9.44	8.62	8.33	8.02	8.35	7.45	8.42	6.95	9.24	7.38	8.22	10.2	7.28	10.2	10.6	10.99	8.35	8.07	7.69	9.17	7.78	8.26	9.18	9.07	7.34	8.76	8.15	7.54	9.2	8.03	7.16	7.69	8.23	7.75	7.63	7.3
APCDD1L	6.68	6.56	6.16	6.06	6.08	5.35	5.95	6.03	6.25	5.98	5.58	5.81	5.64	5.73	5.3	6.42	6.4	6.19	5.99	5.77	5.66	6.03	5.81	5.99	6.33	5.85	5.63	6.13	5.8	6.08	5.81	5.93	5.86	6.11	5.74	5.88	6.41	5.67	5.43	5.4	5.38	6.26	5.65	5.42	5.44	5.68	5.31	5.56	5.56
APCDD1L-AS1	3.95667	3.87333	3.89667	3.76	3.73667	3.77667	3.97	3.90667	3.58	3.65667	3.76667	3.75	3.76667	3.95	3.85	3.95	3.98667	3.92333	4	3.78667	3.98667	3.84667	3.98	3.84	3.84333	4.16	3.61	3.83333	3.93	3.89667	3.87333	4.03333	3.88667	4.07667	3.85	3.8	3.89333	3.52	3.69333	3.81	3.75333	3.61	3.8	3.75	3.72	3.81333	3.85	3.83667	3.95333
APCS	4.04	3.88	3.75	3.83	4.03	3.68	3.7	4.28	4.04	4.05	4.26	3.62	4.06	3.69	3.59	3.92	3.86	4.22	4.11	3.94	3.99	4	4.45	3.97	3.86	3.81	3.68	4.12	4.01	4.22	4.01	3.96	4.02	3.98	4.06	3.99	4.08	4.21	4.04	4.14	4.09	3.88	4.74	4.15	4.24	4.11	4.08	3.92	3.55
APEH	6.215	6.63	6.475	6.57	6.325	6.095	6.54	7.03	5.925	6.265	6.525	6.105	6.005	7.045	6.06	6.255	6.34	6.39	6.755	6.555	6.575	6.6	7.205	6.585	6.835	6.9	6.25	6.86	6.81	6.665	6.825	6.715	6.505	6.705	6.85	7	6.99	6.37	6.245	6.315	6.86	5.86	6.92	6.35	6.195	6.785	6.38	6.175	6.13
APELA	3.22	3.08	3.32	2.63	2.67	2.88	2.98	2.53	3.17	2.87	3.01	3.4	3.06	2.98	3.39	2.94	3.51	2.9	3.13	3.23	2.92	3.08	2.73	2.6	3.35	2.7	3	3.09	2.98	2.94	3.01	2.95	3.4	2.93	2.85	2.71	3.69	3.02	3.52	2.84	2.87	5.67	2.98	2.98	2.99	3.09	2.74	2.79	2.64
APEX1	11.01	10.18	10.95	10.75	10.27	10.42	10.84	11.39	10.09	10.45	10.6	10.32	9.89	10.54	10.31	10.33	10.49	10.14	10.02	10	10.24	10.51	10.59	10.61	11.44	10.13	10.5	11.16	11.55	11.26	10.51	11.02	11.6	10.69	11.05	10.96	10.54	10.56	10.14	11	10.61	10.14	11.29	10.23	10.83	11.25	11.07	10.99	10.75
APEX2	6.945	6.76	7.075	7.12	6.33	6.36	6.48	6.74	6.07	6.125	5.995	6.42	6.355	7.715	6.325	7.035	7.075	6.795	6.665	6.475	6.365	7.61	6.895	6.41	6.96	6.77	6.34	6.915	6.96	7.18	6.645	6.735	6.055	7.29	6.225	6.785	6.495	6.405	6.385	6.42	6.725	6	6.215	6.34	6.275	6.985	6.86	6.75	6.335
APH1A	7.49667	7.78667	7.48667	7.35667	7.07	6.99	7.07333	7.07667	6.91	7.06	7.16667	6.91	6.78333	6.74333	7.52	7.86	7.28667	7.61667	7	7.12333	7.29333	7.32	7.01	7.39	7.36	6.94	7.13667	7.11667	6.79667	7.03	7.01667	7.42	6.89333	7.05667	7.06667	6.65333	6.81333	7.17667	7.28333	7.85333	7.49	6.61667	6.85667	7.10667	7.23	6.97	6.79	6.62333	7.08
APH1B	5.85	6.175	5.985	5.955	6.04	5.815	6.045	5.615	6.76	5.74	5.815	5.98	6.085	5.675	5.38	6.505	6.315	6.545	5.72	5.81	5.75	5.55	5.755	6.19	6.15	5.91	5.065	5.705	5.805	5.93	6.43	6.08	6.515	5.565	5.78	5.455	5.99	6.045	5.64	6.35	6.1	6.21	5.215	5.55	5.63	5.61	5.6	5.44	6.415
API5	6.186	6.38	6.99	6.854	6.658	7.362	6.31	6.558	6.108	6.788	6.754	6.772	6.738	6.2	7.076	6.45	6.796	6.064	6.966	6.538	6.744	7.4	6.606	6.486	7.022	6.604	7.814	6.328	6.798	6.544	6.578	6.73	6.638	6.66	6.318	6.344	6.566	6.308	6.658	6.644	6.72	6.262	6.64	6.86	6.554	6.974	7.326	7.364	6.848
APIP	6.325	6.215	5.725	6.63	5.485	6.215	5.78	6.6	5.94	6.175	6.185	5.88	6.02	5.59	5.895	5.97	6.155	5.765	6.26	6.04	5.21	5.545	6.965	5.575	6.58	6.3	5.655	5.365	5.975	6.83	6.555	5.975	5.835	6.725	5.47	6.63	6.44	6.175	6.385	6.345	6.075	5.54	6.125	5.595	5.385	5.91	6.395	6.315	6.01
APLF	3.465	3.025	2.95	2.72	2.805	2.955	2.85	2.89	3.17	2.85	3.01	3.245	3.025	3.49	3.29	3.085	3.13	3.075	3.045	2.79	2.95	3.09	3.035	2.605	3.22	2.98	2.84	2.93	3.195	3.36	3.225	3.115	3.095	3.125	3.04	3.375	3.11	3.035	3.03	3.7	3.675	3.315	2.985	3.02	2.87	3.35	3.09	3.2	2.89
APLN	6.75	6.69	6.29	6.48	6	5.89	6.13	6.27	5.82	4.93	6.41	5.88	6.13	6.55	6.29	6.26	6.78	5.93	6.03	6.48	5.66	6.86	8	5.92	7.14	7.17	6.26	6.57	6.57	6.16	6.14	6.27	6.73	6.41	6.5	6.69	6.6	5.58	6.48	6.01	6.12	7.72	6.04	5.95	5.51	6.28	6.41	6.59	5.11
APLNR	8.29	8.77	7.38	6.58	8.73	7.37	7.41	6.51	9.41	7.09	7.9	7.84	7.36	7.32	7.22	8.3	7.82	8.19	7.3	9.22	6.57	7.85	7.36	7.56	7.62	7.36	6.76	6.76	6.44	6.85	6.19	6.9	6.43	6.69	7.41	6.96	7.51	6.97	7.38	6.78	7.13	8.35	6.88	7.2	6.3	7.01	7.11	7.16	6.8
APLP1	5.33	5.68	5.24	4.83	4.74	4.27	5.12	5.16	4.44	4.54	4.7	5.22	4.94	5.01	4.62	5.51	5.31	5.5	4.89	4.54	5.19	4.39	5	4.69	5.24	5.51	4.21	4.95	5.19	4.87	4.67	5.31	5.15	5.36	4.95	5.17	4.91	4.48	4.31	4.21	4.46	5.28	4.66	4.82	4.18	4.24	4.83	4.7	4.5
APLP2	8.71125	9.4025	8.92625	8.645	8.7775	8.8325	8.345	8.7925	8.75875	8.685	8.46875	8.25125	8.44875	8.29625	7.84875	9.5125	8.96	9.19125	9.16125	9.1875	9.12	8.57	9.3	8.61	8.79375	8.76	9.41	8.2675	8.7025	8.36375	8.51875	8.47	8.68625	8.40125	7.97875	8.08125	8.33	8.4925	8.535	7.50125	8.37625	8.65	8.46125	8.8275	8.05	8.58875	8.375	8.32	8.79875
APMAP	10.31	9.04	9.38	9.32	8.75	9.07	9.07	9.52	9.07	8.31	8.96	8.64	8.59	9.47	8.96	9.1	9.66	8.98	9.32	8.82	8.59	10.17	8.69	8.86	10.14	8.48	10.06	10.1	9.62	10	8.85	9.05	9.85	9.63	9.49	9.77	9.51	8.91	9.13	9.37	9.66	9.51	9.39	8.45	8.81	9.12	9.79	9.74	8.57
APOA1	4.255	4.69	4.18	3.72	3.85	3.55	4.355	4.49	3.87	4.21	4.465	4.02	3.955	4.315	3.9	4.425	4.335	3.995	4.6	4.475	4.425	4.245	4.765	4.195	4.2	4.24	3.805	4.155	4.165	4.205	4.19	4.215	3.99	4.265	4.365	3.805	4.085	4.42	3.83	4.3	4.28	3.87	4.36	4.38	3.835	4.215	4.17	3.855	4
APOA1BP	10.04	9.85	10.04	10.51	9.23	9.03	9.87	10.19	8.88	9.51	9.55	9.57	9.49	10.05	10.44	9.76	9.48	9.63	9.67	9.33	9.65	10.03	9.89	9.6	9.94	9.54	9.51	10.27	10.05	10.27	10	9.69	9.93	10.35	10.24	9.8	9.99	9.37	9.45	9.56	10.26	8.86	9.89	9.69	9.64	10.3	9.67	9.52	9.55
APOA2	3.12	2.745	2.84	2.99	2.74	2.74	2.955	2.92	2.815	2.82	2.755	2.635	2.755	3.08	2.775	2.96	3.065	2.955	2.675	2.825	2.785	2.74	3.11	3.075	2.78	3.22	3.06	3.115	3.005	3.135	2.97	3.27	2.98	3.41	3.2	3.015	3.23	2.76	2.92	3.045	3.995	2.88	2.875	3.195	2.65	3.245	2.87	2.82	3.125
APOA4	5.74	5.88	5.74	5.09	5.35	5.33	5.29	5.42	4.99	5.36	5.23	4.82	4.72	4.83	4.68	5.69	5.6	5.44	5.38	5.34	5.51	5.57	5.58	5.27	5.03	5.61	5.33	5.65	5.43	5.02	5.31	5.32	5.28	5.44	5.59	5.74	5.74	4.91	4.95	5.42	5.22	5.21	5.3	5.44	5.02	5.18	4.67	4.59	4.59
APOA5	5.155	4.9	5.08	5.1	5.14	5.005	5.205	5.535	4.81	4.935	4.845	5.345	4.99	5.335	4.945	5.23	5.145	5.19	5.405	5.295	5.335	5.125	5.385	5.145	5.28	5.47	4.91	5.29	5.48	5.61	5.35	5.3	5.555	5.405	5.195	5.255	5.22	4.885	4.825	5.39	5.135	4.97	5.33	5.1	5.115	5.285	5.58	5.17	5.07
APOB	3.395	3.2	3.305	3.35	3.29	3.17	3.725	3.61	3.39	3.365	3.5	3.345	3.44	3.75	3.19	3.34	3.245	3.28	3.815	3.69	3.595	3.51	3.935	3.215	3.17	3.35	3.33	3.475	3.97	3.79	3.54	3.63	3.4	3.955	3.38	3.64	3.49	3.285	3.295	3.46	3.335	4.195	3.53	3.5	3.465	3.7	3.535	3.43	3.415
APOBEC1	8.58	6.97	7.06	6.99	4.84	6.18	5.94	7.27	6.9	4.92	6.37	5.93	6.05	6.51	4.92	5.48	8.22	5.79	5.38	5.67	5.01	6.73	7.63	4.8	7.2	6.64	5.96	5.39	5.66	6.92	8.02	6.54	4.42	8.83	6.5	6.94	7.58	6.58	6.64	8.19	6.73	5.85	5.02	4.65	6.61	8.62	7.26	7.41	6.86
APOBEC2	4.58	4.51	4.44	4.08	4.41	4.19	4.85	4.49	3.95	4.42	4.62	4.14	4.31	4.38	4.23	4.8	4.94	4.71	4.49	4.21	4.46	4.54	4.93	4.9	4.27	5.01	4.41	4.56	4.75	4.85	4.64	4.88	4.53	5.04	4.61	4.35	4.83	4.28	3.98	3.87	4.52	4.13	4.47	4.44	4.09	4.55	4.3	4.43	4.48
APOBEC3B	7.21	6.33	6.65	4.33	3.16	5.98	6.95	3.15	5.65	6.15	6.07	6.38	6.44	7.03	5.87	7.24	7.65	6.93	6.8	3.66	7.26	6.57	3.93	6.21	4.15	3.94	7.01	7.65	7.37	6.09	6.61	6.12	8.14	7.01	6.14	7.48	7.86	6.53	6	7.06	6.67	6.45	6.6	5.89	6.35	4.9	5.55	5.48	6.79
APOBEC3C	5.74	6.99	6.17	7.02	7.27	6.94	6.69	5.88	5.46	6.92	6.61	6.39	6.63	6.48	6.29	6.21	6.46	6.85	6.75	6.82	7.38	6.47	6.6	7.42	6.44	6.58	6.93	6.33	6.18	6.17	6.45	6.7	6.27	6.1	6.49	6.03	6.48	6.55	6.03	5.47	5.68	5.83	5.9	6.92	5.83	5.98	6.02	6.28	7.02
APOBEC3D	4.48	4.41	4.5	4.27	4.38	4.48	4.7	4.72	4.03	4.45	4.48	4.42	4.33	4.8	4.46	4.47	4.54	4.55	4.31	4.29	4.59	4.44	4.52	4.71	4.69	4.48	4.51	4.72	4.53	4.86	4.48	4.68	4.61	4.92	4.66	4.5	4.88	4.19	4.42	4.38	4.58	4.47	4.34	4.33	4.48	4.56	4.69	4.36	4.4
APOBEC3F	6.025	5.61	5.705	4.53	4.55	4.53	4.755	4.77	4.515	4.65	5.05	4.4	4.505	4.955	4.745	5.475	5.3	5.46	4.715	4.78	4.935	4.415	5.11	4.635	4.195	4.97	4.595	4.76	4.49	4.8	4.525	4.53	4.54	4.935	4.77	4.685	5.2	4.93	4.915	5.055	4.945	4.855	5.1	4.945	4.45	5.045	4.485	4.725	4.555
APOBEC3G	6.85	7.175	6.925	7.215	6.825	6.9	7.105	5.765	6.495	6.585	6.66	6.485	6.2	6.5	6.135	7.085	6.965	6.775	6.23	6.425	6.405	6.47	6.935	7.235	6.07	7.07	6.225	6.33	6.46	6.51	6.58	6.815	6.435	6.68	6.83	6.235	7.52	6.54	6.53	6.55	6.29	6.7	6.23	6.555	5.8	6.375	6.155	6.165	6.575
APOBEC4	2.63	2.71	2.68	2.65	2.41	2.45	3.27	3.02	2.84	2.57	2.5	3.21	2.79	3.14	2.81	2.67	3.13	2.31	3.26	2.73	2.8	2.7	2.75	2.79	2.64	3.34	2.65	2.9	2.92	3.24	2.97	3.25	3.35	3.11	2.9	2.9	2.67	2.61	2.76	2.9	2.97	2.69	2.81	2.78	2.89	2.81	2.84	3.15	2.93
APOBR	7.31	8.55	7.67	6.69	8.25	7.49	7.61	6.99	7.31	7.78	7.72	6.95	7.37	5.95	7.13	9.12	6.7	8.54	8.13	8.18	8.34	6.62	6.29	7.87	6.51	7.62	7.1	6.41	6.18	6.38	6.89	7.15	5.9	6.24	6.82	6.18	6.81	8.23	7.93	7.19	6.57	6.61	6.42	8	6.14	6.9	6.67	6.6	7.7
APOC1	8.26	8.005	8.29	9.91	8.35	7.34	8.88	6.755	8.98	7.91	8.005	7.16	7.39	7.485	7.815	8.585	9.9	8.41	7.015	7.33	7.63	7.445	6.855	8.44	6.58	8.04	7.1	6.705	7.45	7.645	7.2	7.835	7.275	7.99	6.93	8.43	8.04	8.145	7.66	7.93	6.695	8.845	7.79	7.705	6.445	7.42	7.23	7.17	6.9
APOC2	4.69	4.38	4.315	3.9	3.74	4.095	4.265	4.09	3.62	3.765	4	3.765	3.28	3.785	3.65	4.24	4.59	3.97	4.235	3.725	4.135	3.77	4.385	3.925	4.03	4.32	3.825	4.135	4.045	4.125	4.165	3.975	4.23	4.295	4.305	4.29	3.845	3.765	3.815	3.845	3.515	3.685	3.895	3.825	3.905	4.005	3.83	3.465	3.695
APOC3	3.955	3.57	3.93	3.595	3.62	3.415	3.89	3.625	3.605	3.79	3.66	3.705	3.81	4.1	3.76	3.695	3.91	3.69	3.67	3.555	3.805	3.78	4.1	3.71	3.625	3.905	3.46	3.725	3.85	3.92	3.785	3.87	4.05	4.205	3.775	3.61	3.79	3.605	3.565	3.715	3.725	3.735	3.8	3.695	3.63	4.255	4.115	3.745	3.62
APOD	6.48	9.06	7.33	7.72	8	6.86	7.44	5.85	6.81	8.02	6.38	7.19	8.23	7.07	5.84	9.11	7.46	10.01	7.14	9.15	6.69	9.02	6.12	7.11	7.33	6.07	5.08	6.5	6.45	6.21	6.32	6.23	6.64	7.09	7.71	5.38	5.88	6.36	5.85	5.38	4.3	8.09	5.65	6.95	5.1	5.25	6.33	6.22	7.31
APOE	7.72333	8.31667	7.86	9.94667	9.10333	7.12667	8.47	6.00333	9.05333	7.70667	7.97	7.41	7.64667	7.38333	7.37667	9.07333	9.2	8.53667	7.04	7.52	7.92	7.49	6.72	8.69333	6.08	7.63333	6.78333	5.59333	6.42333	6.63	6.61	7.57667	6.39	7.62	5.93667	7.95667	7.40333	7.62667	7.56667	7.18667	7.15667	8.6	7.29333	7.6	6.49667	7.22	7.34	7.18333	6.55
APOF	2.52	2.62	2.8	2.6	2.62	2.65	2.64	2.46	2.54	2.43	2.51	2.49	2.58	2.74	2.3	2.38	2.42	2.36	2.41	2.71	2.57	2.44	2.83	2.59	2.67	2.67	2.67	2.69	2.33	2.61	2.72	2.62	2.69	2.54	2.7	2.7	2.54	2.19	2.5	2.74	2.78	2.6	2.63	2.55	2.51	2.68	2.55	2.61	2.33
APOH	3.9	4.38	4.515	3.945	3.95	4.025	3.96	4.19	3.955	4.23	3.985	4.77	4.315	4.53	4.485	4.17	4.65	4.43	4.655	4.11	4.3	4.15	4.14	4.085	3.865	4.305	3.79	4.27	4.54	4.39	4.395	4.2	4.135	4.41	4.035	3.895	4.195	4.12	4.055	4.385	3.95	3.775	4.02	4.185	4.03	4.27	4.5	4.285	4.28
APOL1	8.06	8.24	8.17	8.16	7.78	7.91	7.2	7.56	7.14	7.58	7.11	6.97	6.82	7.49	6.55	8.4	9.07	7.97	6.41	7.33	6.63	6.84	7.67	7.16	6.44	7.45	7.44	6.84	6.81	6.7	6.95	7.21	6.56	6.82	7.05	6.9	7.34	6.84	7.32	7.57	8.79	8.8	7.01	6.82	8.93	8.76	8.72	8.34	7.06
APOL2	7.73	7.815	7.8	7.24	7.345	7.59	7.335	6.955	7.03	6.975	7.185	6.385	6.39	7.005	6.19	7.775	8.08	7.525	7.03	7.545	7.455	6.75	7.905	7.775	7.055	8.235	7.255	7.05	6.75	6.66	6.89	6.825	6.855	7.08	7.345	7.115	7.515	6.9	6.975	7.18	7.2	7.62	7.005	7.245	6.95	7.04	6.6	6.47	6.395
APOL3	6.06	6.38	6.37	7.22	7.41	7.32	6.69	5.53	5.86	6.61	6.46	5.97	5.73	6.17	5.38	6.92	7.06	6.82	5.56	6.57	5.57	6	6.23	7.3	5.88	6.43	6.28	6.57	5.85	6.1	6.48	6.45	5.84	6.24	7	5.8	7.62	6.01	6.01	6.17	5.83	6.63	5.78	6.32	6.41	6.18	5.88	5.82	6.23
APOL4	4.7	4.78	4.33333	4.84	4.49667	4.51667	4.57333	4.4	4.02667	4.33	4.34667	4.48333	4.2	4.74667	4.12333	4.64667	5.07	4.52333	4.57	4.44	4.47333	4.34667	5	4.61667	4.46	4.71667	4.70667	4.51	4.3	4.29667	4.26667	4.70667	4.37667	4.72333	4.91667	4.24667	4.68667	4.03667	4.07333	4.75	4.17667	4.08333	4.51	4.19667	4.34	4.39333	4.67667	4.54	4.14667
APOL5	4.54	4.1	4.25	3.44	3.68	3.69	4.18	3.87	3.65	3.68	4.09	3.71	3.8	4.25	3.53	4.44	4.06	3.88	3.56	3.56	3.85	3.58	4.59	3.72	3.57	4.01	3.45	3.82	4.39	4.32	4.02	4.19	4.49	4.16	3.99	3.72	4.13	3.77	3.59	3.92	4.12	3.84	3.96	3.81	3.63	3.77	3.95	3.67	3.7
APOL6	6.015	6.2825	6.5875	6.5775	6.2875	6.94	6.395	5.73	5.765	6.4125	6.19	5.92	6.185	6.4425	5.905	6.1525	6.67	6.2225	5.9425	6.0075	6.1275	5.655	5.66	6.0775	6.04	6.385	6.1025	6.1925	6.12	5.515	5.72	5.8675	5.4825	5.845	5.7725	5.96	6.25	5.66	6.075	5.42	6.0825	5.6	5.345	6.1675	6.3575	6.01	6.1175	6.5575	5.8825
APOLD1	7.57	5.95	7.13	8.83	5.82	6.94	4.82	5.52	6.84	5.5	8.18	7.22	7.2	5.5	8.63	5.65	7.77	5.9	7.1	6.84	4.02	6.62	6.1	4.31	6.71	5.3	8.35	8.66	7.59	7.29	6.04	6.97	9.29	5.95	5.87	6.5	8.23	6.41	6.33	5.16	6.06	7.28	8.79	5.2	6.08	5.79	6.11	6	6.32
APOM	5.29	5.405	5.5	5.125	5.56	5.055	6.075	5.565	5.215	5.15	5.175	5.475	4.89	6.24	5.22	5.505	5.3	5.675	5.35	5.33	5.285	5.44	5.335	5.36	5.24	5.635	5.095	5.43	7.59	5.48	5.745	5.965	5.505	5.73	5.975	4.935	5.81	5.625	5.125	5.98	5.14	5.165	5.37	4.96	5.465	5.95	5.45	5.79	5.585
APOO	8.78	9.12	9.42	8.21	7.51	7.91	8.26	8.64	6.98	7.96	8.08	7.4	7.71	8.17	8.01	8.25	9.23	8.49	8.46	7.39	7.72	8.82	8.35	7.87	8.38	8.1	8.21	8.53	8.93	9.38	8.46	7.9	7.53	10.09	7.95	8.03	8.82	8.18	8.2	8.58	8.16	7.77	8.56	7.98	7.77	8.28	8.12	8.21	7.69
APOOL	6.2125	6.9675	7.255	6.285	6.265	6.285	6.2375	6.7625	6.4425	6.4225	6.375	6.125	6.415	6.1725	6.595	6.64	6.7225	6.6425	6.59	6.2425	6.745	7.09	5.985	6.405	7.0475	6.2725	6.6625	6.6	6.9425	6.8275	6.32	6.175	6.7925	7.3025	6.555	6.3375	6.125	6.8575	6.9525	6.9375	6.8175	6.615	6.8425	6.7675	7.3675	7.375	6.815	6.8025	6.5425
APOPT1	7.74	7.56	7.65	8.105	7.98	8.01	8.335	8.22	7.77	7.92	7.885	7.475	7.575	7.725	7.66	7.42	7.855	7.695	7.97	7.59	8.2	7.74	7.545	8.145	8.11	7.68	8.075	8.165	8.2	8.22	8.105	8.29	8.15	8.065	8.215	8.01	7.795	7.865	7.755	8.1	7.8	7.74	7.995	7.97	7.745	7.87	7.605	7.54	7.805
APP	8.95	8.89333	8.82667	8.88667	9.41	9.35333	9.08	9.37	9.65667	9.70333	9.29667	8.93667	9.07333	8.65333	9.3	9.13333	8.80333	9.16	9.17	9.45333	9.64667	9.15	8.96	8.94667	9.03	9.29	9.48	9.22	9.16333	8.87667	9.18	9.03333	9.05	8.53333	8.67	8.92667	8.35667	9.79333	9.73333	9.14	9.15333	9.41333	9.22667	9.79333	8.73333	8.78667	9.13	8.59667	9.34333
APPBP2	6.12	6.32	6.225	6.0225	6.0975	6.0675	5.895	5.7475	6.4875	6.1275	6.07	6.255	6.025	5.22	6.1275	6.28	6.0775	6.48	5.7675	5.9725	5.8875	6.11	5.705	6.1125	5.72	5.5275	5.91	6.73	5.815	5.63	5.9825	5.4575	5.5875	5.54	5.7375	5.64	5.875	6.5775	6.5475	6.57	6.2125	6.25	5.7925	6.255	7.15	5.8	5.935	5.9125	6.43
APPL1	6.04	6.45	6.495	6.1	6.475	6.575	6.37	6.63	7.075	6.665	6.51	6.92	6.69	4.71	7.385	6.86	6.58	6.935	6.56	6.035	6.685	7.06	5.585	6.185	5.705	5.305	7.175	6.625	6.44	6.37	6.95	6.7	6.535	5.345	5.885	6.205	6.205	7.76	7.11	7.55	6.995	6.985	6.625	6.89	6.305	6.165	6.905	6.755	7.235
APPL2	7.37	8.37	7.72	7.92	8.7	8.36	7.78	7.87	6.44	8.58	8.23	8.2	8.36	6.65	8.26	9.13	6.95	8.72	8.23	9.16	8.64	8.03	7.22	8.62	7.82	8.3	8.4	7.78	7.86	7.46	7.9	8.13	7.16	7.06	7.27	7.54	6.8	7.11	7.32	6.44	6.87	6.31	6.97	8.75	8.02	8.16	8.09	7.82	8.07
APRT	9.445	9.14	9.015	8.44	8.22	8.37	9.355	9.115	7.87	8.07	8.175	8.32	7.98	9.145	8.46	9.08	9.045	9.01	8.695	8.025	8.415	8.515	8.765	8.91	9.05	8.75	8.31	8.685	9.275	8.955	9.025	8.98	9.105	9.505	8.68	8.565	9.525	8.685	8.44	9.36	9.115	8.195	9.32	8.34	9.53	8.625	8.385	8.42	8.44
APTR	5.515	6.1	6.085	5.54	5.34	5.505	5.345	6	5.5	5.56	5.815	5.435	5.66	5.385	5.25	5.705	5.475	6.075	5.665	5.505	5.465	5.265	5.145	5.545	5.545	5.215	5.765	5.595	5.885	5.77	5.75	5.85	6.155	5.49	5.48	5.715	5.86	6.08	5.97	6.245	5.965	5.29	5.25	5.8	6.735	5.82	5.62	5.525	5.955
APTX	6.93333	6.40333	6.65333	6.36667	5.95333	6.12667	6.24333	6.4	5.84	5.97333	6.02	6.28333	6.09333	6.70667	6.54	6.05	6.48	6.34667	6.23	5.81667	5.94	6.33333	6.37	5.85	6.14	5.84667	6.27	6.63667	6.44667	6.35	6	5.91	6.44	6.57667	6.00667	6.35333	6.60667	5.94667	6.14667	6.56667	6.40333	5.94333	6.52667	5.78667	6.21667	6.45333	6.67	6.49333	6.28333
AQP1	7.075	7.855	6.445	6.29	9.01	8.175	7.79	5.445	9.1	8.2	7.57	7.825	7.945	7.195	6.8	7.875	6.72	7.88	7.62	8.475	7.21	8.055	5.63	8.3	6.115	6.73	6.99	6.46	6.325	5.865	5.95	8.665	6.095	5.755	9.05	5.765	6.725	7.32	6.98	5.96	5.225	7.225	6.485	8.225	7.44	6.86	7.08	7.06	7.58
AQP10	3.37	3.24	3.37	3.35	3.09	3.5	3.48	3.68	2.96	3.25	3.33	3.37	3.36	3.58	3.36	3.48	3.44	3.5	3.57	3.73	3.38	3.37	4.03	3.35	3.59	3.23	3.17	3.62	3.47	3.46	3.4	3.41	3.37	3.82	3.47	3.4	3.75	3.4	3.15	3.07	3.59	3.15	3.41	3.3	3.01	3.47	3.23	3.47	3.31
AQP11	5.11	6.65	7.12	5.87	5.32	6.04	5.8	5.82	5.11	6.27	6	5.28	5.69	6.05	5.92	6.5	6.12	6.18	5.28	5.54	6.73	5.5	5.65	5.92	5.77	5.47	5.67	6.48	5.52	4.98	5.69	6.52	4.81	5.92	5.32	4.55	5.43	6.51	5.98	5.44	6.32	4.82	6	5.95	5.33	6.04	6.24	6.69	6.31
AQP2	4.68667	4.59667	4.76667	4.33	4.55667	4.54333	4.72	4.64	4.49667	4.42	4.3	4.41667	4.46	4.75333	4.63	4.68333	4.78333	4.53	4.69667	4.60667	4.88667	4.54333	4.72	4.61333	4.76667	4.74333	4.45667	4.88	4.76	4.80333	4.54	4.73667	4.74333	4.87667	4.75	4.56	4.72333	4.48333	4.25	4.71	4.54	4.51333	4.72333	4.61333	4.43667	4.65	4.61	4.69667	4.62333
AQP3	7.44	7.45667	6.93	6.09	7.41333	7.34	7.59333	7.58333	7.05667	6.99667	7.23667	8.88667	7.13667	6.4	7	8.07333	6.56333	7.57333	7.28667	7.8	7.16667	6.88333	7.25333	7.50667	6.69	7.51333	6.89333	6.90667	6.68	6.4	6.71333	7.31667	6.5	7.10667	7.19667	6.31	7.11333	6.63	7.19	9.20667	6.24667	6.44667	5.81333	7.39333	9.76	6.47333	6.94667	6.84	7.75667
AQP4	2.516	2.446	2.528	2.506	2.414	2.564	2.558	2.65	2.464	2.43	2.496	2.504	2.476	2.688	2.448	2.488	2.524	2.458	2.71	2.466	2.438	2.528	2.71	2.42	2.558	2.68	2.448	2.584	2.59	2.532	2.65	2.548	2.444	2.73	2.556	2.52	2.632	2.438	2.48	2.51	2.446	2.356	2.466	2.484	2.448	2.604	2.46	2.412	2.398
AQP4-AS1	2.7	2.36	2.78	2.63	2.49	2.455	2.765	2.59	2.47	2.455	2.725	2.67	2.655	2.83	2.72	2.645	2.71	2.645	2.685	2.515	2.495	2.665	2.755	2.37	2.455	2.67	2.43	2.545	2.495	2.51	2.745	2.735	2.745	2.695	2.43	2.78	2.53	2.4	2.485	2.48	2.48	2.34	2.58	2.53	2.39	2.625	2.35	2.735	2.56
AQP5	4.84	4.26	4.03	4.4	4.43	4.26	5.01	4.82	4.48	4.32	4.28	4.85	4.8	5.01	4.48	4.44	4.45	4.65	4.83	4.93	4.94	4.44	4.98	4.79	4.21	4.75	4.26	4.76	4.56	4.75	6.28	5.13	4.6	4.88	4.38	4.52	4.73	4.08	3.73	4.23	3.92	3.76	4.36	4.36	3.94	4.72	5.05	4.86	4.61
AQP6	5.46	5.52	5.48	5.845	5.38	5.705	6.03	5.865	5.485	5.38	5.615	5.375	5.585	5.81	5.435	5.58	5.545	5.665	6.35	5.93	6	5.715	6.27	5.755	6.06	6.22	5.55	5.795	5.805	5.855	5.88	5.77	5.925	5.955	5.94	5.73	5.76	5.34	5.01	5.4	5.215	5.225	5.795	5.58	5.52	5.395	5.62	5.56	5.44
AQP8	5.58	7.48	9.88	3.79	7.89	8.34	7.9	5.27	4.16	10.83	10.29	6.82	8.23	5.56	7.9	10.37	5.81	10.94	8.73	9.79	10.56	6.81	5.42	9.27	5.61	7.62	7.89	4.74	6.17	5.63	5.95	7.14	5.3	5.85	5.03	7.26	5.26	9.64	8.65	4.96	4.29	4.15	5.29	10.12	4.65	7.53	8.12	8.1	6.69
AQP9	8.62	6.83	6.38	6.28	6.07	6.44	6.45	5.24	11.77	5.68	5.39	6.98	5.92	9.51	6.32	6.92	9.61	6.12	6.85	6.97	4.83	6.57	5.5	4.71	5.92	6.52	5.96	5.8	6.4	5.61	5.74	6.17	7.43	6.11	6.64	6.56	7.5	4.72	6.49	5.09	7.44	9.15	5.94	5.66	6.1	6.13	7.24	7.01	5.35
AQPEP	2.33	2.57	2.57	2.47	2.72	2.43	2.56	2.7	2.65	2.57	2.58	2.81	2.55	3.01	2.55	2.59	2.6	2.22	2.5	2.71	2.44	2.64	3.22	2.76	2.41	2.9	2.46	2.56	2.59	2.54	2.73	2.51	2.37	2.64	2.68	2.7	2.56	2.41	2.34	2.31	2.42	2.63	2.33	2.17	2.41	2.33	2.49	2.46	2.75
AQR	5.4875	5.8225	5.8375	5.91	5.8875	6.03	5.5525	6.065	5.5825	5.9075	5.6425	5.99	5.9725	5.2525	5.795	5.7875	5.7225	5.88	5.755	5.625	5.925	5.8625	5.245	5.765	5.4975	5.3625	5.8625	4.81	5.485	5.77	5.615	5.89	5.7	5.4425	5.375	5.6925	5.7325	6.0975	5.7875	5.375	5.6125	5.8975	5.925	6.1225	6.2975	5.465	6.01	5.935	6.275
AR	3.8775	3.975	4.195	3.8375	3.98	3.5225	3.97	3.74	4.655	3.9675	3.535	3.895	3.855	3.8425	3.7275	4.2075	4.325	4.585	3.7875	3.86	3.6675	3.6125	4.0425	3.965	3.5875	3.8325	3.6325	3.8025	3.8675	4.09	3.895	3.685	4.03	3.915	3.7425	3.795	3.8675	4	4.0525	3.5875	3.5025	4.015	3.5175	3.4825	3.335	3.6925	3.8125	3.9225	3.7275
ARAF	5.8	6.185	6.18	5.885	5.995	5.95	5.78	5.315	5.875	5.805	5.835	5.815	5.79	5.915	5.98	6.135	6.035	6.195	6.22	5.965	6.095	6.54	5.97	5.94	6.19	6.085	5.885	5.625	5.815	6.205	5.74	5.685	5.035	6.095	5.505	5.63	5.81	5.98	6.04	6.445	5.9	5.78	5.74	5.835	5.66	6.19	6.05	6.07	6.005
ARAP1	7.14333	7.12667	6.93	6.94667	6.80667	6.56333	6.70667	6.62	7.33667	6.39	6.61333	6.22	6.26	6.75	6.74667	7.11	6.92333	7.00333	6.83333	6.88333	6.9	6.48667	7.32667	7.00667	6.76333	7.16333	6.55667	6.5	6.47333	6.23	6.40667	6.67333	6.44333	6.30667	6.78667	6.4	6.63333	6.39	6.41	6.17	6.78667	7	6.24667	6.56333	5.77333	6.17667	6.50333	6.50667	6.53
ARAP3	5.83	5.94	5.57	5.52	5.705	5.55	5.76	5.34	6.235	5.445	5.79	5.785	5.56	5.865	5.76	5.835	6.035	5.725	5.71	5.76	5.44	5.875	5.515	5.68	5.355	5.715	5.56	5.56	5.405	5.91	5.63	5.75	5.5	5.69	5.8	5.805	5.88	5.725	5.87	6.03	5.825	6.16	6.065	5.42	5.075	5.545	6.02	5.865	5.215
ARC	4.67	3.75	3.32	3.75	3.19	3.43	4.23	4.58	3.4	3.56	3.4	3.67	3.64	3.88	3.19	3.92	3.58	3.51	3.98	3.81	3.35	3.55	3.49	3.54	3.34	3.89	3.15	4.19	3.86	3.76	4.09	3.99	3.81	3.69	4.33	3.99	3.86	3.11	3.33	3.3	3.48	3.61	3.76	3.49	5.81	3.53	3.97	3.35	3.31
ARCN1	9.47	9.92	9.83	9.73	9.75	10.1	9.8	9.64	10.03	9.82	9.78	9.91	9.77	9.38	9.49	9.99	9.6	9.99	10.15	10.25	9.87	9.59	9.81	9.69	9.87	10.07	9.81	9.61	9.87	9.66	9.67	9.77	9.71	9.82	9.5	9.55	9.6	9.86	10	9.19	9.92	9.77	9.62	9.92	9.7	9.76	9.62	9.45	9.77
AREG	5.08	4.30333	5.17667	4.06	4.69333	5.27	4.07	5.09667	4.48667	4.57	5.18667	5.37667	4.86	5.35333	5.49333	3.61	4.5	3.90333	5.57	4.49333	3.50333	6.29	4.49	3.53667	6.00667	5.35	6.28667	6.29	7.05	6.43333	5.07667	4.67	5.70333	4.94333	4.75667	5.83667	5.68667	4.34	5.92	4.76	4.49667	5.07	4.93	4.07	4.48667	5.89333	5.39333	5.18333	3.93333
AREL1	5.21667	5.13667	5.36667	4.95	4.80333	4.94667	4.82667	4.89667	5.2	4.96	4.99667	5.1	5	5.20333	4.77333	5.44	5.24333	5.38333	4.93667	5.25	5.01667	4.64	4.98333	4.85	4.89667	4.97667	4.71667	4.97333	4.88	4.6	4.87333	4.94333	4.75333	4.66333	4.89333	4.73667	4.80333	4.91	5.17667	5.25	5.06667	5.14333	4.87333	4.7	5.07	5.03	5.28333	5.11667	4.99667
ARF1	6.85	6.78	6.77	7.5	7.49	7.38	6.73	6.91	7.92	7.4	7.12	7.91	7.29	7.67	7.14	7.04	6.35	6.67	7.77	7.61	7.39	7.18	7.17	7.13	7.39	7.22	7.17	7.27	6.6	6.8	7.15	7.33	6.82	7.05	7.02	7.13	6.44	7.14	7.32	6.15	7.9	7.8	6.74	7.19	7.1	6.66	7.08	7.08	7.13
ARF3	8.75667	8.84333	8.7	9.33667	8.89	8.85	8.83333	8.65667	8.01667	8.87667	8.73333	8.45	8.43667	9.07667	8.36667	8.77	9.26	8.60333	8.67333	9.16667	9.11	9.25	9.01	8.93667	8.97333	9.07333	8.84333	8.75667	8.58333	8.55667	8.89667	8.82333	8.71	8.97	8.65333	8.67333	8.86333	7.96	8.20667	8.34	8.44667	8.06	8.59	8.82	8.1	8.91667	8.72	8.82	8.40333
ARF4	11.185	11.595	11.535	11.04	11.24	11.375	11.295	11.44	11.62	11.475	11.305	11.49	11.29	10.295	11.255	11.81	11.37	11.435	11.265	11.64	11.52	11.23	10.47	11.075	11.185	11.295	11.005	11.315	11.025	10.835	11.235	11.46	11.11	10.865	11.095	10.79	11.29	10.97	11.615	11.595	11.085	11.205	10.89	11.68	11.325	11.3	10.73	10.715	10.945
ARF5	9.34	9.16	9.6	9.42	9.1	8.68	9.19	9.45	9.27	8.73	8.7	8.66	8.65	9.78	8.62	9.32	9.07	9.53	9.03	9.24	8.89	9.51	8.62	9.02	9.14	8.84	8.8	9.07	9.13	9.3	8.74	9.26	9.12	9.2	8.98	9.11	9.19	9.28	9.12	9.35	9.73	9.01	8.54	8.79	8.86	9.33	8.85	8.88	8.72
ARF6	9.21333	9.36667	9.33667	8.99667	9.10667	9.5	9.12	8.93333	9.05	9.32	9.20333	9.38667	8.98	8.56667	8.94	9.47667	9.05667	9.28	9.43667	9.17667	9.56333	8.75	8.73	9.31	9.01333	9.27333	9.23	8.82667	9	8.26667	8.60667	9.23	8.97667	8.18	8.81	8.72667	8.71667	9.39667	9.53667	9.40667	8.82	9.04333	9.01667	9.32667	9.91	9.34	9.27667	9.13667	9.14667
ARFGAP1	7.63	7.31	7.205	7.565	7.45	6.93	6.86	7.055	7.18	6.575	6.665	6.79	6.595	8.09	6.41	7.495	7.185	7.255	7.405	7.56	7	7.31	7.535	6.885	7.65	7.435	7.175	7.32	7.09	7.29	6.985	6.84	6.89	7.27	7.105	7.52	7.29	6.75	7.23	7.35	7.695	7.6	7.315	6.48	6.875	6.865	7.335	7.1	6.27
ARFGAP2	6.385	6.565	6.365	6.145	6.225	6.035	6.275	6	5.755	6.115	6.315	5.81	5.69	6.035	5.605	6.49	6.315	6.49	6.53	6.145	6.195	6.23	6.39	6.44	6.41	6.14	6.175	6.325	5.92	5.7	5.855	6.2	6.005	5.9	6.01	6.075	6.115	6.07	6.08	6.135	6.27	5.875	6.115	6.335	6.13	6.23	5.855	5.625	5.95
ARFGAP3	8.48	8.72	8.42	7.67	8.85	8.91	9.09	8.99	9.71	8.75	8.57	8.65	8.37	7.24	8.31	8.7	8.67	8.62	8.46	8.66	8.29	8.25	6.74	8.31	8.01	8.99	8.9	9.83	8.73	7.64	8.31	8.45	7.99	8.73	8.59	8.24	8.82	8.87	9.66	9.15	9.4	9.17	8.02	8.78	9.33	8.82	8.18	8.05	8.65
ARFGEF1	8.50333	8.17667	8.16	7.50667	8.01667	8.16667	6.87333	7.35333	7.46333	8.13	8.08667	7.86	7.92667	7.09	9.04667	8.22333	7.77	7.95333	7.99667	7.99333	8.17333	9.60667	7.66333	7.63333	7.90333	7.47	8.77	7.7	8.27667	7.79333	7.38667	6.99	7.76667	6.94333	8.33	7.53333	6.54333	8.04	8.06667	7.61667	8.41	7.48	7.86333	8.16667	6.86333	8.37333	8.57	8.46667	7.97667
ARFGEF2	7.0675	6.6325	6.9775	6.505	6.4125	6.995	6.105	6.425	6.1825	6.895	6.6925	7.055	6.835	7.1525	7.085	6.7225	6.565	6.6725	6.94	6.625	6.7775	6.8775	6.73	6.3375	7.4425	6.5725	7.685	6.8	6.7325	6.935	6.8	6.3525	6.6725	6.775	6.5125	6.925	6.7525	6.6125	6.8725	6.7425	7.3425	6.435	7.17	6.6775	6.865	6.9675	7.33	7.2325	7.23
ARFIP1	7.155	7.54	7.495	7.925	7.86	8.06	6.96	7.77	7.195	8.08	8.045	7.795	7.92	6.215	7.775	7.6	7.275	7.085	7.635	7.935	8.21	7.665	7.325	7.46	7.46	7.645	7.845	7.145	7.955	7.565	6.69	6.49	6.885	6.92	6.985	7.335	7.32	7.615	7.925	7.78	7.685	7.29	8.97	8.275	7.785	7.29	7.825	7.7	8.625
ARFIP2	9.13	9.17	9.08	9.04	9.23	8.85	9.54	9.69	7.77	9.01	8.89	9.08	8.91	8.95	9.1	8.64	8.56	8.85	9.43	9.44	9.36	9.39	9.16	9.24	9.52	9.5	9.12	9.47	9.28	8.88	9.24	9.72	9.35	9.46	9.32	9.46	9.53	7.89	7.96	8.72	7.84	7.6	9.11	9.11	8.68	9.02	8.86	8.84	8.63
ARFRP1	7.15	7.445	7.075	6.83	6.96	6.625	6.75	6.7	5.985	6.785	7.025	6.355	6.19	7.705	6.74	7.135	6.915	6.95	6.82	7.03	7.135	7.025	7.365	6.97	7.6	7.19	6.975	7.225	6.82	6.77	6.65	6.78	6.61	6.975	6.83	7.415	7.19	6.67	6.58	7.035	7.325	6.095	6.935	6.945	6.76	6.695	6.91	7.005	6.545
ARG1	3.1125	2.9625	2.835	2.915	2.975	2.845	3.0125	3.005	3.14	2.8175	2.8475	2.8775	2.85	3.1025	2.9375	2.9025	2.9925	3.1175	3.165	3.1875	3.215	2.9925	3.3175	2.965	3.0175	3.2	2.7625	2.9975	3.0275	2.9125	2.915	3.0625	3.045	3.1425	3.12	2.895	3.105	2.7325	2.7825	2.9575	2.92	2.8125	2.9675	2.945	2.7225	2.79	2.975	2.9525	2.945
ARG2	6.98	5.84	6.675	5.075	4.35	5.385	6.035	4.865	5.1	4.14	4.765	5.635	4.57	5.115	5.3	6.21	6.56	5.99	5.035	4.86	4.39	4.855	5.7	4.63	6.765	5.895	6.22	5.12	5.89	5.19	5.14	4.54	5.355	4.885	5.43	6.385	6.135	4.33	5.435	6.1	5.695	5.335	6.295	4.285	5.79	5.48	5.925	6.125	4.815
ARGLU1	6.9225	7.33	7.1825	7.795	7.715	7.8325	6.94	7.3775	8.0575	7.5525	7.8075	7.105	7.105	7.115	7.405	6.865	7.0725	7.1075	7.755	7.3575	7.41	7.8925	7.5025	7.53	7.18	7.0125	7.495	7.5125	6.955	7.475	7.7575	7.45	6.8925	7.24	7.8225	7.1775	7.145	8.3375	7.9975	7.9575	9.0325	8.3325	7.71	7.1925	7.02	7.345	7.13	7.1175	7.1675
ARHGAP1	6.345	6.68	6.1525	6.775	6.985	6.785	6.6225	6.6075	6.605	6.8525	6.8725	6.96	6.9775	6.93	6.9425	6.5975	6.515	6.68	7.08	7.3175	7.135	6.815	7.1675	6.955	7.215	7.14	6.795	6.565	6.625	6.545	6.5125	6.9225	6.605	6.73	6.59	6.4125	6.2575	6.5075	6.355	6.4325	6.4375	6.65	6.6375	6.7975	6.7975	6.805	6.8175	6.835	6.865
ARHGAP10	6.11	6.62	6.55	5.68	5.71	5.66	5.98	5.55	7.37	5.96	5.57	6	6	6.19	6.18	6.35	6.59	6.9	5.92	5.63	5.21	5.88	4.69	5.55	5.31	5.13	6.04	5.91	5.39	5.45	5.14	5.31	5.3	5.61	5.59	6.21	5.87	6.15	6.14	6	5.94	7.2	5.51	5.22	5.84	5.76	6.04	5.83	5.15
ARHGAP11A	4.07	3.47	4.71	4.53	3.47	4.09	3.6	4.26	3.65	3.45	3.53	3.52	3.36	3.5	3.51	3.27	4.41	3.49	3.39	2.83	3.4	4.22	4.11	3.4	4.14	3.36	4.15	3.31	3.4	4.25	3.99	3.88	3.43	4.3	3.7	4.61	4.71	3.37	4.31	4	4.38	4.23	4.68	3.68	5.54	3.85	4.39	4.82	3.21
ARHGAP12	7	7.05	7.53	7.47	7.01	7.32	6.78	7.35	7.17	7.16	7.45	6.84	7.29	5.49	7.2	7.2	6.94	7.35	7.02	7.21	7.25	6.93	6.56	7.36	6.82	6.29	7.73	7.01	6.96	6.63	6.99	6.8	7.57	6.61	7.49	7.61	6.51	7.73	7.59	7.46	7.35	7.58	6.71	7.56	7.96	6.91	7.42	7.45	7.48
ARHGAP17	9.44	9.24	9.15	8.25	8.89	9	8.44	7.92	9.26	8.73	8.68	9.08	9.03	9.23	8.88	9.75	9.07	9.44	8.7	9.11	8.82	7.96	8.44	8.62	8.42	8.14	8.67	8.3	8.08	7.96	8.16	8.52	8.69	7.85	8.32	8.57	8.18	9.37	9.5	9.2	9.57	9.55	8.19	8.71	8.46	8.39	9.22	9.35	9.12
ARHGAP18	7.85667	7.7	7.79667	7.07667	6.81	7.10667	7.08333	7.6	7.92667	6.98667	7.52667	7.18	7.34	6.29333	7.52333	7.07	7.80333	7.68333	6.53	6.56667	6.66	6.41667	6.50333	6.93	6.78667	6.35667	7.89333	7.92	7.48667	7.14	7.74667	7.38	7.04	6.29333	7.88	7.57	7.39	8.12333	7.68333	8.16	9.29333	8.53	7.78667	7.24333	7.23667	7.20333	6.82667	6.94333	7.53
ARHGAP19	5.29333	5.52333	5.62	5.46	5.51333	5.38	5.42333	5.28667	5.61333	5.20333	5.24333	5.57333	5.67	5.53	5.20667	5.58667	5.61	5.68	5.26667	5.09	5.28	5.58333	5.00667	5.51	5.14667	5.27333	5.35333	5.34333	5.14667	5.40667	5.58333	5.46	5.29	5.78	5.63333	5.55	5.47667	5.72333	5.46333	5.02667	5.78667	5.61333	5.06	5.17667	5.55333	5.11333	5.42	5.34333	5.52667
ARHGAP20	4.125	4.46	4.615	4.02	4.495	4.54	4.52	4.245	4.395	4.715	4.255	4.61	4.545	4.315	4.17	4.795	4.27	5.105	4.16	4.18	4.275	4.105	4.31	4.35	3.895	4.345	4.19	3.98	4.215	4.36	4.225	4.465	4.355	4.16	4.13	3.945	4.145	4.5	4.355	4.195	4.055	4.345	4.07	4.315	3.915	4.38	4.235	4.38	4.42
ARHGAP21	6.99	6.565	6.6	7.09	7.305	7.105	6.38	6.675	6.975	7.315	7.19	7.19	7.575	6.525	7.34	6.225	6.515	6.775	6.77	7.19	7.285	6.695	6.39	6.485	6.73	6.635	7.325	6.4	6.35	6.42	6.85	6.845	6.995	6.495	6.23	7.665	6.345	7.28	7.02	6.04	6.83	7.315	6.785	7.225	7.605	6.425	7.395	7.38	7.37
ARHGAP22	3.815	3.805	3.55	3.73	3.67	3.32	3.605	3.665	3.91	3.38	3.4	3.29	3.385	3.48	3.125	3.605	3.705	3.77	3.65	3.465	3.285	3.27	3.615	3.755	3.72	3.415	3.245	3.535	3.525	3.115	3.38	3.3	3.34	3.455	3.635	3.475	3.45	3.135	3.075	3.595	3.01	3.97	3.39	3.185	3.075	3.32	3.305	3.21	3.22
ARHGAP22-IT1	3.38	3.08	3.085	3.025	2.92	2.82	3.455	3.12	3.11	3.03	2.835	3.165	3.305	3.44	3.04	3.19	3.215	3.14	2.985	3.025	3.02	3.045	2.965	3.09	3.14	3.085	2.95	3.3	3.35	3.42	3.36	3.41	3.6	3.29	3.15	3.2	3.175	3.1	3.02	3.095	3.08	3	2.91	2.915	3.015	2.985	3.315	3.305	3.265
ARHGAP23	5.87	5.65	5.4875	5.115	5.2025	4.8725	5.3475	5.3175	4.995	5.02	5.2575	5.02	4.8	5.275	4.6975	5.3175	5.45	5.25	5.42	5.4325	5.3775	5.4025	5.405	5.1625	5.375	5.235	4.9475	5.105	5.095	4.9525	5.0675	5.0225	5.2425	5.2175	5.555	5.175	5.3725	5.0475	4.83	5.155	4.975	5.2025	5.295	5.275	4.8275	5.39	5.17	5.1525	4.68
ARHGAP24	4.125	4.43	4.1625	3.8475	4.2325	4.28	4.325	3.9175	4.425	4.37	3.9825	4.945	4.535	3.855	3.975	4.2375	4.3525	4.2925	3.8775	4.1025	3.8975	3.755	3.905	4.52	3.99	4.0075	3.8825	3.7975	3.8825	3.625	3.91	4.0025	4.14	3.965	4.015	3.925	4.14	3.9	4.0725	5.855	3.7	4.34	3.8575	4.0625	3.6825	3.975	4.015	4.065	4.5175
ARHGAP25	5.42	5.75667	5.46667	5.32333	5.63333	5.90333	5.55333	4.73667	6.15	5.3	5.36	5.47	5.26333	5.31	5.00333	5.87667	5.74	5.62333	4.82	5.14667	5.02	4.86	5.37667	6.12667	4.68667	5.65	4.93333	4.86333	5.08333	4.67667	4.96333	5.49	5.07333	5.04	5.46333	4.89667	5.86333	5.24333	5.19333	5.01667	5.2	5.59	4.76	5.13333	4.77	5.18333	5.06333	5.07667	5.05667
ARHGAP26	5.7725	5.87	5.8325	5.91	5.8075	5.755	5.44	6.49	6.5625	5.6625	5.965	5.8625	5.705	5.565	5.535	5.8525	5.9275	5.775	5.86	6.0175	6.1225	5.4075	5.7625	5.5375	5.645	5.98	5.775	5.39	5.6725	5.6525	5.845	5.37	4.8675	5.6725	5.4225	5.8925	5.5625	5.82	6.3075	5.9975	5.5625	5.95	5.5525	6.01	5.63	5.3525	5.9075	5.9	6.76
ARHGAP26-AS1	3.72	3.7	3.97	3.5	3.58	4.02	4.23	3.63	3.45	3.67	4.09	3.62	3.54	3.6	3.53	3.75	3.69	3.63	3.46	3.52	3.99	3.74	3.75	3.47	3.55	3.83	3.46	3.94	3.79	4.07	3.67	3.79	4.2	3.6	3.67	3.61	4.34	3.79	3.93	4.36	3.85	3.72	4.29	3.81	3.59	4.1	3.69	3.66	3.64
ARHGAP27	5.744	5.636	5.402	5.576	5.652	5.408	5.554	5.462	4.858	5.578	5.68	5.376	5.36	5.858	5.544	5.66	5.146	5.408	5.73	5.776	5.728	5.788	5.944	5.796	5.694	5.77	5.582	5.464	5.668	5.8	5.538	5.448	5.298	5.714	5.628	5.602	5.636	4.998	5.342	5.274	4.886	4.8	5.762	5.57	5.154	5.738	5.948	5.816	5.542
ARHGAP28	3.79667	3.82333	4.09	3.06667	3.82	3.82	3.84667	3.46	3.74333	3.56333	3.74667	3.77	3.96333	3.54333	3.49333	3.70667	3.62	4.08667	3.50333	3.66667	3.53	3.34667	3.91333	3.75	3.5	3.59333	3.59	3.35	3.55	3.35667	3.38	3.34667	3.35667	3.68	3.69333	3.43667	3.6	3.64333	3.72667	3.69	3.98667	4.07667	3.66667	3.75667	3.46	3.55667	3.75333	3.60333	3.41
ARHGAP29	4.0075	3.8625	3.9275	3.755	4.18	3.9175	3.7475	3.5625	4.55	3.8425	3.8575	4.195	4.26	3.685	4.0975	3.625	4.3675	3.875	3.4175	4.01	3.37	4.0825	3.5775	3.5675	4.635	3.465	4.57	3.68	3.8	3.245	3.99	3.445	3.89	3.4675	3.7125	3.7275	3.9875	3.825	4.1075	3.6025	3.6875	4.805	3.77	3.4525	3.765	3.4675	3.9275	4.0125	3.8675
ARHGAP30	6.495	6.755	6.38	6.645	6.88	6.79	6.675	5.655	7.055	6.645	6.755	6.1	6.09	6.08	5.665	6.89	6.58	6.735	6.27	6.295	6.34	6.04	6.89	7.475	6.04	6.855	6.045	6.31	5.68	5.755	5.825	6.15	5.97	5.915	6.805	6.095	6.52	6.285	6.2	6.025	6.46	6.91	6.315	6.86	6.505	6.77	5.515	5.665	5.8
ARHGAP31	4.4	4.715	4.34	4.35	4.56	4.455	4.16	4.035	5.11	4.445	4.11	4.46	4.35	4.24	4.205	4.76	4.795	4.9	4.285	4.735	4.6	4.375	4.06	4.75	4.27	4.12	4.255	4.06	4.02	4	3.86	3.585	4.175	4.15	4.36	4	4.34	4.35	4.29	4.485	4.095	5.14	3.855	4.365	3.9	4.28	3.94	4.115	4.42
ARHGAP32	7.0075	6.9675	7.02	6.2025	6.18	5.845	6.6275	6.5925	6.835	6.66	6.3075	6.0625	6.4325	6.535	6.1775	7.2825	6.075	6.9025	6.3175	6.235	6.6725	5.83	6.0875	6.4775	6.05	6.22	6.3925	7.24	6.2725	6.055	6.375	6.3025	6.255	6.16	5.9025	6.645	6.185	7.9375	7.7475	6.9725	7.3875	7.6	6.17	6.8375	6.565	6.6525	6.67	6.52	7.125
ARHGAP33	5.21667	5.21667	5.29	5.31	5.26667	4.97	5.23333	5.23	4.46667	4.78	4.99	4.99	5.00667	5.36333	4.96333	5.17	5.12667	5.00333	5.54333	5.61	5.57667	5.26	5.72	5.45333	5.36	5.62	4.84333	5.26333	5.20333	5.29333	5.19667	5.28333	5.20667	5.43333	5.46333	5.16	5.18	4.53333	4.39667	4.43	4.59333	4.49333	5.07	5.01333	4.64667	4.92	5.15667	5.14667	4.91333
ARHGAP35	6.426	6.548	6.57	6.086	6.092	6.106	5.82	5.986	5.62	6.012	6.078	5.836	5.952	6.108	6.014	6.692	6.112	6.528	6.032	6.248	6.242	5.92	6.196	5.924	6.226	5.68	6.146	5.814	5.894	5.97	5.72	6.04	6	5.592	6.108	6.378	5.726	5.802	5.834	5.696	5.738	5.794	5.628	6.202	6.39	5.76	5.904	5.814	5.816
ARHGAP36	2.73	2.91	2.85	2.83	2.62	2.52	2.43	2.54	2.44	2.46	2.37	2.7	2.72	2.44	3.02	3.36	3.26	2.77	2.96	2.83	2.64	2.58	2.64	2.73	2.55	2.76	2.65	2.84	2.65	2.64	2.69	2.74	2.61	2.7	2.77	2.89	2.85	3	2.51	2.7	2.59	2.51	2.68	2.9	2.44	2.45	2.86	2.7	2.73
ARHGAP39	5.52	4.93	5.34	5.5	5.29	4.78	5.01	5.82	4.67	5.14	4.95	4.57	4.34	6.28	5.43	5.29	5.17	5.3	5.61	5.39	5.47	5.86	5.38	4.7	5.75	5.19	5.45	5.98	6.22	5.67	5.57	5.55	5.82	5.78	6.19	6.25	5.47	4.82	5.15	5.73	5.31	4.58	5.35	5.03	4.99	5.64	5.7	6.03	4.75
ARHGAP4	6.13	6.35	5.93	6.17	6.56	6.17	6.66	5.46	6.55	5.89	5.66	6.05	5.71	5.72	5.53	6.69	6.98	6.78	6.05	6.13	5.71	5.68	6.2	6.52	6.93	6.34	5.79	5.63	6.07	6.82	5.24	5.83	6.45	5.88	6.7	5.5	5.78	6.05	5.79	5.71	5.82	6.72	6.6	5.87	5.56	6.15	5.96	5.66	5.65
ARHGAP42	3.46	3.86333	3.78333	3.41333	3.76667	3.94333	3.64	3.37333	3.56	3.95333	3.92	3.84333	3.61	3.55	4.18	3.78667	3.30333	3.98	4.13333	3.87667	3.93	3.53333	3.59667	3.42333	3.75333	3.65	3.88	3.29333	3.37	3.61	3.59333	3.46333	3.65667	3.47	3.41	3.59333	3.81667	3.69667	4.03667	3.34667	3.40667	3.98	3.60667	3.83667	3.77	3.92667	3.78333	3.73667	3.45667
ARHGAP44	6.25	7.4	6.82	5.2	7.2	6.545	6.825	5.815	5.36	7.595	6.83	6.885	7.365	6.81	6.81	7.355	5.335	7.45	7.27	6.855	7.67	6.04	6.215	7.365	6.135	6.565	6.73	5.83	6.145	5.475	5.425	5.695	5.39	5.47	5.355	5.31	5.89	7.825	7.145	4.965	6.89	5.83	6.51	7.745	5.77	6.005	6.3	6.17	7.455
ARHGAP5	5.296	5.41	5.66	5.264	5.504	5.786	5.046	5.386	6.07	5.79	5.516	5.932	5.908	4.4	5.658	5.594	5.548	5.922	5.046	5.222	5.484	5.152	4.556	5.152	5.332	4.748	5.646	5.254	5.402	4.578	4.966	5.684	5.27	4.532	5.486	4.88	4.644	6.306	6.214	6.178	6.124	5.976	5.442	5.772	6.454	5.824	6.168	6.034	6.15
ARHGAP5-AS1	5.89	5.98	5.14	5.4	5.65	5.15	5.63	6.02	5.58	5.84	5.08	5.72	5.62	5.78	5.87	5.9	6.05	5.74	5.45	5.56	5.89	5.32	5.97	5.72	6.28	5.24	5.4	5.74	6.14	5.69	5.27	6	5.58	5.93	5.89	5.16	5.41	5.89	5.44	6.81	5.44	4.96	5.86	5.39	6.81	6.3	6.43	6.18	6.36
ARHGAP6	4.02	4.465	4.695	4.445	4.255	4.385	4.125	4.56	5.095	4.465	4	5.08	4.785	4.725	4.665	4.355	4.54	4.81	3.98	4.07	4.12	4.32	3.92	4.145	3.81	3.565	3.725	3.51	4.605	5.435	3.455	4.04	4.09	4.675	3.74	4.415	4.115	4.825	4.805	4.01	4.245	5.355	3.795	4.14	3.68	4.48	5.645	5.315	4.34
ARHGAP9	6.52333	6.81	6.34	6.31	7.08	6.48667	6.34333	5.22	8.30667	6.08333	6.12667	5.93667	6.04333	6.3	5.37	6.92	6.93667	6.95	5.72	6.48	5.61333	5.33667	5.89667	7.73667	5.28333	6.61	5.69	5.82	5.52	4.81	5.24667	6.29	5.71	5.27	6.91	5.60667	6.53333	6.18667	6.54333	5.53667	6.37333	7.69	5.15333	6.12333	5.72667	5.78	5.49333	5.69667	5.78
ARHGDIA	7.28	7.395	7.33	8.3175	8.2025	7.5325	7.635	7.775	6.6275	7.2825	7.5975	6.895	6.755	7.2075	7.3275	7.385	7.03	7.1425	8.01	9.04	8.54	8.6075	8.395	8.1025	7.85	8.3	7.6425	7.1525	7.6625	7.685	7.555	7.3775	6.5875	8.1525	7.57	8.5075	8.39	6.1725	6.74	6.7325	6.7575	6.3875	7.4075	7.38	7.595	7.535	7.0575	7.0525	6.4425
ARHGDIB	8.28333	8.27333	8.26667	8.65	8.82667	8.84	8.81	8.07333	8.01333	8.26	8.34667	8.51	8.24333	7.79667	7.85	8.66333	8.87	8.38333	7.65667	8.25	7.66	8.33333	8.86333	9.35333	7.86	8.70333	8.29	8.42	8.66333	8.23333	8.6	8.82333	8.59	8.75333	8.98667	8.31	9.05667	7.08	7.28	7.39333	7.31667	7.73333	7.73333	8.05	7.99	8.24333	7.83333	7.84333	8.13667
ARHGDIG	5.75	4.73	4.93	5.82	4.77	5.22	6.53	5.53	5.05	5.2	5.32	4.85	4.53	5.23	5.15	4.89	4.81	4.65	5.05	5.2	5.39	5.14	5.23	4.93	5.61	4.95	5.12	5.32	5.17	5.57	4.96	6.83	5.51	5.3	5.14	4.7	5.27	4.97	5.03	5.34	4.84	4.72	5.43	5.41	5.07	5.43	5.54	5.46	4.82
ARHGEF1	6.94	6.7	6.83	6.95	7.1	6.77	7.08	6.94	6.92	7.25	7.06	6.65	6.88	7.11	7.02	6.53	6.76	6.91	6.99	6.68	7.08	6.78	6.82	7.21	6.85	6.75	6.87	6.98	6.91	6.87	7.21	7.21	7.18	6.57	6.92	7.18	6.43	7	6.77	6.3	6.91	7.16	6.75	7.31	6.84	6.63	6.71	6.72	7.01
ARHGEF10	5.1425	5.0425	4.9525	6.13	5.5875	5.47	4.69	6.1625	5.9475	5.51	5.3	5.5425	5.4675	5.7175	5.355	4.7675	5.275	5.0175	4.935	5.52	5.0925	5.6975	5.165	5	6.1475	4.6975	5.56	5.5275	5.08	4.9925	5.4	5.1325	5.9625	5.125	5.095	5.7525	5.5425	5.195	5.5975	4.8675	6.3825	5.8525	4.9125	5.1425	5.99	4.8925	4.8525	5.06	5.7675
ARHGEF10L	6.44	6.57	6.265	6.745	7.48	6.9	6.79	7.12	7.095	7.285	6.98	6.995	7.365	7.36	7.41	6.7	6.275	6.825	7.53	7.155	7.605	6.635	6.68	7.115	7.125	6.64	7.39	6.97	6.105	6.345	7.1	7.285	6.42	6.88	7	7.225	6.76	7.5	6.99	6.755	6.79	6.86	7.305	7.335	6.805	6.715	7.335	7.17	7.81
ARHGEF11	5.33667	5.48667	5.3	5.91333	5.54	5.18667	5.30667	5.45333	4.56333	5.22333	5.08667	5.36333	5.42333	5.42	5.58333	5.74	5.07667	5.73333	5.43333	6.01	5.71667	5.55667	5.80333	5.51	5.78333	5.63	5.19667	5.80667	5.32	5.46333	5.47333	5.55	5.58667	5.44667	5.76333	5.62	5.44667	4.75667	4.64	4.72	4.67	4.47	4.99	5.23	5.04	5.01	5.48667	5.29	5.54
ARHGEF12	3.55308	3.69692	3.74462	3.59077	3.61308	3.68231	3.60769	3.64154	3.65077	3.74231	3.69769	3.67231	3.73154	3.78154	3.63462	3.65462	3.66462	3.71	3.65231	3.65923	3.76846	3.53615	3.65692	3.57154	3.67769	3.74154	3.69769	3.53692	3.67	3.61154	3.64385	3.63231	3.65077	3.55385	3.58846	3.66385	3.69385	3.63692	3.82154	3.51385	3.77385	3.68846	3.63769	3.74231	3.60154	3.64308	3.72615	3.74077	3.70615
ARHGEF15	5.63	5.295	4.88	5.32	5.675	5.105	5.345	5.445	5.795	5.205	5.375	5.47	5.135	5.28	5.055	5.085	5.645	5.375	5.365	6.02	5.235	5.32	5.915	5.315	5.4	5.52	4.905	5.36	5.48	5.465	5.16	5.375	5.445	5.37	5.47	5.24	5.145	5.015	5.1	5.26	5.025	5.515	5.265	5.195	4.88	5.155	5.135	5.365	4.85
ARHGEF16	7.07	7.49	7.16	7.25	7.51	7.17	7.59	7.58	6.49	7.16	7.33	7	7.09	7.17	7.33	7.69	6.42	7.62	8.23	7.91	8.21	7.53	7.26	7.76	7.93	8.29	7.17	7.56	7	7.58	7.52	7.44	6.62	7.36	7.46	7.63	7.47	7.4	7.56	7.41	6.84	6.23	7.32	7.34	7.1	6.96	7.02	6.98	7.02
ARHGEF17	6.8	6.58	6.6	6.34	6.69	6.36	6.51	6.66	7.29	6.22	6.54	6.41	6.38	6.5	6.13	6.79	7.08	6.82	6.53	7.13	6.5	6.17	6.98	6.72	6.66	6.86	6.4	6.56	6.6	6.6	6.37	6.51	6.59	6.39	6.39	6.53	6.62	6.32	6.3	5.75	6.11	7.22	6.16	6.32	5.98	6.09	5.92	6.23	6.16
ARHGEF18	9.6	9.61	9.34	9.03	9.31	9.57	8.77	8.74	8.51	9.03	9.29	8.75	9.16	9.53	9.22	10.04	9.17	9.74	8.9	9.39	9.17	8.81	8.93	9.24	8.38	9.63	9.56	8.41	8.86	9.1	8.84	8.96	8.52	8.81	9	9.44	8.96	8.91	9.66	8.37	9.23	9.16	8.1	9.04	9.13	9.16	9.34	9.18	8.46
ARHGEF19	6.74	6.35	6.41	6.2	6.25	5.79	5.74	6.66	5.35	5.4	6.19	5.1	5.34	6.14	5.36	6.26	6.37	6.07	6.59	6.18	6.38	6.51	7.12	6.45	6.99	6.58	6.14	6.22	6.28	6.2	6.14	6.15	6.49	6.27	6.98	6.86	6.38	5.43	5.5	6.1	5.93	6.11	5.92	6.03	5.45	6.06	5.57	5.64	5.44
ARHGEF2	6.4975	6.555	6.2625	6.945	6.945	6.4325	6.515	6.3925	6.6725	6.5525	6.4975	6.5125	6.4225	6.165	6.6275	6.83	6.18	6.86	6.8175	7.23	6.9475	6.41	7.03	6.8775	6.595	6.845	6.195	6.6325	6.3225	6.15	6.4675	6.6425	6.4575	6.2225	6.5975	6.34	6.3	6.25	6.2875	6.2225	6.57	6.2425	6.2875	6.5025	6.0325	6.18	6.195	6.19	6.6325
ARHGEF25	5.34	5.76	5.06	5.42	5.43	5.14	5.17	4.91	5.37	5.05	4.97	4.47	4.64	4.95	4.39	5.18	4.89	5.09	5.23	5.35	5.35	5.38	5.7	5.32	5.39	5.15	4.73	4.81	5.01	5.12	4.92	5.15	5.24	4.69	5.22	5.16	5.1	5.17	5.45	4.77	4.4	4.92	4.93	4.95	4.78	4.63	4.69	4.49	5.02
ARHGEF26	3.85	3.93	4.01333	3.63667	3.47667	3.57667	3.79667	4.30333	3.92667	3.64	3.34667	3.7	3.73	3.62	3.64667	3.74	3.00667	4.08333	3.31	3.59	3.51667	3.99333	3.42333	3.64	3.96333	3.24333	3.92	4.64	3.70667	4.04	3.57667	3.94333	4.16667	3.08667	4.24	3.99667	3.53	3.85667	3.90667	4.01667	4.28	4.00667	3.08667	3.43333	4.54667	4.13	3.59333	3.56	3.95333
ARHGEF26-AS1	2.59	2.31	2.36	2.14	2.41	2.27	2.44	2.22	2.54	2.18	2.25	2.19	2.37	2.2	2.75	2.42	2.56	2.65	2.56	2.52	2.23	2.26	2.77	2.24	2.31	2.47	2.4	2.95	2.51	2.42	2.45	2.48	2.48	2.33	2.65	2.48	2.23	2.35	2.42	2.66	2.17	2.31	2.25	2.44	2.24	2.26	2.24	2.21	2.36
ARHGEF28	4.975	4.955	4.69	5.76833	5.36667	4.64333	5.38167	5.73833	5.11667	5.5	5.52667	5.9	5.925	5.12667	5.605	5.22333	5.07	5.08667	5.21167	5.23167	5.485	5.145	5.34667	5.43833	4.785	4.86	5.14	5.365	5.23	5.58333	5.96833	5.45667	5.15833	5.13833	5.09333	5.565	5.165	5.82	5.09833	6.09667	5.09667	6.035	5.16833	5.66	6.33333	5.04667	5.815	5.825	6.88167
ARHGEF3	7.2	7.61	7.55	7	7.95	8.06	7.84	7.17	8.03	7.55	7.66	7.65	7.74	7.34	7.19	7.58	7.66	8.02	6.5	7.01	6.79	7.54	7.13	7.84	7.51	6.77	7.81	8.05	7.33	6.84	7.18	7.18	7.09	6.3	7.45	7.39	7.65	8.04	8.02	7.96	7.82	8.05	6.67	7.2	7.85	7.47	7.58	7.57	7.11
ARHGEF33	2.61	2.73	2.52	2.76	2.75	2.73	2.84	2.85	2.76	2.94	2.88	3	2.83	2.82	2.74	2.86	2.58	2.74	2.58	2.76	2.85	2.75	3.27	2.63	2.88	2.77	2.7	2.92	3.03	2.57	3.08	2.9	2.73	2.75	2.72	2.59	2.99	2.62	2.83	2.64	2.59	2.58	2.7	2.76	2.54	2.72	2.86	2.86	2.87
ARHGEF37	5.68	6.125	5.71	5.88	5.645	5.24	5.675	5.885	5.895	5.605	5.825	5.59	5.52	5.54	5.415	6.35	6.295	6.47	5.54	5.625	6.225	5.105	5.965	5.75	5.25	5.465	5.305	5.62	5.075	5.435	5.78	5.455	5.495	5.695	5.705	5.51	5.51	5.955	6.03	6.29	5.79	6.02	5.81	5.94	5.495	5.445	5.5	5.435	6.06
ARHGEF38	3.4	3.36	3.91	3.9	3.77	3.11	4.28	3.94	3.97	3.74	3.92	4.54	4.42	4.92	4.21	3.33	3.79	3.68	3.88	3.63	3.91	3.83	4.31	3.79	3.79	3.84	3.79	3.8	4.31	3.97	4.03	4.09	3.99	4.24	3.97	3.74	3.78	3.6	3.26	4.12	3.66	3.5	4.08	4.26	3.92	3.73	4.24	4.26	4.13
ARHGEF39	4.77	4.21	4.7	5.32333	4.25333	4.43	4.57333	5.47	4.13	4.35333	4.23	5.16667	4.67	5.87	5.49	4.45	5.14	4.32	4.85667	4.68	4.50333	5.08333	4.79333	4.55	5.12	4.56	4.51333	4.75667	4.82333	4.94333	5.32	4.54	5.23	5.43333	4.88	5.21667	4.90333	4.26333	4.54	4.72	5.04333	4.10333	5.68	4.30333	4.68667	4.81333	5.60667	5.50667	5.03
ARHGEF4	4.45	4.78	4.32	4.31	4.49	4.25	4.46	4.51	4.22	4.22	3.8	4.44	4.33	4.6	4.35	4.55	5.1	4.54	4.24	4.16	4.43	4.43	5.05	4.52	4.72	4.57	4.26	4.88	4.63	4.83	4.57	4.57	4.64	4.74	4.27	4.53	5.15	4.36	4.35	4.42	4.53	4.27	4.18	4.24	4.12	4.14	4.44	4.43	4.63
ARHGEF40	5.30167	5.185	5.31833	5.265	5.66667	5.29333	5.22667	4.91833	5.53167	5.12833	5.495	5.39833	5.65667	5.57333	4.985	5.42833	5.32167	5.355	5.26667	5.615	5.57	5.16667	5.07833	5.49333	5.36667	5.42667	5.21	5.60167	5.35833	5.20833	5.37	5.33	5.43833	4.88667	5.625	5.09333	5.08667	5.56	5.195	5.255	4.91333	5.59833	5.16667	5.36667	4.67	5.085	5.34	5.37	6.26333
ARHGEF5	7.695	8.15	7.26	7.55	7.545	7.605	7.37	7.245	6.615	7.115	7.24	7.185	7.255	8.6	7.155	7.47	6.77	7.64	7.015	7.7	7.45	7.525	7.5	6.89	7.33	7.99	7.395	6.87	7.315	7.91	7.695	7.4	7.36	7.485	7.035	8.495	8.03	7.065	7.925	7.58	8.025	7.455	7.295	7.415	7.2	7.655	7.54	7.565	7.47
ARHGEF6	7.21	7.87	7.54	6.97	8.13	7.84	7.22	5.68	8.21	7.37	7.03	7.67	7.56	6.36	6.83	7.87	7.76	7.9	5.82	6.81	6.43	6.14	6.23	8.02	6.36	6.88	6.93	6.44	5.99	6	6.95	6.87	6.71	6.11	6.99	6.14	7.01	7.45	7.32	6.22	7.07	8.18	6.14	7.14	6.53	6.77	6.63	6.61	6.9
ARHGEF7	4.56889	4.50111	4.40889	5.15667	5.34667	5.26444	4.77444	5.08222	4.85	5.47	5.41444	5.72	5.61556	5.35222	5.76667	4.53889	4.50667	4.61111	5.36667	5.22556	5.51778	5.33667	5.16778	5.18111	5.43	4.92889	5.38556	5.27667	4.99667	5.29111	5.41667	5.10222	4.95444	5.36444	5.45778	4.89222	4.76556	4.87778	4.84444	4.58333	5.12111	4.98889	5.33889	5.38222	5.03444	5.18444	5.47889	5.43889	5.59556
ARHGEF7-AS2	1.99	2.27	2.29	2.18	2.16	2.01	2.23	2.37	2.21	2.22	2.14	2.47	2.3	2.66	2.4	2.31	2.34	2.44	2.11	2.64	2.23	2.2	2.33	2.16	2.15	2.18	2.3	2.05	2.55	2.14	2.06	2.12	2.24	2.46	2.37	2.33	2.36	2.3	2.26	2.41	2.18	2.01	2.28	2.14	2.23	2.24	2.11	2.1	2.12
ARHGEF7-IT1	2.57	2.78	2.7	2.39	2.5	2.55	2.6	2.61	2.63	2.54	2.84	2.75	2.58	2.88	2.85	2.57	2.73	2.59	2.96	2.73	2.73	2.48	3.51	2.59	2.58	3.05	2.45	2.8	2.87	3.03	3.04	2.71	3.06	2.95	2.75	2.72	2.52	2.62	2.54	2.66	2.74	2.46	2.86	2.61	2.52	2.57	2.87	2.77	2.71
ARHGEF9	5.935	6.92	6.215	5.73	6.22	6.365	5.88	5.25	5.8	6.455	6.18	6.19	6.465	5.855	5.825	6.82	6.215	7.035	6.225	6.235	6.205	6.16	5.895	6.485	5.67	5.665	5.585	5.94	5.505	6.15	5.395	6.28	5.655	5.505	5.88	5.445	6.01	6.675	6.175	6.07	5.795	6	5.755	6.59	7.155	6.135	5.96	6.19	6.32
ARID1A	7.0375	7.22	7.1675	7.6275	8.0475	7.7325	7.42	7.55	6.38	7.46	7.43	7.42	7.3825	7.54	7.57	7.7	7.02	7.44	7.9725	7.98	8.0575	7.835	7.2275	8.0825	8.03	7.62	7.7725	7.7775	7.1225	6.87	7.455	7.9975	7.31	7.36	7.72	7.555	7.17	6.6225	6.4575	6.4975	6.5175	6.2425	7.3225	7.4875	7.2325	6.94	7.475	7.5425	6.9525
ARID1B	6.27714	6.23143	6.33571	6.50571	6.40857	6.49286	6.51429	6.44429	6.54	6.14143	6.14286	5.95571	6.27571	6.68571	5.78429	6.43857	6.27571	6.33857	6.51857	6.30286	6.38	6.31	6.11286	6.54286	6.29857	6.30143	6.55857	6.49857	6.34	6.39286	6.36429	6.35429	6.6	6.35286	6.71286	6.42143	6.21571	6.70143	6.60143	6.83143	6.86429	6.47143	6.24429	6.38571	6.18429	6.11	6.07571	6.35714	6.53571
ARID2	5.95333	5.97667	5.75333	6.98	6.72333	6.71667	6.07	5.96	6.79667	6.79667	6.53667	6.82667	6.93667	6.09333	6.56333	6.22667	6.12	6.15667	6.49333	6.50667	6.63333	6.26667	5.88667	6.45333	6.27333	5.89333	6.99667	6.18667	6.09	6.08	6.27667	6.54	5.78333	5.76667	5.95667	6.17333	5.71667	7.04667	6.96333	6.16667	6.80667	6.63	6.28	6.95333	6.45	6.18667	6.98	6.95667	6.89667
ARID3A	6.8	5.635	6.295	6.695	5.95	6.215	5.76	5.72	6.205	5.17	5.98	5.8	5.37	7.015	5.825	6.37	5.64	5.99	5.86	5.535	5.395	6.11	7.17	5.37	6.57	6.2	6.685	6.11	6.705	7.27	6.895	5.77	6.49	6.51	6.43	7.085	5.98	5.86	6.34	5.62	7.575	6.24	7.16	5.535	5.72	7.305	6.395	6.29	5.93
ARID3B	6.35	6.68	6.32	5.93	6.41	6.63	6.54	6.49	5.68	6.13	6.21	6.45	6.18	6.2	6.09	6.56	6.12	6.65	6.21	6.65	6.73	5.87	6.46	6.45	6.01	6.44	5.9	6.26	6.22	6.62	6.36	6.66	6.41	6.35	6.41	6.25	6.66	5.98	6.14	5.71	5.77	6.1	6.44	6.48	6.77	6.25	6.25	6.46	6.46
ARID4A	5.625	6.165	6.03	6.025	6.195	6.27	5.87	5.93	6.7	6.375	6.04	6.485	6.47	4.77	6.215	5.85	5.735	6.54	5.94	5.995	6.04	5.075	4.93	6.205	5.92	5.235	6.01	5.82	5.98	5.07	5.71	6.025	6.59	4.65	6.005	5.505	4.74	6.935	6.68	6.485	6.63	6.425	5.725	6.235	6.63	6.32	6.39	6.26	6.47
ARID4B	5.2325	5.3925	5.025	5.1525	5.265	5.2175	4.995	4.8275	5.8275	5.13	5.0925	5.3	5.205	4.365	4.9775	4.9325	5.005	5.215	5.095	5.275	5.0975	5.0725	5.02	5.055	4.775	4.96	5.27	5.22	4.9075	4.855	4.84	4.975	5.0425	4.85	5.1325	5.1525	5.065	5.585	5.4575	5.4375	6.025	5.7275	5.0025	5.18	5.115	4.925	5.0975	5.0575	4.8925
ARID5A	6.86	6.27	6.57	7.07	7.12	7.09	6.78	7.14	7.5	6.18	6.6	6.71	6.21	6.7	6.38	6.34	6.8	6.45	6.4	6.9	6.48	6.87	6.65	6.96	7.29	6.78	6.63	7.25	6.66	6.96	7.24	6.93	6.62	7.13	7.46	6.8	7.34	6.15	6.53	6.46	6.23	6.99	6.66	6.6	6.04	6.37	5.95	6.4	6.13
ARID5B	4.552	4.334	4.46	4.424	4.246	4.682	4.542	4.29	4.552	4.284	4.378	4.788	4.352	4.46	4.16	4.386	4.482	4.318	4.152	4.466	4.198	4.502	4.674	4.33	4.54	4.532	4.32	4.356	4.54	4.508	4.498	4.61	4.7	4.27	4.35	4.504	4.404	4.242	4.198	4.146	4.554	4.604	4.284	4.282	4.218	4.352	4.438	4.432	4.422
ARIH1	6.15667	6.21833	6.27833	6.12	6.34167	6.575	5.94333	6.16333	6.48	6.405	6.165	6.82	6.54167	6.015	6.35667	6.34667	6.24833	6.15667	6.14167	6.35667	6.33667	6.53833	5.91	6.11833	6.32333	6.14	6.43833	5.52	5.725	6.21	6.35	6.12	5.84667	6.20333	5.79667	7.21667	5.90333	6.08167	6.29667	5.63667	6.12833	6.47667	6.4	6.28833	6.895	6.38833	6.735	6.80833	6.65333
ARIH2	6.5	6.628	6.956	6.592	6.652	6.588	6.486	6.848	6.42	6.452	6.42	6.42	6.24	6.954	6.544	6.546	6.886	6.622	6.464	6.542	6.5	6.816	6.552	6.496	7.114	6.106	6.754	6.562	6.64	6.788	6.788	6.77	6.666	6.352	6.59	6.934	6.86	6.426	6.628	6.838	6.958	6.456	6.632	6.172	6.208	6.592	6.734	6.686	6.42
ARIH2OS	3.31	4.51	4.04	4.01	3.38	3.61	4.26	3.93	3.28	3.87	3.7	3.48	3.52	3.72	3.85	3.69	3.51	4.31	3.44	3.55	3.78	2.69	3.44	4.26	3.8	3.78	3.15	3.34	3.74	3.67	3.81	4.01	3.89	3.68	3.79	3.29	3.54	4.57	3.53	5.23	3.66	3.78	3.54	3.6	3.32	3.89	3.16	3.41	4.06
ARL1	8.61	8.98333	8.82	8.66	8.37333	8.6	8.75333	8.75333	8.72333	8.83667	8.76667	8.83333	8.66	7.47333	8.62	8.68667	8.93333	8.63	8.36333	8.47	8.53	8.43	7.77	8.31333	7.82333	8.07333	8.72333	8.25667	8	8.35333	8.61667	8.26333	8.23333	8.69667	8.07333	7.89667	8.48667	8.63	8.92667	9.43	8.78333	8.28	8.65667	9.08333	8.29667	8.52	8.50333	8.53	8.92667
ARL10	4.55	4.5025	4.61	4.425	4.5125	4.3475	4.51	4.325	5.0375	4.48	4.4875	4.5675	4.72	4.83	4.595	4.475	4.6475	4.7425	4.4325	4.315	4.2725	4.4075	4.305	4.385	4.54	4.46	4.3825	4.65	4.575	4.5275	4.4375	4.4325	4.65	4.7525	4.4975	4.5225	4.525	4.43	4.4275	4.79	4.2175	4.9425	4.3225	4.33	4.2675	4.3425	4.655	4.67	4.22
ARL11	2.73	2.77	2.805	2.965	3.225	3.58	3.45	2.69	4.085	3.05	3.255	2.97	3.195	4.005	3.04	2.77	2.805	2.92	3.285	3.11	3.415	3.95	2.935	3.4	3.12	2.84	3.29	3.095	2.645	4.145	3.29	3.2	3.54	2.955	4.42	2.425	3.005	3.305	2.87	3.88	3.28	3.375	2.655	3.185	2.99	3.665	2.87	2.925	2.87
ARL13B	5.5	5.4	5.96	5.66	5.69	5.84	5.8	5.65	7.02	5.61	5.43	6.14	5.88	4.54	6.21	5.58	6.09	5.67	5	4.95	4.64	6.31	5.28	5.33	6.18	4.7	5.99	5.45	5.75	5.79	5.59	5.43	6.13	5.12	5.72	5.89	5.98	5.56	6.14	6.61	7.01	7.36	6.02	5.41	6.73	5.49	6.23	6.13	5.15
ARL14	9.05	8.92	8.78	6.75	8.63	9.36	8.31	9.15	7.6	9.57	8.75	10.15	7.97	5.36	8.49	8.35	7.83	9.6	9.17	8.89	8.68	8.75	6.64	8.99	8.79	10.13	7.66	5.77	7.41	7.23	7.92	8.17	4.58	7.12	9.15	6.86	7.81	9.01	9.97	8.85	6.01	7.83	8.39	9.18	8.56	9.07	7.86	7.81	8.61
ARL14EP	7.05	7.02	7.27	7.21	6.88	7.55	6.76	6.99	7.39	7.22	7.12	6.92	7.06	6.24	6.86	6.6	6.72	7.16	6.74	6.06	6.38	6.69	6.18	7.36	6.49	5.91	7.48	6.8	7.07	6.86	6.96	6.98	7.02	6.89	6.42	6.56	6.86	7.44	7.35	8.16	6.96	7.57	7.11	6.87	6.73	7.28	7.03	6.95	7.05
ARL15	6.4	5.9	6.39	5.52	6.19	5.635	5.965	5.54	7.01	6.315	6.165	6.115	6.16	5.505	5.735	6.06	5.955	6.08	5.57	6.19	5.635	5.715	5.205	5.75	5.665	5.56	5.8	5.855	6.1	5.65	5.605	5.465	5.005	5.76	5.445	6.225	5.9	6.635	6.835	6.56	6.455	6.475	6.325	5.86	5.705	5.895	5.905	5.915	6.37
ARL16	7.93	7.74	8.14	6.89	6.4	6.37	6.87	7.16	7.33	6.54	6.92	5.86	6.09	6.67	6.46	7.01	7.66	7.53	6.76	6.46	6.61	7.38	6.34	6.79	6.38	6.07	7.01	6.42	7.11	7.04	7.24	6.69	6.6	7.15	7.27	7.35	7.29	7.55	7.14	8.56	8.1	7.11	7.01	6.53	6.29	7.21	6.34	6.38	6.22
ARL2	8.34	8.49	8.67	8.22	7.99	7.84	8.66	8.68	7.77	7.83	8.02	7.92	7.9	9.14	7.78	8.57	8.52	8.41	8.11	8.04	7.96	8.72	8.22	8.16	8.63	8.01	8.28	8.46	8.9	8.62	8.38	7.95	8.28	8.27	8.48	8.74	8.45	8.13	7.71	7.99	7.81	7.71	8.95	7.97	7.65	9.12	8.32	8.4	8.13
ARL2BP	8.5	8.77	8.55	8.34	8.39	8.47	8.09	7.6	8.14	8.36	8.15	8.2	8.03	7.74	8.18	8.85	8.51	8.42	8.17	8.34	8.13	7.91	8.29	8.26	8.16	7.99	8.19	8.18	8.41	7.99	8.23	7.89	7.91	8.1	7.68	7.6	8.18	7.92	8.02	7.31	8.14	8.32	7.55	8.32	8.73	8.38	8.09	8.1	7.63
ARL3	6.03	5.95333	6.04667	5.85	5.28	5.52333	5.89	5.78	5.52333	5.31	5.63	5.28667	5.27667	5.43	5.2	5.59667	6.02667	5.73333	5.38333	5.33667	5.29333	5.64333	5.85667	5.35	5.52	5.14	5.33	5.71	5.26667	5.63	5.53667	5.58333	5.44667	5.76333	5.52	5.60667	6.07	5.53333	5.37667	5.89333	5.89667	5.84667	5.44	5.35	5.62	5.54	5.28333	5.27	5.59667
ARL4A	9.91	9.86	10.21	9.21	8.86	9.08	9.17	9.16	9.16	9.29	9.29	8.79	8.57	9.08	8.88	9.21	9.09	9.72	9.18	9.37	8.75	9.19	8.73	9.16	9.58	9.33	9.09	8.71	9.15	9.61	8.9	9.63	10.37	9.32	9.64	9.41	9.15	9.28	9.73	9.91	9.16	8.91	8.75	9.28	9.15	10.07	9.01	9	8.4
ARL4C	7.12	6.69	6.9375	6.7975	6.5375	6.5775	6.545	5.7825	7.37	6.35	5.99	6.6075	6.7575	6.17	6.765	6.655	7.535	6.835	5.53	6.49	5.525	6.0475	5.9625	6.745	6.4275	6.24	5.7875	6.45	6.7475	5.43	5.9925	6.135	6.1775	5.9275	6.505	6.185	6.25	6.0375	6.5875	5.8075	6.01	8.1175	6.0775	6.0825	5.8625	6.1925	6.2425	6.2	5.7475
ARL4D	4.505	4.7	4.685	4.155	4.36	4.025	4.65	4.345	4.42	4.16	4.14	4.165	4.305	3.915	3.83	4.545	4.595	4.555	4.535	4.12	4.61	4.12	4.61	4.315	4.4	4.68	4.035	4.23	4.315	4.435	4.59	4.06	4.51	4.27	4.41	4.295	4.24	4.21	4.22	4.125	3.905	4.345	4.22	4.36	3.96	4.1	4.4	4.055	3.965
ARL5B	6.475	6.105	6.505	6.175	5.85	6.62	5.545	5.6	7.54	6.175	5.96	6.825	6.355	5.92	6.485	5.96	6.96	5.97	6.01	5.525	5.44	6.38	5.445	5.165	6.105	6.125	6.79	6.195	6.06	6.21	5.8	5.745	6.43	6.015	5.56	6.315	5.7	5.805	7.23	5.945	7.24	6.475	6.325	5.79	6.725	6.165	7.44	7.265	6.165
ARL5C	4.97	4.97	4.53	4.46	4.26	4.35	4.55	4.32	4.52	4.36	4.41	4.83	4.49	4.75	4.83	4.91	5.28	4.96	4.5	4.2	4.81	4.23	4.81	4.37	4.55	4.61	4.06	4.32	4.83	4.66	4.88	4.37	4.73	5.22	4.53	4.72	4.98	4.26	4.18	4.69	4.51	4.68	4.53	4.06	4.43	4.55	4.72	4.91	4.55
ARL6	4.235	4.31	4.465	3.76	3.97	4.065	3.915	3.97	4.6	3.955	3.8	4.515	4.35	3.21	4.395	4.38	4.98	4.46	3.545	3.465	3.54	4.25	3.635	3.8	4.295	3.185	3.8	3.855	3.805	3.945	3.915	3.805	3.81	3.775	3.3	4.245	4.39	4.53	4.42	6.03	4.32	4.89	4.045	3.73	4.91	3.855	4.39	4.075	4.195
ARL6IP1	11.32	10.44	11.23	10.85	10.08	10.56	9.99	10.56	10.48	10.32	10.59	10.24	10.42	10.2	10.76	10.78	11.22	10.67	10.11	9.69	10.28	11.3	10.5	9.74	10.29	9.67	10.94	9.95	10.34	10.4	10.62	10.73	11.15	10.9	10.19	10.64	10.58	10.98	10.8	10.75	11.51	10.82	11.07	10.59	11.62	10.62	10.98	10.9	10.91
ARL6IP4	8.325	8.48	8.565	8.365	8.035	7.705	8.415	8.255	7.965	7.555	7.725	7.2	7.155	7.885	7.52	8.045	9.05	8.385	7.56	7.525	7.885	8.455	7.58	8.135	7.525	7.795	7.945	7.995	7.685	8.305	8.14	7.975	7.42	8.495	7.885	8.015	8.575	8.02	7.935	8.935	8.19	7.975	8.015	7.695	7.425	7.48	7.655	7.54	7.485
ARL6IP5	9.525	10.26	9.95	10.22	9.97	10.56	10.205	9.725	10.635	10.395	10.585	9.945	10.13	9.23	9.915	9.635	10.23	10.17	9.76	10.235	9.99	9.775	9.705	10.395	9.91	9.985	9.6	10.41	9.76	9.64	10.02	10.385	10.24	9.14	10.115	9.68	9.84	10.61	10.735	10.49	10.315	10.62	10.055	10.335	10.43	10.61	9.645	9.63	9.795
ARL6IP6	6.49667	6.32333	6.56333	6.67	5.92333	6.55	6.49333	6.71667	6.47333	6.51333	6.50333	6.26333	6.32667	6.64333	6.70333	6.55667	6.85	6.38667	6.50667	6.13333	5.98	6.81667	5.98333	6.14333	6.56667	6.10333	6.7	6.31333	6.59667	6.23	6.77	6.16667	6.97	6.94	6.3	6.39667	6.60333	6.83667	6.86	7.27667	6.91667	6.69	7.03333	6.66667	7.03333	7.08	6.50667	6.6	6.87
ARL8A	7.11	6.46	6.55	7.4	6.87	6.98	7.16	7.17	6.84	6.87	6.89	6.74	6.73	7.44	6.57	7.05	6.69	7.38	7.37	7.14	7.09	7.37	7.66	7.13	7.18	6.9	7.26	7.66	6.8	7.22	7.52	7.15	7.21	7.07	7.25	6.83	7.31	6.57	6.44	6.96	6.79	6.79	6.87	6.95	6.85	7.15	6.94	6.67	6.79
ARL8B	8.815	8.955	9.15	8.675	8.74	8.97	8.58	8.535	9.325	8.855	9	8.875	8.57	8.17	8.84	9.035	9.27	8.97	8.44	8.81	8.77	8.75	8.315	8.6	9.145	8.705	9.145	8.51	8.555	8.35	8.525	8.565	8.605	8.735	8.495	8.545	8.285	8.555	8.965	9.265	8.98	9.23	8.685	8.955	8.76	8.865	8.99	8.83	8.62
ARL9	5	4.43	4.18	4.69	4.7	4.27	5.01	4.39	5.3	4.65	4.03	4.72	5	4.93	4.33	4.24	4.25	4.36	4.55	4.14	4.43	4.62	4.15	4.34	4.93	5.43	4.47	4.63	4.92	5.95	5.04	5.32	6.3	5.48	5.12	4.6	5.32	4.59	4.49	6	4.22	4.77	4.65	4.14	4.3	4.64	4.68	4.62	4.81
ARMC1	9.005	8.285	8.86	8.72	8.37	8.64	8.555	8.86	8.62	8.74	8.715	8.855	8.695	7.97	9.56	8.33	8.63	8.51	8.41	8.17	8.21	9.815	7.93	8.325	8.46	7.755	9.13	9.16	9.64	9.275	8.72	9.155	9.465	8.76	8.96	9.46	8.38	8.885	8.88	9.095	9.205	8.865	9.2	8.625	8.135	9.53	9.31	9.21	8.86
ARMC10	9.12	8.595	9.475	9.16	7.82	8.205	8.28	9.205	8.115	7.87	8.26	7.83	7.8	9.07	7.94	8.67	9.18	8.485	8.185	7.625	8.04	9.22	8.625	7.785	8.69	8.09	9.115	8.585	9.055	9.26	8.725	8.53	8.82	8.995	8.41	8.895	8.705	8.45	8.53	9.33	9.5	8.145	8.31	7.89	8.95	8.98	8.36	8.415	8.065
ARMC12	4.07	3.88	4.05	3.61	4.23	3.82	4.29	4.25	3.97	3.75	3.86	4.46	4.28	4.51	4.19	4.19	3.83	4.16	4.26	4.49	4.25	3.96	4.2	4.16	4.18	4.25	4.21	4.34	4.23	4.27	4.18	4.1	4.09	4.53	4.24	3.99	4.25	3.88	3.8	4.31	3.76	3.63	4.1	3.88	4.17	3.83	3.94	4.19	4.23
ARMC2	3.17	3.02	3	2.87	3.28	3.63	3.21	2.98	3.32	3.03	3.67	3.13	3.47	2.95	3.7	2.8	3.13	3.04	3.69	3.46	3.12	3.56	3.19	2.94	2.74	3.3	3.04	5.15	4.51	3.34	4.27	4.68	4.67	4.15	3.71	3.35	3.57	3.52	3.16	3.73	5.05	3.23	3.31	3.07	3.04	3.93	3.44	3.45	3.84
ARMC3	3.29	2.78	3.01	2.54	2.79	2.66	3.23	2.83	2.53	2.7	2.96	2.96	2.44	2.86	2.74	2.83	2.91	2.81	3.1	2.96	2.98	2.66	3.46	2.72	2.81	3.16	2.74	2.86	2.85	3.27	3.05	2.72	2.92	3.16	2.75	3.02	3.16	2.87	2.67	2.9	2.86	2.89	2.85	2.91	2.68	2.81	3.01	2.92	2.68
ARMC4	3.785	3.955	4.125	4.005	3.7	3.725	4.12	3.955	3.81	3.875	3.875	3.795	3.88	4.01	3.82	3.965	4.125	4.04	4.3	3.865	3.935	4.01	4.21	3.795	4.015	3.905	3.61	4.1	4.05	4.04	4.08	3.955	4.285	4.465	3.815	3.945	3.935	3.84	3.81	3.965	3.8	3.735	3.88	3.675	3.81	4.02	4.09	3.935	3.955
ARMC5	7.84	7.62	7.18	6.53	6.13	6.82	6.52	6.47	6.45	6.17	6.92	5.19	5.66	6.29	5.74	6.84	7.08	6.84	7.11	6.5	6.46	6.69	7.23	6.8	6.81	6.78	6.52	6.4	6.28	6.35	6.01	6.24	6.34	6.43	6.51	6.69	6.58	6.5	6.79	6.93	7.08	6.64	6.64	6.86	6.41	6.88	5.6	5.61	5.53
ARMC6	7.31	7.23	7.34	6.83	6.68	6.58	6.96	7.23	6.21	6.51	6.63	6.56	5.78	7.23	6.67	7.02	7.23	6.77	7.33	7.32	7.13	7.27	7.74	6.84	6.96	7.44	6.59	7.09	6.94	7.2	6.82	6.96	6.94	7.07	6.88	7.59	7.21	6.59	6.36	6.88	6.29	6.35	7	6.82	6.43	6.71	6.7	6.76	6.07
ARMC7	6.815	6.93	6.49	6.09	6.615	5.995	6.53	5.865	6.045	6.185	6.29	6.155	6.13	6.575	6.37	7.015	6.295	6.81	6.4	6.51	6.755	6.72	6.41	6.495	6.285	6.53	6.495	6.065	6	6.21	6.455	6.115	5.94	6.445	6.265	6.485	6.79	6.27	6.185	6.45	6.35	6.045	6.24	6.485	6.66	6.34	6.385	6.465	6.24
ARMC8	5.53667	5.535	5.66	5.25	5.12167	5.54667	4.895	4.92667	5.78667	5.32667	5.20167	5.545	5.395	5.00667	5.51	5.41	5.52667	5.595	4.83333	4.90167	4.96	5.09667	4.66	5.08167	5.28	4.75833	5.325	4.73167	4.70333	4.94833	5.005	5.415	4.88167	5.04833	5.025	4.845	4.9	5.685	5.54833	5.55	5.565	5.39	4.98	5.205	6.28333	5.60667	5.52	5.48667	5.3
ARMC9	4.564	4.79	4.474	4.668	4.724	4.458	4.572	4.69	4.92	4.42	4.698	4.386	4.462	4.452	4.434	4.506	4.754	4.384	4.734	4.666	4.746	4.51	4.572	4.616	4.826	4.654	4.494	4.492	4.24	4.414	4.264	4.242	4.106	4.194	4.216	4.5	4.448	4.582	4.732	4.49	4.462	5.392	4.448	4.532	4.93	4.108	4.068	4.168	3.952
ARMCX1	6.85	7.26	6.97	6.25	7.43	7.35	6.66	3.93	8.88	7.38	6.68	7.36	7.56	5.78	6.4	7.11	7.28	7.61	5.46	6.58	5.97	6.56	4.85	6.81	6.14	5.58	6.09	5.39	6.3	5.33	5.4	6.18	5.95	5.04	6.15	5.82	6.51	7.71	7.25	6.46	5.9	8.83	5.88	6.93	5.84	6.82	6.15	6.49	6.2
ARMCX2	6.95	7.53	6.96	7.9	7.85	7.22	7.14	7.46	8.77	7.54	7.21	7.6	7.91	5.96	6.58	7.71	7.62	7.81	6.62	7.89	6.59	7.23	6.73	7.54	6.73	7.02	6.13	7.08	6.56	5.47	7.05	6.25	7.7	6.72	6.93	6.95	6.62	7.51	7.51	8.85	6.54	9.01	5.97	7.06	5.85	7.49	6.53	6.49	6.63
ARMCX3	7.75	8.005	7.7	8.33	8.425	7.96	7.79	7.91	9.025	8.54	8.425	8.115	8.38	7.275	8.04	8.175	8.255	8.33	7.99	8.14	7.715	8.445	7.06	7.975	7.855	7.83	7.945	8.495	8.625	8.81	8.315	8.1	8.19	9.105	8.175	8.165	8.08	8.385	8.74	9.085	9.135	9.025	7.645	8.295	9.49	9.205	7.375	7.45	8.565
ARMCX4	3.6	3.93	3.698	3.832	4.35	3.788	3.892	3.858	4.282	4.218	3.902	4.108	4.252	3.83	3.71	3.886	3.776	4.034	4.118	4.224	4.084	4.124	3.744	4.122	4.03	4.088	4.004	3.952	4.066	3.724	3.98	3.946	4.078	3.97	4.242	3.62	3.778	4.314	3.792	3.834	4.202	4.214	3.374	4.094	4.24	4.148	3.818	3.782	4.416
ARMCX5	6.23	6.73	6.585	5.885	5.55	5.665	5.915	5.625	5.77	5.545	5.895	5.725	5.83	6.425	5.785	6.16	6.235	6.495	5.95	5.495	5.63	6.175	5.495	6.01	6.07	5.655	5.885	5.93	6.215	6.445	5.375	5.625	5.955	5.725	5.735	5.62	6.045	6.53	6.285	6.87	6.38	5.765	5.835	5.86	7.04	6.865	6.47	6.52	6.545
ARMCX6	7.115	7.1	6.725	6.86	6.67	6.475	6.415	6.54	6.87	6.68	6.64	6.75	6.61	6.8	6.275	6.985	7.225	7.135	6.68	6.68	6.52	6.72	6.76	6.795	6.655	7.1	6.425	6.655	6.71	6.85	6.615	6.97	6.835	7.14	6.82	6.69	6.75	6.825	6.615	7.29	6.85	6.96	6.24	6.65	7.11	7.295	6.375	6.435	6.96
ARNT	5.15833	5.72167	5.47333	5.68833	5.705	5.63667	5.39	5.45333	5.395	5.62667	5.345	5.74167	5.75333	5.47167	5.87167	5.76833	5.24333	5.665	5.25833	5.60333	5.785	5.475	5.27	5.58	5.65167	5.24833	5.63667	5.68	5.16667	5.08167	5.32	5.32	5.655	5.145	5.30333	5.34	5.20833	5.44833	5.29333	5.26833	5.33167	5.41167	5.12833	5.70333	5.52167	5.13	5.40167	5.39667	5.98833
ARNT2	5.77	5.42	5.13	5.33	5.04	5.22	4.81	4.73	5.89	5.22	5.13	6.12	4.77	4.51	4.42	5.63	6.77	5.63	4.83	5.26	5.24	5.77	4.62	5.7	4.78	4.48	4.45	3.98	4.32	4.27	4.6	4.81	4.65	4.11	5.16	5	4.81	5.25	4.95	4.32	4.41	5.26	4.81	4.89	4.42	4.88	4.4	4.28	4.65
ARNTL	6.35	6.925	6.51	6.24	6.075	6.17	5.615	5.035	5.865	5.815	6.34	6.505	6.985	6.055	6.18	5.97	5.94	5.63	6.365	6.35	6.34	5.82	6.02	6.98	5.95	6.265	5.895	5.955	5.415	5.555	5.785	6.07	6.365	5.57	6.455	6.14	5.925	5.935	6.135	6.2	6.38	6.89	5.46	6.75	6.725	6.18	7.045	6.95	6.76
ARNTL2	6.68667	5.69	6.61333	6.96333	5.31667	7.15	6.17333	6.63667	6.57	5.31	5.54667	6.66333	5.95333	6.54667	5.85333	5.28333	8.06333	5.13667	5.48333	5.17	5.00667	6.86	5.79333	5.65333	6.01333	6.27	6.29333	6.31	6.02	6.08	6.23667	5.29	6.47333	6.29	5.38	6.63333	7.01	4.83333	6.14667	6.55667	6.26333	6.62	5.38	5.1	7.30333	6.44	6.47667	6.50333	4.98
ARNTL2-AS1	2.66	2.61	2.53	2.59	2.31	2.57	2.43	2.25	2.18	2.26	2.22	2.44	2.37	2.28	2.39	2.28	2.54	2.36	2.18	2.29	2.51	2.19	2.52	2.41	2.2	2.53	2.29	2.29	2.42	2.31	2.17	2.33	2.22	2.44	2.46	2.36	2.47	2.21	2.04	2.14	2.29	2.26	2.25	2.36	2.06	2.39	2.23	2.16	2.14
ARPC1A	10.61	10.84	10.78	9.92	9.92	9.96	9.97	10.56	9.73	9.99	10.01	9.81	9.61	10.04	9.64	10.6	10.56	10.46	10.08	10.17	9.97	10.55	9.94	9.75	10.15	10.07	10.18	10.38	10.29	10.47	9.87	10.2	10.21	10.33	10.33	10.22	10.17	9.99	10.29	10.56	10.6	9.81	9.67	10.24	10.87	10.32	9.87	9.85	9.61
ARPC1B	10.45	10.23	10.03	10.74	10.2	10.5	10.66	10.54	10.99	10.03	10.17	9.75	9.71	11.01	9.46	9.93	10.47	9.79	9.9	10.37	9.7	10.47	10.51	10.37	10.52	10.66	10.52	10.63	10.69	10.84	10.62	11.19	10.52	10.41	11.24	10.31	10.9	9.92	10.66	10.43	11.73	10.89	9.61	10.09	11	10.84	9.32	9.29	8.76
ARPC2	11.2	11.0767	11.1833	11.1467	10.9967	11.0567	11.1467	11.0367	11.5533	11.0133	11.1033	10.75	10.9233	11.07	10.9033	11.0933	11.44	11.2567	10.94	11.0833	11.0133	10.87	10.95	11.1333	10.9567	11.0567	10.8667	10.9133	10.9467	10.9733	10.81	11.4533	11.11	11.63	11.2633	11.0167	11.3233	11.1133	11.4133	11.3333	11.3733	11.4733	10.8767	11.08	11.16	11.27	10.86	10.7667	10.3867
ARPC3	10.77	10.62	11.09	11.24	11.14	11.07	11.64	11.42	11.69	11.22	11.32	10.63	10.52	10.41	10.67	10.82	11.11	10.88	10.87	11.17	11.09	11.12	10.75	11.26	10.71	11.18	11.16	11.36	11.41	11.75	11.71	11.78	11.23	11.71	11.37	11.1	11.64	11.46	11.72	12.24	11.72	11.19	11.14	11.08	11.08	11.47	10.82	10.73	10.89
ARPC4	9.55	9.8	9.65	8.255	8.355	8.18	8.55	7.86	8.51	8.2	7.975	8.185	8.005	8.725	8.29	9.75	9.595	9.665	8.795	8.73	8.605	8.74	9.125	8.575	8.435	8.88	8.07	8.315	7.975	8.11	8.13	8.445	7.955	8.435	8.335	8.285	8.22	8.415	8.6	9.12	8.89	8.325	7.965	8.41	8.035	8.13	8.01	8.175	7.865
ARPC5	7.94	8.01667	8.18667	8.50667	8.32	8.56667	8.45333	8.45	8.26667	8.53	8.54333	8.49333	8.43	7.73	8.68333	8.10667	8.25	7.95	8.34667	8.50333	8.27333	8.19667	8.27333	8.37333	8.07333	8.40667	8.46667	8.90333	8.34667	8.51667	8.52333	8.77667	8.45667	8.73	8.99	8.27667	8.57333	8.01667	8.32333	8.32333	8.55333	8.06667	8.48333	8.51	8.42667	8.68	8.38	8.28	8.24333
ARPC5L	9.505	8.985	8.8875	8.1825	8.015	8.3325	8.3725	8.495	8.245	8.0775	8.2325	8.0625	8.065	9.0625	8.51	8.6325	8.98	8.6875	8.135	7.865	7.9025	8.705	8.075	7.825	8.105	8.215	8.455	8.915	8.57	8.9625	8.925	8.995	8.6875	9.0025	8.9275	8.76	9.17	8.205	8.6275	8.9	8.53	8.3075	8.6575	8.19	9.1625	8.82	8.7325	8.765	7.915
ARPIN	6.32667	6.76667	6.63667	6.2	6.58	6.27333	6.37	6.45333	5.79	6.52667	6.26333	6.39333	6.55333	6.31333	6.13667	6.78	6.39667	6.7	6.58333	6.56	6.83	6.41	5.79667	6.73333	6.52	6.07667	6.31667	5.88667	6.11667	6.05333	6.24667	6.47	5.96333	6.03333	6.56333	6.57	5.95333	6.42333	5.98333	5.95333	6.09333	5.85667	5.84667	6.89333	6.48667	6.37	5.87333	6.11333	7.00333
ARPP19	8.18667	8.02333	8.52	7.74667	7.77	8.12	7.99333	8.09667	8.43667	7.76	7.96667	8.03667	7.86	7.54333	7.99667	8.09	8.51667	8.07667	7.56	7.39333	7.42333	8.02667	7.69333	7.71	7.85333	7.61667	8.01667	7.63667	7.49333	8.02333	8.08667	8.08	8.02667	8.27	7.68	8.36333	8.30667	7.97667	8.37333	8.99667	7.98667	8.42	8.15	7.75	8.94	8.06333	8.26333	8.23333	8.27667
ARPP21	2.39167	2.45333	2.35833	2.51667	2.43	2.44167	2.46	2.535	2.97167	2.41167	2.40833	2.395	2.475	2.58	2.34333	2.37833	2.38167	2.41833	2.72333	2.58167	2.49	2.49	2.67	2.53	2.525	2.59333	2.44	2.505	2.52	2.60167	2.525	2.475	2.51833	2.55333	2.55	2.61	2.61167	2.34333	2.38333	2.45	2.40667	2.485	2.395	2.515	2.38667	2.365	2.48333	2.43	2.44667
ARR3	5.08	5.08	5.06	4.73	5.16	4.33	5.08	4.87	4.66	4.78	4.79	4.82	4.82	5.28	4.58	4.72	5.01	4.96	5.2	4.94	5.06	5.33	5.68	4.52	4.75	5.11	4.71	4.93	5.18	5.44	5.25	5.22	5.2	5.1	4.82	4.63	5.28	4.62	4.56	4.56	4.75	4.5	4.98	4.82	4.81	4.72	4.85	5.01	4.73
ARRB1	6.47286	7.33	7	5.93714	6.75857	6.53	6.90429	6.09143	6.52571	6.65714	6.58714	6.45	6.64714	6.73286	6.57857	7.29714	6.65143	7.17	6.70143	6.83143	6.64429	6.06429	5.84571	6.98286	6.32	6.51286	6.52429	6.45571	6.43429	6.14571	6.15286	6.48857	6.10571	6.97143	6.32429	6.59286	6.28143	7.00429	6.84	6.16	6.47429	6.47857	5.74857	6.78571	6.05714	6.38143	6.42286	6.35857	6.59857
ARRB2	6.4	6.5	6.4	6.95	7.42	6.8	7.53	6.76	7.45	6.37	6.51	6.55	6.1	7.18	6.5	6.26	6.61	6.63	6.94	7.1	6.83	7.26	7.03	7.42	7.58	7.2	6.59	7.38	7.25	7.21	6.84	7	7.53	6.87	7.7	7.62	7.35	5.79	5.47	5.82	5.97	5.95	6.77	6.34	6.42	6.8	6.05	5.97	6
ARRDC1	5.92	5.995	5.635	6.52	6.065	5.57	6.145	6.055	5.56	5.43	5.885	5.72	5.57	6.67	6.28	5.805	5.815	5.565	6.26	6.115	5.985	5.905	6.39	5.965	6.1	6.06	5.935	6.485	6.135	6.17	6.31	6.38	5.885	6.3	5.96	6.44	6.765	5.71	5.83	6.035	5.91	5.48	5.965	5.775	6.49	6.205	6.025	6.12	5.815
ARRDC2	7.25	7.58	7.11	7.07	7.66	6.91	7.25	6.53	7.58	6.82	6.89	7.3	6.51	6.77	6.8	7.06	7.04	7.21	6.92	7.4	6.87	6.97	6.87	7.09	6.82	7.12	6.85	6.82	6.92	6.9	6.7	6.89	6.93	6.44	6.92	6.92	6.67	6.85	7	7.65	6.68	7.84	6.23	6.7	7.28	6.77	6.86	6.64	6.39
ARRDC3	6.74	6.64	7.17	7.58	7.17	6.97	6.88	7.66	8.5	6.92	7.14	7.15	7.31	6.22	6.91	7.32	6.87	6.58	6.54	6.79	7.02	6.07	6.54	7.26	6.52	6.71	6.97	7.12	7.3	7.06	6.51	7.4	6.26	6.47	6.95	6.28	6.82	8.57	8.03	8.7	7.47	7.94	6.94	7.24	6.73	6.83	7.7	7.36	8.14
ARRDC3-AS1	4.55	4.86	4.59	4.72	4.58	4.52	5.17	4.63	4.32	4.52	4.7	4.83	4.42	5.01	4.82	4.79	5.15	4.7	4.45	4.53	4.98	4.54	4.76	4.82	4.78	5.12	4.34	4.81	4.89	4.97	5.2	5.09	5.09	5.35	5.2	4.27	4.93	4.59	4.55	5.07	4.67	4.22	4.82	4.68	4.53	4.82	4.74	4.86	4.47
ARRDC4	7.18	8.67	8.48	7.42	8.2	8.24	7.28	7.47	9.08	8.83	7.76	9	8.32	7.41	7.72	8.55	8.35	9.72	7.97	8.01	8.03	7.37	4.92	7.77	6.13	8.1	6.96	5.86	7.7	7.3	7.04	7.99	6.63	6.98	8.06	6.99	6.73	9.26	9.89	8.81	9.42	9.24	7.81	8.25	7.89	7.82	8.13	8.06	8.47
ARSA	6.105	6.165	5.82	5.2	5.79	5.36	5.81	5.54	5.485	5.38	5.47	5.36	5.36	5.125	5.05	6	5.75	6.13	6.02	6.135	6.19	5.28	5.55	5.925	5.66	5.995	5.195	6.05	5.715	5.175	5.295	5.495	4.8	6.095	5.555	5.675	5.695	5.555	5.695	5.12	5.34	5.615	5.04	5.735	5.025	5.265	5.15	5.075	4.885
ARSB	3.625	3.875	3.9425	3.69	3.935	3.9325	3.99	3.6275	4.495	3.94	3.405	4.2425	4.2725	3.86	3.75	4.4	4.0575	4.2	3.555	3.86	3.855	3.66	3.865	3.8475	3.7275	3.7025	3.555	3.665	3.945	3.62	3.595	3.7875	3.825	4.0125	3.55	3.62	3.9975	4.005	4.18	4.57	3.7975	4.3525	3.64	3.75	3.4025	3.75	3.86	3.965	4.6425
ARSD	7.6625	7.70125	6.79875	7.8125	7.84375	6.95875	7.06625	7.83375	6.50875	6.81625	7.5025	6.9025	6.75125	6.855	7.16	7.73	7.56125	7.68	7.215	6.96875	7.46625	7.625	6.9375	7.7725	7.2625	6.84125	6.64	7.2325	6.9875	6.44625	7.24125	6.81875	5.805	7.47875	7.0575	6.415	6.84625	7.3125	7.06125	7.08625	6.30625	6.55625	6.175	7.16125	6.57125	7.12	6.0575	6.155	7.2475
ARSE	8.36	8.09	8.43	9.07	7.75	8.16	7.79	8.98	5.79	7.71	8.45	7.43	7.48	8.27	8.26	8.03	9.32	7.82	8.15	7.26	7.76	9.35	8.55	7.89	7.18	7.55	8.82	8.34	8.93	9.07	8.8	7.33	6.64	9.62	6.67	8.97	8.51	8.06	8.15	8.53	7.13	6.89	8.39	7.89	6.92	8.52	8.09	8.07	8.3
ARSF	5.25	5.29	5.76	5.27	5.1	4.46	5.39	5.66	4.55	4.92	4.9	4.8	4.88	5.12	4.96	5.42	5.58	4.98	5.02	4.86	5.54	4.79	6.01	5.39	5.31	5.93	4.74	5.23	5.34	5.65	5.25	5.15	5.44	5.85	5.54	5.57	5.33	4.74	4.78	4.9	4.8	4.78	5.09	4.96	4.78	5.1	5.49	4.94	4.77
ARSG	4.045	3.795	3.905	3.995	4.07	3.995	4.395	3.97	4.65	4.125	4.36	4.515	4.17	4.585	4.06	4.375	3.955	3.84	4.01	4.39	4.525	4.135	4.325	4.595	4.275	4.03	3.835	4.02	4.4	4.13	4.35	4.245	3.825	3.975	4.41	3.695	4.44	4.07	3.89	4.84	3.76	4.095	4.34	3.81	4.845	4.25	3.845	4.12	4.19
ARSI	4.82	4.51	4.86	4.06	4.46	3.99	4.63	4.27	5.23	4.01	4.25	4.14	4.29	4.57	3.91	5.1	5.17	4.89	4.58	4.68	4.29	4.18	4.43	4.85	4.55	4.29	3.91	4.07	4.3	4.49	4.12	4.22	4.27	4.34	4.26	4.49	4.29	3.99	3.54	3.83	3.6	5.26	4.22	3.91	3.59	4.05	4.56	4.13	4.04
ARSJ	5.16	5.39	5.01	5.33	5.1	5.28	5.27	5.74	6.65	5.99	5.48	5.96	6.25	3.76	5.81	5.75	5.3	5.92	4.94	5.57	5.9	4.78	4.58	5.06	5.1	5.54	5.63	5.72	4.47	4.51	5.2	3.81	5.07	4.41	4.31	5.22	4.86	6.08	6.38	6.3	4.31	6.82	3.91	5.66	6.89	4.88	5.32	4.98	5.44
ARSK	4.88667	4.71333	4.73667	4.98333	4.63	4.61	5.20667	4.91333	4.86333	4.96	5.15667	4.88667	4.97333	4.87333	4.87333	4.63333	4.77	4.57	4.60333	4.86	4.71333	4.5	4.88	4.89667	4.72	5.05	4.56	4.92667	5.23	5.12667	4.83333	4.99333	4.97333	4.7	4.73667	5.34667	5.04333	4.95667	4.90333	5.50667	4.66667	4.96	5.03667	5.1	4.94	4.85333	4.6	4.71	5.12333
ART1	4.68	4.36	4.53333	4.34	4.25	4.25667	4.76333	4.82333	3.96333	4.4	4.19667	4.51667	4.36667	4.69	4.28667	4.70667	4.67667	4.36667	4.49333	3.99667	4.35	4.24	4.45667	4.76333	4.21	4.25	4.2	4.51	4.72667	4.89667	4.46333	4.57667	5.00333	5.01	4.66	4.32667	4.61333	4.47667	4.15333	4.58	4.27	4.17667	4.51667	4.28667	4.24333	4.5	4.74667	4.56667	4.55667
ART3	4.6	4.95	4.26	7.43	3.65	4.11	4.25	5.77	3.79	4.09	4.69	3.44	5.01	3.93	3.98	4.06	4.69	4.04	3.61	3.89	3.51	4.3	5.37	3.28	3.95	4.52	3.95	4.09	4.78	4.49	4.71	3.48	3.9	5.21	3.94	3.7	8.41	3.87	4.62	5.73	3.7	3.34	8	3.43	4.19	3.67	4.19	4.33	4.53
ART4	2.65	2.765	2.765	2.655	2.88	2.66	2.58	2.69	2.7	2.585	2.76	2.775	2.83	2.61	2.68	2.84	2.76	2.835	2.955	2.87	2.67	2.79	2.63	3.045	2.77	2.925	2.68	2.71	2.685	2.825	2.555	2.97	2.745	2.795	2.68	2.96	2.855	2.61	2.395	3.305	2.495	2.425	2.68	2.705	2.575	2.605	2.61	2.835	2.71
ART5	5.02	5.07	4.94	4.68	4.96	4.86	5.51	5.32	5.02	4.96	4.87	5.2	4.96	5.2	5.31	5.29	5.09	5.03	5.35	5.12	5.16	5.08	5.38	5.24	4.73	5.48	4.61	5.52	5.08	5.39	5.51	5.31	5.32	5.39	5.24	5.14	5.46	4.81	4.87	4.97	4.94	4.73	5.07	4.85	4.88	5.05	5.49	5.03	5.52
ARTN	6.00667	5.52333	5.45667	4.90667	4.76	4.66	5.31	5.47333	4.5	5.03	5.17	4.73	5.24667	5.55333	5.21	5.46	5.54	5.34667	5.12667	5.83333	5.13667	5.31333	5.19667	4.92667	5.96333	5.78667	5.25667	5.78	5.62	5.78333	5.41667	5.27667	5.11333	5.86333	5.88667	5.23333	5.92333	4.78667	5.35333	4.85667	4.85333	4.43	5.38667	5.00333	4.65667	5.28667	4.71	5.19667	4.70667
ARV1	5.625	6.225	6.16	5.795	6.245	6.285	6.28	6.635	5.7	6.785	6.425	6.69	6.575	6.285	6.14	5.765	5.49	6.155	6.445	6.475	6.795	6.31	6.31	6.855	5.875	6.315	5.845	6.62	5.765	6.255	6.38	6.205	5.49	6.33	6.5	6.405	6.095	6.645	6.07	6.065	6.055	5.505	6.505	6.72	6.845	6.05	6.09	6.27	7.225
ARVCF	6.81333	6.57333	6.80333	6.22	6.24333	6.22333	6.54	6.49667	6.03333	6.04	6.48	6.09667	5.96333	6.61333	5.92333	6.55	6.58333	6.48667	6.54	6.39	6.62333	6.16	6.96333	6.54333	6.42	6.94333	6.31333	6.57333	6.42333	6.34333	6.37	6.25333	6.45	6.54	6.43667	6.60333	6.50333	6.18333	6.10333	5.94	6.21	5.98333	6.42333	6.45333	6.09	6.33667	5.94	6.2	5.96667
ARX	4.745	5.665	5.105	4.05	4.885	5.025	5.645	4.22	5.39	4.99	5.545	6.215	4.76	4.335	5.49	6.355	4.81	4.995	4.79	4.265	5.185	4.245	4.755	5.035	4.285	5.245	4.04	4.05	4.25	4.595	4.585	4.88	4.175	4.34	4.19	4.465	4.29	5.75	4.73	4.49	4.395	4.27	4.725	4.875	6.015	4.48	4.485	3.975	3.95
AS3MT	3.99	4.64	3.8	3.33	3.78	3.74	3.62	3.11	4.7	3.61	3.66	3.22	3.67	3.18	3.57	4.43	4	4.03	3.45	3.66	3.35	3.74	3.66	3.79	3.54	4.2	3.61	3.15	3.45	4.34	3.55	3.57	4.88	3.28	3.6	3.63	3.68	3.93	3.98	3.36	4.44	4.63	3.07	3.7	3.32	4.04	3.18	2.91	3.29
ASAH1	7.854	8.194	8.034	8.062	8.146	7.98	8.236	8.108	8.448	8.266	8.37	7.998	8.152	7.04	7.708	8.338	8.274	8.332	7.998	8.1	8.362	7.668	7.786	8.18	7.77	8.026	8.07	7.304	7.376	7.314	7.48	7.614	6.814	8.048	7.184	7.494	7.97	8.21	8.188	7.894	8.212	8	8.03	8.406	7.324	7.81	7.716	7.706	8.252
ASAH2B	4.98	5.535	5.655	5.195	4.97	5.305	5.245	5.21	4.5	5.255	5.285	5.735	5.715	4.295	5.16	5.4	4.975	5.24	5.25	4.93	5.105	5.91	5.07	5.265	5.02	5.11	5.66	5.23	4.585	5.145	4.975	5.265	5.36	4.6	4.745	5.22	5.195	4.79	4.86	4.59	4.405	4.28	5.585	5.225	6.135	5.24	5.5	5.75	6.34
ASAP1	7.728	6.532	6.766	7.402	7.406	7.346	6.608	5.73	8.334	6.81	6.734	7.062	7.19	6.562	8.296	6.444	7.248	6.638	6.854	7.284	6.214	8.196	7.118	6.754	7.42	6.736	7.792	6.796	7.202	7.226	7.032	6.718	7.636	6.164	6.876	7.508	7.228	6.39	6.894	6.14	7.206	8.204	6.474	6.266	6.298	7.45	7.008	7.126	6.088
ASAP1-IT1	4.36	3.67	3.96	4.57	4.64	5.53	4.26	3.81	5.89	4.81	3.94	5.53	5.53	5.56	6.31	3.79	3.94	3.88	4.5	5.5	4.53	5.31	4.36	4.21	4.42	4.2	5.42	4.31	4.42	4.3	4.38	4.39	4.89	4.18	4.25	4.86	4.24	4.17	4.9	3.75	4.54	5.66	4.23	4.54	4.47	4.21	5.33	5.35	4.63
ASAP1-IT2	4.33	4.15	4.08	4.82	5.06	4.47	4.51	4.12	4.95	4.54	4.52	4.87	5.25	5.21	5.87	3.99	4.26	4.12	4.66	4.76	4.36	5.5	4.77	4.32	5.27	4.66	4.93	4.5	4.81	4.8	4.77	4.97	4.9	4.29	4.74	4.59	4.28	4.22	4.8	3.75	4.78	5.85	4.48	4.07	4.02	4.44	5.21	4.94	4.66
ASAP2	8.08	8.56	8.46	7.69	8.4	8.26	8.07	8.2	8.8	8.54	8.35	8.38	8.27	7.88	8.21	8.6	8.02	8.77	8.37	8.63	8.78	8.07	7.78	7.97	7.92	7.97	8.25	7.44	7.45	7.67	8.42	8.58	7.88	8.54	7.89	8.4	7.41	8.94	8.93	8.61	8.64	8.97	7.39	8.54	9.2	7.88	8.42	8.46	8.47
ASAP3	5.605	6.895	6.08	5	6.35	5.205	5.6	5.67	6.11	5.845	5.59	5.765	5.745	5.275	5.21	6.87	5.85	6.98	5.895	6.025	6.605	5.21	4.965	6.02	5.08	5.325	5.195	5.29	5.185	5.36	5.205	5.58	5.18	5.43	4.925	5.325	4.9	6.05	5.7	4.91	4.505	6.215	4.605	6.24	4.9	5.045	4.885	4.945	5.54
ASB1	4.77667	4.96333	4.51667	4.45333	4.71667	4.21667	4.29667	4.33333	4.85	4.67667	4.59333	4.39333	4.24667	4.88	4.59667	5.05667	4.77667	5.02	4.49	4.2	4.60333	4.60333	4.55333	4.39333	4.57333	4.30667	4.44667	4.57333	4.23333	4.50333	4.16333	4.43667	4.41667	4.17	4.55	4.59667	4.57667	4.91333	4.73	4.8	4.93	5.18	4.48333	4.55667	4.54667	4.33333	4.64333	4.42333	4.54667
ASB10	4.35667	4.14333	4.18	4.03667	4.19667	3.83333	4.26333	4.26333	3.64333	4.08	4.03667	4.18	4.06667	4.36333	3.94	4.38	4.03	4.09667	4.23	4.33333	4.16667	4.18333	4.53	4.01667	4.00333	4.36	3.83667	4.07667	4.23333	4.52333	4.04333	4.26333	4.14	4.50333	4.21667	4.00333	4.13667	3.76	3.74667	4.00667	3.93	3.68333	4.17333	4.15	3.89333	4.04	4.00333	4.10333	4.20667
ASB11	3.01	2.88	2.81	2.56	2.59	2.48	2.68	2.87	2.61	2.83	2.58	2.65	2.33	2.51	2.5	2.67	2.94	2.68	2.9	2.73	2.8	2.7	3.51	2.83	2.77	2.63	2.66	2.9	2.92	2.98	2.51	2.59	2.93	2.84	3.08	2.65	2.61	2.55	2.65	2.82	3.1	2.9	2.98	2.81	2.88	3.25	2.8	2.74	2.43
ASB12	4.02	4.01	4.25	4.19	4.31	4.4	4.79	4.77	4.27	4.23	4.26	4.69	4.66	5.19	4.37	3.86	3.83	3.91	4.61	4.78	5.03	4.55	4.87	4.44	4.49	4.49	4.15	4.6	4.33	4.86	4.73	4.47	5.07	4.77	4.79	4.41	4.89	4.35	4.47	4.37	4.43	3.75	4.64	4.3	4.2	4.23	4.82	4.98	5.08
ASB13	8.35	7.83	8.3	7.14	7.52	7.61	7.36	7.35	7.35	7.63	7.97	7.52	7.38	8.79	7.39	8.37	7.73	8.2	8.05	6.94	7.25	6.85	7.68	7.32	7.41	6.71	7.83	7.69	7.49	7.94	7.5	7.72	7.55	7.71	7.06	8.35	7.66	7.97	7.52	7.35	8.09	7.53	7.58	7.95	8.28	7.81	7.79	7.84	7.76
ASB14	3.655	3.635	3.7	3.5	3.6	3.725	3.91	3.99	3.825	3.735	3.705	3.775	3.74	4.235	3.8	3.825	3.535	3.685	3.89	3.86	3.71	3.715	4.48	3.715	3.6	3.815	3.55	3.905	4.06	3.885	3.61	3.965	3.635	3.83	3.785	3.995	4.075	3.685	3.585	3.72	3.78	3.695	3.885	4.085	3.765	3.965	3.97	3.69	3.705
ASB15	3.61	3.3	3.38	3.36	3.31	3.68	3.8	3.79	3.62	3.5	3.3	3.33	3.21	3.55	3.37	3.44	3.72	3.47	3.52	3.35	3.57	3.64	3.58	3.44	3.14	4.23	3.31	3.54	3.82	3.93	3.6	3.4	3.44	3.83	3.66	3.88	3.43	3.58	3.56	3.48	3.77	3.53	3.54	3.42	3.21	3.6	3.13	3.65	3.28
ASB16	5.75	6	6.27	6.36	6.05	5.63	6.95	6.81	6.05	5.88	5.73	6.26	6.29	6.49	6.33	6.15	6.51	6.14	6.09	5.82	6.46	6.15	6.89	6.11	6.18	6.77	5.63	6.42	6.8	6.79	6.62	6.7	7.02	6.96	6.55	6.37	6.97	6.1	5.81	6.33	6.18	6.12	6.55	5.96	6.17	6.46	6.49	6.51	6.36
ASB16-AS1	4.54	4.64	4.75	4.97	5.46	4.4	5.17	5.14	4.35	4.89	4.83	4.5	4.51	5.06	4.85	5.25	4.16	5.12	5.31	4.89	4.71	5.25	5.37	5.27	4.58	4.62	4.59	4.82	5.4	4.85	5	4.81	5.05	5.14	5.11	4.97	4.97	5.03	4.36	5.18	4.93	4.83	4.68	4.86	5.04	5.02	4.83	4.66	4.91
ASB17	2.47	2.34	2.46	2.46	2.6	2.55	2.82	2.69	2.65	2.71	2.38	2.61	2.84	2.83	2.67	2.54	2.48	2.34	2.49	2.46	2.59	2.35	3.09	2.58	2.77	2.64	2.75	2.71	2.99	2.58	2.59	2.75	2.66	3.09	2.55	2.6	2.88	2.36	2.35	2.56	2.43	2.61	2.57	2.45	2.51	2.46	2.85	2.53	2.37
ASB2	5.015	5.91	5.505	4.85	6.185	5.315	5.705	4.775	5.745	5.38	5.23	5.26	5.38	4.855	4.385	5.94	4.96	6.24	5.29	5.855	5.44	4.565	5.275	6.24	5.185	5.225	4.735	5.5	5.625	4.595	5.125	5.255	4.57	5.04	6.085	4.88	5.375	5.105	5.5	4.445	5.015	4.605	4.135	5.295	4.895	5.005	4.645	5.015	5.21
ASB4	2.97833	3.02833	3.05167	2.94833	2.90833	3.02667	3.09667	3.07667	2.975	2.95	2.92	2.96667	3.09833	3.27667	2.88333	3.005	3.19333	2.985	3.16	2.925	3.06667	3.00333	3.21833	3.08833	3.11833	3.18	3.10667	3.25833	3.595	3.06167	3.12333	3.05667	3.05	3.11333	3.09833	2.96667	3.17667	2.875	2.78833	2.88167	2.9	2.81	2.94333	3.01	2.81667	2.97	3.01	2.96167	2.93833
ASB5	2.19	2.41	2.11	2.32	2.33	2.32	2.4	2.18	7.89	2.39	2.25	2.23	2.44	2.36	2.33	2.15	2.24	2.31	2.76	2.09	2.13	2.63	2.34	2.31	2.32	2.37	2.23	2.35	2.32	2.16	2.24	2.23	2.21	2.45	2.31	2.12	2.32	2.6	6.05	2.28	2.21	2.25	2.18	2.23	2.28	2.05	2.2	2.22	2.18
ASB6	6.955	6.35	6.07	6.93	6.385	6.175	6.48	6.525	6.235	5.985	6.045	5.95	6.06	6.465	6.535	6.445	6.165	6.42	6.58	6.31	6.245	6.775	6.47	6.31	6.4	6.52	6.305	6.835	6.365	6.535	6.51	6.76	6.33	6.655	6.2	6.73	6.51	6.28	6.375	6.85	6.11	6.27	6.205	6.135	6.685	6.22	6.135	6.01	5.985
ASB7	5.725	6.09	6.17	5.455	5.745	6.27	5.565	5.675	5.435	6.155	5.7	5.94	5.895	5.84	5.825	6.21	5.855	6.195	5.67	5.89	6.285	5.715	5.32	5.615	5.915	5.85	5.545	5.23	5.38	5.73	5.96	5.72	5.565	5.78	5.76	5.705	5.81	5.86	6.05	5.975	6.47	5.715	5.975	6.025	6.735	6.2	6.055	6.205	6.215
ASB8	7.41	8.05	7.585	6.775	7.02	6.685	7.095	6.465	7.825	7.35	7.22	6.75	6.945	6.75	6.665	7.765	7.34	7.99	6.705	6.68	7.065	6.495	6.2	7.06	6.385	6.565	6.775	6.735	6.56	7.03	6.99	7.105	6.765	6.825	6.68	6.82	6.725	8.15	7.975	8.465	7.825	7.46	6.78	7.2	6.72	7.105	6.8	6.785	7.205
ASB9	6	5.07	7.33	6.26	4.45	6.22	5.53	6.07	5.17	4.75	5.72	5.01	5.43	6.72	6.02	4.43	7.9	5.03	6.04	4.42	4.59	7.11	4.3	4.85	4.94	4.93	6.03	5.24	6.82	8.4	7.21	4.86	5.51	5.83	4.69	5.67	7.14	5.13	5.25	7.24	5.97	5.13	6.78	4.41	5.92	7.07	6.29	6.42	5.95
ASCC1	7.41	6.85	7.105	7.055	6.445	6.975	6.405	7.1	7.145	6.32	6.775	6.72	6.465	6.97	6.905	6.93	7.52	7.035	5.66	5.86	5.685	7.13	6.255	6.57	7.025	6.465	7.03	6.99	6.74	7.165	7.465	7.185	7.485	7.27	7.085	6.965	7.295	6.22	6.68	6.805	7.195	6.71	7.17	6.565	7.68	7.335	6.85	6.82	6.77
ASCC2	7.4	7.77	7.45	7.5	7.48	7.2	7.09	6.71	7.16	7.05	7.24	6.4	6.47	6.87	6.33	7.64	7.04	7.57	7.59	7.99	7.85	7.28	7.24	7.56	7.32	7.73	7.2	7.55	6.86	6.17	6.25	6.64	6.53	7.14	6.9	7.42	7.3	7.38	7.32	6.81	7.52	7.25	6.77	7.57	7.53	7.06	6.6	6.68	6.72
ASCC3	6.82	6.79	7.135	6.375	6.455	6.69	6.665	6.42	6.25	6.415	6.72	7.07	7.07	6.035	6.875	6.23	6.9	6.355	6.325	6.095	6.14	6.43	6.33	5.88	6.315	6.125	6.905	7.08	6.52	5.98	6.645	6.62	6.945	6.315	6.425	6.4	6.495	6.31	6.83	7.075	7.9	6.62	7.245	6.14	6.63	6.47	7.285	7.235	6.515
ASCL1	3.63	4.005	3.535	3.375	3.4725	3.5025	3.9325	4.0025	3.505	3.8175	3.7875	3.525	3.57	3.66	3.375	3.615	3.5675	3.64	3.87	3.675	3.7825	3.615	3.995	3.8	3.8575	3.925	3.3925	3.705	3.7	3.9575	3.76	3.8325	3.86	3.73	3.725	3.6175	3.8125	4.0325	3.3475	3.7	3.4925	3.49	3.625	3.77	3.425	3.6525	3.6175	3.64	3.4575
ASCL2	7.41	4.755	6.865	7.865	5.075	6.415	6.09	6.495	3.785	4.465	6.1	4.205	5.265	8.365	7.29	5.37	5.56	4.915	6.44	4.425	4.41	7.59	6.83	4.66	7.41	5.68	7.125	7.755	7.43	6.985	6.385	6.71	7.255	7.13	7.07	6.775	7.07	5.545	5.57	6.705	6.905	4.82	7.29	4.325	3.47	6.655	6.65	6.46	6.045
ASCL3	4.06	3.57	3.96	3.59	3.72	3.59	4.51	4.6	3.65	4	3.72	4.15	3.94	4.17	3.79	4.05	4.27	4.11	4.15	4.2	4.09	3.91	4.92	3.91	3.98	4.55	3.81	4.14	4.52	4.86	4.32	4.53	4.39	4.75	3.91	4.17	4.02	3.88	3.73	3.9	3.53	3.62	3.86	3.99	3.35	3.83	4.38	4.3	4.28
ASCL5	4.16	3.99	4.08	4.64	3.51	3.78	3.78	4.14	3.44	3.41	3.22	3.66	3.46	4.23	3.4	3.95	4.16	3.72	4.31	4.17	4.13	4.22	3.71	3.65	4.33	3.93	3.45	3.67	3.7	3.63	3.73	3.42	3.38	4.17	3.63	3.79	3.87	3.47	3.34	4.38	3.24	3.46	3.74	3.27	3.32	3.56	3.52	3.55	3.3
ASF1A	7.61	7.73	7.54	7.33	7.235	7.71	7.505	7.555	7.505	7.515	7.635	7.48	7.475	6.755	7.435	7.435	7.14	7.74	7.105	6.68	7.315	6.36	7.14	7.88	6.905	6.685	7.72	8.165	7.67	8.06	7.475	7.785	7.81	7.485	7.265	7.41	7.655	8.035	7.875	8.54	8.105	7.265	7.715	7.85	8.06	7.475	7.6	7.59	7.775
ASF1B	7.96	6.58	7.63	7.98	6.32	7.42	7.46	8.34	5.98	6.65	7	7.3	7.04	8.83	7.38	7.3	7.87	6.58	7.59	6.87	6.66	8.09	8.13	7.18	7.75	7.42	7.57	7.32	8.05	8.66	8.37	8.41	8.25	8.6	7.63	8.48	8.22	6.3	6.46	7.13	7.16	5.99	7.7	6.76	8.59	7.87	7.54	7.31	6.96
ASGR1	4.86	4.92	4.96	4.73	3.92	4.17	4.78	4.41	5.05	4.16	4.79	4.14	4.38	5.95	4.08	4.54	4.7	4.56	4.58	4.67	4.19	4.53	5	4.24	4.19	4.52	4.42	4.59	5.43	4.42	4.41	4.7	3.84	4.29	6.5	4.5	4.48	4.4	4.66	5.71	5.75	4.92	4.68	4.24	4.41	5.1	4.45	4.68	4.17
ASGR2	5.17	5.16	5.51	4.86	4.92	5.41	5.47	5.75	5.5	5.1	4.94	4.87	4.95	5.44	5.17	4.92	5.41	5.4	5.14	4.87	5.33	4.94	5.98	5.36	5.13	5.41	4.83	5.62	5.54	5.49	5.58	5.7	5.75	5.85	5.83	5.34	5.49	5.05	5.18	6.11	5.52	6	5.36	5.25	5.03	5.45	4.92	5.1	4.74
ASH1L	7.31	7.46333	7.35333	7.42	7.65	6.96333	7.15667	7.08667	7.68	7.68	7.36	7.66333	7.56333	6.59	8.14	7.68667	7.28	7.21	7.43	7.60333	7.66	7.35667	6.91333	7.40333	7.55	6.94333	7.10667	7.75333	7.12	7.00667	7.39	7.50667	7.62667	6.83667	7.48333	6.99667	6.97333	7.75	7.91667	7.28333	8.12667	7.54	7.24333	7.63667	7.54333	7.17333	7.16667	7.18333	7.44
ASH1L-AS1	5.99	5.97	6.16	5.79	5.46	5.55	5.61	5.68	5.64	6.02	5.75	5.92	5.96	6.03	7.24	5.69	6	5.81	5.22	5.2	5.25	5.33	5.53	5.61	5.96	4.73	5.6	6.36	5.9	5.72	5.87	5.68	6.48	5.76	6.08	6.28	6.37	5.99	6.33	6.99	6.8	5.88	5.97	5.72	6.89	6.1	6.18	6.47	6.35
ASH2L	8.51	8.88	8.42	8.23	8.17	8.15	8.21	8.13	8.06	8.55	8.39	8.68	8.57	8.25	8.44	8.57	8.6	8.61	8.2	8.03	8.09	7.55	8.14	8.41	8.32	8.22	8.17	8.71	8.78	7.29	8.53	7.78	8.15	7.64	8.45	7.62	8	8.11	7.77	8.45	8.27	8.03	8.32	8.45	9.85	8.37	8.03	7.77	8.64
ASIC1	5.195	4.86	4.955	5.13	4.425	4.65	5.025	5.275	4.405	4.51	4.39	4.665	4.74	6.08	5.09	4.95	5.19	4.895	4.96	4.54	4.545	5.315	5.59	4.465	4.745	4.7	5.32	4.755	5.5	5.325	4.755	4.635	4.895	5.745	4.685	5.125	5.145	4.665	4.47	5.01	4.525	4.925	4.94	4.315	4.745	5.14	5.39	5.14	4.445
ASIC2	4.27	3.99	3.77	3.52	3.36	3.64	4.35	3.87	3.13	3.36	3.48	3.61	3.52	3.77	3.67	4.26	3.84	3.77	3.5	3.74	3.96	3.85	4.32	3.73	3.52	4.27	3.96	3.36	3.61	3.92	3.88	3.66	4.23	4.04	4.11	3.59	4.04	3.52	3.21	3.41	3.58	3.04	3.52	3.3	3.35	3.68	3.99	3.66	3.96
ASIC4	5.11	4.45	4.2	4.93	4.52	4.31	4.53	4.7	4.33	4.39	4.55	4.1	3.9	4.65	3.94	4.65	4.68	4.28	4.95	5.28	4.86	4.27	5.34	4.73	4.63	5.15	4.42	4.98	4.71	4.62	4.4	4.61	4.96	4.88	4.89	4.88	4.82	4	4.04	4.22	3.98	3.85	4.68	4.51	3.9	4.26	4.23	4.24	4.13
ASIC5	2.43	2.75	2.7	2.81	2.94	2.44	3.07	2.8	2.56	2.83	3.04	2.58	2.99	2.8	2.91	2.82	2.58	2.67	2.75	2.93	2.8	2.71	3.25	2.94	2.8	2.74	2.75	2.86	2.74	2.78	3	2.69	2.71	2.75	2.77	2.57	2.76	2.57	2.75	2.56	2.5	2.41	2.79	2.5	2.63	2.53	2.59	2.74	2.96
ASIP	3.46	3.49	3.66	3.52	3.37	3.49	3.36	3.83	3.56	3.38	3.49	3.38	3.45	3.82	3.4	3.35	2.91	3.27	3.41	3.21	3.75	3.49	4	3.48	3.77	3.94	3.34	3.86	4.36	4.24	3.54	3.55	3.82	4.29	3.93	3.62	3.96	3.24	3.33	3.87	2.96	3.11	3.84	3.38	3.65	3.79	3.28	3.73	3.89
ASL	9.33	9.93	9.32	8.55	9.33	9.12	9.52	9.3	8.17	9.4	9.66	9.18	9.04	9.86	9.13	9.73	8.32	9.59	9.42	9.6	9.61	9.31	8.86	9.46	9.44	9.86	8.77	9.24	9.42	9.49	8.79	9.09	8.48	8.63	9.66	8.99	8.96	8.97	9.35	9.58	9.03	8.29	8.96	9.71	9.73	9.48	8.88	8.95	8.79
ASMT	3.97	3.84	3.785	3.525	3.51	3.44	3.575	3.69	3.755	3.51	3.61	3.47	3.18	3.585	3.25	3.88	3.9	3.605	3.46	3.225	3.74	3.49	3.8	3.465	3.62	4.375	3.295	3.665	3.52	3.72	3.615	3.565	3.565	3.845	3.51	3.19	3.49	3.555	3.63	3.805	3.685	3.61	3.655	3.845	3.51	3.805	3.43	3.385	3.405
ASMTL	6.65667	7.34667	7.31667	7.83333	7.27333	7.2	7.16333	7.99	7.68	7.04333	7.15333	6.96333	7.09667	7.94333	6.86333	7.70667	7.21	7.95333	7.57667	7.08	7.24333	7.5	7.34333	7.24333	7.29	6.49	6.93	7.37333	7.16	7.46	6.30667	7.09333	6.32667	7.67333	7.23	6.95333	6.89333	7.84333	7.32	6.52333	7.13333	7.87333	6.8	7.03667	6.42	7.06	7.65667	7.60333	7.12333
ASMTL-AS1	5.198	4.992	5.038	4.938	4.83	4.828	5.228	4.952	4.61	4.892	4.848	4.928	5.014	5.408	5.036	4.964	5.03	4.896	5.274	4.968	5.068	5.104	5.486	5.17	5.134	5.4	4.91	5.186	5.35	5.388	5.182	5.292	5.03	5.4	5.136	5.194	5.128	4.77	4.498	4.914	4.756	4.77	5.054	4.81	4.694	4.762	5.216	5.218	5.058
ASNA1	8.66	8.5	8.37	8.86	8.27	8.25	8.91	8.84	6.92	8.22	8.42	8.11	7.87	8.82	8.18	8.1	8.37	8.28	8.06	8.19	8.22	8.36	8.49	8.57	8.46	8.65	8.1	8.12	8.74	9.2	8.71	9.13	8.86	9.1	8.27	8.97	9.09	6.74	7.16	7.97	7.37	6.71	8.59	8.15	9.29	8.33	8.31	8.33	7.91
ASNS	5.435	4.98	5.86	5.145	4.855	4.94	5.155	5.765	4.665	4.655	5.09	4.86	4.655	5.445	4.935	4.865	5.5	4.86	5.245	4.88	4.55	5.715	5.69	4.815	6.085	5.27	5.07	5.37	5.24	5.94	5.63	4.65	5.26	5.835	5.01	6.05	6.02	4.995	5.255	5.705	5.68	4.715	5.21	4.775	5.49	5.685	5.78	5.76	4.89
ASNSD1	9.07	8.81	9.33	8.54	8.09	8.76	8.55	8.76	9.11	8.67	8.53	8.47	8.59	8.46	8.6	8.33	9.18	8.76	8.25	8.16	7.72	8.6	8.26	8.22	8.5	7.94	9.16	8.36	8.81	8.95	8.54	8.54	8.73	8.8	8.53	8.75	8.97	9.2	9.14	9.66	9.4	9.22	8.87	8.28	9	9.21	8.78	8.59	8.74
ASPA	3.93	6.19	4.63	3.515	5.08	4.17	4.265	3.77	4.075	4.935	4.35	4.63	4.93	4	3.935	5.31	4.045	5.995	4.57	4.925	4.315	4.075	3.97	4.815	3.965	4.105	3.795	3.455	3.845	4.23	3.84	3.945	4.065	4.09	4.135	3.805	4.09	5.355	4.48	3.695	3.495	3.785	3.97	4.895	3.635	3.675	4.175	4.05	4.515
ASPDH	6.19	5.72	5.73	6.08	5.7	5.87	6.28	5.89	5.13	5.59	6.01	5.59	5.42	6.05	5.57	5.56	5.41	5.84	5.79	6.27	6.16	5.76	6.58	5.83	6.24	6.49	5.46	5.95	6.11	6.01	6.06	5.79	5.84	6.37	5.94	6.11	6.35	5.4	5.34	5.19	5.02	5.24	5.88	5.75	5.65	5.55	5.83	5.5	5.35
ASPG	4.68	5.535	4.955	4.67	4.755	4.63	5.03	4.855	4.52	4.64	4.74	4.75	4.875	4.915	4.575	5.4	4.835	5.21	5.25	5.085	5.06	4.665	5.045	4.65	4.9	5.04	4.415	4.77	4.825	4.965	4.765	5.025	4.72	5.005	4.8	4.78	4.855	4.6	4.77	4.935	4.74	4.61	4.685	4.93	4.43	4.855	4.765	4.705	4.61
ASPH	6.58778	6.04222	6.03667	5.97667	5.90778	6.06667	6.00778	6.28111	6.23444	6.21333	6.11111	7.07111	6.37667	5.86	5.92667	5.85889	5.88778	6.05889	6.08222	6.19667	6.08556	6.69556	6.17222	5.79	6.14	6.07111	6.26889	6.30667	6.23	6.06556	6.23444	6.51667	5.85333	6.05111	6.5	6.26111	5.83778	5.98889	6.36778	6.69556	6.39778	6.63889	6.37889	6.03444	5.54111	6.34333	6.53333	6.47556	6.05667
ASPHD1	6.28	5.095	5.5	4.89	4.82	5.225	5.28	6.31	5.475	4.92	5.28	5.175	5.295	5.595	4.87	5.41	5.915	5.065	4.925	5.325	5.305	5.475	5.795	4.92	6.255	5.715	5.06	5.235	5.385	6.085	5.905	6.045	6.68	5.89	6.18	5.645	5.76	5.245	5.295	5.8	7.785	6.045	5.22	5.075	6.46	6.09	5.16	5.01	5.595
ASPHD2	7.185	7	6.66	7.115	5.835	6.415	6.43	6.355	6.09	6.215	6.18	6.695	6.495	6.365	6.425	7.095	6.965	6.805	5.41	5.76	6.065	5.49	5.67	5.585	5.105	6.25	6.115	6.29	5.34	5.985	6.07	5.805	4.66	5.775	5.29	6.41	6.65	5.86	6.85	6.325	6.39	6.055	5.985	6.595	7.255	5.5	6.395	6.445	5.95
ASPM	5	4.06667	5.16333	5.95333	4.17333	4.82333	4.83667	5.22	5.25	4.96	5.3	5.44667	5.15	4.55333	5.60333	3.84	5.55667	4.1	4.29333	4.29667	4.44667	5.51333	5.33	4.13333	5.05333	4.41333	5.53333	5.38333	5.11333	5.63333	5.42333	5.12667	6.01667	4.78	4.87333	5.66333	5.69667	5.47	5.63667	6.00667	7.19333	5.27	6.44667	4.79667	5.98667	5.69667	5.2	5.29667	4.14667
ASPN	6.265	5.995	6.18	6.37	7.425	6.135	6.04	3.835	10.59	6.125	6.675	7.32	7.26	4.82	5.62	4.405	7.375	6.445	3.86	7.2	4.23	5.425	4.245	5.81	5.64	4.625	5.96	5.265	5.77	4.92	5.705	6.2	7.23	5.155	5.76	6.515	5.045	6.25	6.665	4.48	4.4	10.13	7.055	5.285	4.275	5.805	7.61	7.66	4.695
ASPRV1	5.13	5.16	4.89	4.48	4.48	4.4	4.79	4.83	5.3	4.64	4.61	5.2	4.72	5.21	4.48	5.14	5.22	5.14	5.02	4.87	4.73	4.82	5.31	4.45	4.98	5.23	4.4	4.81	4.59	4.63	4.93	5.21	4.63	4.55	4.96	4.5	5.15	4.58	4.86	5.06	4.59	5.26	4.8	4.61	4.85	5.02	5.4	5.4	4.81
ASPSCR1	7.13	6.83	6.72	6.71	6.78	6.23	6.2	6.74	5.84	6.16	6.41	6.17	6.26	7.03	6.9	6.93	6.17	6.55	6.79	6.92	6.94	7.64	6.58	6.66	6.98	6.37	6.5	6.4	6.81	6.78	6.8	6.33	6.39	6.48	7.21	7.43	7.31	6.03	6.22	7.2	7.43	5.86	6.41	6.32	6.7	6.82	6.61	6.48	6.33
ASRGL1	8.15	9.03	8.585	7.065	7.69	7.885	8.44	9.055	8.145	7.955	8.275	8.31	7.7	7.265	8.005	8.545	7.68	8.68	7.695	7.825	8.51	6.755	6.785	7.36	7.4	9.155	7.71	8.05	8.55	7.125	7.72	7.28	7.09	6.395	8.47	6.8	8.825	7.37	8.465	9.37	6.995	6.36	5.41	7.995	7.5	7.31	7.15	7.265	7.405
ASS1	12.41	12.02	11.72	11.98	11.56	12.2	12.02	11.97	9.93	11.82	11.52	10.68	10.54	11.41	11.26	11.92	11.71	11.35	11.46	12.12	10.84	11.02	10.74	11.2	11.71	12.28	11.91	11.08	11.6	11	12.28	11.72	10.85	11.85	10.99	12.09	12.02	10.7	12.22	11.82	11.13	10.1	10.44	11.04	11.92	11.95	11	11.01	9.72
ASTE1	6.62	7.42	6.89	6.9	7.3	7.31	6.83	6.36	7.06	7.12	6.98	7.09	7.19	6.78	7.34	7.11	6.62	7.24	7.13	7.23	7.13	6.75	6.65	7.23	7.29	7.32	6.97	6.71	6.57	6.49	6.62	6.58	6.55	6.66	6.3	6.6	6.95	7.74	7.47	7.84	7.89	6.83	6.25	7.31	7.6	7.55	6.53	6.98	7
ASTN1	2.6	3.09	2.74	2.47	2.48	2.56	2.7	2.85	3.71	2.56	2.61	2.51	2.51	2.6	2.6	2.66	2.63	2.75	2.54	3.2	2.61	2.81	2.8	2.55	2.87	2.92	2.58	2.82	2.4	2.98	2.67	2.73	2.48	2.89	2.56	2.46	2.43	2.55	2.67	2.49	2.28	2.51	2.56	2.74	2.4	2.59	2.7	2.29	2.48
ASTN2	4.49333	5.21	4.48	4.55	4.22333	4.04333	4.53333	4.36667	4.22667	4.09	4.15667	4.09667	4.16333	4.17	4.34333	4.84	4.19667	4.42333	4.34333	4.25667	4.41333	4.15	3.85	4.44	4.05	4.05667	4.12	4.7	4.25667	3.95667	4.1	3.58333	3.99667	3.54333	3.92667	4.02333	4.03667	4.46333	4.24	4.75667	3.76	3.76667	4.32333	4.38333	5.44	4.14667	3.74667	3.78667	4.12667
ASUN	9.31	8.4	9.31	8.83	7.96	8.84	8.79	8.98	8.79	8.17	8.62	8.43	8.43	7.97	8.6	7.88	9.73	8.29	7.96	7.59	7.7	8.73	8.76	7.52	8.33	7.6	8.53	8.63	9.01	8.89	8.79	8.21	9.67	9.03	7.09	8.74	8.93	8.36	8.85	8.69	9.06	8.75	9.28	7.98	9.65	9.34	9.34	9.19	8.62
ASXL1	6.82167	6.19	6.65667	7.135	6.82167	7.25667	6.24667	6.44833	6.535	6.515	6.615	6.87333	6.72667	8.02667	7.42167	6.39167	6.04333	6.195	6.91333	6.45833	6.17833	7.34333	6.86167	6.62833	7.775	6.51	7.95	6.85167	7.48833	7.76	7.10833	6.85833	7.62667	6.96	6.69833	7.44333	7.02	6.54333	6.62333	6.62	7.80333	7.04333	7.06833	6.48833	6.715	7.26667	7.39833	7.31333	6.82333
ASXL2	5.45833	5.42833	5.51	6.42333	6.25167	6.71667	5.72833	6.19167	5.91667	6.37167	6.08	6.465	6.315	6.20167	6.50333	5.43167	5.27833	5.55167	6.16167	6.08	6.12	6.445	5.88833	6.29333	6.38333	5.82	6.695	5.85	5.985	5.97833	6.31333	6.03833	6.16167	6.40667	5.74333	6.27167	5.96667	5.95	6.05333	5.51167	6.065	5.78833	6.17333	6.305	6.82667	5.95167	6.405	6.40167	6.36
ASXL3	3.5125	3.585	3.815	3.6575	3.7275	3.495	3.8675	3.5275	3.7275	3.7275	3.66	3.945	3.8975	3.57	3.6175	3.7775	3.8525	3.8625	3.69	3.8025	3.58	3.41	3.62	3.7875	3.4575	3.67	3.4875	3.745	3.8125	3.775	3.5475	3.835	3.705	3.8675	3.76	3.52	3.51	3.6925	3.53	3.3775	3.39	3.695	3.57	3.7375	3.355	3.6125	3.89	3.91	4.015
ASZ1	2.16	2.35	2.17	2.22	2.23	2.14	2.15	2.32	2.43	2.01	2.24	2.01	2.08	2.38	1.94	2.2	2.17	2.36	2.56	1.95	2.19	2.16	2.12	2.12	2.34	2.38	2.04	2.04	1.98	2.1	1.98	2.13	2.08	2.06	2.24	2.63	2.57	2.16	2.14	2.11	1.99	2.27	2.26	2.21	2.01	2.05	1.95	2.13	2.07
ATAD1	7.905	7.73	7.305	7.615	7.345	7.645	7.115	7.575	7.45	7.465	7.525	7.33	7.65	6.575	7.33	7.735	7.96	7.935	7.39	6.97	7.39	7.84	7.03	7.35	7.105	6.45	7.73	7.375	7.125	7.395	7.885	7.385	7.41	7.32	6.87	7.455	7.105	8.05	7.75	6.94	7.84	7.26	7.98	7.7	7.825	7.34	7.865	7.585	7.93
ATAD2	7.6725	5.64	6.9475	6.425	5.2275	6.5725	5.485	6.2925	5.7725	5.48	5.96	6.52	6.0075	6.6675	7.975	5.22	6.7625	5.4025	6.0725	5.0725	4.5875	7.905	5.71	5.385	6.7325	5.315	7.3	6.3825	7.055	7.27	6.7275	6.245	7.1975	6.4825	6.7075	6.8725	6.5825	5.865	6.4975	7.04	7.575	6.49	6.9525	5.475	8.8925	7.45	6.975	7.08	5.4675
ATAD2B	4.33667	4.54667	4.7	4.89667	5.29667	5.31333	4.49333	4.41333	4.85	5.39333	4.73667	5.46	5.45333	4.79333	5.44667	4.67667	4.32667	4.74333	4.86333	4.95667	5.12667	4.55667	4.72667	4.88	5.10333	4.57667	5.23333	4.48667	4.43667	4.7	4.71	4.89333	4.24333	4.82333	4.43333	4.71667	4.19667	5.02667	5.08	4.54	5	4.68333	4.76333	5.06	5.91667	4.55333	5.37667	5.37	5.19
ATAD3A	7.34	6.94	7.51	6.82	7.23	6.93	7.44	7.55	6.61	6.96	7.05	7.05	6.88	8.49	7.46	7.31	7.56	7.2	7.48	7.52	7.32	7.72	7.78	7.03	6.79	7.29	7.3	7.46	7.57	7.72	7.54	7.38	7.15	7.66	7.43	7.69	7.68	6.91	7	7.41	7.16	6.66	7.42	7.02	6.94	7.32	7.87	7.82	7.09
ATAD3B	6.73667	6.45333	6.77333	6.7	6.66	6.35333	6.83667	6.98333	6.03333	6.14333	6.34	6.29333	6.37333	7.17333	6.54	6.50333	7.09667	6.40333	6.93333	6.78	6.78	6.92667	7.29667	6.54	6.72667	6.79	6.40333	6.82667	6.80333	6.98667	6.81667	6.89667	6.77	7.19	6.87	6.83333	6.91667	5.98	6.07667	6.48	6.27333	6.20667	6.65667	6.22667	6.18667	6.4	6.97	6.91333	6.46333
ATAD3C	6.03	5.75	5.57	4.9	4.86	4.93	5.1	5.09	4.34	4.66	5.03	4.13	4.13	5.04	4.06	5.4	4.98	4.79	5.57	5.37	5.43	5.4	6.41	4.9	5.11	6.04	5.08	5.23	4.9	5	4.91	4.96	4.99	5.3	5.78	5.08	4.83	4.53	4.44	5.96	5.32	4.57	4.89	5.1	4.46	4.55	4.17	3.87	4.53
ATAD5	5.43	5.04	5.77	5.63	5.34	5.72	5.72	5.67	5.44	5.62	5.79	5.65	5.77	5.78	6.15	5.19	5.87	5.04	5.94	5.3	5.56	5.83	6.08	5.16	5.43	5.73	6.05	5.77	5.95	5.87	5.79	5.67	6.76	6.24	5.82	6.54	5.75	5.85	5.87	6.11	6.46	5.28	6.3	5.29	5.93	5.91	6.03	6	5.22
ATAT1	4.88	5.08	5.235	5.79	5.925	5.525	5.545	6.01	4.94	5.57	5.805	5.61	5.48	6.385	5.83	5.01	4.73	5.03	6.225	6.07	5.89	5.825	6.25	5.98	6.05	6.03	5.95	6.25	5.94	6.185	6.235	5.975	6.125	6.335	6.545	6.025	5.77	5.26	4.84	5.47	5.9	5.115	5.655	5.23	5.6	5.57	5.995	6.035	6.115
ATCAY	4.25	4.27	4.04	3.99	3.85	3.91	4.44	4.56	4.31	3.98	4.1	4.53	4.54	4.9	4.13	4.33	4.35	4.1	4.58	4.44	4.17	4.63	5.21	4.35	4.51	4.62	4.05	4.66	4.63	4.66	4.54	4.37	4.7	4.89	4.61	4.49	4.76	3.99	4.07	4.18	3.89	3.89	4.32	3.91	3.88	4.24	4.74	4.92	4.32
ATE1	5.01	4.8475	5.6625	5.06	5.2175	5.32	5.16	5.3325	5.105	5.3075	5.24	5.37	5.4	5.2625	5.54	5.115	5.225	5.37	5.46	5.3	5.4975	5.345	5.15	5.1475	5.3375	5.2625	5.4375	5.2075	5.2875	5.3975	5.185	5.25	5.4275	5.3225	5.305	5.135	5.125	5.1525	5.24	5.1075	5.3975	4.905	5.4525	5.3625	5.605	5.3375	5.355	5.3925	5.77
ATF1	6.89667	7.39667	7.54667	7.23	6.98333	7.60333	7.22	7.19333	7.43333	7.58	7.47333	7.29333	7.34	6.03333	7.36	7.05667	7.54667	7.23	6.96	6.6	7.20333	7.49	6.33333	7.03333	6.76667	6.33333	7.91667	6.83667	6.82	7.30333	7.45333	7.25	7.65333	7.25	6.78667	7.22333	7.54667	7.74333	7.66333	7.97667	7.94	7.10667	7.69	7.70667	7.97667	7.60333	7.53667	7.47	7.58667
ATF2	4.97667	5.02333	5.36667	5.07333	5.41667	5.65667	4.87667	5.00667	5.64333	5.34333	5.27	5.55	5.41667	4.71333	5.37667	5.01667	5.19333	5.18667	5.17333	5.11	5.32	5.20333	4.96	5.10333	5.18667	4.93667	5.68333	4.85333	4.99667	4.93	5.03	5.00333	5.27	5.13667	4.63333	4.82333	4.85667	5.36	5.57667	5.30333	5.64	5.51	5.26333	5.33333	5.94333	5.36667	5.57333	5.37667	5.77333
ATF3	5.95333	5.73333	5.40667	5.42667	7.20333	6.98333	5.44667	6.11667	4.90333	5.98	5.43	7.79	5.60333	5.18667	5.16667	5.62	6.15667	5.6	6.01	6.51	5.19333	6.53667	5.65667	5.95667	7.00667	8.28667	5.36	7.1	5.84	5.83667	5.94333	5.24333	5.11667	5.62333	6.25333	5.63333	6.45333	4.73	6.06	5.36667	5	5.52667	6.93	5.79333	5.19667	6.45	5.7	5.68333	5.64
ATF4	10.91	10.76	10.86	10.66	10.8	10.58	10.75	10.75	10.88	10.54	10.45	10.52	9.89	9.92	10.25	10.57	10.69	10.71	10.49	10.72	10.28	10.67	10.77	10.54	11.09	11.16	10.77	11.14	10.75	10.36	10.43	10.16	10.29	10.9	10.5	11.09	11.12	10.56	10.9	10.76	11.23	10.97	10.85	10.35	10.69	11.09	10.81	10.58	10.09
ATF5	6.755	6.665	6.3475	6.55	6.1275	5.99	5.8625	6.125	6.245	5.805	6.2175	5.655	5.525	6.1875	5.395	6.7275	6.2425	6.515	6.0775	6.395	6.08	5.9975	6.255	6.035	5.9825	6.1625	5.6725	5.565	5.92	5.9675	5.65	5.9475	5.5225	5.78	5.7975	5.6925	6.06	6.2075	6.2025	6.2775	6.1	6.225	6.1275	6.025	6.145	6.02	5.47	5.6725	5.2325
ATF6	7.2725	7.2725	7.0575	7.6875	7.54	7.5175	7.205	7.35	7.565	7.325	7.1375	7.4625	7.4425	6.8025	7.505	7.355	6.845	7.1425	7.2475	7.38	7.4825	7.37	6.71	7.3575	7.2375	7.18	7.4625	7.9125	7.075	7.22	7.2475	7.565	7.4075	6.9425	7.5475	7.205	7.16	7.355	7.475	7.475	7.89	7.12	7.4275	7.515	7.26	7.0575	6.775	6.9325	7.3925
ATF6B	5.38667	5.83667	5.19	5.19	5.57333	5.17667	5.36667	5.35	5.58333	5.23667	5.27667	5.26667	5.23333	5.42333	5.32667	5.37333	5.26333	5.31	5.67667	5.62	5.36667	5.35333	5.36	5.39333	5.49667	5.16667	5.32333	5.35667	5.24333	5.39	5.28667	5.28333	5.55333	5.25667	5.31667	5.25	5.08333	6.03667	5.58667	5.94667	6.27	5.49	5.32	5.31333	5.16	5.06	5.67	5.70333	5.30333
ATF7	5.578	5.762	5.914	5.786	5.768	5.588	6.012	5.918	5.272	5.754	5.76	5.658	5.854	5.868	5.752	5.774	5.756	5.772	5.582	5.754	5.928	5.806	5.862	5.756	5.89	5.932	6.024	5.818	5.854	5.712	5.938	5.858	5.902	6.016	5.618	5.928	5.928	5.402	5.586	5.552	5.756	5.102	5.988	5.764	5.614	5.964	5.75	5.794	5.924
ATF7IP	6.9675	7.03	7.12	7.15	7.3525	7.5875	6.86	6.7725	7.28	7.3625	7.275	7.3675	7.3075	7.355	7.5075	7.13	7.325	7.055	7.2075	7.1675	7.235	7.05	7.165	7.2675	7.15	6.95	7.3225	7.0875	6.8725	7.135	7.035	7.1725	7.52	6.7075	6.745	7.895	6.7525	7.605	7.38	6.6025	7.265	7.61	6.7825	7.4125	7.6	7.0425	7.325	7.375	7.655
ATF7IP2	6.62	5.87	5.725	4.7	5.685	6.195	6.275	5.75	6.015	6.03	6.22	5.79	6.07	6.1	6.125	5.855	6.305	6.25	5.795	5.445	6.07	5.185	6.705	6.315	5.86	5.78	6.375	5.725	5.955	5.935	5.685	6.155	6.095	6.575	6.46	7.225	6.635	6.14	5.93	6.605	7.2	6.16	7.165	6.02	5.325	5.725	6.74	6.755	6.835
ATG10	4.655	5.29	5.285	4.995	4.77	4.825	4.9525	4.885	4.885	4.9675	4.68	4.8625	4.8775	4.415	4.7875	4.985	4.9225	4.805	4.835	4.66	4.7875	4.99	4.9825	4.89	4.9175	4.7875	4.8775	4.6175	4.94	4.915	5.1175	4.4475	4.585	4.845	4.3875	4.705	4.905	5.14	5.105	5.7325	4.625	4.5975	4.6825	4.8775	4.5025	5.115	4.6725	4.6275	5.275
ATG101	9.15	8.82	8.81	8.69	7.89	8.22	8.33	8.56	8.21	7.83	7.76	8.1	7.58	8.18	7.61	8.59	8.9	8.62	7.6	7.51	7.36	8.27	7.95	7.68	7.68	8.12	8.54	7.88	7.68	8.42	8.4	8.28	8.29	8.85	7.72	8.73	8.81	7.98	8.23	9.17	8.24	8.29	8.11	7.62	8.93	8.68	8.32	8.18	7.84
ATG12	6.93333	7.41	7.27	6.76333	6.95667	7.25	7.12	7.38	7.40333	7.60333	7.49333	6.99333	7.04667	6.62	7.14667	6.76	7.44	7.12667	6.79667	6.76667	6.95333	6.19333	6.62667	7.05333	6.68333	6.61	7.04667	6.90333	6.95667	7.07	7.6	6.85333	7	6.64667	6.85333	7.35333	7.51	7.39667	7.49333	7.91667	7.07333	7.63	7.28	7.30333	7.48667	7.28333	6.97	7.09333	6.62333
ATG13	6.97667	7.14667	6.8	7.32333	7.59	7.27333	7.25333	7.08	6.95667	7.33	6.97667	7.44667	7.34667	7.57333	7.45333	7.40667	6.91333	7.11333	7.37333	7.64	7.21	7.15667	7.44667	7.55667	7.45	7.66667	7.52	7.17667	7.45333	7.26	7.16	7.54	7.14667	7.66667	6.99	7.15667	7.23	6.63	6.83333	7.35	6.91333	6.85667	6.98	7.16	7.24333	7.53667	7.35333	7.49	7.55667
ATG14	6.78	7.16	6.75	6.74	7.36	6.63	6.77	6.77	7.67	7.29	6.9	6.83	6.8	6.58	6.59	7	6.88	7.17	6.47	6.65	6.74	5.85	5.64	7.19	6.92	6.5	6.54	6.52	6.87	6.02	6.27	7.13	7.12	6.27	6.76	6.52	6.05	7.67	6.82	7.32	6.74	7.61	6.95	6.87	7.08	7.23	6.85	6.87	7.68
ATG16L1	5.865	5.25	5.365	6.445	6.085	6.395	5.645	6	4.615	5.935	6.05	6.175	6.105	6.72	5.87	5.21	5.395	5.605	6.23	6.22	5.97	6.3	6.715	5.44	6.165	6.195	6.465	5.59	5.465	6.18	5.775	6.02	6.055	5.575	5.85	6.67	5.575	4.835	5.165	5.2	5.115	5.005	6.4	6.05	6.315	5.89	6.7	6.735	5.825
ATG16L2	5.56	5.415	5.3	6.155	6.59	6.275	5.75	5.8	7.47	6.125	5.905	5.73	5.81	5.99	6.245	5.385	5.825	5.665	5.765	6.315	6.285	5.405	5.725	6.34	5.645	5.93	5.76	5.45	5.815	5.585	5.66	5.82	5.76	5.715	5.645	6.08	5.535	6.065	5.855	5.415	5.67	6.865	6.225	5.695	5.395	5.31	5.735	5.595	5.92
ATG2A	8.27	8.4	8.32	7.62	7.91	7.51	7.55	7.71	8.83	7.44	7.44	7.66	7.57	8.76	7.62	8.66	7.85	8.27	7.83	7.83	7.63	8.16	7.71	7.63	8.49	7.76	8.12	7.87	7.69	7.83	7.78	7.53	6.97	7.56	7.71	8.51	7.63	7.73	7.97	7.64	8.5	8.08	7.29	7.6	7.14	7.53	8.07	7.93	7.74
ATG2B	4.86	5.1825	4.74	4.56	5.4225	5.055	4.83	4.2225	5.53	5.2675	4.9125	5.695	5.3875	4.6575	5.3725	5.045	4.9575	5.27	4.755	5.1	4.8625	4.64	4.065	5.0425	5.3025	4.7075	5.1225	4.885	5.055	4.9525	4.6875	5.21	4.8375	4.44	5.34	4.695	4.455	5.25	5.2225	5.5525	5.1475	5.37	4.6425	4.8875	5.5175	4.8175	5.5775	5.4	5.5025
ATG3	6.54	6.645	6.77	6.755	6.29	6.87	6.875	6.875	7.43	6.725	6.86	6.52	6.495	6.415	6.805	6.47	6.555	6.66	6.505	6.385	6.405	6.83	6.535	6.37	6.88	6.5	6.75	6.865	6.46	6.81	6.825	6.765	7	7.03	6.71	6.89	7.15	6.785	6.865	7.175	7.245	6.935	6.91	6.725	7.46	6.71	6.605	6.61	6.72
ATG4A	7.68	8.67	8.12	6.51	7.3	7.58	7.47	6.64	7.34	7.59	7.5	7.59	7.56	7.34	7.34	8.08	7.85	7.99	7.26	7.46	7.32	6.9	6.46	7.15	6.83	7.94	6.74	6.64	7.01	7.39	6.7	7.51	6.62	7.7	6.81	6.79	7.74	7.11	7.85	7.8	7.2	7.16	6.51	7.54	8.1	7.19	7.22	7.47	7.36
ATG4B	8.02	7.78	7.61333	7.72667	7.85	7.46	7.40333	7.53333	7.09667	7.76	7.74	7.62333	7.59333	8.35	7.77667	7.85	7.60333	8.00667	7.58667	7.67667	7.82667	7.74667	7.57667	7.65333	7.96333	7.78667	7.45667	7.84333	7.50667	7.8	7.24333	7.90333	7.48	7.54	7.62667	8.11	7.65667	7.36	7.34333	7.61	7.46	7.42	7.66333	7.55	7.69333	7.76667	7.94333	7.96	7.67333
ATG4C	6.1	6.31	6.59	5.63	5.69	5.79	6	5.58	6.33	5.76	5.68	6.26	6.52	5.21	6.11	5.95	6.25	6.26	4.95	5.37	5.43	5.89	3.79	5.68	5.58	4.39	5.77	5.26	5.53	5.87	5.26	5.78	5.93	5.66	4.91	5.38	5.8	6.38	6.58	6.53	6.07	6.45	5.93	5.83	6.39	5.75	6.18	6.08	6.25
ATG4D	6.94	6.96	6.74	6.64	6.56	5.95	6.61	6.23	5.98	6.34	6.04	5.9	5.92	6.43	5.86	7.29	6.19	7.08	6.93	6.34	6.84	6.35	6.75	6.63	6.11	6.62	5.79	6.15	6.02	6.8	6.53	6.64	5.29	6.45	5.72	6.15	6.56	6.5	6.17	5.6	6.4	5.85	6.17	6.46	6.2	6.05	5.55	5.52	5.79
ATG5	8.21667	8.46667	8.52333	8.09667	7.91	7.97667	7.86	7.82667	7.86	8.12333	8.11	7.76333	7.79333	7.03	7.82	7.96667	8.08333	8.26667	7.86333	7.77333	8.02	7.74	7.33667	7.78	7.29	7.86667	8.09667	7.91	7.53	8.15	7.69667	8.05667	7.72333	8.08333	7.75333	7.98333	8.21333	8.05333	8.23	8.48333	8.51333	7.37333	7.86	8.14667	7.75333	7.89	7.71	7.66333	7.86667
ATG7	5.9975	6.175	6.145	5.86	5.9925	5.915	5.7325	5.47	6.175	5.7625	5.6725	6.1	5.8575	6.27	6.215	6.12	6.2925	6.0225	5.515	5.815	5.5175	5.9	5.6975	5.72	5.99	5.74	5.865	5.5675	5.5725	5.675	5.79	5.6425	5.73	5.915	5.7	5.5625	5.8825	5.6625	5.7	6.1775	5.935	5.885	5.4425	5.5125	5.8725	5.81	6.085	5.9775	6.0525
ATG9A	7.32	7.06	7.03	7.18	7.56	6.89	7.35	7.24	7.48	7.15	7.1	7.05	7.33	8.18	7.54	7.73	6.75	7.38	7.62	7.87	7.77	7.23	7.13	7.15	7.68	7.4	7.22	7.7	7.12	7.43	7.05	7.64	7.1	7.75	7.59	7.83	7.33	7.28	7.42	7.55	7.54	7.55	7.33	7.01	7.09	7.18	7.19	7.36	7.25
ATG9B	3.785	3.635	3.49	3.705	3.43	3.57	4.105	3.855	3.095	3.44	3.785	3.61	3.255	4.12	3.31	3.48	3.745	3.54	3.725	3.405	3.585	3.69	4.39	3.495	4.07	4.005	3.535	3.84	3.805	4.125	3.835	3.755	3.76	4.04	3.99	3.815	4.585	3.12	3.425	3.545	3.34	3.65	3.88	3.435	3.36	3.435	3.65	3.425	3.39
ATHL1	6.82	5.96	6.02	6.15	7.14	6.5	5.93	6.73	7.39	5.92	6.16	5.74	6.29	7.05	6.29	5.77	6.41	6.29	6.5	6.69	6.13	5.99	7.4	7.07	6.73	6.4	6.08	7.01	5.94	5.28	6.74	7.32	6.4	5.77	6.43	6.44	6.75	5.62	5.97	6.82	8.44	7.12	6.18	5.42	7.15	6.42	6.83	6.72	5.83
ATIC	9.99	9.51	9.9	9.76	9.19	9.57	9.86	10.15	8.73	9.43	9.7	9.23	9.33	10.25	9.88	9.36	10.37	9.4	9.61	9.06	9.17	10.13	9.93	9.35	10.01	9.24	10.15	10.12	10.07	10.33	9.73	9.96	10.38	10.59	9.92	9.98	10.18	9.59	9.36	10.36	9.93	9.47	10.36	9.48	10.24	10.34	9.88	9.95	9.5
ATL1	5.79	6.34	5.86	6.2	5.88	5.85	6.09	5.47	6.87	5.96	6.1	6.27	6.02	5.98	5.19	6.24	6.27	6.74	5.45	6	6.11	5.41	5.12	6.01	5.72	5.83	5.7	3.77	5.26	5.45	6.2	6.41	5.89	5.14	5.89	5.19	5.97	6.44	6.44	7	6.1	6.51	5.62	6.08	5.39	7.34	5.4	5.54	6.62
ATL2	5.52333	5.80667	5.53667	5.90333	5.81333	6.32	5.03667	5.74667	5.35333	6.05333	5.78667	6.21667	6.01	5.20333	6.23333	5.81333	5.67333	5.71	5.82333	5.65	5.73333	6.51333	5.63	5.79333	5.83667	5.24333	6.19667	5.44667	5.24667	5.58333	5.47667	5.38	5.55	5.60667	5.51	5.76333	5.30333	5.31667	5.58667	5.34	5.33	5.28	6.07333	5.97667	7.46667	6.28	6.6	6.37333	6.21333
ATL3	6.19667	6.64	6.79	6.14667	6.11667	6.48667	6.21	6.01667	6.86333	6.12	6.07333	6.20333	6.15667	5.88	6.23667	6.47667	6.79667	6.55667	6.00333	6.23	6.20667	5.86	5.7	5.89333	6.11	6	6.07667	6.16333	5.96	5.8	6.11333	5.90333	5.92	5.67	6.26	5.92333	6.18333	6.23	6.59	6.03333	6.54333	6.62	5.88667	6.05	6.15	6.19	5.75	5.92667	6.11667
ATM	4.735	4.835	4.69833	5.39833	5.64333	5.55833	5.065	5.15833	5.22	5.46333	5.3	5.32667	5.69833	4.85333	5.23333	4.81833	4.96667	4.89167	4.98833	5.07667	5.31167	5.27833	5.03833	5.72333	5.26	4.80167	5.40167	4.97667	5.215	5.13333	5.405	5.19	5.46	5.1	5.14	5.31667	4.69167	5.11167	5.00833	4.46167	4.94833	5.35833	5.11333	5.35667	5.165	4.905	5.15	5.39833	5.62667
ATMIN	6.58667	6.65667	6.65333	6.48667	6.37333	6.48333	6.35	6.39	6.50333	6.26667	6.29333	6.34	6.40667	6.12	6.36667	6.62	6.64333	6.77333	6.15667	6.23667	6.42667	5.99333	6.17	6.23333	6.19667	6.44	6.49667	6.15667	6.58333	6.53667	6.21667	6.54	6.54667	6.48333	6.20333	6.05333	6.61	6.7	6.63	6.37333	6.81333	6.47667	6.05667	6.42	6.83	6.23667	6.39333	6.39333	6.60333
ATN1	5.2225	5.1825	5.13	5.9075	5.8575	5.645	5.725	5.87	5.0675	5.7025	5.45	5.4375	5.4125	5.72	5.3125	5.105	5.255	5.1525	5.945	6.42	6.055	5.7225	5.725	5.8175	6.0575	5.9725	5.6825	5.9275	5.8725	6.0225	5.9175	6.0675	5.8475	5.91	6.015	5.8075	5.8825	5.2375	4.955	4.9975	5.105	4.9725	5.5575	5.5425	5.505	5.465	5.4375	5.4225	5.3925
ATOH1	5.88	7.1	6.15	6.46	7.3	6.77	6.46	7.2	4.27	7.27	6.78	6.92	7.37	5.52	6.91	7.57	5.37	6.59	6.87	7.39	7.79	5.65	5.34	7.08	5.7	6.23	6.73	5.55	5.99	5.98	5.55	6	6.23	5.71	5.45	6.07	5.12	6.35	5.73	8.02	4.74	3.97	5.67	7.73	5.84	4.97	6.81	6.94	8.53
ATOH7	2.805	2.545	2.685	2.87	2.52	2.695	2.455	2.715	2.635	2.695	2.67	2.765	2.645	2.87	2.995	2.665	2.655	2.69	2.65	2.54	2.525	2.785	2.715	2.5	2.9	2.64	2.58	2.58	3.015	2.905	2.83	2.63	2.645	2.485	2.755	3.09	2.77	2.77	2.525	2.535	2.65	2.47	2.76	2.675	2.685	2.78	2.705	2.805	2.9
ATOH8	4.62333	4.41333	4.58	4.29667	4.39333	4.31	4.65	4.72667	4.3	4.33667	4.38667	4.35	4.09333	4.72333	4.43	4.63333	4.2	4.45667	4.60333	4.66667	4.78667	4.37333	4.7	4.46	4.59667	4.75667	4.21333	4.69667	4.43667	4.21667	4.34	4.31667	4.44667	4.45	4.53	4.45333	4.42333	4.25333	4.14	4.69667	4.17667	4.16667	4.31333	4.33667	4.09333	4.36	4.33333	4.35333	4.63
ATOX1	9.34	9.25	9.42	9.07	8.49	8.06	8.93	8.02	8.91	8.12	8.46	7.96	7.92	8.93	7.89	8.91	9.6	9.05	7.92	8.28	8.02	8.39	8.27	8.76	8.1	8.27	7.83	8.95	9.06	9	8.79	7.93	8.34	8.73	8.57	8.85	9.2	8.62	8.77	9.72	9	9.16	8.28	8.11	7.87	8.81	8.28	8.44	8.4
ATP10A	5.24333	5.10667	5.25	5.34667	5.49333	5.10333	5.69	5.25333	5.65	5.35667	5.29	5.42667	5.46	5.94333	5.17333	5.23667	5.69333	5.51	4.98	5.32	5.00667	5.04	5.19333	5.11667	5.15333	5.46333	4.98	5.43	5.64	5.58	5.43	5.33333	5.71333	5.48667	5.53667	5.32333	5.42667	5.07667	5.12333	5.21333	5.13333	5.93333	5.40333	5.18667	5.02333	5.43333	5.6	5.42333	5.2
ATP10B	9.135	9.38	8.81	8.87	9.235	8.865	8.61	9.29	8.05	9.52	9.6	8.77	9.445	9.445	8.795	9.815	8.145	9.035	9.64	9.36	9.34	8.36	9.735	8.76	9.22	9.38	9.265	8.6	8.75	9.115	9.155	8.79	8.175	8.52	8.195	9.58	8.475	9.72	10.015	8.315	9.28	8.9	9.17	9.83	9.385	8.79	9.615	9.535	10.34
ATP10D	6.76	7.38	6.85	6.61	7.08	7.01	6.35	5.87	7.58	7.14	6.51	7.62	7.26	6.42	6.97	6.89	7.7	7.3	5.35	6.38	6.06	6.13	4.87	6.57	5.5	6.08	6.11	5.6	6.63	5.79	6.04	5.65	6.91	5.74	6.24	6.17	6.93	7.05	7.09	7.02	6.85	8.15	7.55	6.49	5.89	5.95	6.98	6.89	7.79
ATP11A	4.6	4.03667	4.70167	5.04167	4.60167	4.91833	4.53333	5.05	4.69833	4.13333	4.8	4.60833	4.65167	5.16333	4.99167	4.13667	4.80667	4.27	5.26167	4.685	4.225	5.61333	5.615	4.35167	5.23	4.74333	5.105	5.50167	5.50667	5.385	5.26	5.025	4.97167	5	5.95	4.82167	5.00167	4.20333	4.50667	4.5	5.73	4.79333	5.35333	4.15667	4.55667	4.945	4.87667	4.94	4.66
ATP11A-AS1	3.89333	3.72	3.79333	3.67667	3.54	3.82333	4.09333	4.04333	3.54667	3.86333	3.78	3.77333	3.67667	4.01	3.75333	3.73	3.95333	3.66667	3.88667	3.89667	3.95333	3.74333	4.23667	3.73333	3.81333	4.14	3.79667	3.95	4.15667	4.24667	4.02333	3.93	4.07667	4.26333	3.89333	3.86333	4.06	3.72	3.46	3.85	3.66333	3.75333	3.85333	3.75333	3.64	3.9	3.97667	3.96667	3.79667
ATP11B	5.96	6.48667	6.33667	5.84833	5.73667	6.13	5.855	5.75667	6.10167	6.04167	5.80333	6.02667	6.04333	5.07833	6.45	6.19833	6.06167	6.07833	5.595	5.77833	5.94333	5.50167	5.75833	5.615	5.9	5.80833	5.82833	5.91167	5.58833	5.78833	5.69833	5.62833	5.67833	6.1	5.66667	5.44833	5.725	6.115	6.47833	6.43	5.99333	5.71667	5.53667	5.93667	6.76833	6.005	6.02333	6.08333	5.795
ATP11C	5.035	4.64	5.4	5.24	5.405	5.475	5.165	4.83	5.555	5.41	5.73	5.125	5.28	5.26	5.175	4.81	5.595	4.945	5.085	5.15	4.775	5.48	5.16	4.86	5.095	4.65	5.355	5.015	5.665	5.685	4.69	5.14	5.395	5.835	5.015	5.285	5.815	5.425	5.24	4.95	5.535	5.62	5.31	5.31	6.355	5.72	5.895	5.995	4.77
ATP12A	4.43	4.4	4.87	5.87	4.62	4.67	4.76	5.17	4.57	4.66	4.68	4.9	4.68	4.7	4.7	6.22	4.63	4.82	5.25	5	4.9	4.92	5.58	5.45	4.94	5.45	4.35	5.02	6.52	5.18	4.82	4.99	4.88	5.5	4.44	5	4.92	5.49	4.05	4.62	3.99	4.5	4.91	4.46	4.47	4.71	4.9	4.73	6.36
ATP13A1	8.38	8.24	7.79	8.54	8.45	8.34	8.06	8.24	7.25	7.91	8.09	8.47	8.22	9.35	8.32	8.43	8.07	7.89	8.39	8.33	8.47	8.55	8.14	8.27	8.2	8.18	8.29	8.46	8.2	8.73	8.34	8.51	8.32	8.34	7.96	8.51	8.18	7.44	7.8	8.08	8.41	7.64	8.5	8.07	8.61	8.41	8.81	8.72	7.92
ATP13A2	7.1	7.32	6.71	6.74	6.62	6.36	6.51	6.94	5.68	5.91	6.35	6.19	6.2	7.72	6.69	7.48	6.73	6.82	6.85	6.74	6.94	7.39	6.68	6.71	7.56	7.11	6.9	7.36	6.32	5.98	6.94	6.68	5.75	7.29	6.82	6.91	6.39	5.86	6.56	7.17	6.19	6.39	6.67	6	5.96	6.48	6.66	6.48	6.01
ATP13A3	7.07	6.89	6.99	7.29	6.74	7.44	6.45	6.745	7.925	7.035	7.1	7.38	7.26	5.925	8.05	6.595	7.105	6.56	6.81	6.93	6.565	7.48	7.12	6.115	7.2	6.62	7.725	6.9	7.125	7.28	7.07	6.975	6.905	6.97	7.22	6.95	6.84	7.035	7.47	6.705	7.94	7.755	7.575	6.805	7.665	7.52	7.59	7.305	6.86
ATP13A4	3.26333	3.65667	3.55	3.2	3.25	3.23667	3.4	3.44	3.02333	3.44	3.19	3.54667	3.63333	3.34667	3.75	3.48667	3.25333	3.52	3.34667	3.37	3.63667	3.22667	3.36333	3.64333	3.09667	3.69333	3.06667	3.27	3.34	3.64333	3.24	3.73333	3.48667	3.44333	3.24667	3.12333	3.22667	3.61667	3.26	3.14	3.08	2.85333	3.04333	3.53	3.16333	3.09	3.23333	3.15333	3.54
ATP13A4-AS1	2.45	2.45	2.4	2.51	2.08	2.43	2.37	2.31	2.4	2.44	2.5	2.22	2.35	2.21	2.53	2.34	2.56	2.56	2.17	2.45	2.34	2.31	2.37	2.39	2.32	2.44	2.31	2.27	2.28	2.51	2.3	2.14	2.31	2.28	2.35	2.42	2.38	2.49	2.39	2.4	2.37	2.26	2.39	2.52	2.27	2.26	2.09	2.22	2.23
ATP13A5	3.595	3.72	3.685	3.795	3.78	3.665	4.055	3.925	3.135	3.56	3.5	3.83	3.79	4.03	3.66	3.5	3.655	3.485	3.685	3.92	3.715	3.82	4.3	3.92	3.865	3.915	3.68	4	3.825	4.06	3.81	3.88	4.025	4.05	3.94	3.905	3.89	3.31	3.425	3.465	3.415	3.415	3.545	3.575	3.555	3.735	3.64	3.765	3.665
ATP1A1	11.14	11.69	11.23	10.48	11.18	11.04	10.83	10.63	10.51	10.99	11.13	10.92	10.79	10.66	10.82	11	11.09	11.42	11.15	11.25	11.72	10.74	10.47	10.82	10.92	10.94	11.28	10.67	10.53	10.77	11.07	11.17	10.23	10.89	10.63	10.45	10.71	11.22	11.4	11.13	10.63	10.72	10.92	11.06	10.16	10.52	11.06	10.92	10.99
ATP1A1-AS1	5.7	5.985	5.84	4.875	4.945	4.935	4.805	5.015	4.755	5.365	5.065	5.16	5.175	5.04	5.015	5.875	5.675	5.85	5.195	4.97	5.23	4.57	5.02	5.21	5.005	5.145	4.82	5.23	4.975	5.025	5	4.885	4.885	5.32	5.135	4.72	4.86	5.415	4.935	5.835	5.34	5.02	5.19	5.69	4.685	5.555	4.925	4.725	5.455
ATP1A2	3.45	4.675	3.495	3.495	4.565	3.7	3.58	3.43	5.49	4.605	3.45	3.485	3.68	3.51	3.38	4.12	3.36	4.845	4.22	3.935	3.845	3.14	3.76	4.04	3.57	3.54	3.455	3.435	3.575	3.565	3.11	3.485	3.405	3.445	3.375	3.34	3.525	4.64	4.385	3.245	3.33	3.125	3.335	3.84	3.45	3.275	3.42	3.47	3.465
ATP1A4	3.00333	3.01	3.09333	2.87333	2.91	2.84333	2.98	3.22	2.86333	2.89667	2.91333	2.8	3.02667	3.14	2.88	2.93	3.15	2.93	2.93667	3.11333	2.92	2.92333	3.26	2.86667	2.94333	3.16333	2.83333	3.08667	3.14	3.01333	3.07333	3.12333	3.16	3.15	3.05	2.90667	2.84	2.9	2.84667	2.94	2.85333	2.79667	3.01667	3.01333	3.02	3.02	2.99333	2.87	2.85333
ATP1B1	11.28	11.09	11.465	12.125	11.13	11.495	11.545	12.365	11.085	11.905	11.76	11.205	11.485	10.885	11.135	11.24	11.425	11.07	11.575	11.705	11.735	10.74	11.915	10.99	10.985	11.68	11.945	11.77	11.23	11.7	12.09	12.42	11.755	11.615	12.24	11.72	11.215	11.24	11.685	11.405	12.395	11.255	12.04	11.69	11.845	11.295	11.43	11.51	11.725
ATP1B2	4.71	5.35	4.77	5.02	5.05	4.75	5.11	4.85	5.22	4.66	4.67	4.63	4.67	5.06	4.76	5.14	4.54	5.78	5.03	5.41	4.74	4.83	4.91	5.23	4.79	5.57	4.5	4.75	4.86	5.04	4.9	4.85	4.94	5.17	4.94	4.94	5.09	4.75	4.39	4.35	4.37	4.4	5.08	4.69	4.52	4.6	4.75	4.88	4.55
ATP1B3	8.44667	8.87	8.63333	6.85333	7.12333	7.29667	7.16667	7.07	6.78	7.37667	7.31667	6.76333	7.35	6.60667	7.22	8.82333	8.42	8.48667	7.46	7.55	7.28667	7.04	7.15333	7.12333	7.16667	7.22	7.23	6.96	6.98667	7.09333	7.19333	7.14667	7.07333	7.16	6.72667	7.08	7.22	6.90333	7.31333	6.70667	6.79333	6.81333	7.05667	7.40333	7.30667	7.49333	6.85333	6.98	6.30667
ATP1B4	2.8	2.545	2.735	2.93	2.66	3	2.87	2.66	2.49	2.505	2.67	2.615	2.66	2.59	2.41	2.46	2.7	2.485	2.815	2.915	3.055	2.65	3.02	2.635	2.79	2.75	2.555	3.015	2.585	2.74	2.78	2.59	2.93	3.105	2.77	2.79	2.735	2.5	2.415	2.65	2.46	2.52	2.585	2.675	2.465	2.615	2.435	2.51	2.5
ATP2A1	4.175	3.91	3.85	3.62	3.38	3.595	3.755	3.525	3.14	3.455	3.695	3.37	3.19	3.41	3.445	3.73	3.945	3.67	4.075	3.515	3.815	3.475	4.455	3.515	3.525	3.675	3.175	3.955	3.77	3.755	3.79	4.09	3.515	3.695	3.505	3.635	3.94	3.365	3.09	3.62	3.445	3.32	3.53	3.76	3.42	3.495	3.3	3.26	3.17
ATP2A2	8.09	7.95	7.6825	8.0775	8.0925	8.085	7.6025	7.785	7.39	7.86	7.6325	8.0075	7.8775	7.66	7.7625	8.0275	7.8825	7.7225	8.0525	8.36	8.0325	8.1075	7.905	7.825	7.95	7.92	8.035	7.58	7.5225	7.4575	7.5675	7.7425	7.5125	7.595	7.77	7.62	7.6125	7.2225	7.4275	7.0725	7.475	7.335	7.6975	7.8475	7.435	7.4	7.87	8.09	7.8075
ATP2A3	6.762	7.97	7.104	6.528	7.618	7.064	6.92	6.942	5.852	7.314	7.226	7.708	7.06	6.008	6.718	8.156	5.898	7.734	7.904	8.208	8.312	6.82	6.77	8.01	6.472	7.718	6.688	5.894	5.856	5.928	6.016	6.518	5.064	5.902	6.586	6.058	6.018	6.598	6.63	6.98	5.64	5.706	6.59	7.592	6.176	6.278	6.222	6.33	7.132
ATP2B1	6.96	7.26667	7.65667	7.09	7.46333	7.84667	7.32333	7.71333	8.92667	7.83	7.47667	7.84	7.74333	6.04333	7.71667	7.59333	7.55333	7.83333	7.27333	7.70333	7.76	7.27	6.19667	7.26667	7.47	6.86	8.14667	6.67333	6.82	6.42667	6.53333	7.50333	6.89667	6.62667	6.71	7.38333	6.48333	8.25	8.77	7.53667	8.06333	7.96333	7.36667	8.15	7.56	7.40333	8.07333	7.98333	7.37333
ATP2B2	3.91167	3.92	3.825	3.825	3.68	3.67833	3.84167	3.70833	3.27333	3.59333	3.62833	3.65333	3.58333	3.88167	3.53833	3.90333	3.655	3.63333	4.03167	3.80333	3.91	3.81167	4.165	3.72	3.935	4.10167	3.63333	3.80333	3.665	3.825	3.83167	3.70167	3.78833	3.9	3.89167	3.79333	3.885	3.36833	3.36333	3.49667	3.445	3.37	3.66	3.64167	3.41	3.53667	3.65	3.495	3.52667
ATP2B3	3.2925	3.22	3.1925	3.2075	3.19	3.13	3.365	3.32	2.9875	3.2725	3.15	3.225	3.1925	3.335	3.145	3.2275	3.1675	3.195	3.47	3.24	3.3475	3.125	3.5275	3.235	3.1975	3.4775	3.0025	3.28	3.28	3.16	3.1775	3.17	3.2275	3.3325	3.265	3.24	3.335	2.9375	2.985	3.1025	3.05	2.895	3.1475	3.14	3.0075	3.0625	3.175	3.0175	3.0625
ATP2B4	5.98333	5.80333	5.42	6.12333	6.78	6.38333	5.90667	5.42667	7.05333	6.37	5.91	6.45	6.27	5.91667	5.99333	5.96333	6.18333	6.12	5.73	6.68	6.02	5.92667	6.11333	6.49667	6.11	5.88333	6.77667	6.28667	5.88	5.15667	5.65	6.51667	6.23667	5.63667	6.05333	5.99333	5.61333	5.84	6.18333	5.41	5.87667	6.67667	5.55	5.76667	5.51	5.84333	6.12667	6.13333	5.94667
ATP2C1	7.0775	6.8925	7.1875	6.74	6.6175	6.9625	6.825	7.0825	7.3775	6.8225	6.7875	7.0025	7.0775	6.94	7.3025	7.005	7.765	6.975	6.2075	6.4	6.2725	6.5325	6.53	6.3525	6.9625	6.6525	6.9475	6.43	6.7525	6.6125	7.0225	7.2125	7.0475	6.64	6.995	7.135	6.985	7.2475	7.5925	7.2775	7.6575	7.3	7.0075	6.8925	7.6125	7.395	6.985	7.09	7.0575
ATP2C2	6.41	7.18	6.57667	6.16	7.21667	6.88667	6.50667	6.79	6.53333	7.15667	7.07333	6.90333	6.93333	6.71667	6.66667	7.31667	6.02333	7.22667	7.5	7.27667	7.51333	6.35	7.16	7.47667	6.81333	6.86333	6.13	6.50667	6.12333	6.48667	6.52	6.53	6.52	6.39667	6.74333	6.08667	6.31333	7.36333	6.72	6.92333	6.59667	6.25	6.56667	7.34333	7.63	5.69333	6.54333	6.45	7.23333
ATP4A	4.86	4.91	4.6	4.48	4.38	4.33	4.6	4.65	4.45	4.28	4.39	4.24	4.19	4.7	4.37	4.19	4.83	4.38	4.63	4.46	4.76	4.35	5.44	4.59	4.45	5.16	4.18	4.15	4.89	4.35	4.49	4.83	4.54	4.27	4.49	4	4.53	4.45	4.4	4.59	4.54	4.59	4.52	4.58	4.42	4.38	4.56	4.38	4.29
ATP4B	4.14667	4.03333	4.09667	4.07	4.13	4.05333	4.30333	4.38333	3.90667	4.16333	4.09333	4.31667	4.20333	4.23333	4.11667	4.16333	4.01	4.1	4.53667	4.28	4.32	4.29	4.57667	4.43	4.24	4.68667	4.09667	4.28333	4.44667	4.61667	4.25333	4.40333	4.46	4.38	4.35	4.26	4.48667	4.09	4.00333	4.05667	4.02667	4.04	4.21333	4.29	4.01	4.24	4.36667	4.10667	4.02
ATP5A1	8.415	8.56	8.46	8.28	8.42	8.37	8.62	8.51	7.84	8.475	8.215	8.325	8.39	7.58	8.295	8.665	8.29	8.44	8.395	8.385	8.42	8.04	8.275	8.71	8.02	8.32	8.39	7.925	8.145	8.16	8.08	8.59	7.755	8.605	8.145	7.56	8.145	8.275	8.385	7.81	8.035	7.98	8.525	8.515	7.945	8.115	8.065	7.955	7.96
ATP5B	11.54	11.91	11.86	11.95	11.62	11.74	11.86	11.87	10.54	11.69	11.53	11.24	11.29	11.12	11.05	11.84	11.97	11.94	11.68	11.6	12.09	11.62	11.89	11.76	11.11	11.41	11.59	11.13	11.13	11.55	11.81	11.61	10.85	11.87	10.95	11.36	11.57	11.77	11.38	11.4	11.31	10.38	12.08	11.63	10.84	11.28	11.55	11.42	11.41
ATP5C1	10.265	10.4675	10.4675	10.94	10.36	10.5	10.6125	10.6975	10.045	10.8125	10.9825	10.2925	10.6475	9.895	10.275	9.9	10.475	10.4175	10.6525	10.33	10.8475	9.9175	10.8025	10.62	10.19	10.3825	10.3875	10.7475	10.2575	10.5525	10.955	10.6575	10.8425	10.9175	10.25	11.0575	10.41	10.725	10.585	9.665	10.7175	10.09	10.9275	10.7775	10.325	10.305	10.6325	10.67	10.64
ATP5D	8.92	9.31	9.175	9.375	8.86	8.21	9.05	9.335	7.455	8.485	8.585	7.9	7.865	8.88	8.095	9.35	9.055	9.105	8.84	8.79	9.115	8.78	8.945	9.01	8.65	8.74	8.03	8.75	8.66	9.315	9.06	8.515	7.985	9.33	8.26	8.88	8.835	8.875	8.66	8.255	8.375	8.225	9.205	8.525	8.59	8.51	8.06	8.1	8.065
ATP5E	7.61	7.39	7.64	7.56	7.395	7.49	7.605	7.34	7.605	7.28	7.535	7.16	7.16	7.36	7.3	7.145	7.4	7.6	7.375	7.66	7.24	7.7	7.51	7.315	7.605	7.435	7.55	7.73	7.395	7.745	7.46	7.52	7.46	7.905	7.6	7.7	7.855	7.795	7.73	7.71	8.055	7.665	7.71	7.34	7.63	7.815	7.515	7.385	6.975
ATP5F1	8.135	8.94	8.545	7.865	7.965	8.19	8.585	8.35	8.155	8.305	8.445	8.24	8.36	7.83	8.27	8.495	8.205	8.835	8.275	7.91	8.61	7.945	7.465	8.49	7.955	7.45	7.98	8.31	8.03	8.88	8.555	8.535	7.84	8.015	8.11	7.415	8.23	9.125	8.8	9.08	8.035	7.975	8.95	8.49	7.95	8.395	8.36	8.22	8.675
ATP5G1	10.27	10.57	10.21	10.05	9.42	9.74	10.24	9.94	9.12	9.86	9.9	9.74	9.66	9.95	9.88	10.14	10.42	10.17	10.04	9.27	10.14	10.51	9.5	9.86	9.12	9.56	9.09	10.58	9.68	10.02	10	9.73	8.77	10.93	10.32	9.61	10.58	10.29	9.82	10.63	9.31	8.8	10.7	9.84	9.01	10.05	9.73	9.51	8.91
ATP5G2	7.38	7.645	7.69	7.405	7.31	7.005	7.35	7.5	7.505	7.3	7.15	7.22	7.13	6.99	7.05	7.48	7.555	7.425	7.145	6.78	7.205	7.13	7.2	7.365	6.97	7.14	7.355	7.42	7.19	7.45	7	7.26	7.335	7.315	7.115	7.235	7.095	7.725	7.21	8.065	7.305	7.335	7.245	7.21	7.17	7.235	7.29	7.31	7.48
ATP5G3	9.89667	10.4767	10.26	10.0867	9.66667	9.62	10.0367	10.12	9.24667	10.0267	10.04	9.29667	9.65	9.28667	9.46333	9.9	10.1733	10.0267	9.79667	9.65667	10.1433	9.66	9.7	9.81	9.21	9.57	9.59	9.60333	9.29667	9.83333	9.86333	9.76667	9.25333	10.3233	9.55	9.65	9.81333	10.2567	10.0233	9.99	9.77667	9.25667	10.4433	9.99333	9.23	9.65667	9.59	9.53667	9.43333
ATP5H	8.64	8.84	8.81	8.675	8.705	8.665	8.715	8.77	8.585	8.845	8.755	8.495	8.62	8.26	8.58	8.52	8.845	8.96	8.55	8.43	8.83	8.795	8.32	8.695	8.335	8.52	8.755	8.115	8.65	8.7	8.635	8.3	8.285	8.85	8.605	8.465	8.775	8.925	8.64	8.87	8.68	8.32	8.67	8.79	8.78	8.575	8.705	8.495	9.025
ATP5I	10.91	10.86	10.965	10.745	10.29	10.145	11.04	11.02	10.51	10.65	10.925	9.905	9.91	10.35	9.95	10.375	11.055	10.89	10.41	9.985	10.45	10.865	10.18	10.625	9.955	10.43	9.68	10.795	10.41	11.24	10.95	10.635	9.795	11.225	10.685	10.73	11.145	11.23	10.855	10.965	11.025	10.305	11.735	10.685	10.38	11.095	10.05	9.99	9.98
ATP5J	10.82	11.47	10.94	11.35	10.96	11.05	11.61	11.43	11.17	11.35	11.48	10.43	10.58	10.57	11.02	10.88	11.03	11.29	10.94	10.96	11.32	11.07	10.35	11.18	10.5	10.79	10.58	11.42	11.15	11.69	11.79	11.71	10.8	12.11	11.03	11.1	11.66	11.71	11.61	11.58	10.98	10.71	11.89	11.37	10.68	11.34	10.69	10.69	11
ATP5J2	5.05	5.07	5.11	5.31	4.61	4.9	4.62	5.15	4.52	5.07	4.6	5.26	5.39	6.16	5.15	4.86	5.05	5.08	4.95	5.15	5.16	5.05	5.2	4.91	4.79	4.73	4.72	4.92	5.17	5.21	5.16	4.66	4.84	5.33	4.91	4.92	4.74	4.68	4.68	4.54	4.99	4.66	5.06	4.89	5.31	4.91	5.74	5.44	5.69
ATP5L	10.745	11.51	11.6325	10.9275	10.8225	10.765	11.155	11.0975	10.735	11.045	10.9825	10.78	10.8025	10.9	10.545	11.035	11.2125	11.4425	10.79	10.3025	10.795	10.685	10.66	10.98	10.48	10.4625	10.9525	11.1375	10.9675	11.2975	11.3025	11.2	10.635	11.2525	10.755	10.78	11.1875	11.4025	11.1375	11.0725	11.1	10.7175	11.2125	10.98	10.6025	11.295	10.9025	10.855	10.915
ATP5O	7.65667	7.76667	7.68333	7.72667	7.56667	7.41333	7.75667	7.76333	7.33333	7.83	7.73	7.36	7.45333	7.6	7.51667	7.74333	7.88667	7.92333	7.44	7.39667	7.67667	7.54	7.30333	7.83	7.36667	7.53667	7.25333	7.74333	7.42	7.71667	7.72667	7.80333	7.34	8.00667	7.40667	7.65	7.83	7.74667	7.63333	7.69	7.25	7.28333	8.02	7.69	7.34333	7.58667	7.5	7.38333	7.69667
ATP5S	4.87571	5.34429	5.17286	5.18	5.22857	4.94143	5.26286	5.38714	4.98429	5.46714	5.17286	5.38571	5.18714	5.26	5.34857	5.15	4.92143	5.41571	5.00429	4.71	5.21429	4.61571	4.68143	5.29714	5.23429	4.71286	5.14714	5.39286	5.21714	4.73286	5.00143	5.14	5.21143	5.09143	5.38143	4.57286	4.63571	5.58857	5.30429	6.07143	5.03	4.71714	5.48571	5.42571	5.33	5.89429	5.14286	5.16857	5.88714
ATP5SL	6.70333	6.61667	6.52333	6.58	6.37	6.30667	6.48667	6.52	6.10667	6.27	6.40667	6.16667	6.45667	6.34667	6.13	6.73	6.33667	6.64	6.53333	6.41	6.46	6.53333	6.27	6.40667	6.48667	6.44	6.38333	6.34667	6.29667	6.6	5.93333	6.46333	6.45667	6.42333	6.18333	6.81333	6.56333	6.55	6.31	6.60333	6.20667	6.18333	6.7	6.43333	6.45333	6.33	6.16667	6.24	6.28667
ATP6	10.225	10	10.19	10.795	10.825	11.045	11.025	11.5	10.465	10.86	11.225	10.75	10.655	10.675	10.765	10.155	9.905	10.06	11.25	11.155	11.36	11.165	11.045	11.185	11.115	11.13	10.905	11.175	11.08	11.205	11.075	11.14	11.295	11.14	11.5	11.205	11.29	10.865	10.795	10.51	10.57	10.69	11.26	11.215	10.445	10.975	10.815	10.595	11
ATP6AP1	9.67	9.82	9.49	8.98	9.58	9.1	9.17	9.01	9.32	9.15	9.29	8.96	9.14	9.85	9.05	10.2	9.33	9.82	9.44	9.51	9.69	10	8.88	9.35	9.62	9.37	9.12	9.39	9.5	9.66	9.05	9.12	8.97	9.62	9.86	9.21	9.56	9.31	9.23	9.26	9.44	9.47	8.91	9.21	9.8	9.57	9.26	9.19	9.04
ATP6AP1L	3.685	3.79	3.64	3.91	3.975	3.59	3.87	3.89	3.87	4.1	3.81	4.11	3.95	3.83	3.78	3.76	3.985	3.965	3.825	3.945	3.94	4.085	3.685	3.855	3.86	4	3.47	4.085	3.75	3.71	4.13	3.845	4.185	4.065	3.99	3.795	3.565	3.515	3.83	3.75	3.95	4.515	3.985	3.75	3.455	3.665	4.185	3.935	4.14
ATP6AP2	7.92333	8.08667	8.33667	7.74667	7.82333	7.95667	7.57333	7.61333	7.78	7.85667	7.69333	7.71667	7.83667	7.53667	7.95	8.37	8.57667	7.77	7.89667	7.96667	7.74667	8.27667	7.58333	7.62	7.96333	7.58	7.99667	7.88667	8.10333	8.07	7.72	7.84333	7.63	8.42667	7.50667	7.69333	7.64333	7.84	7.92	7.94667	8.14333	8.10667	7.82667	7.87333	7.75	8.36	7.94333	7.91333	7.79333
ATP6V0A1	6.755	6.77	6.76	6.74	7.525	7.17	6.84	6.82	6	7.2	7.235	7.375	7.38	7.2	7.41	6.96	6.54	6.92	7.565	7.75	7.535	7.55	7.23	7.21	7.54	7.005	7.14	7.235	6.96	6.645	6.785	6.835	6.805	6.81	7.045	6.855	6.985	6.1	6.285	6.135	6.17	6.205	6.8	7.19	6.965	6.9	7.425	7.255	7.38
ATP6V0A2	5.462	5.394	5.252	5.576	5.226	5.512	5.098	4.972	5.23	5.298	5.206	5.654	5.646	5.822	5.606	5.26	5.418	5.408	5.194	5.184	5.154	5.488	4.994	4.878	4.81	4.9	5.724	4.78	5.126	5.238	5.372	5.188	5.306	5.268	4.908	5.232	4.944	5.242	5.384	5.204	5.882	5.082	5.432	5.118	5.074	5.078	5.322	5.42	5.302
ATP6V0A4	3.6	3.3	3.12	3	2.49	2.83	3.22	3.41	2.89	2.88	2.83	2.72	2.8	3.19	2.75	3.18	3.52	2.98	3.35	3.17	2.95	2.9	3.69	2.98	2.87	3.85	2.91	3.07	3.68	3.36	3.1	3.12	2.8	3.25	3.14	3.02	3.24	2.8	3.06	3.41	2.92	3.24	3.03	2.89	2.9	2.9	3.04	2.93	3.06
ATP6V0B	10.33	10.55	10.63	9.27	9.74	9.85	10.22	10.03	10.1	9.88	10.1	9.77	9.42	10.19	9.8	10.35	10.25	10.44	9.79	9.79	9.92	10.65	8.88	9.61	9.87	9.7	9.83	10.5	9.92	10.4	10.07	10.38	9.98	10.62	10.38	10.22	10.4	9.68	9.98	10.7	9.55	9.52	10.06	9.9	9.5	9.66	9.8	9.57	9.43
ATP6V0C	10.1	9.715	9.375	10.075	10.005	9.71	9.945	9.75	9.105	9.725	9.9	9.64	9.68	10.55	9.75	10.225	9.67	9.89	9.95	10.17	9.97	9.705	10.1	9.875	10.23	10.075	9.435	10.615	9.955	9.705	9.985	10.11	9.785	10.17	10.335	10.365	10.515	8.605	9.075	9.135	9.41	9.055	9.665	9.735	10.16	9.465	9.89	9.855	9.245
ATP6V0D1	10.25	10.86	10.52	9.08	10.23	10.18	10.24	9.66	9.72	10.31	10.38	10.02	9.76	10.66	9.8	10.95	10.1	10.63	10.26	10.42	10.65	9.57	9.58	10.2	10.08	10.29	9.77	9.65	9.89	9.96	9.69	10.07	9.74	10.03	9.56	9.55	9.97	9.73	10.14	9.34	10.13	9.77	9.7	10.56	10.63	10.33	10.15	9.99	9.56
ATP6V0D2	4.57	5.00667	5.85333	3.82333	4.46333	4.40667	4.37667	3.96667	4.21333	4.71667	4.85	4.60667	5.10667	4.37	4.6	6.23667	5.03	5.88	4.24667	4.26667	5.26333	4.02333	3.82333	4.70333	3.92333	4.42	4.13333	3.72	4.43	4.19333	3.88	4.19	3.98333	4.04667	4.36	4.17333	3.92	4.55333	4.70667	4.03333	4.94667	4.34667	3.99667	4.41	4.50667	4.74333	4.45667	4.39333	4.12
ATP6V0E1	8.81857	9.07429	9.14857	7.81286	7.56429	7.95143	7.88286	7.29714	8.10571	7.62571	7.81714	7.38286	7.54857	7.69714	7.41714	9.06429	9.14714	9.16286	7.81571	7.73714	7.75286	7.54714	7.80857	8.08857	7.41143	7.91857	7.95714	7.70714	7.38143	7.89143	7.56857	7.31857	7.45286	7.54143	7.53	7.92571	8.22143	8.03714	8.23143	8.54571	7.77571	8.10143	7.49714	7.72571	7.88857	7.70857	7.39714	7.49	7.95286
ATP6V0E2	8.05	7.77	7.12	6.76	7.19	5.93	7.26	6.74	5.96	6.44	6.25	6.79	6.54	8.7	6.25	7.64	6.79	7.89	7.57	7.51	6.78	8	6.58	6.6	7.55	6.75	6.65	7.15	7.1	7.87	6.83	5.91	6.37	6.76	7.23	6.52	7.9	6.69	6.79	7.43	7.27	7.02	6.44	6.64	6.7	7.21	6.29	6.46	6.15
ATP6V0E2-AS1	4.4	4.4	3.94	3.58	3.77	3.54	4.32	4.09	3.75	3.68	3.45	3.78	3.62	4.07	3.81	3.99	3.73	3.92	4.01	4	3.85	3.93	3.67	3.62	4.2	3.78	3.92	4.02	3.95	4.22	3.87	3.56	3.88	4.23	4.06	4.15	4.1	3.54	3.46	4.4	4.01	3.93	3.69	3.88	3.5	3.3	3.37	3.81	3.71
ATP6V1A	7.71	7.84	7.75	8.56	8.93	9.48	8.23	8.13	8.325	8.96	9.105	9.035	8.815	8.18	9.005	8.1	7.91	7.41	8.65	8.655	9.06	8.87	8.315	8.81	9.15	8.685	8.93	9.035	8.47	8.4	8.775	8.895	8.99	8.365	8.675	8.32	8.35	8.14	8.26	7.64	8.465	8.26	8.91	9.02	9.42	8.255	8.565	8.69	8.625
ATP6V1B1	4.145	4.265	4.275	4.31	4.015	3.73	4.35	4.105	3.82	3.98	4.005	3.935	3.57	4.055	3.97	4.145	4.26	3.795	4.29	4.025	4.195	4.195	4.56	4.17	4.225	4.37	3.77	4.205	4.085	4.11	4.395	4.055	4.375	4.19	4.41	4.16	4.4	4.005	3.8	4.335	3.835	3.76	4.13	3.925	3.985	4.15	3.985	4.04	3.82
ATP6V1B2	9.11	9.39	9.18	9.16	9.18	9.33	8.87	8.71	9.94	8.86	9	8.88	8.91	8.21	8.56	9.43	9.86	9.59	8.29	8.79	8.85	8.31	8.85	9.08	8.87	8.95	9.18	8.34	8.02	7.87	8.25	8.28	7.68	8.62	8.1	8.51	9.05	8.74	8.97	9.1	9.03	9.72	8.74	8.82	8.25	8.23	8.68	8.67	8.78
ATP6V1C1	7.3125	6.59	7.11	6.64	6.6625	7.095	6.4175	6.3	7.315	6.7275	6.6225	7.0025	6.6525	6.4925	7.8125	6.555	6.9975	6.5775	6.485	6.4375	6.575	7.9725	6.2225	6.385	6.9475	6.52	7.2675	6.925	7.5425	7.2925	6.4525	6.6575	7.2075	6.61	6.99	6.87	6.8075	6.6225	6.9075	7.1825	7.2675	7.2175	6.91	6.5525	6.76	7.495	7.21	7.23	6.9775
ATP6V1C2	4.255	3.855	3.67	3.885	3.395	4.13	4.445	3.75	3.43	3.48	3.595	3.79	3.48	4.875	3.28	3.785	4.595	3.635	3.73	3.02	3.71	5.68	3.275	3.73	4.135	3.51	5.35	3.75	4.95	4.21	4.12	4.695	4.865	6.095	4.25	3.675	3.46	3.445	3.39	4.69	4.105	3.34	5.155	3.425	3.32	4.205	4.385	4.085	4.51
ATP6V1D	7.0375	7.645	6.7325	6.8525	6.8775	7.1525	7.2875	6.6175	6.98	7.0275	6.8275	6.8975	6.885	6.8375	6.8775	6.9875	7.095	7.215	6.8525	7.27	7.1775	6.6275	6.54	6.8425	6.67	7.2475	6.905	7.15	6.9425	6.6125	6.8625	7.1475	6.9375	6.855	6.7775	6.5425	6.865	6.8575	7.1525	7.1875	7.06	6.6025	6.8725	7.005	7.1125	6.8275	6.7425	6.88	6.6725
ATP6V1E1	10.27	10.25	10.34	9.8	9.47	9.43	9.41	9.16	9.57	9.35	9.56	9.06	9.12	9.5	8.98	9.9	10.15	10.19	9.09	9.47	9.27	9.14	9.03	9.35	8.98	9.53	9.31	9.87	9.48	8.83	9.14	9.18	9.07	9.8	9.27	9.32	9.82	9.16	9.56	9.23	9.74	9.53	9.01	9.32	9.77	9.74	9.24	9.17	9.16
ATP6V1E2	5.42	4.52	4.7	4.71	4.34	4.09	4.85	4.84	4.78	4.61	4.63	4.75	4.48	4.9	4.84	5	5.81	4.99	4.1	3.85	4.31	5.16	5.22	4.69	4.31	4.99	4.36	5	4.61	3.98	5.01	4.12	4.27	5.71	4.99	4.74	4.95	4.25	4.63	5.45	5.24	4.94	5.28	4.29	5.55	5.04	4.65	4.7	4.94
ATP6V1G1	9.075	8.925	8.935	8.445	8.045	8.26	8.4	8.32	8.86	8.345	8.045	8.44	8.22	8.525	8.26	8.13	8.895	8.71	7.945	8.135	7.71	8.425	7.075	7.925	7.84	8.115	8.215	8.755	8.58	7.945	8.2	8.095	8.505	8.285	8.375	8.31	7.98	8.495	8.93	9.505	8.36	8.71	8.455	8.23	9.085	8.12	8.19	7.865	8.16
ATP6V1G2	3.6	4.31	3.91	3.85	3.61	3.27	3.97	4.09	3.82	3.66	4.01	4.05	3.9	4.08	3.75	4.15	4.13	5.16	3.78	3.66	3.61	3.52	4.32	3.77	3.76	4.06	3.72	3.84	4.06	4.57	3.97	3.89	4.47	3.96	4.12	3.67	3.91	3.72	3.91	4.19	3.82	3.98	3.49	3.78	3.33	3.63	4.16	4.29	3.94
ATP6V1G3	3.65	3.45	3.42	3.65	3.23	3.58	3.85	3.64	3.75	3.46	3.83	3.18	3.27	3.43	3.52	3.51	3.86	3.57	4.25	4.12	3.57	3.75	4.1	3.65	3.6	3.77	3.27	3.82	4.02	4	3.63	3.89	3.78	3.85	3.99	4.01	3.73	3.45	3.52	3.48	3.32	3.5	3.45	3.53	3.79	3.8	3.4	3.72	3.46
ATP6V1H	5.87333	5.69	5.64	5.89333	6.29	6.03333	5.61333	5.55	6.22	6.14667	6.19	6.18333	6.26667	7.42667	6.14667	5.85333	5.83667	5.84	6.22333	6.45	6.47333	6.62667	6.06	6	6.13	5.67	6.81	6.12667	6.44	6.34667	6.11	6.41333	6.16	5.84667	6.02	6.38667	5.58	6.45333	6.29	5.78667	6.68333	6.46667	5.84667	6.16333	5.24667	6.12667	6.50333	6.48667	6.43
ATP7A	5.11	5.635	5.15	5.265	5.73	6.07	5.265	5.64	5.9	6.34	5.275	6.12	6.225	5.495	5.96	5.545	5.35	5.675	4.965	5.19	5.53	5.135	5.405	5.04	5.305	4.88	6.43	5.75	6.29	4.97	5.44	5.28	5.625	4.815	5.05	5.14	4.75	6.3	5.765	5.66	4.99	5.875	5.24	5.63	6.025	5.965	6.115	6.275	5.965
ATP7B	6.26	6.48	6.17	5.96	5.73	6.29	6.29	6.05	6.72	5.79	6.02	6.32	6.08	7.44	6.44	6.98	5.54	6.99	5.97	5.76	6.47	7	5.61	5.26	6	5.55	5.79	7.59	5.8	5.94	6.89	7.16	4.88	6.25	9.66	5.86	5.52	7.02	6.75	7.25	9.23	6.08	6.87	5.66	5.03	6.4	6.54	6.31	5.87
ATP8A1	4.66	5.67667	5.00333	5.04667	5.69	5.33	5.12333	4.80667	4.92	5.8	5.22333	5.74	5.52333	4.05	5.49667	5.40667	4.51333	5.59333	4.9	5.52333	5.85333	5.09667	4.04667	5.3	4.72333	4.68	4.89333	3.91333	3.95333	4.04667	4.62667	5.1	4.15333	4.50333	4.63333	4.73	4.18667	5.44	5.41	4.41	4.7	4.43	5.34667	5.56667	5.29333	4.72	5.18333	5.08333	5.35
ATP8A2	3.77333	4.03667	3.64333	3.63333	3.63667	3.61667	3.82667	4	3.58	3.48667	3.50333	3.59	3.49	3.63667	3.44	4.02667	4.06667	4.04	3.84333	3.72667	3.93667	3.90667	4.42667	3.57667	3.95333	4.25667	3.39	4.03667	3.82333	3.94	3.67667	3.90333	3.74333	4.04	4.09	3.81	3.97667	3.50333	3.42333	3.51667	3.58	3.73667	3.51333	3.65	3.28667	3.58333	3.73667	3.73333	3.45667
ATP8B1	8.61	8.975	8.875	8.815	9.825	9.895	9.65	9.865	8.935	10.145	10.025	9.875	9.84	8.095	9.845	9.43	8.21	9.295	9.91	9.61	10.345	8.95	7.9	9.635	9.3	9.27	9.655	8.39	9.1	8.95	9.225	9.86	8.68	8.895	9.13	9.055	8.595	10.505	10.51	8.785	9.545	9.34	9.295	10.355	9.495	9.075	9.33	9.295	9.76
ATP8B2	6.405	6.64	6.21	6.18	6.69	6.405	6.2	4.65	7.275	6.075	5.775	5.945	5.795	5.56	5.035	6.695	6.79	6.82	5.305	6.375	5.895	5.735	5.835	6.435	5.615	6.075	5.705	5.175	5.475	4.83	5.47	5.735	5.605	5.75	6.085	5.535	6.085	6.52	6.51	6	6.29	7.425	5.605	5.75	5.275	5.515	5.48	5.255	5.12
ATP8B3	3.47	3.45667	3.47333	3.08333	3.06667	2.96333	3.38333	3.6	3.16333	3.24	3.1	3.25667	3.05667	3.26333	3.24333	3.44333	3.29	3.34667	3.56	3.12667	3.23	3	3.67	3.11667	3.21667	3.36667	3.00667	3.43333	3.32	3.5	3.14	3.41	3.44	3.57	3.42667	3.20333	3.37	3.17333	3.01667	3.23667	2.96	3.24333	3.25333	3.15	3.15667	3.42333	3.30333	3.06	3.02667
ATP8B4	3.24	4.56	4.57	3.19	4.24	3.89	2.98	2.7	4.6	3.75	3.74	4.4	4.26	2.65	3.29	4.21	4.22	4.71	2.59	3.26	2.91	2.82	2.82	4.17	3.37	3.12	3.35	3.29	3.22	2.86	2.83	3.14	3.02	2.63	2.97	2.96	3.07	3.95	3.91	3.09	3.56	4.44	2.93	3.43	3.72	3.24	3.61	3.43	3.47
ATP8B5P	2.375	2.6	2.49	2.455	2.485	2.205	2.425	2.46	2.34	2.28	2.355	2.335	2.225	2.49	2.325	2.225	2.355	2.325	2.485	2.365	2.61	2.345	2.8	2.4	2.64	2.635	2.26	2.53	2.415	2.36	2.345	2.615	2.505	2.535	2.515	2.37	2.335	2.335	2.19	2.29	2.12	2.24	2.4	2.21	2.205	2.25	2.38	2.405	2.335
ATP9A	7.57	7.175	7.11	7.445	7.465	8.605	6.965	6.985	6.71	7.795	8	7.505	7.455	9.015	7.865	7.34	7.28	7.27	8.29	7.8	7.89	7.475	7.865	7.465	8.655	7.6	9.245	8.19	7.32	8.18	8.08	7.755	7.925	7.26	7.655	8.18	7.07	7.625	7.36	7.425	7.99	7.49	7.29	8.06	7.865	7.895	8.38	8.43	8.255
ATP9B	4.615	4.765	4.735	4.65833	4.53833	4.6	4.455	4.75667	4.70833	4.715	4.61167	4.82667	4.61833	4.83333	4.79667	4.89167	4.77833	4.76833	4.54667	4.62667	4.805	4.495	4.50833	4.52	4.49667	4.72833	4.6	4.75833	4.65	4.52	4.44	5.03333	4.515	4.56667	4.47	4.32833	4.40833	4.68333	4.525	4.33333	4.64167	4.52	4.74833	4.77	5.02167	4.78833	4.97167	4.91333	4.66333
ATPAF1	6.805	7.68	7.605	6.57	6.83	6.75	7.035	7.05	6.87	7.43	7.25	7.01	7.095	7.13	7.435	7.765	6.955	7.925	6.87	6.505	7.16	7.115	6.31	7.17	7.175	6.385	7.025	7.165	6.78	7.185	7.07	6.905	7.1	7.215	6.81	6.975	6.915	8.43	7.535	7.9	7.06	6.93	7.62	7.28	7.285	7.1	7	7.01	7.95
ATPAF2	5.44	5.575	5.225	4.84	5.175	5.34	5.32	5.35	4.635	5.205	5.065	5.315	5.205	5.275	5.005	5.31	5.305	5.505	5.295	4.915	5.305	4.75	4.69	5.47	5.215	5.425	4.925	4.855	4.695	4.845	4.645	4.885	4.89	4.86	5.03	5.125	4.89	5.33	5.1	5.84	5.18	4.965	5.46	5.145	5.06	5.49	4.99	4.91	5.445
ATPIF1	7.87	8.90667	8.65667	8.06333	8.53	8.53	8.82667	8.68333	8.31667	8.90667	8.93333	8.09	8.46	8.22667	8.58333	8.45333	8.26	8.79667	8.64667	8.40333	9.00667	8.50667	7.71333	8.73333	8.52	8.25667	8.47	8.32333	8.61333	8.52333	9.14	8.91667	8.03333	9.07	8.70667	8.93	8.87333	8.94333	8.70333	8.74	8.30667	7.90333	8.71333	8.97	8.75333	8.60333	8.51	8.41333	8.66667
ATR	6.59333	6.16333	6.48	6.84333	6.11667	6.45	5.57	6.37667	6.20667	6.25	6.38333	6.30667	6.44667	5.84667	6.84333	5.88	6.84667	6.06	6.16667	5.87333	5.83333	6.60667	6.15667	5.74	6.68	5.51333	6.66	6.13667	6.34667	6.35667	6.63667	6.25333	6.65667	6.8	6.24333	6.55333	6.29667	6.28667	6.48333	6.47	6.95667	6.64333	6.69	5.92	7.32333	6.61333	6.5	6.51667	6.19
ATRAID	10.2	10.29	10.52	9.41	9.77	9.62	10.14	9.87	10.15	9.85	9.93	9.78	9.57	10	9.98	10.25	10.2	10.57	9.6	9.35	9.82	10.24	9.07	10.1	10.19	9.77	9.66	10.17	9.93	9.75	10.1	9.97	10.38	10.34	10.23	9.8	10.12	10.65	10.16	10.67	9.98	9.87	10.01	9.92	10.66	10.56	9.5	9.48	9.94
ATRN	7.295	7.045	6.69	6.57	6.505	6.135	6.285	6.555	6.85	6.305	6.32	6.665	6.64	5.7	6.675	6.9	6.94	6.915	6.43	6.41	6.575	6.865	5.975	6.55	6.565	6.875	7.415	5.84	6.86	6.325	5.665	6.21	6.175	6.58	5.835	6.33	6.04	7.305	7.23	6.765	5.705	6.865	6.955	6.685	5.9	5.46	6.215	6.11	6.675
ATRNL1	3.22667	3.13667	3.08	2.91333	2.94667	2.83333	3.27	3.03667	2.95333	3.11333	3.10667	3.12667	3.05333	3.28	2.82667	2.88667	3.07667	2.97	3.00667	3.11333	3.21667	3.08	3.26	3.01667	3.18667	3.38333	3.12	3.21333	2.99333	3.19	3.07667	3.04333	3.16667	3.21333	3.07667	2.94333	3.12667	3.15667	2.91	3.04	3.18	2.91333	3.06667	3.03333	3.04333	3.17	3.05	3.07667	2.96
[truncated: 20,229 more rows]
[truncated: 7 more columns]
