# Supplementary material for: Development and Validation of a Nomogram and a Comprehensive Prognostic Analysis of an LncRNA-Associated Competitive Endogenous RNA Network Based on Immune-Related Genes for Locally Advanced Rectal Cancer With Neoadjuvant Therapy
Source: Front Oncol. 2021 Jul 19;11:697948. doi: 10.3389/fonc.2021.697948 (PMC8327778; doi:10.3389/fonc.2021.697948)
Supplement: Supplementary file 14 [file Table_6.xlsx]

## Sheet: Sheet1
geneNames	GSM4134745	GSM4134748	GSM4134755	GSM4134757	GSM4134758	GSM4134760	GSM4134761	GSM4134762	GSM4134773	GSM4134774	GSM4134775	GSM4134776	GSM4134777	GSM4134781	GSM4134782	GSM4134786	GSM4134787	GSM4134788	GSM4134789	GSM4134790	GSM4134791	GSM4134793	GSM4134795	GSM4134797	GSM4134799	GSM4134800	GSM4134801	GSM4134804	GSM4134805	GSM4134806	GSM4134807	GSM4134808	GSM4134809	GSM4134810	GSM4134811	GSM4134812	GSM4134813	GSM4134814	GSM4134815	GSM4134816	GSM4134817	GSM4134818	GSM4134819	GSM4134820	GSM4134821	GSM4134822	GSM4134823	GSM4134824	GSM4134826
ABL1	332.46	256.26	239.17	305.34	312.4	402.04	299.08	370.35	405.64	480.15	358.11	392.74	373.66	294.3	317.05	293.14	342.69	434.04	213.53	285.12	442.17	206.22	179.22	277.26	195.71	262.23	218.24	1097.81	1146.97	1036.7	1224.25	1837.73	1182.58	1203.87	1106.02	976.01	910.44	807.71	1270.09	830.01	1076.82	989.23	1164.46	1698.03	1051.53	750.03	890.94	1306.6	1028.1
ACVR1B	30.22	58.57	91.15	65.51	83.13	161.68	63.99	83.19	110.03	122.3	82.47	81.01	126.42	34.85	85.23	107.27	159.21	177.14	77.9	150.48	44.22	81.35	44.81	138.63	67.37	100.27	87.3	663.13	281.89	494.29	235.95	336.55	461.58	351.46	686.33	548.31	321.45	209.78	230.18	322.95	263.88	312.09	395.97	147.61	305.56	247.41	191.07	218.01	298.48
ACVR1C	8.64	11.51	11.69	33.31	37.59	5.93	38.4	13.67	27.92	86.06	23.03	23.87	30.03	50.34	15.34	28.67	39.8	55.13	55.9	10.3	132.65	32.16	268.83	184.84	44.92	29.89	349.18	76.15	23.97	49.72	28.41	35.16	57.26	20.67	132.99	95.74	82.61	74.02	16.33	15.49	93.64	17.14	1.84	5.49	56.91	25.56	7.64	4.45	90.9
ACVR2A	116.58	65.9	58.43	73.28	118.6	143.35	117.21	54.7	110.58	81.54	83.21	54.25	92.19	81.32	52.84	73.05	131.06	159.54	95.31	134.64	574.82	71.89	179.22	231.05	89.83	56.88	174.59	139.61	101.57	173.09	113.41	161.46	140.91	86.41	87.55	90.76	140.58	88.46	109.38	139.44	78.74	42.06	142.25	103.68	115.41	115.69	85.7	41.53	151.08
AKT1	2102.7	1978.97	1145.2	1642.17	1486.26	1562.87	1924.5	2214.15	1570.55	1158.48	1181.33	1067.55	907.26	2439.63	1910.85	1512.84	1462.99	1086.27	1471.78	1624.4	265.3	1191.91	179.22	323.47	1334.65	1288.99	130.94	3207.77	2715.06	2710.73	2497.17	3921.59	3116.54	2910.8	1899.95	3974.92	3785.81	2621.71	2848.73	3347.59	2547.33	3922.14	2765.8	4429.35	2859.78	2639.2	2563.86	3359.18	3337.34
AKT2	1010.33	718.58	861.63	840.51	775.69	582.03	732.89	656.38	694.13	623.97	699.88	627.08	634.87	851.93	1080.71	494.73	649.46	862.22	570.93	731.02	840.12	645.14	582.47	646.93	824.53	562.06	1003.89	1380.2	1418.59	1126.04	1512.83	1197.65	1282.17	1259	1937.37	1542.97	1460.01	975.24	1418.65	3774.16	1851.44	1649.76	1388.76	1375.03	1526.91	1980.59	1312.42	1597.28	1537.85
AKT3	99.31	123.42	114.52	300.9	60.89	203.71	85.55	214.24	42.7	330.67	205.8	171.42	168.32	333.03	64.77	222.86	236.87	116.14	301.5	166.32	88.43	262.98	179.22	92.42	150.79	51.1	87.3	418.82	578.62	283.7	451.4	1275.14	270.38	171.22	608.81	414.03	411.89	394.65	517.5	229.58	244.73	320.4	322.43	977.09	353.1	386.07	339.37	554.67	157.22
ALK	51.81	6.28	9.35	8.88	10.59	7.01	6.06	11.4	5.47	7.93	8.17	5.79	4.89	27.11	17.05	3.7	7.77	8.21	5.5	3.96	442.17	3.78	268.83	323.47	19.25	5.78	174.59	3.17	2.28	2.13	2.72	15.07	5.48	2.12	2.67	6.22	10.72	2.89	9.8	7.44	8.51	4.15	1.84	5.49	1.83	15.17	1.3	1.48	3.68
ALKBH2	69.08	19.87	29.6	29.98	18	9.7	20.88	50.14	24.63	23.78	21.55	17.36	22.35	89.07	27.27	25.89	25.24	18.77	25.66	29.3	44.22	34.05	44.81	46.21	38.5	27.96	43.65	47.59	71.9	109.28	50.16	86.83	81.16	94.89	87.55	190.23	75.65	140.46	45.71	57.35	40.43	91.91	28.27	67.51	31.31	94.89	34.96	71.19	45.45
ALKBH3	90.67	143.3	83.36	186.53	149.84	117.48	152.91	126.49	205.83	123.44	146.37	98.37	103.37	116.17	124.44	125.76	163.09	240.48	149.38	28.51	176.87	138.11	89.61	231.05	154	154.25	305.53	139.61	190.59	183.73	194.45	147.1	192.7	181.83	108.93	190.23	59.42	160.68	267.73	84.71	174.5	303.78	210.28	232.89	208.66	153.82	218.38	194.28	191.62
AMER1	194.3	57.53	143.35	165.44	78.36	94.85	64.67	100.28	70.07	160.81	120.36	99.81	90.1	352.39	231.82	114.67	202.9	117.31	94.39	77.62	132.65	160.81	134.42	46.21	125.12	106.05	87.3	285.56	523.84	349.64	401.99	385.34	342.08	370.54	547.33	488.63	251.89	573.74	158.35	144.27	410.72	457.49	186.38	201.88	272.65	292.47	360.18	262.51	310.76
AMH	47.49	7.32	12.46	16.65	10.59	3.77	9.43	149.28	21.35	56.62	14.86	3.62	4.89	58.09	34.09	6.47	8.74	9.38	1.83	7.13	176.87	13.24	179.22	323.47	6.42	3.86	349.18	60.28	2.28	2.92	2.72	20.81	13.44	5.83	18.04	4.97	31.59	19.14	24.49	55.74	2.13	8.83	2.53	2.91	1.83	4.77	1.3	14.83	63.87
ANGPT1	17.27	8.37	11.69	48.85	15.36	29.1	8.76	37.61	7.12	26.05	23.78	25.31	26.54	42.6	13.64	43.46	30.09	9.38	32.99	8.71	221.08	24.59	179.22	46.21	25.67	6.75	261.89	47.59	103.85	79.5	156.89	135.62	29.38	35.52	68.83	55.95	33.91	134.68	60.4	9.05	65.97	21.29	17.24	85.6	62.39	3.47	32.36	158.69	40.53
APC	116.58	61.71	100.5	103.26	57.71	97.01	113.17	94.58	60.76	123.44	73.55	96.92	116.64	100.68	214.78	108.19	52.42	103.23	70.56	102.17	88.43	70	268.83	184.84	115.5	67.49	261.89	333.15	350.37	205	202.35	244.7	238.51	173.34	322.78	289.7	170.73	180.89	256.3	393.78	240.47	195.77	243.37	344	256.2	417.26	196.27	280.3	294.8
APH1B	38.86	17.78	12.46	19.99	20.12	47.96	16.84	17.09	14.23	43.03	26	35.44	11.87	89.07	11.93	10.17	33.98	22.29	21.08	10.3	176.87	20.81	89.61	231.05	22.46	7.71	392.83	107.88	112.98	107.15	71.9	115.53	79.17	147.9	31.41	95.74	101.16	59.58	89.79	137.83	83	58.68	57.68	101.1	109.93	60.23	63.58	50.42	99.49
AR	34.54	7.32	8.57	17.77	6.35	16.71	8.08	10.26	9.85	10.19	22.29	15.19	50.29	42.6	5.11	12.95	31.07	10.56	11	7.92	176.87	28.38	268.83	231.05	25.67	15.43	611.07	9.52	17.12	26.32	8.65	83.96	5.48	12.19	2.67	4.97	10.72	22.03	17.96	1.61	10.64	4.15	17.24	15.83	13.03	11.7	7.64	19.28	31.94
ARID1A	90.67	223.84	120.75	180.98	162.55	227.96	121.25	172.07	248.53	167.6	144.88	144.65	216.51	81.32	121.03	156.28	204.84	247.52	162.21	214.63	221.08	236.49	179.22	138.63	186.08	211.14	436.48	698.03	523.84	679.34	611.51	666.63	746.4	442.64	421.69	926.28	541.74	385.98	680.76	537.04	510.74	507.34	594.53	641.16	548.74	607.91	413.52	700.01	567.48
ARID1B	241.79	313.79	314.74	377.51	445.3	348.68	361.73	254.12	467.5	460.9	332.11	387.67	459.57	259.45	383.53	388.38	381.52	475.1	466.46	498.17	221.08	361.36	134.42	184.84	240.62	349	174.59	843.98	786.33	826.11	771.61	706.82	834.03	739.5	485.85	1179.92	516.23	547.74	612.19	549.92	778.88	681.82	614.75	555.89	671.24	656.44	648.97	450.86	644.87
ARID2	457.67	284.5	454.97	358.63	589.84	475.33	412.92	598.26	397.43	479.02	455.44	331.26	312.9	402.73	632.4	569.63	625.19	784.79	411.47	574.2	88.43	643.25	358.44	46.21	314.41	352.86	436.48	828.12	651.66	736.78	860.56	689.6	843.99	673.76	787.91	956.12	748.12	1108.12	785.24	850.93	761.86	877.07	1096.44	1289.75	848.59	1627.02	906.55	829.04	1095.66
ARNT2	17.27	6.28	12.46	24.43	14.83	21.02	20.21	28.49	20.25	73.61	10.4	16.64	21.65	15.49	17.05	13.87	20.39	8.21	27.49	7.92	309.52	71.89	313.64	231.05	22.46	13.5	130.94	60.28	58.2	56.1	69.92	172.94	29.38	18.55	23.39	16.16	64.06	56.69	65.3	9.05	197.91	328.71	30.11	98.52	69.71	53.3	58.38	53.39	148.63
ASXL1	556.98	292.87	314.74	431.92	158.85	217.72	195.35	421.63	125.36	349.92	356.63	294.37	345.02	437.58	216.48	255.22	247.55	263.94	318.92	371.45	88.43	238.38	44.81	46.21	426.7	160.04	43.65	593.33	1035.12	670.83	690.57	813.02	712.54	902.77	942.96	359.32	685.51	856.81	594.23	413.09	642.69	420.1	675.42	659.25	780.94	580.18	706.21	614	461.85
ATM	64.77	42.88	93.49	61.07	64.07	99.7	93.63	61.54	65.69	109.85	98.07	98.37	94.29	38.72	35.8	89.7	80.58	75.08	104.47	110.09	442.17	147.57	313.64	415.89	73.79	109.91	480.12	406.13	334.39	402.82	388.15	310.71	286.31	222.11	255.96	573.17	207.83	227.11	267.73	337.44	263.88	307.93	199.25	320.74	342.13	233.55	328.96	203.18	235.84
ATR	669.24	285.55	397.32	333.1	282.74	198.32	317.27	427.33	235.94	225.35	315.02	198.9	268.2	367.88	444.9	349.54	347.54	337.85	222.69	305.71	176.87	359.46	224.03	92.42	468.41	297.9	43.65	599.67	1010.02	736.78	797.31	583.39	736.44	569.86	1036.52	742.27	678.55	712.39	537.1	594.99	483.08	474.1	491.57	429.27	517.65	940.68	498.07	437.51	491.33
ATRX	1165.77	366.09	818	756.13	486.6	643.47	611.64	964.06	420.42	1152.82	818.76	456.39	457.47	1281.77	1077.3	620.49	664.99	671	526.03	577.37	1459.16	877.85	851.3	1340.08	558.24	529.28	829.3	1329.43	1480.22	1094.13	1109.61	1128.76	832.04	739.5	926.92	961.09	1012.47	1359.42	1041.54	891.18	1715.25	1226.02	1217.78	1685.11	1258.14	1796.87	1504.95	1070.79	1282.36
AXIN1	703.78	285.55	278.9	475.22	302.34	312.04	341.52	403.4	487.2	250.27	263.76	218.43	217.91	456.95	594.9	305.16	388.32	368.35	277.68	262.15	44.22	280	89.61	231.05	368.95	335.5	43.65	517.18	845.67	921.83	585.81	606.36	999.34	701.33	967.02	976.01	581.16	625.73	615.46	715.72	604.38	631.97	695.65	501.63	402.47	808.96	678.89	410.81	389.38
AXIN2	2348.81	561.69	1070.42	1764.3	1467.73	309.34	964.61	22.79	970.03	1329.48	400.46	446.26	1155.9	971.98	1689.25	616.79	652.37	1664.6	502.2	108.5	265.3	1239.21	44.81	184.84	1636.23	1654.38	87.3	1865.65	809.15	1898.17	552.21	468.58	1393.7	1356.54	924.25	1169.97	1501.75	2870.13	427.72	376.07	3562.43	2439.07	627.62	114.02	1254.48	2188.57	926.06	857.22	2191.32
B2M	19135.9	28406.4	35367.3	31718.6	35834.9	31526.9	48246.6	41166.3	27105.5	40706.4	39352.4	25503.3	31369.9	40098.9	28713.9	43116.9	48213.5	40196.8	47340.7	11915.7	309.52	26108.5	179.22	184.84	48483.9	38753.5	174.59	58225.3	48171.5	45133.7	96456.1	59456.8	38130.9	28466	79226.5	55612.8	48052.7	52795.7	55456.3	75947.1	65858.2	107596	61241.4	63409.9	75749	57619.1	51354.5	62700.3	74827.8
BAD	276.33	216.52	215.8	278.69	286.98	246.83	233.07	197.14	319.69	257.06	179.06	144.65	239.56	282.69	363.08	256.15	283.47	326.12	225.44	346.11	707.47	304.6	492.86	739.35	224.58	315.26	218.24	282.39	345.8	300.72	301.18	293.49	300.25	209.39	386.94	697.51	374.78	383.09	399.96	347.09	461.8	1250.95	452.96	429.27	532.28	760.43	356.28	401.92	282.51
BAIAP3	138.17	31.38	25.71	36.64	29.12	17.78	62.65	19.37	45.44	15.85	8.92	13.74	23.05	77.45	18.75	28.67	31.07	14.08	14.66	30.89	442.17	34.05	224.03	508.31	57.75	39.53	261.89	66.63	108.42	24.2	32.37	58.12	59.25	152.14	26.06	85.79	36.23	68.24	39.18	21.93	23.41	29.6	35.62	26.16	42.28	112.22	29.76	10.38	35.62
BAMBI	51.81	31.38	15.58	19.99	70.42	29.1	24.25	37.61	54.19	132.49	25.26	12.3	45.4	73.58	39.21	140.56	40.77	61	83.39	48.31	309.52	30.27	268.83	462.1	83.42	138.83	305.53	339.5	30.81	213.51	147.01	187.29	55.27	658.92	87.55	110.66	73.33	230	102.85	141.05	34.05	183.31	99.97	129.52	82.5	358.33	49.27	75.64	248.12
BAP1	2456.75	628.63	850.72	1374.58	573.43	559.94	747.71	992.55	487.75	558.29	552.77	456.39	484.01	1634.16	519.9	635.28	858.18	626.43	553.52	293.83	265.3	1042.45	313.64	92.42	1434.11	699.93	218.24	1399.23	1722.16	1385.54	1423.88	1470.33	1258.27	1116.93	1648.67	1915.97	1671.02	1578.95	1559.04	1346.72	1408.8	3477.63	1089.09	1506.81	1371.5	2053.38	1195.34	1101.93	1254.11
BAX	716.73	673.6	1149.1	673.97	839.76	654.25	1407.84	709.94	560.56	831.21	530.48	511.35	542.68	677.67	1171.06	655.63	614.51	585.37	574.6	590.84	44.22	495.68	134.42	92.42	718.66	400.1	174.59	1678.45	1350.11	1379.16	1518.76	1163.2	1517.19	955.78	2354.39	1891.1	1550.44	1353.64	1136.23	491.97	989.56	2044.41	888.69	974.5	940	708.44	838.9	870.57	669.43
BCL2	21.59	11.51	66.22	41.08	27.53	29.1	39.74	29.63	7.66	73.61	32.69	32.55	53.08	19.36	13.64	35.14	41.74	50.44	23.83	11.88	265.3	45.41	89.61	92.42	16.04	10.6	130.94	149.12	119.83	170.97	210.26	167.2	150.87	147.9	108.93	115.63	163.77	56.69	83.26	75.05	68.1	83.6	66.88	80.43	159.3	136.49	115.62	74.15	185.48
BCL2A1	138.17	19.87	31.16	27.76	20.65	17.25	10.78	42.16	4.38	52.09	34.18	24.59	10.48	116.17	15.34	23.12	45.63	18.77	49.49	15.84	176.87	62.43	179.22	415.89	48.12	12.53	261.89	53.94	115.27	36.96	129.22	1039.78	122.99	39.76	42.1	16.16	43.19	397.54	124.07	153.93	38.31	158.38	224.99	537.8	263.51	70.63	250.91	449.37	106.86
BCL2L1	1195.99	794.94	885.78	1130.31	623.73	1002.39	1194.31	420.49	647.05	704.37	1040.91	633.59	639.06	817.08	819.91	1326.97	854.3	897.41	1370.97	984.46	132.65	735.96	89.61	46.21	766.78	630.51	43.65	1278.67	1783.79	2376.77	1583.99	1843.47	1507.23	1943.89	2108.46	1334.09	956.82	2549.5	1754.95	1576.91	1534.36	1874.09	1828.17	2212.25	1859.67	1380.91	2971.04	1517.19	1029.33
BCOR	129.53	102.5	93.49	95.49	81.54	146.05	78.14	168.65	105.1	133.63	115.16	79.56	109.65	85.19	124.44	97.1	128.14	133.73	93.48	134.64	132.65	115.41	224.03	231.05	93.04	135.94	174.59	295.08	318.41	275.19	303.16	299.23	348.05	334.5	269.32	205.15	219.42	250.22	257.94	184.51	227.71	183.31	318.75	294.9	342.13	261.28	287.33	226.91	331.65
BDNF	4.32	7.32	7.01	8.88	5.82	17.25	4.72	17.09	2.19	7.93	6.69	8.68	9.78	19.36	3.41	9.25	15.53	2.35	10.08	7.92	132.65	9.46	44.81	184.84	6.42	1	43.65	12.69	35.38	17.81	32.37	55.25	25.39	16.43	23.39	55.95	77.97	27.8	65.3	23.54	12.77	4.67	35.62	39.08	24	11.7	34.96	32.63	14.74
BID	82.04	130.75	119.19	189.87	194.85	237.13	205.45	101.42	104.01	163.07	123.33	208.3	97.78	92.94	119.32	152.58	225.22	323.77	179.62	137.02	309.52	117.3	89.61	277.26	170.04	249.7	261.89	523.52	398.3	343.26	230.03	497.28	473.53	436.28	485.85	349.37	323.77	328.21	426.08	646.5	544.79	262.24	625.78	403.43	336.65	306.34	420.02	536.88	455.71
BIRC3	185.66	54.39	91.15	93.27	92.13	32.87	115.19	109.4	26.82	77.01	116.65	75.22	27.94	209.11	44.32	123.91	88.34	80.94	123.72	32.47	132.65	149.46	134.42	184.84	173.25	91.59	43.65	152.3	108.42	111.41	263.63	414.05	130.96	71.56	151.7	80.82	142.9	313.77	155.09	268.22	108.53	407.64	138.58	344	228.77	573.25	367.99	213.56	104.41
BIRC7	8.64	5.23	8.57	38.86	6.35	5.93	6.06	9.12	2.74	1.13	12.63	2.17	3.49	15.49	1.7	6.47	3.88	3.52	14.66	7.92	44.22	3.78	44.81	184.84	9.62	4.82	43.65	9.52	23.97	51.85	20.51	81.09	29.38	7.95	15.37	4.97	15.36	322.43	42.45	15.49	23.41	21.29	19.07	80.43	27.65	67.16	21.95	17.8	14.74
BMP2	17.27	66.94	45.18	28.87	219.74	117.48	206.12	104.84	78.83	92.86	60.18	128.74	24.44	61.96	250.58	125.76	123.29	80.94	43.99	133.85	132.65	22.7	44.81	138.63	80.21	44.35	43.65	494.97	133.53	262.43	233.98	525.99	481.5	135.18	63.49	165.36	500	336.88	336.3	406.65	165.99	112.68	316.91	703.18	241.57	105.29	194.97	232.84	159.68
BMP4	414.5	165.26	125.43	335.32	228.21	327.13	492.41	192.58	227.73	379.37	294.22	151.89	222.8	371.75	322.17	736.08	197.07	285.06	1333.4	520.35	176.87	136.22	44.81	138.63	208.54	401.06	130.94	1967.18	1028.28	1274.93	1137.28	422.66	859.92	1220.83	408.33	1160.02	402.61	2979.89	767.28	736.64	561.82	1417.12	460.32	1232.91	643.81	3277.01	339.37	747.47	679.26
BMP5	30.22	23.01	22.59	35.53	23.83	66.29	43.78	27.35	22.44	72.48	26.75	26.76	32.83	54.21	15.34	40.69	22.33	15.25	14.66	31.68	442.17	22.7	492.86	369.68	48.12	28.92	392.83	126.91	37.66	143.31	56.09	20.81	103.07	116.09	28.74	100.71	200.87	33.58	101.22	13.88	27.67	79.45	155.12	103.68	64.22	105.29	25.85	22.25	93.35
BMP6	51.81	20.92	19.48	32.2	19.59	11.86	13.47	47.86	10.4	45.3	23.78	21.7	27.94	104.56	17.05	31.44	32.04	11.73	22.91	29.3	309.52	34.05	268.83	323.47	51.33	8.68	349.18	79.32	99.29	96.52	184.56	215.99	79.17	73.68	15.37	46	66.38	50.91	197.53	36.42	38.31	91.91	166.16	201.88	214.15	49.83	72.69	53.39	167.05
BMP7	228.84	69.03	71.67	49.96	236.68	49.04	750.4	117.37	122.62	105.32	216.95	40.5	135.49	607.97	66.48	457.74	122.32	615.87	35.74	173.45	265.3	308.38	268.83	277.26	718.66	4186.07	174.59	168.16	138.09	394.31	492.91	147.1	180.75	667.4	325.46	598.04	184.64	1148.56	496.28	105.64	210.68	748.29	566.95	331.08	243.4	795.1	260.01	131.99	361.13
BMP8A	8.64	61.71	31.16	112.14	57.71	135.27	63.32	51.28	24.63	198.18	118.13	161.29	127.81	77.45	27.27	54.56	115.52	25.81	134.71	41.18	176.87	39.73	358.44	184.84	51.33	26.99	305.53	82.49	261.35	141.19	194.45	1031.17	198.67	71.56	124.97	150.44	214.78	74.02	457.1	158.76	342.62	166.69	210.28	553.31	199.52	32.5	92.2	870.57	87.21
BMPR1B	17.27	16.74	22.59	44.41	27.53	20.48	34.35	497.98	21.35	14.72	27.49	23.14	27.94	38.72	18.75	18.49	25.24	23.46	54.07	18.22	132.65	22.7	268.83	92.42	41.71	16.39	305.53	34.9	37.66	17.81	22.48	104.05	17.43	29.16	20.72	36.06	33.91	19.14	65.3	25.15	10.64	42.06	31.94	157.95	27.65	25.56	21.95	57.84	28.25
BNIP3	142.48	37.65	68.56	39.97	306.57	40.96	14.82	45.58	147.26	187.98	118.88	117.89	135.49	85.19	88.64	57.33	42.71	96.19	38.49	26.93	132.65	87.03	44.81	92.42	51.33	20.25	261.89	44.42	115.27	185.86	164.8	879.04	142.91	31.28	84.87	21.14	59.42	383.09	334.66	141.05	180.89	96.07	390.45	604.99	307.39	29.03	94.8	324.8	502.38
BRAF	345.41	319.02	296.82	376.4	234.03	237.66	209.49	561.8	207.47	286.51	239.98	201.79	266.8	360.14	320.46	287.59	307.74	221.71	247.43	228.89	265.3	359.46	89.61	323.47	234.21	177.39	261.89	361.71	384.61	260.3	324.9	414.05	268.38	362.06	277.34	359.32	288.99	264.66	520.77	260.17	214.94	303.78	368.39	354.34	393.33	555.92	344.57	281.79	350.07
BRCA1	427.45	184.09	255.53	262.04	277.98	127.19	213.53	434.17	215.14	192.51	394.52	288.59	231.88	228.47	274.44	134.08	144.65	221.71	247.43	215.43	221.08	179.73	313.64	231.05	308	294.05	305.53	272.87	425.69	375.17	570	178.68	491.46	213.63	739.8	334.45	374.78	469.75	453.84	239.24	572.46	548.88	350.01	124.36	470.12	493.52	336.76	602.13	411.49
BRCA2	548.34	396.42	305.39	218.73	261.56	137.42	226.33	435.31	154.37	103.05	297.19	310.28	136.19	228.47	262.51	218.23	178.63	272.16	307	179.79	309.52	236.49	44.81	92.42	208.54	159.07	43.65	383.92	418.84	219.89	313.04	164.33	381.91	376.9	419.02	309.59	242.61	270.44	262.83	612.7	306.45	341.17	252.56	181.21	184.89	306.34	233.99	302.55	162.14
BRIP1	164.07	67.99	131.66	111.03	91.07	50.12	121.92	198.28	93.06	80.4	175.34	115	108.95	65.83	114.21	61.96	48.54	122	88.89	131.47	44.22	111.62	179.22	184.84	102.67	93.52	43.65	187.2	256.78	183.73	313.04	135.62	256.43	122.45	432.38	190.23	217.1	212.67	133.87	73.44	172.38	158.38	133.06	49.42	155.64	205.82	93.5	146.83	196.53
C19orf40	94.99	21.97	32.72	35.53	27.53	36.11	62.65	51.28	31.75	44.16	46.81	35.44	34.22	58.09	54.55	41.61	30.09	56.31	49.49	40.39	397.95	43.51	89.61	462.1	67.37	44.35	305.53	60.28	62.77	64.61	48.18	35.16	61.25	37.64	95.57	36.06	50.15	68.24	55.51	94.37	83	46.22	52.17	33.92	67.88	74.09	47.97	54.87	60.19
CACNA1C	56.13	16.74	46.74	51.07	173.67	91.08	94.98	142.44	818.94	92.86	54.98	39.06	44	77.45	262.51	73.98	105.82	25.81	43.07	38.81	88.43	52.97	448.05	462.1	70.58	52.06	174.59	142.78	231.68	49.72	121.31	187.29	91.12	200.91	74.18	110.66	140.58	79.8	192.64	70.22	131.94	432.56	112.84	269.06	75.19	91.43	148.14	131.99	238.29
CACNA1D	293.6	83.68	91.15	88.83	60.89	127.72	15.49	298.56	37.22	135.89	59.44	44.84	47.49	50.34	18.75	29.59	112.61	91.5	20.16	57.02	44.22	104.06	44.81	46.21	48.12	25.07	174.59	390.26	345.8	168.84	14.58	141.36	342.08	376.9	306.75	249.91	156.81	85.57	114.28	136.22	104.28	195.77	31.94	80.43	188.55	205.82	92.2	74.15	93.35
CACNA1E	38.86	9.41	4.67	15.54	5.29	8.62	11.45	46.72	6.57	4.53	6.69	10.85	7.68	19.36	18.75	6.47	12.62	7.04	8.25	14.26	265.3	13.24	313.64	415.89	19.25	8.68	392.83	15.86	19.4	36.96	1.98	32.29	5.48	2.12	2.67	6.22	10.72	24.91	1.63	1.61	2.13	33.75	1.84	13.24	3.89	8.23	1.3	1.48	1.23
CACNA1G	8.64	3.14	8.57	4.44	2.12	1.08	2.02	7.98	4.38	9.06	6.69	3.62	5.59	23.23	5.11	3.7	3.88	3.52	1.83	3.96	88.43	3.78	224.03	277.26	22.46	5.78	174.59	3.17	3.42	2.13	1.98	49.51	1.99	2.12	2.67	4.97	8.41	13.36	1.63	1.61	2.13	4.15	1.84	2.58	1.83	3.47	1.3	1.48	1.23
CACNA1H	159.75	76.36	148.8	325.32	39.18	116.95	74.77	119.65	41.06	301.23	112.19	83.18	159.94	437.58	107.39	169.22	137.85	91.5	110.89	74.45	221.08	117.3	358.44	277.26	134.75	37.6	305.53	434.68	715.57	194.36	291.3	749.87	210.62	181.83	221.2	344.4	353.91	241.55	525.67	366.41	283.04	212.39	318.75	775.53	365.9	420.73	245.7	409.33	180.56
CACNA2D1	34.54	47.07	89.59	136.57	39.71	160.6	44.46	82.05	40.51	228.75	162.71	92.58	121.53	112.3	27.27	106.34	98.05	87.98	160.37	79.2	176.87	90.81	179.22	277.26	48.12	36.64	174.59	206.24	343.52	153.95	206.31	408.3	130.96	99.13	90.22	90.76	217.1	137.57	514.24	216.71	204.3	137.61	243.37	509.38	248.88	237.01	326.36	372.25	137.57
CACNA2D2	30.22	5.23	14.8	12.21	18	26.95	7.41	29.63	6.57	29.44	5.94	15.91	9.08	15.49	10.23	7.4	14.56	10.56	4.58	19.01	132.65	35.95	403.25	92.42	12.83	2.89	305.53	88.84	17.12	43.34	12.6	9.33	7.47	2.12	2.67	46	24.64	2.89	1.63	1.61	2.13	8.83	4.37	54.59	14.86	22.1	3.74	2.97	74.93
CACNA2D3	25.91	1.05	7.79	5.55	3.18	2.16	1	87.75	3.83	5.66	3.71	2.17	2.79	19.36	1.7	1.85	5.82	2.35	2.75	1.58	132.65	7.57	89.61	92.42	12.83	1	130.94	12.69	12.55	2.13	6.67	2.87	1.99	2.12	2.67	4.97	54.78	10.47	4.9	1.61	2.13	42.06	1.84	106.27	1.83	11.7	36.26	1.48	24.57
CACNA2D4	17.27	5.23	3.12	4.44	2.12	1.62	2.69	2.28	3.28	5.66	3.71	2.89	2.79	30.98	5.11	1	3.88	1.17	1.83	3.17	176.87	3.78	224.03	46.21	19.25	3.86	130.94	3.17	2.28	2.13	1.98	2.87	1.99	2.12	2.67	11.19	6.09	2.89	1.63	1.61	2.13	4.15	1.84	2.58	1.83	3.47	1.3	1.48	1.23
CACNB2	21.59	12.55	48.3	28.87	74.13	47.43	39.07	945.83	9.31	55.49	17.09	11.57	25.14	65.83	10.23	51.78	101.93	31.67	34.82	26.14	397.95	70	224.03	369.68	44.92	52.06	305.53	266.52	186.03	168.84	93.64	127.01	87.14	279.36	76.85	279.75	75.65	71.13	115.91	78.27	93.64	179.15	94.45	165.7	95.3	212.75	57.08	35.59	164.59
CACNB3	254.74	51.25	77.91	189.87	92.13	51.74	46.48	237.03	60.22	69.08	42.35	27.48	70.54	255.58	301.71	112.82	115.52	83.29	45.82	47.52	44.22	111.62	268.83	369.68	134.75	56.88	174.59	225.27	192.87	207.13	178.63	310.71	264.4	116.09	255.96	269.8	265.8	342.65	251.41	218.32	155.35	224.85	215.79	375.01	221.46	427.66	131.23	164.62	208.81
CACNB4	38.86	4.18	4.67	16.65	29.12	5.39	3.37	12.54	6.57	3.4	4.46	5.79	4.89	30.98	44.32	2.77	8.74	3.52	8.25	3.96	132.65	9.46	89.61	138.63	48.12	1	261.89	6.35	3.42	2.13	8.65	6.46	21.41	10.07	2.67	4.97	122.03	2.89	3.27	1.61	2.13	4.15	1.84	2.58	2.06	3.47	3.74	1.48	2.46
CACNG1	47.49	8.37	3.9	8.88	5.82	3.23	8.76	11.4	4.38	7.93	4.46	4.34	5.59	11.62	10.23	6.47	8.74	9.38	5.5	8.71	442.17	9.46	313.64	415.89	9.62	7.71	261.89	3.17	2.28	2.13	2.72	2.87	1.99	2.12	2.67	4.97	3.77	2.89	1.63	2.62	2.13	4.15	1.84	2.58	1.83	3.47	1.3	1.48	1.23
CACNG4	25.91	5.23	3.9	7.77	5.29	15.09	2.69	4.56	2.74	1.13	16.35	1.45	4.89	65.83	15.34	18.49	7.77	7.04	77.9	50.69	176.87	5.68	89.61	138.63	38.5	57.85	87.3	12.69	33.1	62.48	34.34	2.87	39.34	27.04	18.04	50.98	101.16	30.69	9.8	92.76	4.26	4.15	54.01	18.41	11.2	77.56	5.04	1.48	22.11
CACNG6	60.45	11.51	44.41	32.2	9.53	10.78	13.47	30.77	10.4	24.91	6.69	5.79	12.57	65.83	23.86	8.32	17.47	14.08	6.41	11.88	972.77	60.54	851.3	693.14	44.92	10.6	611.07	12.69	3.42	9.31	18.53	12.2	15.44	5.83	12.7	31.08	10.72	7.58	8.16	1.61	2.13	4.67	4.37	2.58	3.89	25.56	15.45	4.45	3.68
CALML3	12.95	4.18	4.67	12.21	4.24	2.16	6.74	11.4	4.93	9.06	5.2	5.06	4.19	38.72	8.52	3.7	2.91	2.35	4.58	3.17	265.3	5.68	179.22	369.68	35.29	11.57	261.89	111.05	26.25	26.32	20.51	115.53	47.3	60.96	58.14	4.97	10.72	36.47	21.22	4.23	19.15	4.15	1.84	8.08	2.06	129.56	20.65	13.35	23.34
CALML5	12.95	2.09	9.35	7.77	6.88	4.85	2.69	13.67	4.38	7.93	5.94	3.62	13.27	34.85	5.11	4.62	14.56	7.04	11.91	9.5	486.39	3.78	224.03	231.05	19.25	2.89	174.59	3.17	5.71	2.13	1.98	29.42	1.99	10.07	2.67	4.97	2.32	4.69	1.63	1.61	2.13	4.15	1.84	2.58	1.83	3.47	1.3	1.48	3.68
CALML6	4.32	3.14	1	4.44	4.24	1.62	2.02	4.56	1.64	1.13	1.49	1.45	1	15.49	10.23	1.85	1	3.52	1.83	2.38	44.22	1.89	44.81	46.21	3.21	3.86	130.94	9.52	12.55	2.13	8.65	6.46	1.99	18.55	2.67	4.97	3.77	2.89	3.27	1.61	2.13	4.15	1.84	2.58	1.83	3.47	2.44	1.48	6.14
CAMK2B	60.45	10.46	14.02	13.32	7.41	3.77	4.04	15.95	8.21	9.06	3.71	7.96	5.59	27.11	5.11	11.1	8.74	2.35	11	6.34	442.17	17.03	89.61	138.63	9.62	1	392.83	3.17	2.28	11.43	2.72	2.87	11.45	2.12	2.67	4.97	3.77	2.89	3.27	1.61	2.13	4.15	11.72	2.58	1.83	3.47	16.75	1.48	4.91
CAPN2	954.2	1213.32	532.87	1051.48	1580.51	1199.64	1187.57	618.78	1851.92	882.17	1403.48	744.97	1479.97	1231.43	2173.36	1911.4	1453.28	783.62	1300.41	950.41	88.43	730.28	89.61	46.21	1427.7	1068.21	87.3	1484.9	1845.42	1138.8	1783.62	2724.66	1664.58	860.36	1392.05	1448.48	2853.64	1555.84	2967.9	1283.94	1685.45	2252.13	3863.39	3158.01	1877.95	1616.62	1654.55	1913.18	1481.35
CARD11	64.77	8.37	16.36	14.43	2.65	4.85	3.37	68.37	1.64	15.85	12.63	5.79	13.97	42.6	5.11	12.02	26.21	2.35	5.5	2.38	44.22	49.19	44.81	46.21	38.5	1	43.65	123.74	74.18	70.99	131.2	46.64	180.75	29.16	68.83	80.82	131.3	328.21	47.34	17.1	91.51	191.62	63.2	41.67	44.11	81.03	96.1	8.9	17.2
CASP10	34.54	9.41	4.67	9.99	5.29	7.54	6.06	7.98	4.93	15.85	11.14	4.34	6.98	38.72	8.52	12.02	13.59	10.56	7.33	10.3	309.52	17.03	358.44	323.47	35.29	2.89	218.24	31.73	12.55	9.31	18.53	9.33	11.45	18.55	18.04	4.97	10.72	2.89	19.59	4.23	2.13	4.15	9.88	2.58	9.37	11.7	6.34	1.48	2.46
CASP12	25.91	5.23	9.35	6.66	4.77	4.85	8.76	20.51	4.93	14.72	5.2	6.51	2.79	46.47	17.05	6.47	12.62	4.69	9.16	5.54	486.39	28.38	224.03	138.63	32.08	4.82	392.83	3.17	17.12	2.92	8.65	2.87	1.99	2.12	7.35	4.97	3.77	2.89	1.63	1.61	2.13	4.15	1.84	2.58	7.54	8.23	1.3	1.48	1.23
CASP3	272.01	287.64	227.48	336.43	434.71	329.82	441.21	352.12	574.79	314.82	255.58	295.82	294.04	243.96	277.85	416.12	535.88	373.04	315.25	309.67	397.95	367.03	313.64	231.05	214.96	402.02	349.18	472.76	304.72	324.12	457.33	414.05	501.41	228.47	659.6	423.97	344.64	206.89	569.75	393.78	331.98	760.75	594.53	403.43	552.39	420.73	429.13	305.51	722.25
CASP7	164.07	287.64	214.24	268.7	222.91	324.43	256.64	324.77	436.84	229.88	128.53	197.45	240.26	267.2	557.4	437.39	409.67	220.54	179.62	274.83	353.74	215.68	89.61	138.63	340.08	305.62	43.65	390.26	370.91	311.35	358.5	359.51	517.35	351.46	344.17	438.89	488.41	215.56	395.07	689.96	525.64	739.98	589.01	367.26	481.09	358.33	384.9	375.22	565.03
CASP8	1062.15	377.59	705.04	521.85	573.43	325.51	606.25	686.01	439.58	506.2	572.83	389.12	273.78	1266.28	540.36	622.34	602.86	552.52	412.39	354.03	44.22	612.98	134.42	92.42	923.99	372.14	130.94	1062.91	916.43	836.75	1249.94	715.43	969.47	608.03	1012.46	1010.82	1088.99	1177.44	1070.93	1348.33	972.54	1246.8	1465.98	1119.21	1148.44	1814.21	1354.05	711.88	1153.39
CASP9	4.32	27.2	23.37	27.76	20.12	54.43	29.64	38.74	52.55	31.71	26.75	52.08	12.57	23.23	25.57	49.01	22.33	16.42	42.16	69.7	44.22	15.14	44.81	46.21	16.04	27.96	87.3	53.94	101.57	88.01	63.99	135.62	140.91	35.52	34.08	80.82	101.16	36.47	48.98	28.37	12.77	12.98	41.14	46.84	14.86	3.47	40.16	20.76	52.82
CBL	595.84	320.07	301.49	486.32	143.49	182.69	161.67	377.19	140.69	259.33	185.74	151.89	166.92	604.1	381.83	297.76	369.87	218.19	287.76	218.59	221.08	478.66	44.81	138.63	452.37	196.67	43.65	545.73	471.34	460.25	409.89	663.76	447.64	457.48	507.23	757.19	295.94	463.97	324.87	488.75	344.75	964.31	322.43	408.6	398.81	659.91	361.48	284.75	162.14
CBLC	90.67	52.3	91.93	59.96	113.31	67.37	71.4	143.58	108.94	29.44	57.21	47.01	43.3	89.07	282.96	79.53	102.9	84.46	65.98	58.61	88.43	66.22	89.61	46.21	51.33	55.92	43.65	310.94	124.4	136.93	210.26	69.61	190.71	258.16	368.23	339.43	358.55	230	181.21	123.34	174.5	382.71	215.79	129.52	195.86	282.08	119.52	183.9	160.91
CCNA1	25.91	10.46	1	13.32	5.82	3.77	2.69	15.95	3.28	9.06	14.12	7.96	7.68	58.09	11.93	7.4	6.8	4.69	4.58	3.17	265.3	3.78	313.64	323.47	22.46	4.82	218.24	6.35	7.99	2.13	8.65	6.46	11.45	7.95	2.67	4.97	2.32	4.69	1.63	1.61	2.13	4.15	4.37	10.66	1.83	3.47	5.04	13.35	7.37
CCNA2	159.75	566.91	180.74	225.4	424.65	217.72	344.21	333.89	521.69	248	213.23	353.68	240.96	123.92	260.8	233.03	189.3	346.06	262.1	271.66	309.52	304.6	179.22	138.63	340.08	504.22	218.24	352.19	469.06	377.29	575.93	353.77	696.6	158.5	1285.12	712.43	588.12	455.31	502.81	258.56	566.07	885.38	252.56	191.54	398.81	237.01	184.56	504.25	396.75
CCNB1	310.87	457.09	397.32	313.11	657.09	210.72	375.87	325.91	292.87	258.19	354.4	363.08	261.21	166.51	680.13	416.12	224.25	512.64	336.33	281.16	44.22	281.9	44.81	92.42	449.16	706.68	43.65	736.11	943.82	832.49	1180.76	322.19	834.03	646.2	2434.58	1070.5	1413.63	1376.75	1052.97	1987.39	1610.97	2189.81	627.62	635.99	1040.56	746.57	520.19	1882.03	910.18
CCNB3	8.64	3.14	3.12	6.66	2.65	2.69	2.69	6.84	5.47	7.93	5.2	1	4.89	3.87	3.41	4.62	5.82	3.52	4.58	11.88	44.22	3.78	44.81	46.21	6.42	2.89	43.65	3.17	2.28	2.13	1.98	2.87	1.99	2.12	2.67	4.97	2.32	2.89	1.63	1.61	2.13	4.15	1.84	2.91	1.83	3.47	1.3	1.48	1.23
CCND1	1398.92	525.08	1138.19	597.35	808.52	654.79	1431.42	4567.32	236.49	952.38	30861	726.17	706.11	1405.69	564.22	999.62	766.93	839.93	1024.56	990.8	309.52	378.38	44.81	277.26	1286.53	1277.42	218.24	1868.82	1986.94	2349.12	2679.01	2317.07	1570.97	2635.15	4698.75	1945.81	1355.66	3444.95	1890.44	1063.41	2781.42	4528.66	2934.95	3700.66	2793.96	2403.49	3856.93	3290.96	1467.84
CCND2	142.48	765.65	444.06	97.71	756.63	1002.39	1589.04	34.19	3300.4	868.58	112.19	867.93	1044.15	92.94	132.96	261.7	679.56	681.56	117.3	124.34	132.65	2563.55	44.81	92.42	247.04	700.89	43.65	1570.57	1375.22	1889.66	1734.21	3074.84	5594.23	972.74	432.38	2627.15	2055.95	952.14	1141.12	867.03	1425.82	1034.93	418.03	1132.13	1272.76	330.6	1623.33	1580.97	1482.58
CCND3	189.98	275.09	165.94	18756.7	179.49	302.87	170.42	276.91	239.22	143.82	130.76	253.15	171.81	356.26	332.4	269.09	284.44	263.94	228.19	268.49	221.08	236.49	268.83	46.21	311.21	272.84	87.3	482.28	464.49	428.35	344.67	614.97	463.57	258.16	555.35	742.27	513.92	261.77	587.7	1005.46	508.62	528.11	649.68	447.36	437.21	195.42	568.32	370.77	270.23
CCNE1	246.11	81.59	120.75	85.49	150.9	119.1	117.88	84.33	89.78	88.33	98.82	230	115.24	85.19	163.64	106.34	128.14	163.06	129.22	137.81	88.43	54.87	44.81	46.21	147.58	157.15	261.89	206.24	398.3	351.77	297.23	379.6	419.75	383.27	416.34	289.7	428.12	536.19	336.3	627.18	678.86	515.65	237.86	183.79	477.43	344.47	325.06	501.28	458.16
CCNE2	73.4	50.21	43.63	69.95	62.48	51.2	86.9	59.26	37.77	27.18	47.55	75.22	40.51	30.98	46.02	34.21	30.09	78.6	54.07	141.77	309.52	62.43	179.22	184.84	70.58	68.45	305.53	88.84	124.4	134.81	119.34	32.29	101.08	156.38	122.3	70.87	66.38	19.14	86.52	57.35	19.15	62.83	98.13	15.83	56.91	29.03	62.28	124.58	73.7
CCNO	47.49	4.18	18.7	11.1	5.82	1.62	7.41	7.98	4.38	3.4	11.89	5.06	7.68	23.23	15.34	2.77	3.88	1.17	2.75	2.38	397.95	3.78	358.44	138.63	19.25	11.57	392.83	47.59	2.28	2.13	2.72	20.81	3.49	16.43	12.7	36.06	6.09	13.36	1.63	2.62	2.13	4.67	1.84	2.58	1.83	18.63	1.3	2.97	2.46
CCR7	12.95	19.87	41.29	41.08	13.77	14.01	8.76	31.91	10.4	35.11	14.86	9.4	8.38	92.94	10.23	25.89	24.27	22.29	14.66	15.84	132.65	128.65	268.83	46.21	64.17	1.93	43.65	25.38	67.33	51.85	93.64	89.7	87.14	24.91	28.74	220.07	89.57	131.79	66.93	29.98	40.43	137.61	98.13	214.8	73.36	157.29	297.74	83.05	68.79
CD14	103.62	64.85	91.15	243.16	76.78	183.77	73.42	76.35	58.03	158.54	131.51	120.06	108.95	123.92	51.14	135.01	157.27	36.37	128.3	74.45	44.22	92.7	44.81	46.21	112.29	52.06	43.65	187.2	450.8	239.03	815.09	1068.48	274.36	194.55	504.56	299.64	233.33	313.77	476.69	406.65	493.72	727.51	443.77	1460.3	1258.14	250.88	559.21	839.42	253.03
CD19	69.08	11.51	34.28	12.21	39.71	7.54	15.49	41.02	30.11	56.62	12.63	23.87	25.14	73.58	15.34	39.76	31.07	31.67	12.83	18.22	309.52	497.57	134.42	184.84	118.71	5.78	130.94	126.91	119.83	83.75	271.53	9.33	198.67	44	26.06	225.04	163.77	7.58	155.09	15.49	65.97	141.76	120.19	235.47	106.27	344.47	1326.73	14.83	171.96
CD40	17.27	24.06	35.06	35.53	27	67.37	22.9	124.21	13.14	67.95	38.63	75.94	118.73	30.98	13.64	61.96	52.42	9.38	65.98	27.72	176.87	102.16	134.42	46.21	51.33	14.46	43.65	184.03	263.63	256.05	332.81	500.16	168.8	130.94	167.74	170.34	126.67	256	89.79	47.69	76.61	112.68	99.97	142.44	133.7	81.03	284.73	117.16	124.06
CDC14A	34.54	26.15	72.45	61.07	49.77	59.28	75.44	43.3	58.03	89.46	55.72	39.78	103.37	85.19	88.64	132.24	80.58	97.37	89.81	64.15	619.04	73.78	179.22	323.47	77	70.38	305.53	180.85	154.07	132.68	121.31	118.4	99.09	92.77	98.24	170.34	182.32	123.12	115.91	165.2	95.76	112.68	191.89	261.31	170.27	191.95	150.74	83.05	192.85
CDC14B	51.81	88.91	98.16	46.63	124.96	306.65	169.08	105.98	193.24	131.36	91.39	117.17	97.78	50.34	146.6	91.55	124.26	80.94	109.05	177.41	309.52	60.54	224.03	184.84	57.75	74.23	218.24	263.35	199.72	205	143.06	279.14	212.62	139.42	159.72	185.26	198.55	82.68	279.16	123.34	227.71	195.77	109.16	173.45	256.2	122.62	188.46	161.66	233.38
CDC25A	492.21	147.48	99.72	123.25	163.08	93.77	172.44	207.4	152.18	55.49	147.85	211.2	139.69	135.53	103.98	86	134.94	215.85	119.14	83.95	132.65	149.46	44.81	92.42	205.33	224.63	174.59	180.85	281.89	185.86	354.55	104.05	318.18	283.61	282.69	394.13	518.55	230	352.62	166.81	255.37	366.09	155.12	59.76	215.97	171.15	126.02	301.07	175.65
CDC25B	509.48	1572.09	1853.36	894.92	485.01	683.35	625.11	602.82	391.41	715.7	471.05	1272.24	144.57	216.86	414.22	673.2	465.01	583.02	485.71	639.15	176.87	399.2	89.61	92.42	407.45	443.48	130.94	2344.75	1402.61	1019.68	1155.07	1542.09	3544.76	4978.21	587.43	1090.4	968.41	2029.56	733	1689.59	1749.3	764.9	598.2	739.36	1415.38	327.14	1762.52	1572.07	678.03
CDC25C	77.72	57.53	50.64	68.84	65.13	40.42	31.66	84.33	77.73	27.18	46.81	49.18	91.49	30.98	134.66	42.54	56.31	78.6	32.07	44.35	176.87	73.78	134.42	138.63	86.62	70.38	43.65	38.07	71.9	30.58	71.9	6.46	53.28	16.43	82.2	60.92	68.7	22.03	32.65	55.74	63.84	12.98	28.27	2.91	82.5	49.83	18.05	72.67	40.53
CDC6	289.28	271.95	227.48	274.25	343.63	124.49	262.03	436.45	274.26	139.29	407.89	365.98	480.52	154.9	260.8	205.29	178.63	414.1	700.15	316.01	132.65	236.49	268.83	277.26	308	389.49	87.3	333.15	439.39	468.76	745.91	339.42	628.88	245.44	699.7	419	416.52	423.53	631.78	192.56	759.73	752.44	462.15	248.39	506.68	483.12	512.38	1121.21	394.29
CDC7	168.39	78.45	100.5	133.24	139.78	65.21	155.6	84.33	164.77	97.39	133.74	145.38	173.91	166.51	90.34	109.12	71.84	106.75	92.56	283.54	221.08	119.19	179.22	323.47	115.5	98.34	174.59	139.61	215.7	190.11	255.72	187.29	222.57	107.61	223.88	185.26	224.06	180.89	195.9	179.68	117.05	116.84	182.7	150.2	97.13	271.68	98.7	207.63	167.05
CDH1	1290.98	1493.64	1654.7	1222.47	1828.84	1989.7	2856.77	568.64	2444.78	1369.11	1455.49	2592.21	1684.61	813.21	2451.21	1188.27	1856.16	2908.07	1195.93	1551.54	88.43	709.47	44.81	92.42	1296.15	1874.19	87.3	2604.92	3961.32	2789.43	1111.58	1501.9	2702.26	2365.85	5840.19	2214.37	1255.95	2448.4	2590.79	2885.6	3268.76	3502.56	4118.95	1703.2	2082.73	1699.82	2558.66	1575.03	2538.93
CDK2	250.42	104.6	131.66	127.69	114.9	65.75	92.96	304.26	85.4	77.01	97.33	73.05	92.89	139.41	177.28	83.22	129.12	168.92	65.98	187.71	88.43	194.87	134.42	92.42	182.87	106.05	174.59	225.27	341.24	166.71	255.72	213.12	268.38	145.78	405.65	165.36	226.38	406.2	300.38	274.66	227.71	366.09	223.15	302.65	192.21	354.87	215.78	324.8	233.38
CDK4	297.92	367.13	300.71	419.7	554.9	282.93	348.93	287.17	286.85	351.05	309.08	467.23	493.09	212.98	322.17	275.57	412.59	655.75	430.72	588.46	221.08	404.87	89.61	323.47	304.79	422.27	261.89	1056.56	991.76	1147.31	1129.37	873.3	1083	1114.81	1549.77	1135.16	928.99	726.83	868.49	691.57	1059.79	897.84	712.19	532.63	784.59	431.13	633.36	1208.71	746.82
CDK6	522.44	403.74	251.63	396.39	150.37	291.56	315.92	388.59	105.65	288.77	136.71	163.46	223.5	418.22	296.6	262.62	231.05	294.44	233.69	239.19	88.43	293.25	89.61	184.84	471.62	251.63	87.3	1421.44	770.35	638.93	625.34	1025.43	869.88	1398.94	991.07	1189.86	518.55	877.03	793.4	1005.46	255.37	1250.95	504.44	576.56	510.34	1207.59	349.77	525.01	373.41
CDKN1A	155.44	794.94	979.27	589.58	570.78	660.18	1971.65	352.12	942.66	833.47	505.97	358.02	240.96	406.6	773.89	1126.31	642.67	781.27	498.54	483.92	619.04	361.36	492.86	508.31	834.16	780.91	698.36	1881.51	567.21	909.07	546.28	1731.53	1252.29	370.54	491.19	707.45	557.97	943.47	1177.04	604.65	457.54	2601.08	1188.37	1597.25	896.12	334.07	879.23	832.01	522.03
CDKN1B	436.08	97.28	179.96	215.4	134.49	120.18	127.99	178.91	81.02	110.98	138.19	104.15	58.67	236.22	190.91	106.34	177.66	133.73	86.14	102.96	530.6	427.57	268.83	184.84	211.75	91.59	305.53	910.61	610.57	653.82	564.07	485.8	642.83	692.85	464.46	1070.5	370.15	608.4	437.51	203.83	676.73	773.21	372.07	377.59	603.59	930.28	395.3	366.32	482.73
CDKN1C	43.18	13.6	13.24	27.76	40.24	70.06	116.53	17.09	23.54	83.8	38.63	31.1	35.62	96.81	18.75	82.3	41.74	34.02	190.62	26.93	265.3	51.08	268.83	277.26	70.58	40.49	218.24	190.37	195.16	149.69	152.94	284.88	144.9	141.54	71.51	264.83	54.78	264.66	156.72	83.1	95.76	154.23	65.04	163.12	126.39	112.22	68.78	103.82	44.22
CDKN2A	21.59	5.23	10.13	17.77	4.24	7.01	6.74	17.09	4.38	9.06	8.92	6.51	2.79	15.49	10.23	12.02	12.62	3.52	8.25	26.14	353.74	9.46	179.22	92.42	35.29	6.75	480.12	44.42	23.97	45.47	147.01	32.29	13.44	20.67	23.39	46	26.96	33.58	39.18	84.71	8.51	17.14	17.24	83.01	18.51	53.3	2.44	5.93	20.88
CDKN2B	34.54	43.93	45.96	68.84	25.42	94.31	51.19	188.03	56.93	43.03	52.75	27.48	106.86	108.43	49.43	282.96	234.93	90.33	127.38	119.59	397.95	73.78	134.42	369.68	51.33	64.59	174.59	491.79	179.18	334.75	218.17	755.61	354.03	207.27	124.97	349.37	168.41	102.9	295.48	211.88	106.4	100.22	248.89	579.15	453.66	282.08	96.1	123.1	63.87
CDKN2C	112.26	99.37	37.39	135.46	77.3	98.62	75.44	71.79	118.79	57.75	43.09	81.01	85.91	50.34	68.18	53.63	65.04	52.79	58.65	94.25	176.87	105.95	134.42	92.42	41.71	91.59	130.94	187.2	275.04	222.02	313.04	210.25	322.16	162.74	143.68	264.83	142.9	146.23	236.71	290.75	170.25	341.17	173.51	181.21	278.14	150.35	118.22	115.68	222.33
CDKN2D	38.86	91	45.18	69.95	37.59	31.8	39.07	62.68	54.19	49.83	26.75	32.55	84.51	42.6	56.25	36.99	38.83	22.29	32.07	34.06	132.65	73.78	89.61	184.84	83.42	52.06	130.94	253.83	115.27	128.42	77.83	350.9	240.5	124.57	141.01	205.15	138.26	59.58	156.72	155.54	183.02	162.54	122.03	145.03	146.5	185.02	102.61	124.58	98.27
CEBPA	125.21	199.78	299.16	521.85	419.35	516.83	260.01	126.49	504.72	122.3	299.42	345	250.74	201.37	576.15	566.85	589.27	516.16	283.18	367.49	44.22	314.06	44.81	184.84	423.5	541.82	43.65	1272.32	567.21	1394.05	506.75	907.74	1357.85	480.8	1362.64	1488.26	653.05	859.7	571.38	1219.56	955.52	636.12	796.76	250.97	751.68	282.08	629.46	412.3	574.85
CEBPE	4.32	1.05	6.23	6.66	1.59	3.77	4.04	5.7	2.74	4.53	1	1.45	3.49	30.98	1.7	3.7	7.77	2.35	7.33	3.17	88.43	9.46	134.42	138.63	6.42	3.86	43.65	3.17	2.28	2.13	1.98	6.46	15.44	2.12	2.67	6.22	2.32	2.89	3.27	1.61	2.13	4.15	1.84	10.66	7.54	11.7	6.34	1.48	7.37
CHAD	34.54	5.23	6.23	1.11	3.71	3.77	3.37	13.67	5.47	4.53	5.94	5.06	6.98	42.6	11.93	10.17	11.65	4.69	5.5	7.13	44.22	11.35	44.81	138.63	12.83	8.68	174.59	22.21	7.99	2.13	1.98	15.07	7.47	12.19	2.67	21.14	3.77	2.89	1.63	5.84	2.13	4.15	4.37	2.58	16.68	18.63	1.3	1.48	3.68
CHEK1	237.47	257.31	196.32	135.46	259.45	151.44	240.48	173.21	226.63	226.49	285.3	278.46	323.37	147.15	211.37	169.22	150.47	368.35	226.36	461.74	132.65	141.89	89.61	138.63	166.83	416.49	130.94	244.31	384.61	304.97	419.78	101.18	387.89	222.11	531.29	379.21	404.93	244.44	349.36	622.35	508.62	561.34	261.76	157.95	406.12	424.2	293.84	511.66	212.5
CHEK2	241.79	123.42	155.81	133.24	112.25	74.37	158.97	211.96	66.24	121.17	92.13	83.18	135.49	166.51	175.57	93.4	94.17	175.96	72.4	114.84	221.08	102.16	268.83	508.31	137.96	104.12	392.83	241.14	293.3	179.47	152.94	187.29	200.67	241.2	544.66	185.26	175.36	267.55	199.17	306.85	227.71	287.16	164.32	157.95	265.34	361.8	231.39	309.96	233.38
CHUK	742.64	552.27	553.9	562.93	343.63	356.23	363.75	532.17	567.13	377.1	390.8	278.46	380.64	1026.19	656.27	538.19	399	404.71	300.59	500.55	132.65	421.9	89.61	46.21	741.12	576.52	87.3	669.47	809.15	768.68	983.1	847.47	895.77	639.84	921.57	1000.88	880.29	868.37	630.15	768.84	600.12	1404.66	640.49	615.32	599.93	798.56	557.91	707.43	487.64
CIC	669.24	161.08	211.12	318.66	115.43	94.85	199.39	403.4	132.48	183.45	147.11	83.9	115.94	685.42	328.99	158.13	224.25	168.92	138.38	147.31	221.08	344.33	313.64	184.84	423.5	144.61	174.59	907.44	932.41	575.12	884.27	856.08	710.54	595.31	595.45	1080.45	585.8	891.48	808.09	538.65	808.68	1176.17	710.35	1108.87	797.39	1783.01	680.2	735.61	641.18
CLCF1	4.32	4.18	1.56	6.66	8.47	15.09	12.8	6.84	25.18	15.85	22.29	6.51	9.08	3.87	6.82	25.89	8.74	5.87	14.66	71.28	44.22	9.46	44.81	46.21	3.21	6.75	43.65	3.17	46.79	36.96	48.18	58.12	47.3	31.28	7.35	4.97	73.33	30.69	52.24	25.15	2.13	4.15	33.78	108.85	14.86	15.17	47.97	22.25	1.23
CNTFR	82.04	1.05	3.9	8.88	1	4.85	7.41	11.4	5.47	5.66	6.69	5.79	1	38.72	3.41	49.01	15.53	2.35	2.75	6.34	221.08	7.57	224.03	92.42	22.46	3.86	174.59	6.35	2.28	2.92	1.98	9.33	1.99	5.83	2.67	4.97	3.77	7.58	3.27	1.61	2.13	4.15	1.84	2.58	1.83	4.77	1.3	1.48	1.23
COL11A1	30.22	8.37	29.6	485.21	14.83	99.16	10.1	20.51	17.52	249.14	365.54	112.11	204.64	294.3	110.8	147.96	280.56	10.56	629.58	27.72	44.22	75.68	44.81	277.26	54.54	18.32	130.94	145.95	464.49	232.65	1388.3	1981.25	77.18	109.73	183.78	215.1	131.3	354.21	373.84	282.71	197.91	233.16	94.45	287.15	177.58	15.17	62.28	381.15	33.16
COL11A2	17.27	7.32	15.58	12.21	6.88	4.31	6.06	10.26	14.23	14.72	11.14	4.34	3.49	42.6	22.16	12.95	10.68	9.38	6.41	3.17	44.22	18.92	44.81	462.1	16.04	16.39	130.94	3.17	2.28	2.92	16.55	2.87	1.99	2.12	4.68	4.97	6.09	27.8	17.96	1.61	2.13	54.52	1.84	2.58	1.83	3.47	11.55	2.97	1.23
COL1A1	660.6	1675.64	894.35	14471.9	1044.14	3952.99	810.35	2234.66	907.08	5350.75	8967.71	4310.71	3857.41	2803.63	1665.39	10640.8	5671.37	999.47	16970.4	1210.18	132.65	3326	179.22	369.68	891.91	1027.72	174.59	10432.4	25953.4	38133.4	59353.6	93570.6	10615.4	4074.91	8058.91	12330.1	5541.18	44104	36767.3	22556.2	32013	33550.3	10702.6	54040.2	21860	10514.8	10138.9	62823.4	3630.9
COL1A2	539.71	292.87	330.32	2731.39	164.67	1044.97	220.94	433.03	175.72	1736.02	2428.79	804.28	1036.47	1680.63	427.85	1353.79	1183.4	229.92	2105.94	262.95	176.87	537.31	134.42	46.21	750.74	241.99	43.65	1751.42	6654.7	6426.77	13949.5	20497.8	2712.22	1220.83	2731.3	3134.43	2522.04	7691.1	5132.6	3799.92	3728.43	3145.29	1857.58	7129.67	3920.22	1609.69	1836.67	7232.99	759.1
COL24A1	4.32	5.23	19.48	9.99	13.24	5.39	34.35	15.95	6.02	24.91	14.12	9.4	10.48	11.62	15.34	18.49	13.59	3.52	18.33	9.5	221.08	15.14	179.22	323.47	28.87	4.82	480.12	25.38	37.66	36.96	109.45	170.07	29.38	5.83	10.02	6.22	20	24.91	53.87	33.2	12.77	4.67	13.56	90.76	58.74	29.03	23.25	100.85	35.62
COL27A1	414.5	131.79	205.67	525.18	94.25	330.9	65.34	913.92	83.76	497.14	290.5	68.71	75.43	944.87	102.28	221.93	280.56	156.02	109.97	298.59	176.87	448.39	313.64	277.26	240.62	43.38	130.94	326.81	585.47	396.44	502.79	902	395.85	228.47	130.32	180.28	268.12	567.96	533.83	414.7	432	299.63	506.28	1325.93	464.63	465.79	668.49	700.01	245.66
COL2A1	77.72	39.75	18.7	24.43	30.71	44.73	23.58	14.81	33.39	28.31	31.2	33.27	29.33	58.09	22.16	43.46	42.71	30.5	40.32	34.06	353.74	22.7	224.03	369.68	41.71	29.89	305.53	72.98	42.23	39.09	67.95	69.61	63.24	56.72	66.16	80.82	26.96	42.24	70.2	65.39	85.12	75.3	55.84	75.26	119.07	81.03	73.99	93.43	70.01
COL3A1	1563	3614.87	2479.72	17417.6	2310.67	10677.6	2184.51	3549.7	2618.86	12921.1	18493.4	10856.3	10783.7	6149.41	2693.26	17862.8	13152.3	2703.96	22717.3	3561.65	44.22	4071.41	134.42	46.21	2771.97	1906	87.3	12025.2	34706.9	31890.3	54673.1	103786	12196.8	6267.42	10384.6	12141.1	11748.8	27957.1	42428.9	23027.9	23358	17232.4	14148	69583.1	28242.8	6628.98	11330.5	61384.8	4838.34
COL4A3	12.95	2.09	5.45	6.66	7.94	2.16	5.39	340.73	4.93	12.46	10.4	4.34	6.98	23.23	3.41	8.32	41.74	17.6	3.67	4.75	132.65	39.73	224.03	138.63	12.83	3.86	43.65	38.07	2.28	22.07	14.58	2.87	47.3	14.31	2.67	46	57.1	2.89	40.81	1.61	2.13	4.15	11.72	31.33	20.34	25.56	38.86	1.48	25.79
COL4A4	17.27	3.14	6.23	15.54	8.47	13.47	5.39	194.86	9.31	24.91	28.23	7.96	27.24	46.47	8.52	24.04	49.51	22.29	27.49	5.54	221.08	35.95	89.61	184.84	28.87	4.82	261.89	41.25	46.79	34.83	63.99	78.22	87.14	65.2	28.74	55.95	73.33	24.91	79.99	10.66	34.05	12.98	19.07	83.01	60.56	11.7	64.88	43.01	30.71
COL4A5	25.91	33.47	28.82	28.87	96.37	142.81	107.1	21.65	19.71	67.95	15.6	34.72	20.95	15.49	8.52	30.52	7.77	16.42	10.08	20.59	265.3	7.57	44.81	46.21	19.25	15.43	130.94	130.09	69.62	90.14	18.53	6.46	57.26	80.05	2.67	36.06	189.28	13.36	66.93	1.61	10.64	4.15	52.17	21	22.17	32.5	15.45	10.38	15.97
COL4A6	38.86	17.78	13.24	18.88	17.47	39.34	16.84	15.95	13.69	16.99	8.17	10.85	9.78	30.98	6.82	15.72	13.59	14.08	3.67	11.09	530.6	9.46	403.25	184.84	22.46	10.6	523.77	76.15	49.07	79.5	34.34	52.38	17.43	33.4	39.43	31.08	50.15	24.91	75.1	21.93	31.92	37.91	68.71	72.68	64.22	25.56	42.77	63.77	33.16
COL5A1	56.13	436.17	288.25	1291.31	396.05	2204.19	363.08	377.19	333.93	2054.23	2495.65	1693.18	1566.57	220.73	175.57	1678.37	1004.77	329.64	2593.48	537.77	442.17	227.03	268.83	184.84	214.96	275.73	218.24	1998.91	3354.17	4016.77	4855.23	14794.4	2013.13	1133.89	1418.78	1776.71	2016.53	2257.76	6200.26	3788.65	3526.26	1936.4	2394.43	6995.3	3552.72	569.78	2017.49	8487.68	1007.22
COL5A2	112.26	177.81	160.48	575.15	148.26	448.38	154.93	225.63	104.01	731.55	638.96	468.68	371.56	360.14	98.87	527.09	376.67	131.39	879.77	191.67	88.43	138.11	134.42	46.21	131.54	82.91	174.59	758.32	1991.5	1464.24	2250.09	8364.86	975.44	538.06	656.93	821.84	820	1316.09	1790.86	1274.29	1157.68	931.07	592.69	2723.89	1029.59	285.54	535.8	2313.61	352.53
COL6A6	4.32	5.23	1.56	5.55	3.18	1.08	1	6.84	1.64	5.66	5.94	3.62	4.89	11.62	8.52	3.7	1.94	1.17	1	1	176.87	5.68	44.81	92.42	16.04	1.93	174.59	3.17	2.28	2.13	1.98	2.87	1.99	2.12	2.67	4.97	2.32	2.89	1.63	1.61	2.13	4.15	1.84	2.58	1.83	3.47	1.3	1.48	1.23
COMP	12.95	2.09	3.9	31.09	1.06	20.48	4.04	2.28	1.09	56.62	35.66	5.06	32.13	23.23	15.34	7.4	19.42	3.52	71.48	1	132.65	18.92	89.61	184.84	28.87	5.78	130.94	12.69	44.51	11.43	121.31	198.77	9.46	46.12	18.04	6.22	38.55	16.25	47.34	1.61	2.13	21.29	1.84	2.58	33.14	3.47	1.3	17.8	1.23
CREB3L1	323.83	361.91	531.31	445.24	749.75	758.8	1007.72	2145.77	934.45	249.14	465.85	334.15	206.73	565.37	714.23	843.34	1002.83	356.62	420.64	504.51	132.65	367.03	268.83	231.05	154	262.23	218.24	2173.41	599.16	1423.83	1265.76	1031.17	2182.42	966.38	1531.05	2000.51	745.8	296.44	2200.62	1906.9	874.65	3190.99	1732.56	2349.21	1611.01	1685.95	582.63	1020.36	1271.31
CREB3L3	12.95	2.09	1.56	1.11	2.65	2.16	2.02	7.98	1.09	4.53	2.23	1	1.4	11.62	3.41	1.85	6.8	1.17	6.41	2.38	132.65	7.57	44.81	46.21	6.42	1	87.3	6.35	2.28	2.13	1.98	20.81	9.46	3.71	4.68	4.97	2.32	71.13	3.27	1.61	2.13	4.15	1.84	2.58	1.83	3.47	1.3	1.48	1.23
CREB3L4	51.81	16.74	18.7	14.43	30.71	25.33	31.66	77.49	21.35	37.37	17.09	28.21	32.13	61.96	39.21	21.27	36.89	29.33	23.83	32.47	176.87	73.78	268.83	184.84	28.87	17.35	349.18	98.36	60.49	85.88	24.46	38.03	83.15	113.97	42.1	125.58	40.87	91.35	32.65	107.25	31.92	25.44	63.2	31.33	86.16	56.76	49.27	38.56	81.07
CREB5	43.18	53.34	115.3	42.19	121.78	29.1	109.8	111.68	31.75	69.08	128.53	71.6	29.33	143.28	112.5	45.31	42.71	34.02	98.06	55.44	619.04	54.87	313.64	508.31	96.25	37.6	523.77	50.77	170.05	39.09	109.45	342.29	81.16	29.16	42.1	65.9	186.96	452.42	155.09	62.18	57.46	216.54	76.07	176.04	113.59	136.49	102.61	152.76	57.73
CREBBP	51.81	19.87	29.6	38.86	30.18	35.03	22.23	43.3	29.01	39.64	23.78	21.7	20.95	50.34	51.14	33.29	44.66	32.85	25.66	34.06	397.95	37.84	134.42	369.68	16.04	20.25	611.07	69.8	97.01	117.79	73.87	63.86	101.08	69.44	100.91	110.66	57.1	71.13	86.52	97.59	74.48	108.53	88.94	85.6	75.19	101.82	85.7	54.87	105.64
CRLF2	17.27	7.32	25.71	9.99	5.29	3.23	6.06	11.4	2.74	14.72	9.66	4.34	5.59	30.98	5.11	9.25	5.82	2.35	7.33	5.54	353.74	17.03	179.22	323.47	28.87	4.82	305.53	6.35	5.71	5.05	10.62	17.94	7.47	2.12	2.67	16.16	17.68	48.02	13.06	1.61	2.13	4.15	48.49	18.41	9.37	18.63	25.85	22.25	1.23
CSF1R	4.32	3.14	13.24	17.77	7.41	26.95	4.04	5.7	3.83	18.12	14.12	7.96	11.87	15.49	6.82	7.4	11.65	8.21	11	5.54	132.65	13.24	44.81	46.21	9.62	5.78	130.94	28.56	35.38	36.96	63.99	92.57	37.34	48.24	23.39	65.9	31.59	7.58	40.81	9.05	10.64	21.29	46.65	88.18	38.62	3.47	47.97	19.28	17.2
CSF2	25.91	17.78	10.13	15.54	13.24	4.85	3.37	7.98	1	61.15	46.81	39.06	2.79	23.23	6.82	6.47	9.71	12.9	4.58	20.59	88.43	11.35	44.81	46.21	12.83	9.64	87.3	3.17	28.53	2.13	26.44	993.85	17.43	2.12	7.35	4.97	31.59	62.46	89.79	266.61	68.1	8.83	22.75	307.82	128.21	3.47	10.24	554.67	1.23
CSF3	38.86	2.09	4.67	11.1	7.41	3.23	1.35	5.7	3.83	6.79	5.2	5.06	2.79	23.23	5.11	4.62	4.85	4.69	3.67	7.13	132.65	7.57	134.42	231.05	19.25	2.89	87.3	3.17	12.55	2.13	4.69	147.1	5.48	5.83	7.35	4.97	2.32	30.69	31.02	13.88	2.13	4.15	17.24	57.17	18.51	3.47	1.3	54.87	1.23
CSF3R	284.97	95.18	81.8	47.74	33.36	13.47	21.56	144.72	10.4	39.64	29.72	15.19	18.86	367.88	42.61	42.54	150.47	23.46	208.94	30.89	88.43	143.79	224.03	184.84	115.5	15.43	174.59	145.95	286.46	132.68	239.91	1544.96	433.7	65.2	79.53	160.39	186.96	859.7	497.91	133	108.53	262.24	313.24	573.98	312.88	313.27	142.93	296.62	157.22
CTNNB1	3134.63	3166.15	2062.93	2602.6	2514.52	3927.12	3368.72	1671.72	1818.53	3237.63	3337.44	4244.16	2080.61	1475.39	1338.11	1889.2	2822.1	3181.4	4305.36	1520.65	221.08	1585.43	313.64	138.63	1681.15	1965.78	87.3	2979.32	5319.42	3574.33	4068.55	4555.93	3949.08	4127.92	6238.49	3547.21	3744.07	4620.58	4990.58	5591.53	5120.2	5571.37	4177.78	4584.4	3825.15	2091.51	4333.05	6584.89	3447.89
CUL1	241.79	488.47	324.86	458.56	593.55	493.11	327.37	496.84	431.37	396.35	488.88	436.13	499.38	290.43	383.53	449.41	406.76	371.87	427.05	380.95	132.65	385.95	224.03	508.31	320.83	446.37	305.53	786.87	809.15	668.71	1068.1	795.8	847.97	775.54	857.42	871.57	604.35	660.39	1026.85	567.62	474.57	1172.02	861.11	785.87	828.47	462.33	733.53	787.52	759.1
CXXC4	8.64	12.55	8.57	5.55	9.53	14.55	5.39	14.81	13.69	12.46	1.49	5.06	3.49	34.85	6.82	5.55	4.85	3.52	1	1.58	88.43	13.24	44.81	92.42	16.04	3.86	43.65	47.59	7.99	17.81	1.98	9.33	35.35	10.07	36.76	36.06	17.68	4.69	8.16	1.61	4.26	4.15	17.24	2.58	5.71	4.77	12.85	1.48	56.5
CYLD	457.67	147.48	278.9	434.14	245.68	267.3	264.05	478.61	156.01	364.64	274.16	218.43	223.5	635.08	301.71	338.45	407.73	212.33	300.59	148.1	176.87	461.63	313.64	554.52	359.33	153.29	218.24	520.35	567.21	513.43	834.86	838.85	447.64	300.57	600.79	553.28	532.47	507.3	664.43	295.58	336.24	744.13	522.83	679.92	574.33	600.98	602.14	375.22	604.33
DAXX	496.53	604.57	423.02	355.3	441.06	399.34	383.28	523.05	348.16	402.01	366.29	525.1	386.93	429.84	436.38	413.35	413.56	493.87	274.01	393.63	309.52	340.55	313.64	369.68	420.29	459.87	392.83	469.58	667.64	653.82	775.56	902	855.94	629.23	611.49	617.93	768.99	501.52	762.38	388.95	702.27	698.43	622.1	863.39	711.46	420.73	931.26	799.38	445.88
DDB2	142.48	62.76	124.65	124.36	140.31	91.62	333.44	76.35	88.13	138.16	86.19	44.12	72.64	92.94	102.28	83.22	91.25	59.83	87.98	49.1	176.87	100.27	44.81	92.42	60.96	55.92	87.3	199.89	124.4	96.52	178.63	138.49	246.47	73.68	124.97	125.58	89.57	128.9	117.54	54.13	136.2	461.64	109.16	137.28	124.56	164.22	113.01	108.27	124.06
DDIT3	1165.77	293.92	372.39	434.14	245.15	178.38	388.67	398.84	270.97	311.42	283.07	202.52	240.96	944.87	412.51	221.93	300.95	211.15	233.69	242.35	353.74	421.9	313.64	508.31	619.2	329.72	305.53	295.08	309.28	328.37	370.36	804.41	282.33	304.81	400.31	304.62	386.38	1437.41	303.65	776.89	276.65	785.67	430.9	488.71	424.41	562.85	334.16	437.51	382.01
DDIT4	47.49	57.53	72.45	108.81	60.89	81.38	65.34	45.58	136.86	167.6	62.41	39.06	41.21	73.58	175.57	32.37	56.31	46.92	34.82	32.47	44.22	64.33	44.81	92.42	93.04	76.16	43.65	536.21	466.78	260.3	400.01	1556.44	274.36	75.8	531.29	443.87	365.51	1137	582.81	652.94	508.62	3074.67	611.07	1279.42	546.91	583.65	396.6	643.66	361.13
DKK1	30.22	7.32	7.01	6.66	17.47	5.93	27.62	92.3	107.84	21.52	14.12	13.02	11.17	34.85	10.23	24.97	8.74	8.21	1629.4	108.5	265.3	9.46	268.83	277.26	32.08	58.81	174.59	22.21	2.28	36.96	143.06	20.81	9.46	10.07	31.41	11.19	10.72	2.89	14.69	4.23	4.26	4.15	20.91	207.05	2.06	3.47	1.3	22.25	4.91
DKK2	38.86	4.18	7.79	18.88	4.77	10.78	5.39	13.67	7.12	11.32	31.2	21.7	8.38	23.23	15.34	41.61	30.09	2.35	31.16	9.5	397.95	9.46	224.03	462.1	32.08	3.86	218.24	3.17	30.81	11.43	30.39	66.74	7.47	3.71	2.67	4.97	8.41	4.69	94.69	104.03	40.43	29.6	59.52	2.58	14.86	4.77	10.24	160.17	4.91
DKK4	34.54	6.28	11.69	12.21	7.41	25.87	23.58	23.93	33.39	16.99	34.18	4.34	5.59	333.03	39.21	80.45	14.56	10.56	6.41	9.5	442.17	35.95	268.83	184.84	60.96	11.57	480.12	66.63	7.99	2.92	6.67	29.42	11.45	41.88	12.7	4.97	2.32	4.69	1.63	1.61	2.13	187.46	1.84	2.58	1.83	11.7	23.25	1.48	7.37
DLL1	82.04	114.01	150.36	239.83	95.84	178.92	123.94	526.47	39.96	268.39	141.91	109.21	66.35	313.67	56.25	156.28	122.32	105.58	98.06	100.58	132.65	138.11	134.42	231.05	73.79	48.2	174.59	561.6	496.45	521.94	305.14	896.26	407.8	455.36	165.07	314.56	511.6	290.66	742.79	857.37	357.52	378.56	638.65	1338.85	488.4	614.85	403.11	697.05	233.38
DLL3	21.59	1.05	7.01	1.11	3.18	1	2.02	3.42	1.09	2.26	28.23	2.17	2.1	23.23	1.7	3.7	3.88	4.69	2.75	1.58	88.43	7.57	44.81	92.42	9.62	1.93	43.65	38.07	14.84	15.69	1.98	40.9	15.44	181.83	2.67	6.22	40.87	7.58	1.63	1.61	2.13	4.15	1.84	2.58	1.83	3.47	1.3	1.48	1.23
DLL4	181.34	134.93	329.54	408.6	119.66	208.02	373.18	749.82	54.74	390.69	138.94	149.72	125.02	379.5	132.96	167.37	364.05	247.52	111.8	110.09	176.87	315.95	224.03	138.63	163.62	75.2	130.94	368.05	352.65	190.11	192.47	244.7	324.15	173.34	365.55	150.44	126.67	215.56	231.82	256.95	349.01	283.01	270.95	297.49	226.94	372.2	205.38	207.63	212.5
DNMT1	177.02	304.38	319.41	295.35	319.81	153.05	239.8	452.4	225.54	251.4	286.79	277.01	412.07	185.88	308.53	298.68	247.55	383.6	309.75	489.46	530.6	342.44	313.64	277.26	221.37	341.29	218.24	894.75	1057.95	940.98	1585.96	933.58	1316.03	784.02	1282.45	1050.61	1144.64	856.81	1168.88	913.71	1189.61	1462.82	875.82	948.66	1163.06	1100.14	1015.82	1460.84	902.81
DNMT3A	284.97	166.31	174.51	186.53	158.85	208.02	217.58	165.23	131.38	228.75	81.73	133.08	192.07	147.15	131.25	152.58	233.96	266.29	184.2	260.57	132.65	283.79	134.42	46.21	109.08	106.05	43.65	402.95	496.45	517.68	354.55	474.32	457.6	595.31	713.07	334.45	629.86	466.86	342.83	202.22	453.28	266.39	283.82	328.5	369.56	347.94	319.85	234.33	368.5
DTX1	21.59	7.32	21.81	28.87	9.53	8.62	12.8	14.81	8.21	31.71	8.17	10.85	16.76	54.21	15.34	14.8	19.42	8.21	11	4.75	309.52	102.16	224.03	462.1	32.08	13.5	305.53	38.07	55.92	34.83	10.62	55.25	41.33	48.24	26.06	75.84	52.46	13.36	58.77	5.84	10.64	25.44	22.75	44.25	31.31	49.83	273.02	2.97	23.34
DTX3	17.27	14.64	24.15	31.09	9.53	19.94	16.17	92.3	6.02	23.78	19.32	9.4	20.95	61.96	30.68	27.74	36.89	10.56	25.66	14.26	132.65	49.19	44.81	277.26	16.04	7.71	87.3	218.93	154.07	107.15	127.24	256.18	73.2	179.71	42.1	195.2	68.7	169.34	102.85	23.54	29.79	4.15	31.94	77.84	38.62	67.16	32.36	35.59	47.9
DTX4	177.02	54.39	137.11	187.64	75.72	154.67	177.16	149.28	130.83	168.73	95.84	88.96	113.84	139.41	213.07	123.91	163.09	131.39	119.14	83.16	44.22	244.06	134.42	46.21	179.67	144.61	43.65	831.29	578.62	692.11	350.6	583.39	840.01	523.21	830.68	906.39	388.7	455.31	241.61	425.97	321.34	457.49	480.54	227.72	435.38	652.98	448.64	243.23	244.44
DUSP10	69.08	76.36	49.08	145.45	184.26	109.94	172.44	247.28	66.24	184.59	171.63	75.22	92.89	228.47	129.55	81.38	126.2	31.67	155.79	61.78	442.17	124.87	134.42	369.68	195.71	207.28	349.18	269.69	259.07	366.66	376.29	617.84	160.83	124.57	255.96	354.35	142.9	755.71	331.4	256.95	423.49	656.89	167.99	620.49	256.2	309.81	306.84	329.24	253.03
DUSP2	25.91	9.41	33.5	38.86	37.59	24.79	34.35	6.84	7.66	21.52	29.72	17.36	19.56	23.23	11.93	27.74	44.66	34.02	26.58	18.22	88.43	35.95	44.81	231.05	28.87	32.78	174.59	149.12	76.46	134.81	147.01	307.84	130.96	179.71	87.55	274.78	117.39	212.67	34.28	213.49	70.23	266.39	70.55	199.29	98.96	29.03	111.71	123.1	19.65
DUSP4	25.91	58.57	35.84	58.85	166.26	80.3	155.6	518.5	30.11	155.14	98.82	62.2	48.19	65.83	76.71	203.44	65.04	37.54	136.55	87.91	88.43	60.54	134.42	92.42	41.71	70.38	130.94	206.24	156.35	119.92	166.77	316.45	109.05	122.45	34.08	120.6	128.99	247.33	261.2	298.8	91.51	175	351.84	1124.38	87.99	160.75	181.96	169.07	148.63
DUSP5	332.46	487.42	371.61	826.08	279.04	333.59	218.92	392.01	143.97	368.04	413.84	295.82	187.18	1634.16	410.81	780.46	524.23	316.73	329.91	305.71	44.22	308.38	89.61	92.42	471.62	251.63	43.65	593.33	989.47	800.59	1635.38	2228.09	977.43	1343.81	547.33	593.07	973.05	1307.43	940.32	2924.24	480.95	1720.38	2697.78	3336.31	1411.72	1325.45	1143.31	1055.95	926.15
DUSP6	315.19	557.5	562.47	381.95	738.63	484.49	676.98	344.14	1651.02	685.12	494.82	363.81	455.37	921.64	1312.54	549.28	199.01	315.56	283.18	510.05	221.08	283.79	313.64	184.84	609.58	905.28	130.94	1653.06	1160.66	1077.11	989.03	1275.14	1385.74	709.81	1277.1	961.09	1281.45	943.47	1671.69	1586.57	983.18	2031.95	2605.85	2429.31	994.85	985.75	1523.16	1788.6	1243.06
DUSP8	30.22	34.52	32.72	35.53	49.24	83.53	30.99	15.95	62.41	44.16	36.41	41.95	18.16	38.72	35.8	36.06	40.77	41.06	37.57	25.34	221.08	22.7	134.42	92.42	38.5	24.1	130.94	320.46	199.72	215.64	158.87	350.9	278.34	275.12	167.74	364.29	346.96	97.13	205.7	227.98	176.63	133.46	147.77	163.12	157.47	108.76	161.15	88.98	90.9
E2F1	82.04	70.08	72.45	64.4	51.89	35.03	43.78	157.26	36.13	40.77	104.02	62.2	129.91	38.72	37.5	36.99	36.89	75.08	60.48	62.57	44.22	81.35	89.61	138.63	48.12	68.45	174.59	247.48	519.27	358.15	469.19	304.97	543.24	351.46	774.55	294.67	435.07	250.22	321.6	94.37	238.35	179.15	107.32	23.58	175.75	157.29	136.43	234.33	114.23
E2F5	379.95	229.07	197.1	293.13	218.68	160.06	187.94	116.23	193.79	191.38	242.21	167.8	157.84	387.24	225.01	176.62	273.76	212.33	322.58	198.79	88.43	185.41	44.81	46.21	593.54	483.97	43.65	145.95	268.2	453.87	552.21	204.51	158.84	641.96	515.25	244.94	346.96	374.43	228.55	226.37	287.29	162.54	333.46	150.2	248.88	361.8	383.6	275.85	233.38
EFNA1	699.46	264.63	164.38	399.72	151.96	262.99	241.15	303.12	185.58	412.21	190.94	236.51	141.78	553.76	669.91	243.2	509.67	364.83	177.79	144.14	221.08	287.57	403.25	231.05	378.58	196.67	218.24	1891.03	642.53	566.61	445.47	339.42	716.52	1275.96	940.28	1453.45	699.42	995.46	646.47	594.99	1040.64	1716.23	1258.23	840.13	738.88	1256.12	732.23	578.4	470.45
EFNA2	99.31	101.46	267.21	119.91	268.45	374.55	283.59	104.84	233.75	11.32	239.24	52.08	18.16	131.66	150	392.08	400.94	290.92	173.2	226.51	265.3	75.68	179.22	231.05	137.96	142.69	130.94	599.67	325.26	279.45	164.8	213.12	587.06	135.18	173.09	230.02	115.07	105.79	440.78	519.33	308.57	129.3	438.25	204.46	252.54	295.94	159.85	189.83	116.69
EFNA3	211.57	449.77	56.09	78.83	173.67	232.28	74.1	23.93	267.14	174.39	62.41	195.28	88	131.66	151.71	145.18	220.37	255.73	87.06	90.29	353.74	47.3	224.03	600.73	57.75	227.52	261.89	472.76	217.98	270.94	125.27	175.81	276.35	741.62	550	264.83	87.25	117.35	442.41	176.46	542.66	823.06	620.27	183.79	267.17	171.15	505.88	338.14	183.02
EFNA5	47.49	5.23	4.67	7.77	18.53	7.54	6.74	33.05	4.93	16.99	9.66	5.79	14.67	19.36	11.93	9.25	11.65	5.87	4.58	5.54	176.87	11.35	448.05	369.68	28.87	4.82	611.07	34.9	35.38	32.7	8.65	15.07	35.35	24.91	44.78	120.6	112.75	2.89	44.08	54.13	10.64	4.15	17.24	83.01	5.71	70.63	23.25	1.48	58.96
EGF	8.64	6.28	8.57	68.84	18	1.08	59.95	6.84	28.47	4.53	14.12	13.02	6.29	38.72	49.43	18.49	10.68	4.69	2.75	1	221.08	7.57	313.64	231.05	83.42	87.73	130.94	15.86	2.28	28.45	20.51	6.46	19.42	14.31	100.91	6.22	6.09	2.89	4.9	1.61	2.13	4.15	44.81	10.66	24	74.09	1.3	1.48	162.14
EGFR	228.84	384.92	499.37	409.71	321.93	285.09	267.42	662.08	208.02	242.34	438.36	232.17	229.78	402.73	480.7	387.46	431.03	287.41	1976.73	440.35	530.6	251.63	403.25	415.89	282.33	251.63	218.24	567.94	416.56	521.94	653.01	594.88	702.58	646.2	579.41	478.68	713.34	524.63	488.12	440.46	508.62	399.33	857.43	698.01	733.4	580.18	570.92	570.99	417.63
EIF4EBP1	466.31	339.94	294.48	236.5	223.44	85.69	315.25	296.28	160.39	254.8	196.15	150.44	375.75	278.81	334.1	281.11	273.76	319.08	329.91	219.39	88.43	147.57	268.83	184.84	558.24	205.35	130.94	415.65	667.64	392.18	435.59	574.78	593.03	292.09	1001.77	433.92	546.38	1382.53	445.67	464.6	983.18	889.53	657.04	491.29	473.77	417.26	273.02	385.6	477.82
ENDOG	246.11	235.34	185.41	178.76	232.44	184.85	226.33	254.12	468.59	155.14	191.69	237.96	232.58	162.64	349.44	151.65	183.48	185.35	77.9	104.54	132.65	107.84	313.64	277.26	205.33	214.03	130.94	266.52	295.59	224.14	356.53	170.07	433.7	198.79	507.23	274.78	407.25	230	306.91	495.19	459.67	499.03	208.44	243.22	356.76	285.54	271.72	295.13	402.89
EP300	323.83	464.41	518.85	418.59	596.73	573.95	654.07	484.31	354.18	700.98	505.22	393.46	370.86	247.84	506.26	634.36	500.93	611.18	586.51	444.31	353.74	402.98	89.61	184.84	401.04	490.72	174.59	999.45	749.81	672.96	666.85	801.54	780.25	798.87	809.3	607.99	615.94	570.85	868.49	1000.64	874.65	685.97	861.11	1111.46	830.3	1134.8	1037.94	885.4	937.21
EPHA2	531.07	404.79	248.52	339.76	147.73	276.47	206.8	168.65	300.53	103.05	212.49	167.08	96.38	402.73	209.67	429.07	161.15	180.65	292.34	451.44	221.08	151.35	179.22	138.63	298.37	379.85	87.3	339.5	432.54	683.6	907.99	396.82	822.08	306.93	822.67	384.19	680.87	1235.21	688.92	931.42	334.11	1620.68	1353.83	1023.6	289.11	881.76	527.99	612.51	318.13
EPO	38.86	3.14	6.23	9.99	4.77	5.39	4.72	17.09	7.12	9.06	5.2	5.06	6.98	38.72	8.52	12.02	3.88	7.04	6.41	1	442.17	13.24	224.03	231.05	25.67	8.68	305.53	34.9	2.28	2.13	1.98	2.87	1.99	2.12	2.67	11.19	3.77	7.58	1.63	1.61	2.13	4.15	1.84	2.58	1.83	3.47	2.44	1.48	8.6
EPOR	73.4	27.2	52.2	77.72	32.3	14.55	82.18	147	18.61	48.69	26	15.19	27.24	104.56	32.39	43.46	57.28	21.12	43.07	26.93	574.82	83.24	403.25	231.05	70.58	28.92	218.24	60.28	44.51	22.07	40.27	89.7	37.34	7.95	31.41	41.03	15.36	91.35	45.71	73.44	31.92	195.77	88.94	132.11	91.65	153.82	27.16	26.7	46.68
ERBB2	1027.6	373.41	673.1	726.15	638.56	804.07	752.42	347.56	953.06	368.04	694.68	430.35	1229.23	712.53	976.73	710.19	827.12	818.81	681.82	546.48	265.3	505.14	313.64	277.26	952.87	859	261.89	948.69	893.61	1157.94	886.25	658.02	1037.19	402.35	1445.51	2045.27	1084.35	1047.46	955.02	603.04	1615.23	1520.98	1521.13	721.27	1175.86	2545.61	716.62	1008.5	1698.76
ERCC2	138.17	104.6	107.51	79.94	77.83	56.05	79.49	90.02	69.52	55.49	46.81	66.54	92.89	131.66	107.39	56.41	77.66	56.31	75.15	62.57	663.25	94.6	134.42	277.26	83.42	61.7	174.59	130.09	140.38	117.79	170.73	155.72	83.15	141.54	106.26	105.68	91.88	166.45	112.64	63.78	125.56	233.16	114.68	90.76	98.96	185.02	93.5	148.31	132.66
ERCC6	34.54	40.79	66.22	48.85	40.24	85.15	61.3	79.77	100.18	81.54	55.72	39.06	62.86	61.96	83.53	59.18	57.28	52.79	32.99	89.5	265.3	56.76	44.81	231.05	25.67	53.02	87.3	126.91	174.61	145.44	180.61	161.46	119.01	156.38	135.66	105.68	256.52	108.68	130.6	124.95	123.43	96.07	151.45	114.02	166.61	153.82	140.33	118.65	194.07
ETS2	4520.6	2644.21	3208.91	5016.44	4073.85	2724.25	4870.87	2706.43	1440.26	2267.13	3302.52	4412.69	4499.97	2125.96	2509.16	1623.81	3004.6	2658.2	1394.8	1101.68	221.08	1971.38	179.22	508.31	1841.57	2289.71	436.48	4476.91	10007.7	5739.72	4940.23	7655.89	5648.01	8674.09	9534.5	7844.15	5223.5	4834.33	4113.92	6917.93	4820.14	12425.9	10805.6	7612.88	6798.06	4095.07	6245.34	10194.7	6258.27
ETV1	17.27	11.51	28.05	34.42	36.53	105.09	16.84	132.19	26.82	83.8	59.44	38.33	57.27	65.83	20.46	36.06	33.01	23.46	59.57	24.55	265.3	13.24	134.42	231.05	35.29	19.28	130.94	66.63	67.33	45.47	119.34	195.9	25.39	54.6	42.1	75.84	54.78	19.14	106.11	58.96	53.2	8.83	33.78	49.42	62.39	39.43	21.95	86.02	71.24
ETV4	362.68	356.68	340.44	85.49	283.27	307.72	72.75	211.96	240.86	171	123.33	146.82	103.37	247.84	240.35	65.66	109.7	331.98	94.39	163.95	309.52	327.3	44.81	231.05	474.83	226.56	174.59	967.72	434.82	485.78	170.73	414.05	469.55	993.95	707.72	344.4	159.13	905.92	382.01	269.83	191.53	183.31	202.93	181.21	252.54	223.15	258.71	209.11	175.65
ETV7	159.75	107.73	78.68	91.05	58.24	52.28	24.25	61.54	89.23	73.61	156.02	58.59	111.75	240.09	93.75	210.84	121.35	43.4	358.32	60.98	176.87	109.73	268.83	231.05	179.67	215.96	349.18	139.61	101.57	196.49	581.86	155.72	134.94	128.82	381.59	190.23	154.49	178.01	146.93	192.56	214.94	328.71	254.4	103.68	347.62	254.34	295.14	274.37	144.94
EYA1	12.95	4.18	9.35	4.44	10.59	3.77	22.9	12.54	12.04	6.79	4.46	5.79	4.19	38.72	6.82	4.62	63.1	5.87	6.41	3.17	176.87	11.35	134.42	415.89	25.67	4.82	87.3	488.62	2.28	9.31	6.67	29.42	7.47	111.85	2.67	4.97	2.32	2.89	3.27	1.61	2.13	4.15	1.84	26.16	16.68	3.47	1.3	1.48	3.68
EZH2	574.25	433.03	277.34	429.69	304.98	223.65	280.22	632.45	203.09	206.1	359.6	308.11	375.75	247.84	363.08	341.22	221.34	246.35	299.67	384.12	353.74	397.3	179.22	184.84	275.91	311.4	349.18	780.53	587.75	666.58	607.55	680.99	893.78	389.63	520.6	548.31	435.07	487.08	791.77	754.35	444.77	582.11	458.48	364.67	652.95	718.84	611.25	734.13	658.38
FANCA	189.98	87.86	117.64	101.04	91.07	101.86	130.01	113.96	87.59	82.67	118.13	128.02	132	46.47	92.05	73.98	84.46	105.58	88.89	85.54	176.87	117.3	268.83	184.84	73.79	101.23	174.59	237.96	373.19	258.18	340.71	224.6	417.76	366.3	312.09	175.31	203.19	157.79	251.41	342.26	414.98	253.93	243.37	111.44	181.24	358.33	266.52	290.68	257.95
FANCB	310.87	64.85	49.86	73.28	32.3	30.18	40.42	174.35	31.2	37.37	39.38	45.57	23.75	154.9	127.84	34.21	45.63	59.83	47.65	64.15	44.22	128.65	89.61	46.21	89.83	61.7	43.65	120.57	252.22	145.44	172.7	109.79	142.91	60.96	162.39	105.68	217.1	189.56	48.98	63.78	104.28	37.91	39.3	41.67	58.74	115.69	36.26	41.53	82.3
FANCC	202.93	212.33	175.29	208.74	210.2	146.59	160.99	423.91	235.94	198.18	216.95	172.14	236.77	243.96	214.78	206.21	236.87	233.44	153.96	327.1	176.87	340.55	224.03	184.84	166.83	155.22	130.94	368.05	293.3	253.92	326.88	259.05	350.04	262.4	432.38	419	328.41	247.33	393.43	356.75	295.81	262.24	201.09	320.74	323.85	347.94	176.76	295.13	271.46
FANCE	220.2	75.31	60.77	55.52	52.42	33.41	39.74	80.91	37.22	49.83	55.72	54.25	58.67	116.17	37.5	52.71	54.36	58.65	51.32	47.52	176.87	70	179.22	184.84	112.29	75.2	87.3	123.74	119.83	94.39	212.24	129.88	130.96	99.13	237.24	175.31	149.86	195.34	140.4	54.13	119.17	307.93	85.26	77.84	102.62	174.62	83.09	121.61	76.16
FANCF	90.67	52.3	95.04	133.24	117.55	123.41	122.6	82.05	72.26	71.34	93.61	60.75	92.19	108.43	100.57	89.7	80.58	116.14	109.97	54.65	221.08	77.57	179.22	184.84	96.25	91.59	87.3	323.63	357.21	409.2	287.35	250.44	557.18	302.69	237.24	498.57	265.8	319.54	368.95	427.58	466.05	602.89	434.58	194.13	393.33	358.33	581.33	351.49	366.04
FANCG	349.73	191.41	152.69	180.98	111.72	100.78	103.74	202.84	84.85	105.32	130.76	168.52	132.7	197.49	245.46	101.72	91.25	119.65	103.56	68.9	265.3	238.38	89.61	138.63	160.42	120.51	218.24	282.39	254.5	224.14	368.39	198.77	465.56	169.1	384.27	513.49	351.6	183.78	256.3	203.83	378.8	519.8	131.22	222.55	223.29	441.53	191.07	249.16	256.72
FANCL	246.11	98.32	158.15	119.91	135.02	73.29	198.04	246.14	98.54	100.79	170.14	75.22	125.02	151.02	143.19	116.51	90.28	105.58	122.8	216.22	132.65	132.43	134.42	46.21	109.08	87.73	43.65	161.82	236.24	200.75	265.6	127.01	208.63	150.02	181.11	195.2	221.74	128.9	192.64	186.12	155.35	179.15	140.42	93.35	190.38	250.88	123.42	115.68	205.13
FAS	8.64	21.97	36.62	24.43	32.3	41.5	60.62	11.4	7.66	62.28	41.61	34.72	31.43	15.49	107.39	43.46	47.57	25.81	46.74	41.98	88.43	30.27	44.81	46.21	38.5	27.96	174.59	504.49	338.95	313.48	516.63	411.17	336.1	181.83	258.63	419	302.9	149.12	208.96	136.22	102.15	295.47	131.22	142.44	203.18	63.69	171.55	112.71	132.66
FASLG	30.22	8.37	18.7	11.1	8.47	12.4	9.43	6.84	4.93	21.52	19.32	10.85	6.98	27.11	13.64	24.97	10.68	8.21	13.75	7.92	176.87	7.57	313.64	92.42	41.71	22.17	87.3	76.15	19.4	34.83	148.99	38.03	39.34	31.28	58.14	50.98	10.72	16.25	24.49	5.84	17.02	62.83	17.24	18.41	24	22.1	29.76	4.45	40.53
FBXW7	69.08	101.46	58.43	64.4	89.48	78.68	88.24	80.91	87.04	101.92	77.27	57.86	55.18	73.58	78.41	77.68	70.87	68.04	63.23	56.23	265.3	109.73	134.42	46.21	93.04	89.66	174.59	320.46	233.96	377.29	396.06	405.43	375.94	222.11	231.9	279.75	217.1	238.67	368.95	205.44	246.86	233.16	294.85	346.58	384.18	295.94	291.23	241.74	395.52
FEN1	64.77	151.67	72.45	59.96	223.97	106.17	166.38	70.65	155.47	134.76	155.28	171.42	193.46	73.58	97.16	115.59	74.75	236.96	133.8	110.88	132.65	49.19	89.61	46.21	115.5	221.74	130.94	279.21	227.11	270.94	346.64	129.88	254.44	253.92	571.39	175.31	279.71	172.23	311.81	224.76	423.49	370.25	204.76	101.1	212.32	108.76	273.02	458.27	168.28
FGF1	12.95	5.23	7.01	14.43	4.77	16.17	8.76	17.09	5.47	20.38	11.89	13.74	19.56	38.72	1.7	11.1	11.65	2.35	13.75	3.96	265.3	9.46	134.42	323.47	22.46	8.68	218.24	3.17	28.53	7.18	34.34	32.29	15.44	7.95	10.02	4.97	10.72	2.89	21.22	5.84	2.13	4.15	9.88	23.58	11.2	3.47	6.34	19.28	6.14
FGF10	43.18	9.41	21.03	19.99	3.18	9.16	8.76	18.23	3.28	27.18	10.4	10.85	6.98	54.21	13.64	11.1	12.62	11.73	8.25	6.34	397.95	20.81	268.83	600.73	35.29	4.82	349.18	57.11	37.66	17.81	14.58	69.61	27.39	12.19	20.72	21.14	15.36	50.91	37.55	9.05	14.9	4.15	33.78	46.84	42.28	18.63	24.55	43.01	1.23
FGF11	12.95	5.23	10.13	11.1	14.3	14.01	12.8	30.77	12.59	24.91	27.49	22.42	13.27	38.72	25.57	15.72	29.12	4.69	17.41	13.46	221.08	32.16	268.83	369.68	35.29	9.64	130.94	9.52	23.97	22.07	34.34	213.12	21.41	22.79	18.04	16.16	96.52	76.91	24.49	44.47	17.02	4.15	61.36	129.52	67.88	46.36	59.68	45.98	45.45
FGF12	25.91	7.32	4.67	13.32	1.59	7.01	2.69	13.67	1	4.53	3.71	3.62	3.49	27.11	6.82	5.55	9.71	1.17	7.33	3.17	88.43	7.57	44.81	138.63	12.83	5.78	87.3	3.17	2.28	2.13	14.58	3.59	9.46	2.12	2.67	6.22	6.09	10.47	11.43	5.84	19.15	4.15	1.84	26.16	3.89	3.47	10.24	4.45	3.68
FGF13	38.86	13.6	10.13	6.66	7.94	19.4	14.15	37.61	18.06	10.19	15.6	22.42	9.08	27.11	11.93	20.34	24.27	7.04	12.83	11.09	221.08	17.03	268.83	323.47	12.83	5.78	218.24	53.94	37.66	19.94	14.58	9.33	25.39	18.55	10.02	11.19	15.36	24.91	17.96	15.49	10.64	4.15	19.07	83.01	45.94	3.47	27.16	13.35	22.11
FGF14	12.95	4.18	3.9	5.55	1	3.77	3.37	6.84	3.28	2.26	1	2.17	2.79	7.74	3.41	3.7	1	1.17	1	1	44.22	1.89	44.81	231.05	12.83	5.78	87.3	3.17	2.28	2.13	1.98	2.87	1.99	2.12	4.68	4.97	2.32	4.69	1.63	1.61	2.13	4.15	1.84	2.58	1.83	3.47	1.3	1.48	1.23
FGF16	25.91	8.37	5.45	14.43	4.77	3.23	6.06	17.09	2.74	7.93	9.66	3.62	6.98	81.32	11.93	7.4	5.82	5.87	10.08	3.17	619.04	15.14	537.66	231.05	48.12	8.68	305.53	3.17	2.28	2.13	1.98	2.87	1.99	3.71	4.68	4.97	2.32	2.89	4.9	1.61	2.13	4.15	1.84	2.58	1.83	3.47	5.04	1.48	1.23
FGF17	38.86	5.23	14.02	6.66	3.71	2.69	4.04	4.56	2.74	4.53	3.71	3.62	4.19	15.49	8.52	1.85	1.94	4.69	1	6.34	176.87	1.89	224.03	138.63	9.62	3.86	174.59	3.17	2.28	2.13	1.98	3.59	1.99	2.12	2.67	4.97	10.72	2.89	9.8	1.61	2.13	4.15	1.84	2.58	1.83	3.47	1.3	1.48	1.23
FGF18	56.13	2.09	10.91	23.32	31.77	3.23	8.08	9.12	6.02	9.06	12.63	12.3	11.17	23.23	3.41	18.49	8.74	10.56	17.41	4.75	176.87	37.84	44.81	184.84	25.67	18.32	43.65	15.86	10.27	36.96	20.51	17.94	9.46	54.6	23.39	16.16	47.83	22.03	47.34	15.49	57.46	145.92	1.84	2.58	9.37	67.16	27.16	11.86	57.73
FGF19	4.32	4.18	1.56	2.22	1.06	1.62	4.72	11.4	3.28	2.26	19.32	2.17	1.4	27.11	1.7	20.34	1	32.85	7.33	19.8	44.22	3.78	44.81	46.21	16.04	6.75	43.65	31.73	17.12	13.56	10.62	29.42	9.46	16.43	23.39	6.22	22.32	180.89	1.63	10.66	2.13	17.14	1.84	2.58	1.83	4.77	1.3	1.48	9.83
FGF2	94.99	118.19	86.47	68.84	62.48	49.04	32.33	84.33	31.75	144.95	112.93	100.53	41.21	143.28	42.61	35.14	50.48	72.73	36.66	99.79	176.87	49.19	492.86	323.47	44.92	8.68	130.94	161.82	208.85	85.88	99.57	1013.94	134.94	107.61	87.55	105.68	349.28	333.99	623.62	107.25	219.19	191.62	432.74	915.07	375.04	133.02	351.07	496.83	88.44
FGF20	51.81	13.6	13.24	18.88	14.83	9.7	13.47	15.95	8.76	7.93	10.4	8.68	13.97	58.09	25.57	14.8	16.5	1.17	20.16	5.54	353.74	13.24	134.42	231.05	22.46	13.5	523.77	3.17	2.28	2.92	1.98	2.87	9.46	2.12	2.67	4.97	3.77	2.89	9.8	7.44	17.02	4.15	6.2	2.58	1.83	3.47	1.3	13.35	13.51
FGF21	34.54	7.32	9.35	9.99	9	7.54	11.45	23.93	13.14	11.32	8.92	13.02	10.48	50.34	11.93	13.87	16.5	2.35	12.83	7.92	530.6	26.49	851.3	462.1	48.12	22.17	567.42	25.38	2.28	2.13	8.65	2.87	1.99	3.71	7.35	4.97	2.32	4.69	8.16	1.61	2.13	4.15	1.84	2.58	1.83	3.47	1.3	1.48	7.37
FGF22	12.95	4.18	8.57	8.88	4.24	8.08	7.41	18.23	6.57	6.79	6.69	9.4	3.49	19.36	11.93	10.17	4.85	3.52	7.33	8.71	132.65	20.81	224.03	369.68	41.71	10.6	130.94	34.9	2.28	2.13	2.72	20.81	5.48	16.43	2.67	4.97	8.41	2.89	11.43	1.61	2.13	4.15	1.84	2.58	1.83	3.47	5.04	1.48	3.68
FGF23	30.22	3.14	6.23	7.77	6.88	7.01	6.06	10.26	19.16	7.93	8.92	7.96	7.68	11.62	15.34	6.47	4.85	2.35	9.16	2.38	221.08	66.22	268.83	369.68	19.25	3.86	174.59	3.17	2.28	2.13	1.98	2.87	23.4	2.12	2.67	4.97	2.32	2.89	9.8	1.61	2.13	4.15	1.84	2.58	1.83	3.47	1.3	1.48	20.88
FGF3	4.32	2.09	5.45	1.11	1.59	1.08	1.35	7.98	2.74	5.66	45.32	1	2.1	27.11	6.82	1	2.91	4.69	5.5	3.17	132.65	3.78	44.81	46.21	9.62	2.89	43.65	34.9	14.84	2.13	4.69	35.16	1.99	31.28	2.67	4.97	2.32	39.36	1.63	1.61	2.13	4.15	4.37	2.58	1.83	29.03	6.34	1.48	1.23
FGF4	38.86	3.14	3.12	4.44	4.77	1.62	4.04	10.26	4.93	6.79	7.43	5.06	5.59	11.62	8.52	5.55	4.85	1.17	7.33	4.75	176.87	15.14	224.03	277.26	3.21	1	130.94	3.17	2.28	2.13	1.98	2.87	1.99	2.12	2.67	4.97	8.41	7.58	1.63	1.61	2.13	4.15	1.84	2.58	1.83	3.47	1.3	1.48	1.23
FGF5	12.95	1.05	1.56	5.55	1	1	1.35	5.7	1	2.26	1.49	2.17	1.4	7.74	3.41	1	1.94	1.17	6.41	1	132.65	1.89	44.81	92.42	9.62	1	43.65	3.17	2.28	2.13	2.72	9.33	1.99	2.12	2.67	4.97	2.32	4.69	1.63	1.61	2.13	4.15	1.84	2.58	1.83	3.47	1.3	1.48	1.23
FGF6	25.91	4.18	3.9	9.99	3.18	1.08	2.02	7.98	2.74	3.4	1	1	1.4	11.62	5.11	1	1	1.17	3.67	3.17	176.87	9.46	89.61	184.84	16.04	1	87.3	3.17	2.28	2.13	1.98	2.87	3.49	2.12	2.67	4.97	2.32	2.89	1.63	1.61	2.13	4.15	1.84	2.58	1.83	3.47	1.3	1.48	1.23
FGF7	43.18	24.06	19.48	9.99	19.06	35.57	6.74	39.88	12.04	46.43	45.32	88.96	37.02	38.72	8.52	40.69	36.89	32.85	40.32	47.52	265.3	15.14	179.22	231.05	25.67	9.64	218.24	120.57	583.18	160.33	431.64	1045.52	124.98	48.24	79.53	95.74	228.7	126.01	719.94	73.44	121.3	62.83	440.09	1413.79	660.27	129.56	214.48	453.82	74.93
FGF8	12.95	12.55	4.67	6.66	2.65	2.69	2.69	12.54	4.93	7.93	1	2.89	5.59	15.49	1.7	3.7	1.94	1.17	2.75	9.5	88.43	1.89	134.42	184.84	16.04	1.93	87.3	3.17	3.42	2.13	1.98	9.33	1.99	2.12	2.67	4.97	2.32	2.89	1.63	1.61	2.13	4.15	1.84	2.58	1.83	3.47	1.3	1.48	1.23
FGF9	25.91	13.6	10.13	14.43	10.06	12.93	6.74	3.42	8.76	10.19	7.43	1	6.98	23.23	10.23	13.87	14.56	2.35	13.75	10.3	265.3	13.24	448.05	415.89	22.46	3.86	174.59	41.25	5.71	11.43	14.58	23.68	7.47	67.32	2.67	21.14	40.87	4.69	13.06	102.42	2.13	4.15	44.81	13.24	1.83	18.63	1.3	1.48	12.28
FGFR1	34.54	55.44	52.98	116.58	40.24	128.26	51.87	69.51	29.01	176.66	177.57	66.54	99.88	96.81	25.57	102.64	119.41	51.62	128.3	55.44	132.65	71.89	89.61	46.21	48.12	24.1	174.59	218.93	402.87	198.62	498.84	1212	182.74	287.85	199.82	304.62	418.84	293.55	626.88	314.9	340.5	420.1	565.11	1052.02	424.41	247.41	382.29	517.6	226.01
FGFR2	17.27	6.28	31.94	25.54	10.06	21.56	34.35	111.68	5.47	7.93	6.69	13.02	18.86	42.6	22.16	24.97	43.69	14.08	10.08	71.28	309.52	34.05	224.03	323.47	38.5	4.82	174.59	209.41	188.31	147.57	62.02	104.05	172.78	58.84	20.72	180.28	198.55	13.36	26.12	49.3	155.35	54.52	39.3	54.59	45.94	143.42	12.85	1.48	71.24
FGFR3	189.98	18.83	257.09	164.33	345.22	202.63	249.91	112.82	268.24	95.12	57.21	31.82	176.7	189.75	264.21	205.29	186.39	361.31	68.73	328.68	221.08	206.22	134.42	231.05	372.16	250.66	174.59	1212.04	448.52	479.4	67.95	388.21	322.16	385.39	876.13	443.87	198.55	749.94	199.17	614.31	261.76	299.63	252.56	88.18	236.09	212.75	109.11	87.5	162.14
FGFR4	379.95	26.15	123.09	134.35	102.72	51.74	10.1	15.95	85.94	93.99	81.73	67.99	113.84	77.45	155.12	62.88	66.98	154.85	66.9	49.9	44.22	175.95	44.81	46.21	176.46	125.33	43.65	920.13	882.2	460.25	216.19	253.31	529.3	985.46	2667.15	1717.03	935.95	1073.45	486.49	284.31	898.06	1604.06	311.4	173.45	537.77	535.12	341.97	341.11	298.48
FIGF	30.22	14.64	10.13	5.55	11.12	4.31	5.39	10.26	3.83	9.06	11.14	7.96	2.79	30.98	8.52	11.1	8.74	4.69	8.25	7.92	442.17	11.35	403.25	184.84	32.08	8.68	261.89	3.17	7.99	2.13	4.69	2.87	1.99	2.12	4.68	4.97	13.04	2.89	6.53	1.61	2.13	4.15	6.2	2.58	2.06	3.47	1.3	1.48	4.91
FLNA	194.3	339.94	203.33	636.21	270.04	776.05	256.64	312.24	366.22	1003.34	1415.37	768.84	1346.57	414.35	497.74	989.45	737.8	391.81	1958.4	613.01	44.22	520.28	179.22	231.05	214.96	340.32	174.59	1900.55	4737.38	2844.73	4017.16	8250.05	2094.79	2261.95	1736.89	3785.93	1970.15	2396.41	2907.5	1943.93	1747.17	1982.1	2278.6	4798.87	2005.94	552.45	2141.08	4582.72	1137.42
FLNC	99.31	107.73	146.46	122.14	230.33	60.36	56.58	170.93	76.09	71.34	173.11	116.45	148.07	96.81	88.64	245.05	75.72	38.71	221.77	43.56	353.74	32.16	403.25	138.63	35.29	33.74	305.53	123.74	272.76	92.26	194.45	457.1	97.1	86.41	87.55	334.45	115.07	1324.76	362.42	207.05	95.76	906.15	390.45	400.85	179.41	351.4	196.27	212.08	93.35
FLT1	34.54	160.03	144.12	347.53	166.26	327.13	181.87	200.56	58.03	616.04	251.13	271.95	206.73	182	56.25	150.73	183.48	231.1	167.71	249.48	176.87	115.41	134.42	369.68	99.46	91.59	130.94	133.26	311.56	81.63	194.45	336.55	117.01	268.76	194.47	60.92	265.8	126.01	295.48	310.07	174.5	283.01	372.07	501.63	305.56	105.29	321.15	443.44	249.35
FLT3	34.54	6.28	14.02	15.54	5.29	9.7	4.72	21.65	5.47	5.66	11.14	7.23	6.98	50.34	3.41	13.87	15.53	10.56	5.5	6.34	44.22	18.92	224.03	92.42	22.46	8.68	43.65	15.86	30.81	7.18	20.51	32.29	27.39	128.82	2.67	46	26.96	4.69	31.02	1.61	12.77	4.15	15.4	26.16	7.54	22.1	24.55	4.45	19.65
FN1	56.13	195.6	406.66	1418.99	151.96	759.88	161.67	91.16	94.16	12143.1	3652.47	996.67	1777.5	329.16	49.43	625.11	8180.87	1329.1	2915.15	517.18	176.87	446.49	134.42	92.42	121.92	152.33	43.65	564.77	3098.52	864.4	4339.35	12142.2	1441.5	1674.6	1031.17	677.61	1197.98	949.25	2394.89	2195.04	5979.95	1674.68	914.43	5819.56	2788.47	389.53	734.83	4668.74	2557.36
FOS	466.31	1100.36	577.28	3708.48	4102.97	3386.58	2845.32	2434.08	3894.9	3739.29	2194.75	1803.12	1414.31	3651.69	1961.99	1553.53	4681.17	1123.81	935.67	2271.47	265.3	1873	224.03	184.84	558.24	1396.96	130.94	29396.6	10519	12895.3	2520.89	8752.36	3682.19	4628.34	453.77	9356.04	6000.32	4533.93	2292.04	5288.9	1717.37	7773.13	9976.43	31484.2	4722.87	1997.92	7345.88	4843.75	2237.99
FOSL1	215.88	170.49	188.53	257.59	151.43	147.66	191.98	284.89	151.09	105.32	351.43	59.31	44	267.2	138.07	275.57	81.55	50.44	441.72	557.57	221.08	45.41	313.64	138.63	131.54	191.85	261.89	114.22	393.74	407.07	702.43	348.03	336.1	133.06	477.83	165.36	282.03	816.37	496.28	970.05	357.52	760.75	1079.89	1457.72	208.66	500.46	1179.73	568.02	105.64
FOXL2	51.81	8.37	7.01	7.77	6.35	5.93	6.74	11.4	2.74	2.26	10.4	7.96	4.19	27.11	15.34	4.62	5.82	5.87	5.5	3.96	221.08	15.14	268.83	369.68	9.62	5.78	87.3	9.52	5.71	2.13	1.98	12.2	1.99	22.79	2.67	4.97	10.72	4.69	1.63	5.84	2.13	4.15	1.84	2.58	1.83	3.47	1.3	1.48	2.46
FOXO4	116.58	54.39	91.93	136.57	50.83	129.34	55.24	182.33	38.87	98.52	113.68	53.52	74.03	151.02	184.1	122.99	169.89	95.02	61.4	102.96	221.08	155.14	44.81	92.42	86.62	100.27	43.65	428.34	576.34	392.18	336.76	299.23	332.12	169.1	210.51	399.11	275.07	328.21	155.09	170.03	236.22	224.85	213.96	209.63	270.83	264.74	250.91	123.1	345.16
FST	8.64	29.29	16.36	9.99	4.24	4.85	6.06	63.81	9.85	20.38	9.66	6.51	3.49	38.72	5.11	11.1	11.65	8.21	18.33	22.18	44.22	15.14	89.61	138.63	16.04	8.68	43.65	44.42	14.84	2.92	226.07	12.2	59.25	2.12	26.06	11.19	77.97	163.56	191	5.84	10.64	25.44	414.35	114.02	82.5	29.03	146.84	121.61	2.46
FUBP1	466.31	135.98	176.84	227.62	147.2	141.74	232.4	287.17	162.58	194.78	182.77	171.42	236.07	286.56	173.87	211.76	173.77	244	162.21	213.84	88.43	276.22	44.81	46.21	298.37	218.85	87.3	653.61	745.24	653.82	643.13	451.36	569.13	379.02	397.63	682.59	850.15	611.29	607.29	672.25	423.49	528.11	625.78	517.13	548.74	798.56	423.92	520.56	580.99
FUT8	69.08	50.21	69.34	86.61	289.1	160.06	203.43	336.17	184.48	182.32	175.34	116.45	94.29	162.64	175.57	99.87	158.24	105.58	159.46	201.96	88.43	113.52	89.61	92.42	105.87	167.75	43.65	583.81	480.47	704.87	963.34	692.47	529.3	304.81	493.87	652.75	448.99	518.85	875.02	657.77	529.9	1678.84	660.71	1235.49	764.48	760.43	453.84	606.58	1648.4
FZD10	43.18	10.46	4.67	5.55	1.59	1.62	1.35	3.42	2.74	6.79	11.14	4.34	4.89	11.62	1.7	2.77	1.94	2.35	5.5	7.92	132.65	1.89	44.81	46.21	54.54	1	43.65	25.38	19.4	2.92	14.58	38.03	7.47	5.83	7.35	4.97	20	4.69	22.86	31.59	12.77	4.15	24.59	67.51	5.71	3.47	34.96	34.11	1.23
FZD2	17.27	4.18	5.45	5.55	6.88	2.16	2.69	11.4	4.93	12.46	7.43	3.62	4.89	23.23	3.41	8.32	6.8	3.52	7.33	3.96	88.43	5.68	224.03	231.05	6.42	3.86	130.94	72.98	30.81	13.56	34.34	58.12	9.46	27.04	50.12	41.03	17.68	19.14	14.69	1.61	17.02	8.83	1.84	21	11.2	22.1	10.24	14.83	7.37
FZD3	112.26	46.02	203.33	163.22	135.02	38.26	181.87	164.1	46.53	181.19	58.7	62.2	87.3	108.43	138.07	181.25	73.78	97.37	107.22	68.11	176.87	90.81	224.03	184.84	96.25	92.55	218.24	218.93	222.55	126.3	139.1	58.12	71.2	80.05	52.79	140.5	112.75	339.76	83.26	57.35	246.86	224.85	28.27	31.33	55.08	94.89	77.89	93.43	168.28
FZD7	401.54	25.1	45.18	202.08	84.19	90.54	24.25	19.37	85.4	103.05	81.73	29.65	105.46	255.58	32.39	74.9	124.26	140.77	101.72	209.88	132.65	175.95	313.64	138.63	227.79	285.37	87.3	158.64	380.04	453.87	382.22	853.21	160.83	472.32	400.31	563.23	534.78	357.1	302.01	92.76	189.4	511.49	158.8	276.81	298.25	444.99	167.65	167.59	319.36
FZD8	17.27	19.87	47.52	64.4	43.42	50.12	24.92	37.61	39.96	56.62	50.52	47.01	90.1	104.56	23.86	60.11	69.9	37.54	92.56	17.42	176.87	56.76	179.22	138.63	57.75	10.6	130.94	184.03	181.46	94.39	113.41	517.38	128.96	141.54	100.91	289.7	101.16	65.35	199.17	104.03	172.38	108.53	111	124.36	111.76	98.36	83.09	120.13	66.33
FZD9	17.27	3.14	4.67	13.32	3.71	1.08	4.72	5.7	2.19	7.93	1	2.89	2.79	7.74	8.52	2.77	4.85	3.52	5.5	2.38	221.08	13.24	179.22	46.21	16.04	2.89	130.94	34.9	12.55	5.05	1.98	29.42	17.43	27.04	2.67	11.19	3.77	10.47	1.63	1.61	2.13	4.15	1.84	2.58	1.83	11.7	1.3	1.48	1.23
GADD45A	254.74	184.09	197.88	441.91	166.79	329.82	452.67	458.1	179.01	249.14	228.84	180.82	208.83	290.43	127.84	263.55	232.02	150.15	255.68	332.64	176.87	259.19	134.42	231.05	285.54	193.78	130.94	520.35	679.05	641.06	411.87	1263.66	473.53	425.67	250.61	443.87	432.76	810.6	489.75	831.62	391.57	1047.39	563.27	829.8	451.83	677.24	360.18	471.62	316.91
GADD45B	1157.14	199.78	275	675.08	120.19	229.58	136.07	286.03	107.84	463.17	188.72	109.21	172.51	1401.82	240.35	166.45	466.95	192.39	274.01	129.1	132.65	476.76	44.81	138.63	417.08	190.89	87.3	1278.67	822.85	260.3	583.83	2971.51	292.28	273	330.8	553.28	295.94	1258.32	373.84	583.72	344.75	2156.58	587.17	793.62	1082.62	656.44	513.68	777.14	283.74
GADD45G	276.33	56.48	105.17	165.44	28.59	27.48	85.55	105.98	35.58	92.86	34.92	24.59	20.95	224.6	69.89	24.97	63.1	25.81	21.08	22.18	176.87	122.97	134.42	184.84	118.71	52.06	87.3	158.64	67.33	47.59	44.23	106.92	77.18	75.8	34.08	26.11	26.96	59.58	40.81	62.18	38.31	112.68	17.24	31.33	51.42	56.76	10.24	22.25	42.99
GAS1	4.32	6.28	7.79	18.88	5.82	7.01	2.69	15.95	9.85	33.97	40.12	15.19	16.76	30.98	1.7	15.72	25.24	3.52	103.56	9.5	397.95	22.7	179.22	46.21	6.42	4.82	174.59	3.17	521.56	26.32	401.99	551.82	23.4	27.04	39.43	41.03	66.38	238.67	145.29	38.03	38.31	54.52	39.3	437.02	181.24	39.43	21.95	158.69	13.51
GATA1	25.91	5.23	2.34	4.44	1.59	2.16	6.06	7.98	3.28	7.93	4.46	2.89	4.89	30.98	5.11	9.25	3.88	1.17	9.16	3.96	221.08	7.57	134.42	138.63	12.83	7.71	261.89	3.17	12.55	2.13	1.98	2.87	1.99	2.12	2.67	4.97	2.32	2.89	3.27	1.61	2.13	4.15	1.84	2.58	1.83	3.47	1.3	1.48	2.46
GATA2	47.49	30.33	28.82	33.31	15.36	11.86	12.8	26.21	33.94	21.52	17.09	9.4	17.46	131.66	37.5	23.12	13.59	11.73	11	57.82	221.08	52.97	268.83	277.26	57.75	7.71	305.53	50.77	67.33	32.7	20.51	12.2	37.34	67.32	23.39	80.82	75.65	82.68	63.67	28.37	2.13	79.45	39.3	103.68	29.48	53.3	31.06	34.11	88.44
GATA3	8.64	1.05	1	2.22	1	1	1	2.28	1	1.13	1.49	1.45	4.89	27.11	1.7	2.77	1	1.17	3.67	1	44.22	1.89	44.81	46.21	3.21	3.86	43.65	3.17	2.28	2.13	4.69	2.87	1.99	2.12	4.68	4.97	2.32	2.89	3.27	1.61	2.13	4.15	1.84	2.58	1.83	3.47	1.3	1.48	1.23
GDF6	8.64	6.28	3.9	4.44	1.59	2.69	2.02	3.42	1.64	4.53	2.97	3.62	4.19	30.98	5.11	4.62	1.94	1.17	10.08	1.58	132.65	9.46	179.22	231.05	12.83	3.86	87.3	3.17	3.42	2.13	18.53	29.42	1.99	3.71	2.67	4.97	2.32	2.89	4.9	1.61	2.13	4.15	1.84	2.58	1.83	3.47	1.3	1.48	1.23
GHR	4.32	4.18	5.45	54.41	2.12	7.01	8.08	9.12	1.64	5.66	5.2	5.06	10.48	19.36	1.7	12.02	11.65	8.21	9.16	3.17	44.22	13.24	44.81	46.21	9.62	3.86	43.65	114.22	55.92	19.94	44.23	95.44	33.36	20.67	7.35	21.14	15.36	19.14	17.96	5.84	6.38	4.15	8.04	2.91	20.34	15.17	1.3	14.83	4.91
GLI1	47.49	11.51	17.14	36.64	9.53	35.57	11.45	21.65	13.69	60.02	39.38	32.55	51.68	73.58	22.16	36.99	66.98	18.77	46.74	19.01	663.25	32.16	358.44	415.89	22.46	7.71	567.42	72.98	106.14	88.01	109.45	304.97	55.27	111.85	114.28	90.76	84.93	71.13	173.05	70.22	55.33	50.37	68.71	106.27	77.02	46.36	80.49	94.92	51.59
GLI3	38.86	12.55	17.14	23.32	11.65	29.1	12.12	11.4	11.5	47.56	66.12	37.61	39.81	34.85	11.93	61.03	32.04	12.9	62.32	16.63	176.87	34.05	268.83	415.89	19.25	12.53	392.83	38.07	140.38	73.12	145.03	230.34	39.34	27.04	71.51	41.03	54.78	56.69	124.07	47.69	63.84	42.06	42.98	157.95	135.53	15.17	71.39	154.24	47.9
GNA11	1200.31	519.85	827.35	670.63	519.42	698.44	704.59	970.9	800.88	351.05	479.96	432.52	323.37	1126.88	1302.31	867.39	1043.6	762.5	372.98	656.57	88.43	677.31	134.42	231.05	744.33	593.88	218.24	2094.09	1402.61	1311.09	1467.37	1123.02	1997.19	688.61	1397.4	2159.66	1302.32	1001.24	1139.49	2027.63	1225.78	2692.48	1642.48	1424.12	1589.07	1828.07	1114.69	1107.86	991.25
GNAQ	142.48	237.43	202.55	199.86	275.33	263.53	448.62	288.31	276.99	209.5	169.4	172.14	228.39	313.67	560.81	269.09	331.04	217.02	168.62	281.16	88.43	215.68	179.22	231.05	234.21	213.06	130.94	2068.71	1162.95	1217.5	1186.69	1877.91	1541.09	1129.65	1603.23	2686.83	1093.63	848.15	1191.73	1197.02	1036.38	1932.25	1032.09	1333.68	1214.26	1186.79	762.15	765.27	1103.03
GNAS	880.8	1665.18	1542.52	1997.47	1201.4	632.15	720.09	1520.16	901.05	1019.19	1121.89	697.23	1619.65	805.46	995.48	1729.23	2584.25	2977.28	2527.5	1342.45	265.3	1799.22	179.22	138.63	1167.82	2842.13	174.59	5739.72	4034.36	6622.47	6274.42	4372.23	4640.2	6208.05	5989.89	5471.88	4766.69	5466.92	6182.31	4131.52	5988.46	13277.5	4747.72	6080.55	5933.24	3211.15	5289.2	4685.06	3993.26
GNG12	1886.82	752.05	676.22	1243.56	1016.61	1441.61	1188.25	520.77	1550.29	757.6	780.87	1377.11	1132.15	1363.09	1275.04	1384.31	1638.7	1427.64	886.18	1463.63	176.87	734.06	224.03	138.63	1039.49	1309.23	261.89	1066.08	857.09	694.23	941.6	959.41	704.57	588.95	801.28	702.48	731.89	692.17	1172.14	1512.52	1083.2	1545.9	1767.49	1375.03	1168.55	954.55	786.87	1334.77	1085.83
GNG4	397.23	35.56	170.61	212.07	114.9	66.83	131.35	64.95	4.93	7.93	271.93	159.84	496.58	92.94	20.46	13.87	197.07	151.33	491.2	30.89	221.08	130.54	224.03	600.73	141.17	77.13	87.3	15.86	311.56	32.7	170.73	158.59	608.97	928.21	119.62	6.22	495.36	845.26	104.48	577.28	717.17	4.67	451.12	121.77	162.95	3.47	206.68	1.48	138.8
GNG7	47.49	7.32	13.24	12.21	8.47	8.08	5.39	7.98	9.31	21.52	11.14	7.23	10.48	77.45	6.82	15.72	12.62	10.56	10.08	11.09	176.87	28.38	313.64	277.26	28.87	3.86	87.3	69.8	30.81	49.72	32.37	63.86	53.28	39.76	12.7	105.68	22.32	19.14	37.55	1.61	29.79	37.91	52.17	26.16	31.31	126.09	92.2	17.8	49.13
GNGT1	8.64	14.64	9.35	8.88	6.88	6.47	7.41	11.4	3.83	9.06	5.94	2.17	4.19	34.85	1.7	3.7	1.94	8.21	6.41	5.54	132.65	5.68	179.22	277.26	38.5	8.68	87.3	3.17	2.28	2.13	8.65	12.2	3.49	7.95	2.67	4.97	8.41	4.69	1.63	1.61	2.13	4.15	2.53	2.91	1.83	3.47	2.44	4.45	6.14
GPC4	211.57	137.02	381.73	178.76	291.75	276.47	114.51	290.59	176.27	254.8	300.9	174.31	724.97	42.6	402.28	70.28	265.03	209.98	63.23	64.15	309.52	141.89	268.83	231.05	189.29	170.64	349.18	301.42	407.43	181.6	137.13	462.84	228.55	264.52	1025.83	329.48	226.38	192.45	355.89	256.95	793.78	249.77	162.48	263.89	323.85	133.02	230.09	477.55	475.36
GRB2	759.91	760.42	829.69	951.55	830.23	652.09	819.11	717.92	851.24	768.92	925	768.84	873.03	840.32	767.07	647.3	707.71	700.33	753.3	663.7	176.87	688.66	44.81	184.84	1049.12	798.27	87.3	1173.96	1188.05	934.6	2111.73	1473.2	1116.85	847.64	1571.15	702.48	1283.77	1578.95	1497.01	1055.37	1559.89	2007.02	2416.49	1878.91	1620.15	1256.12	2197.02	1487.53	1487.49
GRIA3	51.81	7.32	18.7	17.77	3.71	7.01	7.41	30.77	10.95	21.52	26	11.57	11.17	65.83	15.34	21.27	17.47	3.52	13.75	13.46	176.87	20.81	224.03	231.05	48.12	8.68	130.94	3.17	33.1	11.43	14.58	66.74	1.99	7.95	4.68	4.97	8.41	24.91	6.53	2.62	2.13	4.15	33.78	21	9.37	4.77	16.75	19.28	1.23
GRIN1	17.27	3.14	3.12	4.44	6.35	2.69	1.35	10.26	6.02	2.26	10.4	6.51	1	58.09	11.93	4.62	7.77	1.17	10.08	5.54	132.65	5.68	44.81	231.05	25.67	2.89	87.3	3.17	2.28	2.13	2.72	2.87	1.99	10.07	2.67	4.97	2.32	2.89	1.63	1.61	2.13	4.15	1.84	2.58	1.83	3.47	2.44	1.48	3.68
GRIN2A	25.91	6.28	6.23	6.66	2.65	1.62	2.69	6.84	3.28	3.4	4.46	2.89	4.89	34.85	15.34	5.55	2.91	1.17	4.58	7.92	88.43	11.35	179.22	462.1	22.46	7.71	87.3	6.35	5.71	2.92	2.72	49.51	7.47	2.12	2.67	6.22	2.32	2.89	1.63	1.61	2.13	4.15	2.53	2.58	1.83	3.47	1.3	1.48	1.23
GRIN2B	34.54	13.6	24.15	37.75	56.13	8.62	31.66	2.28	21.35	45.3	38.63	15.91	33.52	30.98	39.21	1	48.54	41.06	20.16	1	44.22	37.84	44.81	138.63	32.08	72.31	43.65	88.84	33.1	102.9	2.72	46.64	25.39	84.29	170.41	165.36	203.19	152.01	53.87	42.86	238.35	150.07	9.88	10.66	252.54	167.69	57.08	157.21	210.04
GSK3B	444.72	482.19	515.73	489.65	637.5	761.5	734.91	621.06	641.03	490.34	476.99	773.18	514.04	302.05	748.32	442.94	509.67	701.5	420.64	649.44	221.08	548.66	179.22	277.26	606.37	507.11	87.3	644.09	473.62	428.35	392.11	531.73	473.53	387.51	550	563.23	377.1	409.09	457.1	480.7	395.83	644.43	443.77	473.2	457.32	420.73	332.86	545.77	426.23
GTF2H3	116.58	177.81	150.36	121.03	212.32	130.96	170.42	91.16	268.78	159.67	213.23	167.8	247.24	73.58	153.41	169.22	116.5	160.71	190.62	293.04	265.3	168.38	179.22	415.89	150.79	236.2	174.59	352.19	462.21	481.52	617.44	319.32	389.88	353.58	536.64	289.7	282.03	550.63	333.03	308.46	280.91	253.93	327.94	240.64	276.31	198.88	245.7	461.24	334.1
GZMB	25.91	278.23	271.11	287.57	66.71	78.68	71.4	33.05	16.97	171	190.94	103.43	23.75	131.66	20.46	123.91	90.28	329.64	160.37	26.93	88.43	121.08	134.42	138.63	308	60.74	218.24	295.08	158.64	62.48	771.61	276.27	85.15	1345.93	304.07	41.03	54.78	241.55	65.3	124.95	80.87	120.99	131.22	173.45	331.16	81.03	215.78	419.71	49.13
H2AFX	215.88	259.4	136.33	103.26	215.5	290.48	250.58	118.51	284.11	172.13	214.72	284.25	156.45	77.45	206.26	145.18	113.58	253.39	183.28	297	132.65	143.79	179.22	462.1	131.54	263.2	305.53	955.03	754.37	1038.82	647.08	480.06	1561.01	574.1	1191.56	1110.29	956.82	463.97	661.17	680.3	723.55	594.58	465.83	429.27	437.21	247.41	416.12	490.9	304.62
H3F3A	9503.19	6910.71	3952.12	8669.4	6713.85	5404.3	3603.81	7565.48	5408.51	2841.28	2963.73	3565.01	5420.49	8685.84	11541.8	4620.83	8289.6	5759.83	3794	4856.58	176.87	6269.82	89.61	138.63	9326.54	6016.88	43.65	11879.2	9156.34	6858.58	10514.2	6946.92	8753.1	6892.94	14792.6	11708.4	8495.4	11766.8	8831.87	10691.1	12947.3	17489.9	11316.7	9039.27	11795	7207.86	10637.1	9086.85	11142.1
H3F3C	820.36	2332.51	1892.31	2753.6	2991.58	2522.69	2431.73	1749.21	4048.72	2071.22	2951.84	2788.94	2724.56	1196.58	2258.59	2253.54	2228.94	2472.86	2763.94	2238.21	132.65	1685.7	89.61	415.89	2435.1	1957.1	130.94	3490.15	3052.87	2663.93	4206.91	5118.52	4068.58	2244.99	2565.57	1796.61	3892.48	4502.15	4344.1	2760.05	3430.49	4782.07	6292.06	4452.61	3163.28	1838.47	4494.36	3609.82	4229.09
HDAC1	423.13	1006.22	702.7	846.07	661.85	725.93	570.55	1059.78	1326.95	477.89	685.02	1152.9	1162.18	697.04	1203.44	1019.97	972.73	1344.35	621.34	1470.75	221.08	771.9	313.64	138.63	1158.2	1145.34	130.94	2560.5	2582.67	2546.94	2364.74	2357.26	2995.04	3356.09	2701.9	3074.75	2733.06	2214.43	2776.9	2718.2	2917.62	2829.57	3328.39	2243.26	2218.02	2358.42	1762.52	2770.4	2520.51
HDAC10	828.99	327.39	451.07	488.54	235.62	163.29	404.17	484.31	117.15	303.49	313.54	136.7	132.7	538.27	412.51	286.66	392.2	292.1	223.61	189.29	132.65	368.92	313.64	138.63	510.12	307.54	174.59	669.47	644.81	438.98	500.82	405.43	459.59	815.83	830.68	657.72	442.03	440.86	328.13	256.95	508.62	831.37	355.52	354.34	446.35	1089.74	477.26	412.3	393.06
HDAC11	509.48	152.71	318.63	354.19	147.2	266.23	230.37	202.84	167.51	160.81	179.06	158.4	199.75	410.48	281.26	222.86	343.66	371.87	112.72	110.09	3448.92	295.14	2374.68	2818.79	420.29	210.17	2095.08	371.23	354.93	236.91	182.59	247.57	272.37	315.41	312.09	433.92	135.94	256	210.59	273.05	317.09	303.78	162.48	147.61	239.74	209.28	178.06	172.04	230.92
HDAC2	155.44	1169.39	537.54	512.97	1058.44	512.51	716.05	250.7	1051.59	866.31	766.75	1328.65	1408.73	232.35	438.08	664.87	880.51	1806.55	1052.97	1416.11	265.3	437.03	448.05	231.05	648.08	1057.6	174.59	1605.47	1491.63	1740.77	1615.61	1625.32	2046.99	1547.37	1584.52	1896.07	912.76	1105.23	2123.89	2066.26	2562.23	1737	1809.78	1597.25	1671.35	1266.52	1901.72	2515.31	1984.96
HDAC4	25.91	158.99	101.28	62.18	117.02	115.87	70.06	119.65	128.64	83.8	57.95	101.98	134.1	65.83	86.93	109.12	163.09	146.64	163.12	114.05	397.95	98.38	179.22	184.84	102.67	83.88	174.59	263.35	272.76	279.45	255.72	385.34	254.44	300.57	309.42	399.11	277.39	204	313.44	273.05	285.16	328.71	202.93	199.29	281.8	271.68	262.61	299.58	264.09
HDAC5	850.58	174.68	377.84	811.65	178.97	245.21	229.7	395.42	124.26	331.8	260.78	159.84	226.99	805.46	325.58	282.96	443.65	297.96	252.93	541.73	2078.19	512.71	1747.41	2125.64	465.2	156.18	1658.61	558.42	633.4	532.57	473.15	910.61	501.41	582.58	381.59	553.28	411.89	622.84	385.27	248.9	436.26	681.82	504.44	584.31	450	621.78	429.13	330.73	369.72
HDAC6	146.8	85.77	156.59	114.36	108.54	168.14	121.25	131.05	117.7	173.26	82.47	107.04	104.76	112.3	172.16	104.49	113.58	82.12	103.56	121.97	221.08	92.7	179.22	369.68	64.17	129.19	305.53	241.14	421.13	230.52	311.07	304.97	194.69	145.78	298.73	289.7	231.02	313.77	225.29	215.1	248.99	179.15	236.02	238.05	279.97	202.35	261.31	175	493.78
HELLS	189.98	243.71	185.41	169.88	151.96	102.93	171.77	226.77	66.79	178.92	254.84	178.65	224.2	151.02	255.69	188.64	156.3	272.16	184.2	538.56	221.08	128.65	89.61	46.21	166.83	225.6	218.24	279.21	494.17	292.21	524.54	193.03	441.66	183.95	560.7	274.78	428.12	250.22	315.07	302.02	263.88	224.85	175.35	132.11	312.88	323.67	198.87	301.07	343.93
HES1	492.21	384.92	402.77	552.94	486.07	559.94	699.21	815.92	636.1	435.99	367.03	405.03	650.93	422.09	688.66	488.25	987.3	541.96	387.65	426.89	265.3	438.93	179.22	92.42	452.37	390.46	174.59	2731.84	679.05	862.27	575.93	747	1116.85	1778.5	622.18	2597.31	1381.17	842.37	697.08	921.76	1049.15	2779.72	975.1	961.58	940	1384.38	755.65	772.69	691.54
HES5	25.91	30.33	16.36	27.76	50.83	2.69	61.3	6.84	64.6	11.32	8.92	5.06	8.38	38.72	56.25	49.01	18.45	49.27	6.41	19.8	221.08	11.35	179.22	277.26	32.08	106.05	174.59	136.43	17.12	79.5	22.48	12.2	41.33	31.28	10.02	135.52	38.55	16.25	4.9	18.71	38.31	79.45	31.94	2.58	22.17	101.82	6.34	4.45	18.42
HGF	82.04	151.67	107.51	210.96	97.95	212.87	47.83	104.84	30.11	297.83	176.09	117.17	64.26	174.26	22.16	64.73	37.86	68.04	649.75	99	442.17	45.41	448.05	184.84	77	51.1	218.24	152.3	430.26	139.06	178.63	393.95	278.34	124.57	218.53	110.66	534.78	232.89	755.85	314.9	223.45	183.31	932.81	687.68	329.33	119.16	708.81	748.96	296.02
HHEX	25.91	82.63	69.34	124.36	61.42	57.13	26.94	120.79	42.15	117.77	69.1	65.82	62.86	166.51	39.21	116.51	112.61	68.04	166.79	300.96	309.52	293.25	224.03	323.47	115.5	33.74	218.24	174.51	322.98	130.55	320.95	147.1	166.81	379.02	92.89	170.34	207.83	85.57	403.23	248.9	242.6	187.46	276.47	669.59	259.86	295.94	622.96	183.9	308.31
HHIP	30.22	2.09	14.8	5.55	6.35	14.55	11.45	14.81	7.12	7.93	28.23	7.23	25.84	27.11	6.82	27.74	34.95	15.25	24.74	9.5	88.43	9.46	44.81	92.42	3.21	1	87.3	22.21	28.53	34.83	50.16	55.25	57.26	18.55	2.67	60.92	22.32	2.89	31.02	1.61	8.51	29.6	42.98	33.92	67.88	4.77	14.15	4.45	12.28
HIST1H3B	5138.02	4246.63	3899.15	5883.6	6076.35	5479.21	5370.01	5919.97	3208.98	3929.54	3847.12	4573.98	3840.65	2881.08	4587.07	2880.5	2991.98	6578.65	2412.95	6558.59	265.3	4135.74	44.81	138.63	4828.5	5535.8	130.94	1852.95	2117.04	1874.78	3355.01	881.91	3803.68	678	4434.11	2701.75	2083.78	2858.57	3105.03	3439.35	3590.1	5488.29	2442.23	1643.77	4068.32	1159.06	2965.83	4897.14	3176.43
HIST1H3G	1878.19	127.61	864.75	240.94	2241.3	1638.32	1636.87	2018.14	1320.93	960.3	1849.26	763.05	1899.72	855.81	2458.03	1364.89	1159.13	131.39	1813.6	2006.94	265.3	542.98	134.42	184.84	1924.98	2885.52	130.94	4197.7	3434.06	2827.72	4351.21	1361.25	1098.93	854	5495.35	4904.92	2417.69	3433.39	2651.19	3040.14	372.42	6053.27	2725.36	801.37	3413.77	1627.02	2147.58	3814.49	1128.82
HIST1H3H	5759.77	6500.69	4594.06	9117.97	6594.72	5750.83	5037.92	4471.6	4281.92	3000.95	6470.57	8266.28	5660.05	2482.22	5773.46	3304.95	4364.69	11294.4	5962.26	6108.74	265.3	5622.79	224.03	369.68	4658.46	7691.5	130.94	6612.25	6090.91	5263.25	7875.46	3746.5	8659.49	2577.9	8291.48	7948.59	3120.3	5449.59	7336.49	9002.5	8976.31	14482.2	6709.4	3400.91	8761.71	2763.99	6445.67	9923.3	6917.88
HMGA1	297.92	447.67	485.35	396.39	488.18	430.06	456.71	194.86	647.05	287.64	450.24	454.94	314.99	360.14	175.57	579.8	321.33	640.5	433.47	578.96	309.52	323.52	448.05	323.47	407.45	809.83	305.53	1183.48	1379.79	2364.01	3022.94	1524.86	2180.43	1844.23	3776.51	5093.91	1645.51	2269.31	2670.78	1794.22	2681.4	5920.33	2960.69	3263.96	3391.83	1415.57	2915.1	3817.45	1217.26
HMGA2	30.22	7.32	23.37	29.98	24.36	11.32	17.51	11.4	10.4	23.78	23.03	9.4	36.32	46.47	28.98	29.59	12.62	19.94	68.73	11.09	353.74	24.59	358.44	415.89	44.92	8.68	261.89	82.49	46.79	32.7	121.31	109.79	23.4	44	149.03	55.95	22.32	273.33	68.57	67	38.31	4.15	37.46	152.78	64.22	53.3	11.55	77.12	25.79
HNF1A	267.7	109.83	227.48	165.44	119.66	82.45	123.27	162.96	97.99	83.8	121.85	80.28	111.05	166.51	233.53	111.89	141.74	165.4	88.89	102.17	176.87	255.41	268.83	277.26	179.67	121.48	218.24	510.83	336.67	441.11	253.74	207.38	385.9	576.22	501.89	523.44	323.77	891.48	257.94	332.61	234.09	449.18	333.46	201.88	289.11	403.4	179.36	252.12	224.78
HOXA10	362.68	330.53	242.28	371.96	25.42	205.33	86.9	219.93	224.44	104.18	60.92	171.42	110.35	131.66	429.56	156.28	271.82	197.08	194.28	224.14	663.25	291.36	537.66	646.93	150.79	148.47	611.07	1123.19	202	364.53	188.52	500.16	843.99	355.7	453.77	931.25	381.74	307.99	497.91	448.51	485.21	523.96	256.24	258.73	627.35	496.99	271.72	338.14	289.88
HOXA11	38.86	40.79	24.93	33.31	4.24	42.04	14.82	36.47	24.63	18.12	13.37	41.95	39.11	38.72	39.21	13.87	39.8	28.15	32.99	18.22	221.08	35.95	134.42	184.84	48.12	8.68	87.3	85.67	28.53	34.83	10.62	92.57	97.1	27.04	132.99	75.84	29.28	59.58	91.42	71.83	59.59	62.83	54.01	36.5	55.08	11.7	38.86	62.29	25.79
HOXA9	703.78	746.82	687.12	701.72	41.3	452.15	46.48	392.01	653.62	240.08	86.93	368.87	275.88	96.81	426.15	137.78	737.8	477.44	300.59	272.45	265.3	423.79	89.61	231.05	205.33	406.85	218.24	1653.06	147.22	572.99	233.98	738.39	885.82	627.11	1536.4	1473.34	801.45	1082.12	781.97	770.45	734.19	1163.71	561.43	517.13	1382.47	327.14	469.45	842.39	491.33
HPGD	12.95	5.23	17.92	8.88	5.82	5.93	7.41	31.91	10.4	10.19	12.63	7.23	14.67	30.98	10.23	38.84	21.36	7.04	17.41	8.71	309.52	9.46	313.64	415.89	44.92	15.43	87.3	31.73	5.71	26.32	4.69	2.87	1.99	2.12	2.67	4.97	3.77	2.89	1.63	1.61	2.13	4.15	1.84	2.58	5.71	3.47	1.3	1.48	1.23
HRAS	86.35	59.62	50.64	86.61	48.18	54.97	64.67	59.26	47.08	57.75	63.15	81.01	58.67	77.45	40.91	68.43	45.63	76.25	64.15	34.85	88.43	56.76	89.61	92.42	67.37	79.06	43.65	320.46	199.72	198.62	285.37	319.32	365.98	275.12	328.13	249.91	203.19	198.23	310.18	208.66	368.16	191.62	153.29	191.54	197.69	313.27	191.07	271.4	104.41
HSP90B1	2137.25	900.58	911.49	1129.2	668.74	573.41	1222.6	1328.72	650.88	968.23	870.77	930.13	586.68	1274.03	935.82	924.72	623.25	773.06	806.45	538.56	176.87	1114.34	313.64	184.84	1495.07	984.33	261.89	3131.62	2797.23	2346.99	3153.39	3468.08	2082.84	2020.23	2752.69	2826.08	2285.52	3332.29	3522.95	4266.74	2911.24	2090.11	3311.84	3760.09	3433.88	2458.95	2682.24	3482.28	3704.6
HSPA1A	2642.41	616.08	325.64	998.18	388.64	494.73	476.24	2324.68	72.26	642.09	278.62	141.76	605.54	3063.09	121.03	449.41	1841.59	208.81	270.35	217.01	221.08	1091.64	268.83	184.84	2098.23	186.07	87.3	8370.02	1564.67	1126.04	1334.94	18172.8	2696.29	707.69	771.88	3293.57	1538.85	4528.15	2608.75	6045.46	1225.78	32835.8	2782.35	3682.57	4276.75	4691.28	1161.52	3780.38	669.43
HSPA2	155.44	47.07	59.99	117.69	74.13	38.8	114.51	1180.57	113.86	99.65	49.04	84.62	53.78	139.41	80.12	115.59	102.9	61	68.73	147.31	221.08	107.84	89.61	184.84	73.79	55.92	87.3	155.47	318.41	136.93	241.88	391.08	130.96	54.6	103.59	165.36	152.17	198.23	290.59	416.31	153.22	382.71	258.08	927.99	471.94	663.37	233.99	419.71	265.32
HSPA6	146.8	69.03	83.36	56.63	35.48	30.18	28.29	95.72	25.73	103.05	110.7	43.4	30.73	174.26	40.91	86	111.64	43.4	76.06	62.57	176.87	115.41	179.22	369.68	224.58	17.35	43.65	215.75	357.21	134.81	528.49	1240.7	176.76	118.21	215.86	155.42	131.3	524.63	362.42	424.36	180.89	1109.71	412.52	473.2	777.28	341	301.64	364.84	196.53
HSPB1	2154.52	725.9	391.86	3328.75	937.72	1303.11	1832.22	915.06	902.7	874.24	543.11	441.92	883.51	2470.61	4822.3	915.47	1580.45	633.46	1147.36	540.15	265.3	1653.54	224.03	323.47	2162.4	609.3	174.59	631.4	701.88	266.69	538.37	850.34	312.2	548.66	443.08	876.55	330.73	666.17	524.03	1865.05	253.24	1815.93	622.1	889.23	554.22	1138.27	340.67	511.66	246.89
IBSP	21.59	6.28	6.23	3.33	5.82	7.54	2.02	1.14	11.5	12.46	36.41	9.4	7.68	100.68	6.82	2.77	4.85	1.17	26.58	5.54	132.65	7.57	179.22	46.21	41.71	10.6	87.3	3.17	2.28	5.05	8.65	29.42	7.47	2.12	4.68	4.97	2.32	2.89	4.9	28.37	2.13	12.98	2.53	139.86	5.71	11.7	1.3	31.14	9.83
ID1	4257.22	1822.08	2303.65	1664.37	1315.77	247.36	385.98	658.66	1713.97	1438.19	889.34	129.47	739.63	6017.74	1927.9	1616.41	1034.87	2004.8	921.01	533.02	44.22	1101.1	44.81	46.21	4321.58	1943.6	43.65	4238.95	1635.43	5986.46	1981.28	873.3	2469.23	2868.39	3487.81	1165	3999.15	5042.31	1563.94	197.39	942.75	2343.52	2767.64	1116.62	1078.96	1814.21	2063.03	250.64	1639.8
ID2	297.92	456.04	261.76	444.13	566.02	371.32	179.85	184.61	930.07	643.22	396.01	188.05	424.64	433.71	646.04	594.6	692.18	687.43	498.54	315.22	353.74	259.19	224.03	184.84	513.33	870.57	130.94	1148.58	523.84	1302.58	1204.48	1255.05	1489.31	542.3	1245.03	1214.73	922.03	576.62	1193.36	675.47	1244.94	1379.73	1175.5	948.66	1111.87	788.16	733.53	833.49	1385.54
ID4	34.54	17.78	26.49	59.96	43.42	39.34	11.45	25.07	21.9	44.16	25.26	52.8	50.99	38.72	8.52	49.93	44.66	26.98	78.81	39.6	442.17	34.05	224.03	184.84	35.29	205.35	87.3	47.59	112.98	107.15	81.78	184.42	57.26	31.28	28.74	105.68	91.88	36.47	106.11	62.18	42.56	75.3	41.14	126.94	29.48	11.7	60.98	84.54	183.02
IDH1	215.88	281.37	260.98	168.77	464.89	284.01	524.07	315.66	404	195.91	218.43	278.46	373.66	174.26	274.44	245.98	246.58	391.81	183.28	255.82	309.52	172.16	224.03	277.26	285.54	510.97	174.59	939.17	713.29	583.62	326.88	356.64	616.93	470.2	424.36	632.85	590.44	530.41	661.17	646.5	674.61	594.58	386.78	341.42	658.44	576.72	288.63	259.54	841.4
IDH2	2033.62	1038.65	1160.01	1456.74	1224.17	1632.39	715.37	2742.9	808.54	1016.93	525.28	614.06	2612.12	693.16	1119.92	679.67	737.8	1637.62	582.85	1435.91	265.3	1186.23	134.42	184.84	1498.28	1952.28	43.65	1703.83	1507.61	2440.58	1670.96	2451.98	2232.22	2690.28	2953.18	3089.67	980	3268.74	2270.82	2768.1	6756.71	4001.07	2102.1	1354.36	2400.86	1592.36	1009.32	2979.51	2822.67
IFNA17	25.91	4.18	4.67	7.77	7.94	2.16	3.37	6.84	4.93	3.4	6.69	3.62	4.19	73.58	17.05	3.7	7.77	1.17	5.5	4.75	265.3	13.24	134.42	231.05	28.87	7.71	174.59	50.77	39.94	19.94	46.2	63.86	23.4	16.43	42.1	46	20	50.91	42.45	36.42	44.69	33.75	54.01	36.5	38.62	4.77	33.66	37.08	27.02
IFNA2	21.59	5.23	1.56	2.22	1.06	4.85	2.69	6.84	5.47	5.66	9.66	1.45	3.49	73.58	3.41	4.62	19.42	2.35	3.67	1.58	309.52	3.78	313.64	138.63	22.46	1	130.94	9.52	3.42	2.13	1.98	2.87	1.99	33.4	2.67	11.19	2.32	2.89	1.63	1.61	2.13	4.15	1.84	2.58	1.83	3.47	1.3	1.48	1.23
IFNA7	8.64	3.14	2.34	2.22	1.59	1.62	1.35	2.28	1	1.13	2.23	2.17	1	19.36	1.7	1	1.94	1.17	1	1	44.22	7.57	89.61	46.21	16.04	1.93	87.3	3.17	2.28	2.13	1.98	23.68	1.99	7.95	2.67	4.97	2.32	2.89	1.63	1.61	2.13	4.15	1.84	2.58	1.83	3.47	1.3	1.48	1.23
IFNG	21.59	9.41	5.45	9.99	7.41	7.54	10.78	6.84	3.28	13.59	14.12	13.02	3.49	30.98	5.11	14.8	5.82	8.21	19.24	3.96	397.95	11.35	179.22	46.21	25.67	17.35	130.94	15.86	5.71	7.18	107.48	17.94	9.46	2.12	47.45	16.16	2.32	4.69	19.59	5.84	8.51	4.15	13.56	8.08	25.83	8.23	20.65	103.82	17.2
IGF1	17.27	13.6	46.74	25.54	19.06	21.56	20.88	13.67	15.88	22.65	18.57	16.64	18.86	73.58	17.05	25.89	49.51	4.69	18.33	11.09	442.17	26.49	224.03	277.26	32.08	15.43	261.89	57.11	55.92	49.72	95.62	9.33	35.35	44	28.74	170.34	68.7	48.02	78.36	13.88	27.67	37.91	72.39	54.59	168.44	42.9	96.1	20.76	72.47
IGF1R	2417.89	372.36	636.48	1376.8	425.18	310.42	291	291.73	374.44	1112.05	990.39	371.04	861.16	1305.01	553.99	833.17	1296.01	762.5	931.09	872	221.08	1761.38	313.64	46.21	721.87	887.93	174.59	1462.69	1288.48	1664.19	1141.23	1602.36	1108.89	1700.04	1886.58	2075.11	1218.85	1899.58	1524.76	1630.03	2038.72	2738.17	1791.4	2142.49	1927.32	4192.13	923.46	1257.65	1036.7
IGFBP3	138.17	170.49	269.55	843.85	345.75	1544.01	374.53	646.13	249.08	3321.43	1812.12	1004.63	2348.11	1134.62	421.04	918.25	817.41	579.5	1683.47	523.52	309.52	677.31	403.25	323.47	385	311.4	130.94	2249.56	3155.59	621.91	2151.27	6326.93	1487.31	2274.68	1525.71	2676.88	2334.21	718.16	3062.58	1874.71	1832.29	1874.09	2420.17	1984.86	1883.44	1467.57	1468.53	1930.97	744.36
IKBKB	582.89	215.47	320.19	347.53	116.49	116.95	243.85	419.35	80.47	252.53	225.86	86.07	138.29	898.4	352.85	185.87	195.13	191.21	141.13	260.57	88.43	331.09	89.61	138.63	545.41	389.49	174.59	482.28	487.32	558.1	739.98	428.4	425.73	641.96	718.41	359.32	504.64	452.42	360.78	273.05	440.52	345.32	500.76	452.53	386.01	1169.46	326.36	166.11	293.57
IKBKG	526.76	126.56	261.76	242.05	119.66	104.55	226.33	374.91	144.52	175.53	200.6	123.68	145.27	615.72	407.4	145.18	171.83	107.92	141.13	107.71	176.87	198.65	89.61	46.21	240.62	171.61	43.65	441.03	669.92	441.11	490.93	675.25	501.41	567.74	547.33	498.57	666.96	660.39	421.19	387.34	476.69	278.85	532.02	491.29	314.71	542.05	459.05	398.95	453.25
IL10	12.95	9.41	5.45	11.1	5.29	12.93	4.72	1.14	5.47	6.79	9.66	8.68	6.29	23.23	8.52	1.85	6.8	2.35	9.16	6.34	221.08	7.57	89.61	138.63	16.04	3.86	130.94	9.52	10.27	22.07	58.06	63.86	15.44	10.07	7.35	4.97	8.41	7.58	24.49	10.66	14.9	33.75	19.07	28.75	25.83	11.7	24.55	87.5	11.05
IL11	34.54	288.69	109.07	81.05	40.24	10.24	15.49	273.49	25.18	208.37	37.15	192.39	16.76	178.13	15.34	39.76	190.28	321.42	82.48	249.48	221.08	73.78	134.42	92.42	64.17	29.89	174.59	117.4	905.02	77.37	230.03	4314.82	417.76	92.77	170.41	75.84	764.35	2722.81	3310.73	839.66	680.99	906.15	2434.87	6540.51	2020.56	247.41	1115.99	4152.63	40.53
IL11RA	112.26	25.1	74.79	79.94	29.65	32.87	53.89	45.58	39.41	88.33	57.95	32.55	53.08	232.35	121.03	59.18	80.58	41.06	33.91	28.51	442.17	107.84	492.86	462.1	118.71	32.78	305.53	203.06	158.64	88.01	154.91	167.2	162.82	52.48	98.24	180.28	314.49	68.24	145.29	124.95	104.28	116.84	87.1	124.36	175.75	278.61	102.61	103.82	194.07
IL12A	12.95	4.18	9.35	8.88	3.71	3.77	12.8	1.14	1.09	15.85	5.2	2.17	7.68	11.62	1.7	2.77	9.71	4.69	4.58	3.96	44.22	11.35	44.81	46.21	25.67	6.75	43.65	3.17	26.25	2.13	30.39	6.46	11.45	7.95	44.78	4.97	17.68	10.47	1.63	1.61	2.13	4.15	1.84	2.58	13.03	3.47	12.85	1.48	1.23
IL12B	4.32	5.23	1	2.22	4.24	2.16	4.72	6.84	7.66	5.66	5.2	5.06	4.89	46.47	10.23	6.47	5.82	3.52	1.83	6.34	176.87	9.46	179.22	184.84	9.62	1.93	174.59	9.52	2.28	11.43	14.58	12.2	3.49	2.12	2.67	4.97	13.04	4.69	9.8	4.23	2.13	8.83	4.37	10.66	5.71	3.47	7.64	11.86	12.28
IL12RB2	17.27	7.32	3.12	3.33	6.35	3.77	4.72	6.84	3.28	6.79	6.69	3.62	2.79	7.74	6.82	9.25	5.82	5.87	11.91	7.92	88.43	15.14	44.81	46.21	3.21	7.71	43.65	6.35	5.71	11.43	93.64	2.87	7.47	16.43	4.68	4.97	15.36	2.89	3.27	1.61	2.13	4.15	6.2	2.58	3.89	3.47	2.44	5.93	3.68
IL13	25.91	12.55	9.35	7.77	2.12	2.16	2.69	11.4	2.19	5.66	8.17	3.62	4.19	23.23	10.23	4.62	5.82	5.87	4.58	3.17	442.17	11.35	179.22	138.63	32.08	3.86	174.59	3.17	2.28	2.13	2.72	6.46	1.99	2.12	7.35	4.97	2.32	2.89	1.63	15.49	2.13	4.15	1.84	23.58	3.89	3.47	1.3	10.38	1.23
IL13RA2	12.95	61.71	14.8	11.1	16.94	8.62	14.82	44.44	15.88	50.96	17.83	37.61	10.48	65.83	3.41	20.34	7.77	19.94	6.41	39.6	221.08	17.03	44.81	46.21	3.21	13.5	43.65	66.63	51.36	2.13	30.39	49.51	128.96	37.64	47.45	21.14	108.12	146.23	279.16	62.18	65.97	29.6	423.55	444.78	157.47	22.1	131.23	361.87	40.53
IL15	8.64	8.37	24.15	14.43	9.53	12.93	10.78	26.21	16.42	13.59	11.89	13.02	7.68	27.11	8.52	26.82	12.62	16.42	25.66	6.34	88.43	13.24	44.81	46.21	9.62	8.68	43.65	149.12	87.88	85.88	137.13	155.72	99.09	52.48	90.22	130.55	61.74	59.58	32.65	33.2	12.77	12.98	42.98	59.76	29.48	70.63	50.57	25.21	60.19
IL19	21.59	4.18	6.23	2.22	4.24	3.23	5.39	5.7	4.38	3.4	5.2	6.51	5.59	7.74	13.64	4.62	5.82	5.87	4.58	2.38	176.87	1.89	44.81	415.89	12.83	1.93	218.24	3.17	2.28	2.13	6.67	9.33	1.99	2.12	2.67	4.97	2.32	2.89	1.63	1.61	2.13	4.15	1.84	2.58	1.83	3.47	1.3	1.48	1.23
IL1A	56.13	13.6	26.49	5.55	33.89	4.85	13.47	33.05	25.18	1.13	5.2	11.57	1.4	34.85	68.18	9.25	1	3.52	1	9.5	132.65	15.14	134.42	323.47	44.92	6.75	130.94	15.86	35.38	26.32	54.11	149.97	21.41	3.71	36.76	4.97	8.41	178.01	50.61	73.44	21.28	54.52	85.26	209.63	89.82	3.47	11.55	268.44	27.02
IL1B	556.98	242.66	115.3	119.91	141.9	79.22	101.04	168.65	60.76	244.61	63.15	211.92	36.32	182	97.16	58.26	195.13	43.4	62.32	153.65	44.22	175.95	179.22	138.63	105.87	53.02	87.3	177.68	592.31	136.93	405.94	9558.92	535.27	35.52	282.69	75.84	237.97	3141.65	883.19	1076.29	625.66	968.46	1033.93	3543.03	2393.55	174.62	331.56	4382.51	357.44
IL1R1	17.27	82.63	37.39	81.05	43.42	125.03	55.24	83.19	29.01	122.3	109.96	90.41	93.59	69.7	17.05	93.4	63.1	37.54	76.98	61.78	265.3	52.97	179.22	277.26	57.75	29.89	261.89	552.08	596.88	475.14	757.77	1938.19	553.2	298.45	255.96	399.11	553.34	605.51	857.07	321.34	344.75	386.86	774.7	1842.74	713.29	320.2	501.98	855.74	346.39
IL1R2	99.31	20.92	56.87	45.52	34.95	6.47	110.47	422.77	62.95	31.71	58.7	21.7	25.84	131.66	139.78	77.68	78.63	22.29	182.37	37.22	176.87	68.11	224.03	184.84	41.71	29.89	349.18	161.82	65.05	56.1	139.1	373.86	97.1	75.8	157.05	120.6	96.52	111.57	161.62	755.96	46.82	62.83	261.76	336.25	166.61	299.41	53.17	117.16	109.32
IL1RAP	82.04	41.84	54.53	89.94	42.36	52.28	38.4	63.81	35.03	55.49	39.38	33.99	43.3	65.83	141.48	38.84	75.72	28.15	62.32	53.06	132.65	62.43	179.22	277.26	60.96	27.96	218.24	60.28	133.53	60.36	119.34	497.28	119.01	31.28	141.01	70.87	82.61	178.01	137.13	107.25	42.56	120.99	107.32	173.45	93.47	46.36	126.02	97.88	61.42
IL20RA	25.91	73.22	89.59	84.38	106.43	45.81	171.1	53.56	170.8	64.55	120.36	76.67	127.11	85.19	151.71	90.62	141.74	82.12	173.2	86.33	309.52	20.81	89.61	369.68	86.62	115.69	261.89	130.09	106.14	81.63	79.8	46.64	158.84	283.61	304.07	100.71	64.06	82.68	97.95	200.61	161.74	71.14	147.77	21	71.53	188.48	58.38	83.05	158.45
IL20RB	4.32	13.6	23.37	21.1	37.06	10.78	16.84	33.05	17.52	23.78	11.89	10.85	17.46	38.72	22.16	12.95	15.53	8.21	17.41	16.63	265.3	17.03	179.22	138.63	35.29	17.35	87.3	31.73	12.55	19.94	50.16	43.77	27.39	22.79	23.39	46	31.59	56.69	22.86	13.88	31.92	25.44	13.56	23.58	31.31	112.22	15.45	13.35	46.68
IL22RA1	198.61	243.71	186.19	368.63	120.72	404.73	110.47	82.05	267.69	135.89	282.33	179.37	141.78	271.07	347.74	386.53	353.37	476.27	280.43	447.48	353.74	158.92	224.03	415.89	349.71	425.16	218.24	339.5	338.95	590.01	115.38	290.62	553.2	213.63	357.54	225.04	180	348.43	337.93	453.33	291.55	270.55	550.4	111.44	296.42	382.6	219.69	194.28	244.44
IL22RA2	30.22	7.32	12.46	9.99	3.18	4.85	10.1	9.12	3.28	12.46	7.43	2.89	4.19	15.49	3.41	13.87	9.71	1.17	8.25	4.75	221.08	37.84	179.22	184.84	19.25	3.86	349.18	3.17	2.28	2.13	1.98	2.87	5.48	7.95	2.67	4.97	2.32	2.89	6.53	1.61	2.13	4.15	1.84	2.58	1.83	3.47	44.07	1.48	3.68
IL23A	43.18	11.51	24.15	12.21	225.56	10.78	53.89	286.03	9.85	28.31	19.32	39.06	8.38	46.47	5.11	8.32	13.59	14.08	32.07	17.42	397.95	24.59	134.42	46.21	16.04	5.78	218.24	3.17	17.12	17.81	22.48	141.36	9.46	2.12	36.76	11.19	31.59	117.35	34.28	108.86	70.23	83.6	35.62	165.7	42.28	3.47	23.25	151.27	183.02
IL23R	43.18	10.46	24.15	22.21	22.24	22.1	63.32	17.09	48.72	35.11	18.57	41.95	19.56	58.09	47.73	37.91	28.15	18.77	11.91	26.14	574.82	13.24	268.83	92.42	35.29	8.68	261.89	63.46	23.97	24.2	18.53	26.55	49.29	18.55	10.02	4.97	52.46	16.25	55.51	44.47	17.02	12.98	44.81	21	38.62	32.5	36.26	17.8	40.53
IL24	38.86	63.8	56.87	19.99	10.59	1.08	9.43	76.35	3.28	70.21	6.69	65.82	3.49	38.72	15.34	17.57	36.89	46.92	17.41	106.13	221.08	43.51	89.61	46.21	28.87	11.57	218.24	34.9	101.57	2.13	24.46	1321.07	51.29	2.12	26.06	4.97	61.74	599.73	177.94	99.2	44.69	50.37	98.13	853.05	353.1	56.76	6.34	333.69	3.68
IL2RA	38.86	53.34	67.78	36.64	67.77	48.5	37.05	49	12.04	73.61	83.21	57.14	30.73	162.64	13.64	48.09	39.8	25.81	28.41	41.18	221.08	43.51	313.64	277.26	80.21	21.21	261.89	63.46	92.44	100.77	257.7	264.79	95.1	63.08	143.68	90.76	135.94	108.68	143.66	99.2	119.17	79.45	123.87	191.54	155.64	70.63	254.81	163.14	79.84
IL2RB	30.22	47.07	51.42	67.73	60.89	127.19	76.79	42.16	21.9	150.61	106.25	102.7	55.87	65.83	30.68	99.87	66.98	41.06	120.97	49.9	530.6	122.97	448.05	323.47	70.58	40.49	392.83	333.15	256.78	234.78	823	474.32	250.46	181.83	263.97	374.24	295.94	169.34	334.66	285.92	197.91	428.41	327.94	540.39	356.76	178.08	547.51	367.8	289.88
IL3	17.27	7.32	7.01	6.66	5.82	7.01	6.06	12.54	9.31	11.32	1.49	7.96	9.08	30.98	8.52	7.4	6.8	12.9	15.58	9.5	221.08	9.46	44.81	369.68	25.67	10.6	174.59	9.52	5.71	2.92	8.65	6.46	1.99	10.07	2.67	21.14	2.32	2.89	1.63	21.93	8.51	4.15	1.84	2.91	13.03	3.47	1.3	26.7	6.14
IL3RA	30.22	12.55	24.15	31.09	13.77	18.32	18.19	38.74	31.75	54.36	45.32	23.14	30.03	42.6	42.61	9.25	33.01	22.29	26.58	22.97	221.08	30.27	179.22	138.63	51.33	11.57	130.94	76.15	124.4	28.45	93.64	195.9	83.15	24.91	87.55	26.11	52.46	111.57	96.32	28.37	40.43	4.67	138.58	178.62	97.13	15.17	98.7	90.47	46.68
IL5RA	17.27	3.14	5.45	7.77	3.71	6.47	4.72	10.26	4.38	7.93	6.69	6.51	5.59	81.32	6.82	9.25	7.77	2.35	1.83	1.58	176.87	3.78	179.22	231.05	22.46	3.86	261.89	3.17	2.28	2.13	1.98	2.87	1.99	3.71	2.67	4.97	2.32	2.89	1.63	1.61	2.13	4.15	1.84	2.58	1.83	3.47	2.44	1.48	3.68
IL6	90.67	92.05	30.38	51.07	12.71	30.72	4.04	37.61	3.83	228.75	14.86	91.13	3.49	224.6	1.7	2.77	75.72	59.83	20.16	50.69	132.65	43.51	44.81	46.21	35.29	18.32	87.3	3.17	213.42	24.2	206.31	5968.14	152.86	7.95	189.13	46	68.7	579.51	646.47	689.96	659.71	179.15	392.29	4739.44	1810.3	39.43	94.8	3621.69	51.59
IL6R	86.35	57.53	64.66	69.95	62.48	38.8	47.15	56.98	69.52	79.27	57.95	51.35	44	131.66	80.12	128.54	105.82	56.31	74.23	76.82	265.3	102.16	224.03	138.63	57.75	63.63	218.24	231.62	149.51	190.11	277.46	330.81	226.56	120.33	146.36	185.26	149.86	232.89	269.36	170.03	191.53	220.69	272.79	416.35	283.62	257.81	310.75	222.46	208.81
IL7	60.45	6.28	15.58	15.54	11.12	11.32	20.21	13.67	14.78	12.46	20.8	15.19	6.29	42.6	6.82	20.34	24.27	9.38	10.08	6.34	44.22	18.92	89.61	46.21	32.08	17.35	43.65	196.72	42.23	64.61	46.2	69.61	53.28	44	44.78	60.92	40.87	30.69	31.02	23.54	17.02	4.15	19.07	2.58	16.68	81.03	46.67	10.38	30.71
IL7R	51.81	154.8	172.17	190.98	198.56	356.77	147.52	142.44	58.57	400.88	258.56	249.53	62.86	182	32.39	151.65	93.2	97.37	61.4	97.42	265.3	134.33	179.22	92.42	102.67	35.67	130.94	234.79	336.67	302.85	441.52	1168.94	429.71	243.32	151.7	210.12	585.8	637.28	692.18	345.48	212.81	287.16	767.35	1876.33	740.71	171.15	1324.13	937.31	305.85
IL8	7957.46	4053.13	2297.42	1426.76	1648.28	624.61	646.66	3340.02	160.39	15848.4	2209.61	5067.25	294.04	4414.56	172.16	615.86	4659.81	3994.35	1421.38	3362.06	309.52	2153	268.83	138.63	1979.52	1100.02	218.24	682.17	6001.89	798.46	5080.56	218574	5371.16	468.08	3289.99	772.11	3041.46	28699.5	10844.8	19315.9	9048.67	20784.3	10529.8	55332.2	39626.2	2490.15	2384.34	49066.3	5650.26
INHBA	164.07	122.38	91.93	417.48	77.3	148.74	67.36	226.77	25.18	395.22	202.09	192.39	152.26	460.82	78.41	105.42	221.34	87.98	226.36	112.46	353.74	107.84	134.42	184.84	112.29	29.89	218.24	120.57	569.49	217.76	530.47	4581.77	395.85	152.14	146.36	254.88	455.94	923.25	772.18	2021.19	610.76	1101.4	851.92	3747.17	673.06	354.87	656.78	2135.64	153.54
INHBB	30.22	12.55	14.8	65.51	3.18	12.93	24.25	18.23	6.57	75.87	17.09	4.34	16.06	151.02	10.23	35.14	25.24	12.9	16.5	13.46	44.22	105.95	268.83	92.42	19.25	15.43	43.65	76.15	67.33	28.45	48.18	49.51	29.38	671.64	7.35	65.9	38.55	180.89	35.92	4.23	53.2	17.14	39.3	15.83	1.83	11.7	12.85	7.42	11.05
IRAK2	94.99	110.87	49.86	78.83	66.71	115.87	62.65	50.14	42.15	89.46	112.19	70.16	46.1	54.21	42.61	49.01	112.61	110.27	208.03	77.62	397.95	77.57	134.42	323.47	147.58	155.22	130.94	76.15	149.51	136.93	180.61	425.53	138.92	160.62	234.57	145.47	98.84	368.65	349.36	546.7	176.63	266.39	384.94	638.58	347.62	157.29	312.05	458.27	121.6
IRAK3	51.81	25.1	70.89	39.97	18.53	24.79	14.15	151.56	18.61	69.08	44.58	21.7	41.21	73.58	11.93	53.63	44.66	52.79	32.07	26.93	221.08	49.19	224.03	138.63	70.58	20.25	305.53	95.19	142.66	81.63	99.57	454.23	87.14	50.36	55.47	50.98	66.38	146.23	200.8	79.88	193.66	71.14	136.74	380.18	175.75	67.16	81.79	131.99	192.85
IRS1	12.95	104.6	49.08	25.54	50.83	122.87	24.25	46.72	113.86	125.7	79.5	63.65	97.08	89.07	81.82	117.44	100.96	103.23	184.2	178.99	353.74	20.81	179.22	323.47	54.54	73.27	130.94	184.03	208.85	283.7	259.67	457.1	254.44	186.07	119.62	140.5	207.83	102.9	238.35	368.02	155.35	58.68	193.73	176.04	281.8	112.22	119.52	271.4	127.74
ITGA2	479.26	353.54	620.9	615.12	881.59	334.13	652.05	464.94	651.43	411.07	839.56	487.49	465.85	611.84	976.73	448.49	403.85	329.64	394.98	277.2	530.6	202.44	313.64	415.89	417.08	448.3	436.48	920.13	722.42	549.59	449.43	1008.2	626.89	578.34	1683.42	463.76	731.89	559.29	1477.42	696.4	781.01	906.15	1842.87	1160.55	528.62	399.93	741.34	903.2	343.93
ITGA3	293.6	144.34	525.86	164.33	363.76	250.6	272.81	252.98	826.6	141.55	599.58	300.16	370.86	333.03	640.93	466.06	396.08	471.58	360.15	474.41	353.74	185.41	224.03	184.84	324.04	344.18	349.18	650.44	487.32	483.65	649.06	592.01	766.31	296.33	734.45	438.89	592.76	1044.57	904.41	454.94	629.92	690.13	1408.99	1191.56	669.41	2036.05	805.08	827.56	572.4
ITGA6	522.44	1936.09	1389.83	1272.43	1499.5	488.8	1939.99	1579.42	2018.34	686.25	752.63	809.34	1221.55	693.16	1159.12	1011.64	1471.72	1790.12	1522.18	1639.45	132.65	906.23	44.81	231.05	1321.82	961.2	261.89	2766.74	3767.3	3310.57	1599.8	2345.78	3361.52	3928.6	4132.04	2298.91	2011.89	4857.44	4242.89	2558.83	7148.28	6942.28	4852.51	2674.8	3640.49	2895.71	1957.65	1797.5	4391.23
ITGA7	47.49	14.64	32.72	41.08	8.47	18.86	10.78	26.21	12.04	47.56	16.35	9.4	19.56	46.47	17.05	15.72	74.75	21.12	28.41	36.43	132.65	24.59	268.83	46.21	28.87	20.25	261.89	66.63	122.11	47.59	48.18	20.81	29.38	12.19	28.74	105.68	20	36.47	40.81	15.49	2.13	37.91	17.24	67.51	40.45	29.03	16.75	53.39	19.65
ITGA8	17.27	19.87	14.8	15.54	28.06	30.18	18.86	31.91	21.9	24.91	9.66	14.47	19.56	34.85	17.05	29.59	27.18	16.42	6.41	23.76	265.3	11.35	134.42	323.47	16.04	14.46	130.94	38.07	10.27	62.48	36.32	2.87	43.32	12.19	12.7	4.97	38.55	7.58	42.45	4.23	25.54	4.15	52.17	85.6	89.82	15.17	27.16	7.42	47.9
ITGA9	125.21	17.78	45.96	210.96	31.77	128.26	21.56	62.68	43.79	120.04	112.19	43.4	359.69	54.21	18.75	42.54	76.69	28.15	75.15	33.26	44.22	147.57	134.42	277.26	38.5	134.97	218.24	174.51	165.48	249.67	154.91	247.57	142.91	251.8	58.14	662.69	256.52	91.35	191	153.93	125.56	112.68	160.64	201.88	230.6	209.28	159.85	407.85	141.26
ITGB3	17.27	72.17	24.15	109.92	57.71	66.29	39.74	63.81	15.33	64.55	72.07	84.62	49.59	50.34	18.75	49.01	47.57	57.48	83.39	83.95	44.22	49.19	134.42	92.42	25.67	13.5	261.89	228.45	186.03	149.69	166.77	589.14	244.48	90.65	87.55	140.5	126.67	126.01	285.69	197.39	183.02	116.84	226.83	770.36	192.21	49.83	124.72	262.51	92.12
ITGB4	2573.33	1077.35	1852.58	1245.78	992.78	740.48	1303.43	1263.76	2313.4	679.46	1814.35	703.02	811.57	1951.7	2401.77	1583.12	1312.51	1123.81	1138.2	892.59	88.43	1008.39	134.42	138.63	1206.32	1345.87	87.3	2896.83	1840.85	2383.15	2404.27	1171.81	3255.96	3184.33	5856.23	2438.16	4050.16	4002.43	2917.29	1533.45	3332.6	9625.93	4596.96	3044.31	2292.99	4018.81	3246.82	1116.76	3062.19
ITGB6	133.85	176.77	168.27	136.57	236.68	217.19	313.9	151.56	340.5	164.2	269.7	83.18	72.64	197.49	414.22	291.29	243.67	235.79	195.2	247.9	265.3	151.35	358.44	462.1	176.46	210.17	261.89	364.88	240.81	245.41	103.52	172.94	294.28	198.79	421.69	254.88	115.07	501.52	571.38	496.8	189.4	548.88	899.72	369.84	316.53	784.7	206.68	164.62	335.33
ITGB7	17.27	16.74	42.85	49.96	43.95	39.88	37.05	19.37	21.35	91.73	34.18	41.23	28.64	50.34	25.57	49.01	29.12	18.77	21.99	16.63	44.22	52.97	179.22	92.42	54.54	24.1	174.59	66.63	46.79	81.63	204.33	52.38	105.06	50.36	58.14	135.52	105.8	39.36	70.2	44.47	57.46	179.15	156.96	95.93	223.29	91.43	211.88	57.84	171.96
ITGB8	177.02	30.33	61.54	375.29	281.69	569.64	61.97	981.15	154.92	159.67	357.37	157.67	217.91	123.92	93.75	72.13	80.58	50.44	535.19	281.95	265.3	211.9	358.44	277.26	51.33	192.82	436.48	333.15	199.72	224.14	305.14	614.97	352.04	152.14	263.97	175.31	388.7	354.21	507.71	482.31	323.47	262.24	434.58	1814.31	457.32	375.67	340.67	618.45	648.55
JAG1	254.74	294.96	561.7	656.2	587.2	368.08	379.92	599.4	687.01	472.22	259.3	442.64	436.52	151.02	787.52	401.33	478.6	475.1	474.71	435.6	221.08	234.6	224.03	415.89	423.5	510.97	87.3	910.61	722.42	758.05	765.68	850.34	1598.85	841.28	595.45	951.15	901.16	1206.33	938.69	622.35	1191.73	2031.95	743.45	2160.57	1077.13	698.04	1149.81	907.65	1128.82
JAG2	440.4	519.85	211.12	455.23	259.45	196.17	349.6	164.1	215.14	314.82	188.72	88.24	215.12	445.33	429.56	479.93	764.01	493.87	381.23	446.69	88.43	262.98	89.61	138.63	474.83	330.68	130.94	1151.75	749.81	819.73	789.4	678.12	981.42	2189.86	836.03	980.98	328.41	1012.79	514.24	1776.52	334.11	764.9	576.14	496.46	636.5	763.9	410.91	685.18	342.7
JAK1	777.18	360.86	620.9	987.08	778.34	661.8	717.39	878.59	753.8	592.26	677.59	684.94	670.49	1064.92	582.97	718.51	813.52	652.23	573.68	592.42	309.52	658.39	403.25	231.05	773.2	604.48	436.48	1100.98	1512.17	1149.43	1564.22	2420.41	1298.1	1430.75	1253.04	1388.8	1232.76	1353.64	1852.9	2306.11	1740.78	2572	2293.31	3455.17	1775.56	1398.24	2118.96	2077.8	1937.06
JAK2	690.83	349.35	660.63	522.96	465.95	404.19	399.45	663.22	449.98	542.44	546.83	359.47	305.21	1266.28	557.4	714.81	580.53	390.64	452.71	260.57	132.65	813.53	268.83	415.89	638.45	547.6	392.83	1154.92	786.33	721.89	1678.86	1186.16	748.39	417.19	932.27	990.93	738.84	651.73	1018.68	870.25	698.02	1408.81	910.75	1437.04	1005.82	2074.18	1164.12	843.87	978.97
JAK3	276.33	66.94	184.63	167.66	83.66	68.44	76.79	183.47	32.3	244.61	125.56	78.11	58.67	762.87	75	117.44	164.06	110.27	97.14	78.41	353.74	357.57	44.81	184.84	388.2	53.02	436.48	393.44	473.62	398.57	811.14	724.04	379.92	224.23	338.82	543.33	555.65	374.43	630.15	234.41	289.42	486.57	548.56	881.48	636.5	791.63	1009.32	473.1	409.03
JUN	215.88	143.3	165.94	727.26	388.11	515.75	460.07	132.19	360.75	451.84	362.57	381.89	579	263.32	252.28	179.4	730.04	256.91	264.85	332.64	88.43	274.33	89.61	46.21	144.37	287.3	87.3	1586.43	790.89	653.82	303.16	870.43	421.75	930.33	357.54	528.41	729.57	409.09	233.45	698.01	461.8	615.35	620.27	819.46	460.97	157.29	339.37	391.53	374.64
KAT2B	103.62	53.34	68.56	65.51	52.95	86.77	74.1	54.7	90.87	115.51	71.33	54.25	184.38	147.15	63.07	120.21	86.4	65.69	61.4	45.94	132.65	122.97	89.61	184.84	70.58	36.64	174.59	222.1	217.98	232.65	346.64	325.06	224.57	105.49	138.34	210.12	212.46	62.46	333.03	118.51	193.66	108.53	302.2	307.82	287.28	226.61	319.85	163.14	269
KDM5C	669.24	492.65	615.45	592.91	339.93	696.83	600.19	490.01	215.14	723.62	839.56	506.29	449.09	805.46	913.66	543.74	697.03	631.12	323.5	453.03	176.87	499.47	89.61	46.21	574.29	435.77	43.65	637.75	1309.03	560.23	937.64	947.93	624.9	489.29	905.53	399.11	711.02	1111	662.8	1187.36	876.78	993.39	1456.79	871.14	989.37	843.63	972.89	667.39	1352.38
KDM6A	86.35	118.19	169.83	139.9	148.78	201.56	277.53	189.17	151.09	305.76	213.98	167.08	241.66	123.92	400.58	272.79	249.49	369.52	135.63	304.92	176.87	225.14	179.22	369.68	154	195.71	261.89	472.76	715.57	398.57	520.58	454.23	409.8	300.57	485.85	443.87	323.77	374.43	342.83	493.58	470.31	494.88	658.88	393.1	583.47	375.67	413.52	347.04	859.82
KIT	56.13	27.2	42.07	601.79	67.77	20.48	31.66	101.42	28.47	43.03	25.26	18.08	21.65	135.53	22.16	36.99	45.63	51.62	32.07	18.22	397.95	73.78	89.61	415.89	83.42	12.53	174.59	225.27	97.01	41.21	46.2	95.44	85.15	69.44	42.1	105.68	73.33	62.46	104.48	18.71	55.33	104.38	66.88	108.85	64.22	98.36	44.07	56.36	248.12
KITLG	103.62	132.84	183.08	230.95	183.73	162.75	301.1	127.63	324.07	165.34	163.45	177.93	224.2	232.35	167.05	224.71	194.16	202.94	414.22	596.38	88.43	196.76	268.83	46.21	141.17	225.6	480.12	710.72	626.55	456	475.12	551.82	694.61	294.21	480.5	533.39	360.87	874.14	711.77	722.16	519.26	818.91	346.33	1033.94	568.85	604.45	391.4	707.43	428.68
KLF4	77.72	511.48	610	391.94	589.32	208.56	919.48	974.32	1441.91	551.5	234.78	347.89	274.48	472.44	663.09	875.71	672.76	621.73	223.61	354.82	265.3	317.84	224.03	462.1	385	538.93	130.94	3226.81	503.3	1181.34	568.02	310.71	1750.22	661.04	480.5	906.39	750.44	279.11	448.94	926.59	400.08	627.81	1021.06	1767.8	1075.3	760.43	659.38	314.41	730.85
KMT2C	565.61	230.11	230.6	297.57	241.44	294.25	244.52	415.94	208.57	296.7	270.44	205.41	268.2	406.6	349.44	258.92	286.38	199.42	194.28	212.26	221.08	287.57	134.42	92.42	234.21	196.67	43.65	1345.3	1044.25	977.14	858.58	1685.6	1132.79	1078.76	967.02	1085.42	787.54	819.26	1449.67	1250.14	757.6	1018.31	1434.73	1511.98	1309.33	1391.31	1272.09	1039.64	1306.93
KMT2D	423.13	283.46	432.37	288.68	315.04	410.66	419.66	360.1	309.29	377.1	338.05	292.93	275.88	294.3	455.13	317.18	309.68	478.62	264.85	334.23	44.22	391.63	134.42	231.05	272.71	270.91	130.94	767.83	863.93	685.72	870.44	718.3	722.5	970.62	1041.86	747.24	861.74	923.25	747.69	831.62	629.92	831.37	805.96	1026.18	780.94	895.62	701.01	728.19	587.14
KRAS	34.54	145.39	81.02	83.27	219.74	203.71	136.07	100.28	188.86	141.55	92.87	169.25	94.29	77.45	156.82	135.93	133	134.9	93.48	107.71	88.43	90.81	44.81	138.63	96.25	161	174.59	1910.07	820.57	870.78	698.48	1352.64	997.35	794.63	854.74	1269.44	898.84	721.05	990.93	606.26	744.83	1030.77	833.53	2054.63	877.84	545.52	677.59	851.29	813.15
LAMA1	8.64	4.18	5.45	16.65	2.65	4.85	3.37	3.42	3.28	7.93	8.17	4.34	6.29	23.23	6.82	9.25	4.85	8.21	4.58	1.58	176.87	20.81	268.83	277.26	16.04	3.86	130.94	3.17	12.55	2.13	20.51	26.55	1.99	2.12	10.02	4.97	10.72	13.36	6.53	1.61	2.13	4.15	1.84	23.58	3.89	3.47	1.3	10.38	1.23
LAMA3	64.77	41.84	103.61	156.56	153.02	29.64	89.59	70.65	125.91	74.74	190.2	143.93	59.37	123.92	228.42	154.43	161.15	95.02	274.01	174.24	486.39	77.57	89.61	323.47	137.96	152.33	261.89	187.2	108.42	113.53	109.45	141.36	184.73	90.65	186.45	41.03	235.65	227.11	293.85	268.22	129.81	395.17	671.74	349.17	113.59	230.08	157.24	38.56	124.06
LAMA5	362.68	61.71	151.91	97.71	43.95	34.49	47.83	87.75	36.68	64.55	27.49	22.42	26.54	383.37	68.18	144.26	74.75	84.46	105.39	114.84	44.22	105.95	44.81	46.21	182.87	54.95	43.65	409.3	806.87	547.46	579.88	592.01	389.88	599.55	1269.08	573.17	560.29	1122.56	305.28	107.25	210.68	357.79	300.37	555.89	265.34	760.43	270.42	172.04	136.34
LAMB3	107.94	177.81	143.35	215.4	202.26	231.2	195.35	252.98	314.77	195.91	201.35	160.57	213.72	112.3	369.9	303.31	264.06	340.19	354.66	490.25	88.43	98.38	44.81	92.42	182.87	217.88	87.3	475.93	384.61	434.73	433.61	663.76	443.65	421.43	967.02	195.2	363.19	663.28	695.45	652.94	368.16	648.58	914.43	718.68	552.39	465.79	590.43	434.54	352.53
LAMB4	8.64	1.05	1.56	6.66	2.12	2.69	4.04	1.14	1	1.13	1	2.17	4.89	11.62	3.41	4.62	1	2.35	4.58	4.75	88.43	1.89	224.03	46.21	6.42	2.89	43.65	3.17	2.28	2.13	1.98	3.59	1.99	2.12	4.68	4.97	6.09	2.89	1.63	1.61	2.13	4.15	2.53	2.58	7.54	3.47	1.3	1.48	1.23
LAMC2	302.24	281.37	172.17	177.65	313.98	92.16	295.04	688.29	415.49	177.79	405.66	143.93	85.91	356.26	369.9	425.37	261.14	178.31	500.37	292.25	44.22	151.35	44.81	184.84	407.45	262.23	43.65	529.87	393.74	234.78	878.34	658.02	477.51	862.48	1060.58	284.72	249.57	1050.35	958.28	483.92	306.45	403.48	1357.51	1090.78	314.71	354.87	560.51	462.72	267.77
LAMC3	34.54	10.46	12.46	17.77	5.82	6.47	11.45	20.51	4.93	9.06	13.37	6.51	4.89	73.58	11.93	12.02	11.65	7.04	10.08	10.3	265.3	1.89	358.44	277.26	32.08	10.6	480.12	101.53	108.42	128.42	54.11	193.03	77.18	27.04	52.79	31.08	64.06	100.02	150.19	34.81	80.87	62.83	123.87	349.17	142.84	84.49	60.98	182.42	11.05
LAT	272.01	73.22	159.71	306.45	66.71	82.99	98.35	175.49	48.72	155.14	95.1	70.16	68.45	410.48	148.3	144.26	192.22	150.15	99.89	65.74	265.3	558.12	492.86	646.93	176.46	74.23	218.24	628.23	526.12	407.07	666.85	393.95	409.8	249.68	213.18	980.98	437.39	336.88	493.02	176.46	351.14	735.82	351.84	488.71	378.7	1093.2	672.39	219.5	513.44
LEF1	17.27	29.29	12.46	32.2	11.12	47.43	21.56	9.12	7.66	44.16	27.49	27.48	44	30.98	11.93	39.76	28.15	11.73	21.99	15.05	44.22	20.81	44.81	138.63	35.29	10.6	43.65	76.15	108.42	75.25	162.82	221.73	41.33	166.98	68.83	130.55	191.6	30.69	208.96	84.71	74.48	141.76	99.97	106.27	75.19	15.17	98.7	78.6	63.87
LEFTY1	172.71	691.39	126.99	498.53	2319.67	886.53	157.62	731.59	1361.43	1991.95	92.87	2298.56	2299.92	85.19	3216.57	566.85	1833.83	156.02	299.67	140.18	795.9	860.82	358.44	508.31	48.12	416.49	349.18	1707	1519.02	1628.03	826.95	1234.96	3588.58	372.66	4776.27	4059.46	1545.8	643.06	747.69	62.18	5171.27	1745.31	1114.82	641.16	4278.58	906.02	327.66	1552.79	8340.27
LEFTY2	30.22	3.14	4.67	7.77	1	1	2.69	11.4	5.47	2.26	6.69	1	1.4	23.23	8.52	1	7.77	1.17	1	1	221.08	11.35	224.03	184.84	44.92	1.93	436.48	126.91	90.16	83.75	99.57	161.46	73.2	80.05	84.87	80.82	52.46	65.35	57.14	42.86	51.07	46.22	48.49	85.6	51.42	129.56	42.77	60.81	62.64
LEP	43.18	5.23	7.01	8.88	4.77	3.77	3.37	7.98	2.19	2.26	8.17	6.51	4.19	19.36	5.11	5.55	5.82	4.69	2.75	5.54	353.74	3.78	179.22	277.26	22.46	7.71	87.3	9.52	2.28	2.13	2.72	3.59	1.99	2.12	2.67	4.97	2.32	2.89	1.63	1.61	2.13	4.15	1.84	2.58	1.83	3.47	1.3	1.48	1.23
LEPR	38.86	41.84	23.37	34.42	38.12	21.02	17.51	25.07	58.03	27.18	24.52	40.5	50.29	54.21	30.68	22.19	26.21	46.92	21.99	26.93	265.3	35.95	403.25	184.84	64.17	13.5	261.89	107.88	138.09	132.68	93.64	227.47	77.18	27.04	28.74	110.66	87.25	62.46	109.38	63.78	210.68	133.46	92.61	204.46	126.39	105.29	46.67	99.37	133.89
LFNG	647.65	93.09	365.37	178.76	302.34	301.26	341.52	189.17	165.32	108.71	129.28	88.24	183.69	236.22	334.1	102.64	263.08	275.67	226.36	80.78	265.3	262.98	89.61	231.05	288.75	212.1	87.3	393.44	286.46	230.52	150.96	459.97	278.34	366.3	306.75	568.2	353.91	342.65	226.92	203.83	470.31	332.86	160.64	106.27	258.03	341	140.33	78.6	181.79
LIF	233.15	225.93	229.82	304.23	263.15	274.85	392.04	159.54	121.53	370.31	206.55	218.43	192.77	139.41	451.72	409.65	254.35	231.1	309.75	193.25	221.08	117.3	134.42	184.84	250.25	162.93	174.59	1231.07	1274.79	628.29	388.15	3232.71	636.85	444.76	828.01	717.4	636.81	2096	1265.19	3284.81	1270.47	2077.65	1923.77	5354.44	1168.55	2975.44	1805.45	2236.49	949.49
LIFR	17.27	13.6	21.81	31.09	8.47	16.17	7.41	12.54	10.4	57.75	22.29	18.08	17.46	116.17	22.16	26.82	24.27	22.29	17.41	11.09	309.52	35.95	179.22	138.63	41.71	8.68	218.24	88.84	85.59	79.5	62.02	98.31	65.23	67.32	39.43	105.68	115.07	27.8	112.64	34.81	27.67	54.52	92.61	121.77	64.22	87.96	144.23	37.08	61.42
LIG4	224.52	317.97	299.16	223.17	192.73	147.66	165.71	110.54	161.49	118.91	154.54	176.48	81.72	193.62	187.51	209.91	271.82	205.29	276.76	194.04	397.95	174.06	448.05	277.26	208.54	96.41	174.59	206.24	202	207.13	210.26	204.51	228.55	196.67	215.86	239.96	240.29	276.22	169.78	290.75	236.22	299.63	256.24	178.62	241.57	337.54	271.72	244.71	269
LRP2	17.27	5.23	4.67	9.99	5.29	3.77	4.72	3.42	1.09	3.4	8.17	2.89	6.29	15.49	5.11	1.85	6.8	4.69	2.75	2.38	353.74	11.35	268.83	277.26	12.83	1	130.94	3.17	2.28	2.13	1.98	2.87	1.99	2.12	2.67	4.97	2.32	2.89	6.53	1.61	2.13	4.15	1.84	2.58	1.83	3.47	1.3	1.48	1.23
LTBP1	82.04	92.05	151.91	164.33	144.55	222.04	121.92	115.09	289.59	388.42	277.87	174.31	816.46	170.39	37.5	246.9	479.57	315.56	540.69	174.24	44.22	134.33	89.61	46.21	118.71	183.18	43.65	263.35	407.43	232.65	571.97	1800.42	256.43	205.15	258.63	488.63	448.99	281.99	541.99	171.64	259.63	353.63	486.06	690.26	395.15	188.48	179.36	464.2	275.14
MAD2L2	194.3	342.03	149.58	370.85	85.78	179.46	84.87	180.05	172.44	166.47	136.71	168.52	109.65	236.22	69.89	149.8	126.2	100.89	153.04	220.18	265.3	304.6	134.42	92.42	221.37	164.86	349.18	279.21	446.23	277.32	435.59	1059.87	477.51	196.67	135.66	324.51	291.31	437.97	432.61	340.65	368.16	598.73	359.2	473.2	345.79	247.41	365.38	565.05	336.56
MAML2	99.31	63.8	43.63	59.96	41.3	97.54	42.44	25.07	111.67	103.05	58.7	56.42	134.8	92.94	71.59	55.48	53.39	55.13	70.56	40.39	44.22	43.51	224.03	277.26	60.96	139.79	130.94	136.43	202	160.33	214.21	342.29	190.71	194.55	229.22	190.23	135.94	143.34	217.12	310.07	195.78	303.78	460.32	411.18	256.2	174.62	226.19	210.6	198.99
MAP2K1	142.48	248.94	149.58	192.09	357.93	208.56	302.45	157.26	236.49	284.24	240.72	236.51	248.64	182	223.3	188.64	231.05	249.87	166.79	205.92	265.3	211.9	268.83	369.68	282.33	314.29	130.94	434.68	382.32	321.99	463.26	666.63	385.9	313.29	734.45	369.27	446.67	527.52	661.17	757.57	834.21	756.59	798.6	814.29	588.96	268.21	483.76	815.7	566.25
MAP2K2	721.05	521.94	674.66	761.68	442.65	361.08	439.87	758.94	495.42	369.17	402.69	316.07	215.81	995.21	930.71	696.31	679.56	469.23	471.04	402.34	44.22	654.6	44.81	138.63	795.66	522.54	43.65	1865.65	1918.46	1645.05	2174.98	1702.82	2033.04	1000.31	1536.4	2895.71	1742.91	2540.83	987.67	1224.39	853.37	1874.09	883.17	927.99	1296.53	1003.08	698.41	743.02	746.82
MAP2K4	56.13	160.03	95.04	104.37	172.08	185.39	247.21	112.82	125.36	171	130.76	153.33	43.3	89.07	197.73	141.48	142.71	120.83	222.69	144.14	44.22	105.95	89.61	138.63	102.67	94.48	130.94	475.93	247.65	194.36	273.51	362.38	409.8	264.52	205.17	289.7	363.19	435.09	365.68	213.49	259.63	428.41	401.48	367.26	382.35	254.34	380.99	286.23	254.26
MAP2K6	215.88	143.3	483.79	196.53	384.41	146.05	456.71	64.95	124.26	289.9	101.04	163.46	120.83	216.86	221.6	261.7	323.27	224.06	118.22	126.72	132.65	210	44.81	277.26	420.29	245.84	43.65	853.5	297.87	513.43	184.56	81.09	431.7	697.09	525.94	309.59	191.6	307.99	248.14	300.41	434.13	179.15	252.56	114.02	376.87	438.06	116.92	121.61	487.64
MAP3K1	116.58	101.46	99.72	121.03	124.96	160.6	71.4	72.93	66.79	165.34	141.91	127.3	96.38	158.77	112.5	144.26	144.65	134.9	195.2	143.35	44.22	138.11	134.42	277.26	109.08	151.36	305.53	390.26	459.93	456	603.6	356.64	377.93	359.94	467.14	473.71	430.44	325.32	393.43	487.14	355.39	224.85	326.11	506.79	450	334.07	574.82	320.35	370.95
MAP3K12	56.13	14.64	29.6	42.19	11.12	17.25	12.12	35.33	10.4	71.34	28.98	15.91	27.94	81.32	18.75	26.82	48.54	16.42	19.24	8.71	88.43	45.41	44.81	138.63	44.92	9.64	130.94	168.16	238.52	109.28	150.96	370.99	140.91	54.6	79.53	185.26	112.75	111.57	194.27	36.42	70.23	50.37	103.65	235.47	133.7	185.02	67.48	90.47	77.38
MAP3K13	487.9	170.49	187.75	136.57	124.96	196.17	273.49	128.77	185.03	101.92	168.66	172.14	198.35	379.5	248.87	221.93	205.81	200.6	97.14	255.03	574.82	236.49	224.03	462.1	275.91	175.46	392.83	488.62	373.19	534.7	477.1	350.9	423.74	177.58	541.98	617.93	168.41	238.67	326.5	1018.34	276.65	523.96	449.29	271.65	486.57	777.76	310.75	241.74	437.28
MAP3K14	1424.83	170.49	443.28	487.43	138.72	114.25	271.46	569.78	135.76	193.65	237.75	164.91	229.08	809.34	286.37	247.83	244.64	191.21	175.04	144.14	221.08	544.87	313.64	323.47	580.7	185.1	305.53	250.66	307	200.75	275.49	250.44	266.39	152.14	229.22	319.54	270.44	293.55	228.55	192.56	185.14	382.71	375.74	289.73	214.15	566.32	410.91	183.9	206.36
MAP3K5	69.08	115.06	98.94	97.71	99.01	71.68	113.84	118.51	113.32	124.57	106.25	86.07	88.7	135.53	117.62	124.84	141.74	132.56	83.39	115.63	176.87	98.38	89.61	231.05	121.92	110.87	174.59	209.41	224.83	226.27	313.04	557.56	288.3	175.46	149.03	225.04	247.25	134.68	396.7	363.19	189.4	208.23	315.07	540.39	250.71	431.13	286.03	336.66	261.63
MAP3K8	129.53	95.18	126.99	147.67	106.96	192.93	67.36	88.88	100.18	166.47	136.71	124.4	135.49	162.64	156.82	163.68	120.38	129.04	117.3	156.82	221.08	92.7	179.22	369.68	109.08	115.69	218.24	164.99	256.78	262.43	488.96	626.45	252.45	186.07	170.41	304.62	214.78	192.45	236.71	331	185.14	175	296.69	509.38	285.45	330.6	433.03	425.64	162.14
MAPK1	159.75	383.87	227.48	257.59	347.87	279.7	371.16	238.17	266.59	319.35	252.61	243.74	354.8	151.02	325.58	272.79	266.97	333.16	296.01	223.35	44.22	175.95	134.42	184.84	253.46	339.36	87.3	418.82	516.99	304.97	516.63	629.32	397.85	474.44	568.72	200.18	379.42	319.54	429.35	585.33	451.16	395.17	853.76	452.53	497.54	233.55	455.14	585.82	458.16
MAPK10	17.27	23.01	15.58	24.43	11.65	29.64	11.45	17.09	19.16	33.97	11.89	18.08	29.33	61.96	10.23	44.39	31.07	19.94	21.08	15.05	176.87	28.38	224.03	323.47	28.87	6.75	43.65	76.15	128.96	111.41	101.55	158.59	61.25	48.24	50.12	105.68	75.65	50.91	107.75	34.81	34.05	33.75	55.84	126.94	78.85	67.16	70.08	48.94	73.7
MAPK12	17.27	11.51	20.26	24.43	4.24	5.93	9.43	20.51	5.47	19.25	17.83	7.23	5.59	38.72	11.93	15.72	12.62	5.87	22.91	14.26	221.08	34.05	179.22	92.42	22.46	8.68	174.59	38.07	65.05	24.2	75.85	121.27	29.38	137.3	39.43	55.95	22.32	128.9	52.24	20.32	6.38	191.62	24.59	90.76	64.22	32.5	29.76	34.11	15.97
MAPK3	1088.05	983.21	514.95	370.85	798.99	1512.21	650.71	616.5	4304.91	565.08	361.83	856.35	646.74	600.23	1334.7	1089.32	945.55	986.56	454.55	680.33	574.82	465.41	179.22	138.63	567.87	857.07	174.59	1475.38	1345.55	1113.27	834.86	1059.87	1403.66	622.87	1632.63	1572.81	717.97	706.61	1340.29	1353.16	872.52	1496.05	1535.84	1000.34	945.49	718.84	887.03	582.85	666.98
MAPK8	181.34	179.91	138.67	154.33	130.78	265.15	162.34	200.56	487.75	209.5	171.63	152.61	239.56	236.22	245.46	187.72	167.95	202.94	141.13	278.79	221.08	179.73	134.42	46.21	189.29	225.6	261.89	218.93	322.98	366.66	378.27	345.16	342.08	275.12	362.88	374.24	358.55	241.55	419.55	485.53	534.15	569.65	550.4	468.03	336.65	250.88	399.21	514.63	407.8
MAPK8IP1	73.4	20.92	21.81	33.31	25.94	21.56	17.51	26.21	20.25	22.65	14.86	14.47	31.43	108.43	22.16	23.12	15.53	17.6	26.58	11.09	309.52	41.62	134.42	138.63	51.33	14.46	174.59	34.9	26.25	7.18	34.34	75.35	43.32	156.38	18.04	50.98	38.55	10.47	31.02	33.2	17.02	166.69	46.65	44.25	29.48	53.3	57.08	10.38	33.16
MAPK8IP2	142.48	32.43	10.13	51.07	1.06	22.1	2.02	58.12	2.19	6.79	21.55	17.36	3.49	50.34	8.52	6.47	28.15	1.17	60.48	2.38	132.65	7.57	44.81	92.42	96.25	16.39	130.94	34.9	42.23	13.56	71.9	66.74	21.41	342.98	15.37	11.19	33.91	62.46	21.22	36.42	142.58	316.24	17.24	13.24	38.62	35.96	80.49	23.73	49.13
MAPK9	220.2	390.15	264.1	273.14	391.29	204.79	171.77	157.26	592.31	271.78	287.53	385.5	604.84	240.09	496.04	312.56	235.9	531.41	345.49	311.26	265.3	251.63	89.61	231.05	567.87	442.52	261.89	396.61	494.17	370.91	465.24	434.14	399.84	383.27	483.17	468.73	437.39	281.99	617.09	469.43	657.58	640.27	403.32	359.5	625.53	451.93	410.91	716.33	631.35
MAPT	25.91	3.14	5.45	3.33	3.18	2.16	3.37	5.7	3.28	2.26	9.66	3.62	2.79	42.6	10.23	1.85	8.74	1.17	9.16	1.58	221.08	17.03	224.03	231.05	16.04	2.89	349.18	3.17	2.28	2.13	6.67	2.87	1.99	2.12	2.67	4.97	6.09	2.89	1.63	1.61	2.13	4.15	1.84	2.58	1.83	3.47	1.3	1.48	1.23
MCM2	414.5	330.53	252.41	335.32	371.7	317.96	377.22	436.45	229.37	215.16	266.73	507.74	363.18	139.41	294.89	300.53	297.06	398.85	335.41	409.47	221.08	421.9	268.83	277.26	247.04	447.34	130.94	437.86	503.3	534.7	500.82	270.53	565.15	323.89	865.44	851.68	455.94	435.09	607.29	372.85	751.22	640.27	270.95	163.12	417.09	247.41	349.77	594.72	470.45
MCM4	276.33	236.39	223.59	287.57	330.93	241.44	340.17	451.26	113.86	235.55	383.38	331.98	405.79	170.39	398.88	268.17	328.13	469.23	470.13	689.04	44.22	338.65	44.81	46.21	484.45	975.66	43.65	672.65	955.24	1496.15	2151.27	468.58	895.77	1125.41	1539.07	1239.6	1392.76	1203.44	453.84	483.92	800.16	482.41	423.55	145.03	450	434.59	345.87	612.51	358.67
MCM5	60.45	37.65	27.27	37.75	31.24	21.02	36.37	75.21	10.95	31.71	30.46	18.81	23.75	30.98	37.5	24.04	25.24	31.67	29.33	30.89	44.22	34.05	89.61	46.21	48.12	47.24	43.65	244.31	206.57	185.86	192.47	75.35	196.68	203.03	333.48	115.63	198.55	180.89	114.28	79.88	112.79	66.99	59.52	72.68	75.19	122.62	116.92	94.92	95.81
MCM7	4896.24	3101.3	1866.6	3641.86	2184.12	1891.07	2078.76	5301.19	1084.44	1599	2774.27	1999.13	2003.09	4290.64	3105.77	2255.39	1631.9	1905.09	2372.62	1859.63	309.52	1725.43	313.64	323.47	3657.47	2170.16	261.89	2833.37	2708.21	2406.55	2542.63	2035.78	3349.57	1606.75	3458.4	2821.11	3449.58	3260.08	11723	2679.56	2034.46	3053.9	2056.14	1907.34	2686.08	3086.36	1964.16	2595.39	1993.56
MDC1	237.47	410.02	177.62	193.2	144.55	137.42	165.71	185.75	140.69	165.34	138.19	233.62	137.59	139.41	127.84	154.43	173.77	263.94	142.05	182.95	88.43	317.84	134.42	46.21	195.71	197.64	43.65	361.71	567.21	424.09	453.38	462.84	644.82	247.56	464.46	319.54	381.74	469.75	385.27	250.51	353.26	345.32	265.43	243.22	407.95	216.21	295.14	344.08	323.05
MDM2	215.88	412.11	1036.14	437.47	986.43	471.56	4094.87	622.19	560.56	1119.98	586.21	551.86	528.71	247.84	855.71	643.61	555.29	646.37	548.02	727.85	44.22	664.06	89.61	92.42	484.45	488.79	174.59	2976.15	1204.03	1023.93	1170.88	1576.53	1106.9	1021.51	1346.61	1055.58	1121.45	1945.79	1456.2	857.37	1078.94	2036.1	1055.99	1667.02	1115.53	666.84	1096.48	1070.79	1362.2
MECOM	401.54	150.62	371.61	153.22	551.72	238.2	410.9	402.26	529.36	331.8	319.48	266.16	443.5	259.45	611.95	303.31	345.6	424.66	275.84	166.32	265.3	264.87	224.03	554.52	558.24	362.5	218.24	494.97	409.71	377.29	281.42	204.51	389.88	345.1	758.51	617.93	643.77	443.75	399.96	483.92	768.24	793.98	587.17	338.83	320.19	403.4	289.93	220.98	539.23
MED12	112.26	134.93	165.16	131.02	109.6	212.33	109.8	113.96	149.45	289.9	209.52	177.2	159.94	123.92	189.21	174.77	181.54	186.52	140.21	225.72	221.08	138.11	224.03	323.47	96.25	141.72	174.59	241.14	414.28	273.07	324.9	267.66	256.43	230.6	472.48	175.31	279.71	322.43	362.42	211.88	406.47	204.08	399.65	387.93	376.87	230.08	427.83	358.91	515.89
MEN1	548.34	308.56	521.18	319.77	401.35	341.68	590.75	288.31	431.37	515.26	427.21	280.63	433.02	364.01	412.51	464.21	338.81	573.64	569.1	594.8	530.6	512.71	268.83	554.52	574.29	526.39	436.48	955.03	902.74	1228.14	716.27	804.41	626.89	735.25	651.58	1105.32	773.63	767.27	780.34	992.59	1264.09	1034.93	816.99	865.97	932.69	892.15	1054.85	1070.79	594.51
MET	867.85	1235.29	876.43	1100.33	1645.63	532.99	692.47	749.82	1350.49	477.89	965.87	967.74	1264.85	960.36	1619.37	703.71	877.6	773.06	685.49	970.21	353.74	471.09	268.83	415.89	959.28	883.1	174.59	1078.77	1030.56	1566.35	1423.88	1562.18	1515.2	1708.53	2081.72	990.93	3491.32	1249.65	850.54	937.86	1091.71	1512.67	1940.31	1111.46	929.03	1159.06	952.08	796.42	637.5
MFNG	47.49	47.07	105.17	84.38	49.77	60.36	66.01	245	41.6	81.54	54.98	28.93	32.13	108.43	143.19	52.71	78.63	48.1	54.99	33.26	221.08	177.84	134.42	184.84	80.21	16.39	174.59	314.11	144.94	126.3	216.19	132.75	202.66	194.55	183.78	254.88	170.73	149.12	248.14	414.7	219.19	341.17	215.79	437.02	252.54	330.6	446.04	209.11	276.37
MGMT	349.73	275.09	240.73	114.36	54.01	411.2	30.99	393.15	332.83	84.93	202.09	210.47	330.36	367.88	98.87	296.84	336.87	299.14	258.43	335.02	176.87	168.38	179.22	231.05	211.75	244.88	392.83	301.42	658.51	481.52	380.25	437.01	511.37	336.62	424.36	707.45	115.07	270.44	589.34	586.94	551.18	727.51	383.1	320.74	484.74	205.82	283.43	619.93	508.52
MLF1	77.72	34.52	28.05	82.16	92.13	128.8	9.43	61.54	147.26	48.69	80.24	68.71	64.95	77.45	30.68	89.7	40.77	32.85	57.73	217.01	88.43	15.14	89.61	92.42	32.08	166.79	174.59	3.17	197.44	228.4	148.99	112.66	65.23	99.13	58.14	60.92	124.35	36.47	125.7	261.78	112.79	141.76	182.7	165.7	80.68	133.02	253.51	179.45	62.64
MLH1	371.32	271.95	301.49	240.94	324.04	235.51	339.5	454.68	277.54	253.67	262.27	239.4	301.02	317.54	236.94	229.33	234.93	405.89	254.77	225.72	221.08	285.68	268.83	554.52	243.83	258.38	349.18	526.7	656.23	619.78	611.51	525.99	606.98	402.35	611.49	995.9	583.48	513.08	697.08	561.18	419.24	847.99	362.88	573.98	543.25	711.9	488.97	490.9	488.87
MLLT3	358.37	130.75	163.6	138.79	146.14	81.38	262.71	96.86	166.42	149.48	121.1	154.78	114.54	387.24	238.64	138.71	187.36	188.87	111.8	54.65	442.17	210	313.64	415.89	311.21	159.07	305.53	891.58	416.56	649.56	530.47	411.17	379.92	1061.8	1076.62	657.72	240.29	934.8	453.84	479.09	612.89	573.81	577.98	429.27	735.23	791.63	292.53	409.33	524.49
MLLT4	686.51	289.73	362.26	540.73	248.33	492.57	286.28	553.82	217.87	269.52	298.68	270.5	183.69	309.79	417.63	330.13	362.11	312.04	287.76	374.62	88.43	321.63	44.81	92.42	317.62	296.94	43.65	2084.57	1849.98	2044.94	1672.93	1900.88	2453.3	1791.22	1640.65	1970.67	1075.08	2058.45	1784.33	2109.73	1787.6	2210.58	1918.25	1641.18	1848.7	3051.7	1659.75	1434.14	1637.35
MMP3	272.01	1696.56	669.98	384.17	433.12	84.61	251.93	1283.13	53.65	4866.07	1406.45	1855.19	9.78	1525.73	20.46	191.42	796.05	2274.61	234.6	1195.93	221.08	1019.74	134.42	184.84	285.54	277.66	130.94	691.68	3347.32	143.31	4610.14	48130.4	1513.21	158.5	1351.95	125.58	1717.4	8242.81	6050.07	5496.55	2638.84	2958.35	4970.17	24698.5	12599.4	673.77	1119.89	11069.7	421.31
MMP7	129.53	18.83	62.32	85.49	136.61	43.65	68.03	87.75	1202.13	618.31	297.19	299.43	1176.15	313.67	465.35	149.8	86.4	99.71	2133.44	722.31	309.52	149.46	492.86	369.68	173.25	5177.15	174.59	155.47	211.13	572.99	4062.62	428.4	242.49	16.43	761.18	304.62	235.65	3121.43	460.37	886.35	1264.09	490.72	495.25	2266.52	510.34	3512.72	590.43	932.86	509.75
MMP9	302.24	326.34	213.46	1546.68	265.8	230.66	160.99	221.07	66.79	599.06	268.96	371.04	704.71	1200.45	110.8	210.84	278.62	201.77	122.8	102.17	221.08	847.58	44.81	415.89	766.78	115.69	349.18	310.94	1099.03	449.62	1985.23	6071.47	252.45	241.2	1608.58	190.23	896.53	706.61	1319.07	379.29	374.54	1118.01	686.45	3108.91	2618.43	462.33	1272.09	698.53	585.91
MNAT1	25.91	54.39	44.41	42.19	60.36	77.6	84.2	42.16	55.84	63.42	62.41	52.08	60.76	85.19	37.5	30.52	55.34	51.62	68.73	76.03	132.65	24.59	89.61	92.42	73.79	69.41	43.65	164.99	149.51	147.57	154.91	172.94	117.01	169.1	87.55	190.23	98.84	100.02	96.32	116.91	53.2	50.37	41.14	83.01	75.19	70.63	46.67	99.37	100.72
MPL	4.32	3.14	1	2.22	2.12	1.08	4.04	5.7	1.64	4.53	2.23	1	2.79	11.62	1.7	1.85	2.91	3.52	1	1.58	265.3	7.57	179.22	184.84	3.21	4.82	305.53	6.35	2.28	2.13	1.98	2.87	1.99	2.12	2.67	4.97	2.32	4.69	1.63	1.61	2.13	4.15	1.84	2.58	1.83	3.47	1.3	1.48	1.23
MPO	73.4	9.41	13.24	18.88	5.29	3.77	6.74	26.21	5.47	13.59	8.17	6.51	2.79	46.47	22.16	15.72	6.8	9.38	5.5	7.13	707.47	18.92	582.47	508.31	48.12	12.53	305.53	47.59	19.4	15.69	18.53	12.2	7.47	10.07	44.78	60.92	31.59	7.58	9.8	1.61	2.13	4.67	4.37	2.58	2.06	3.47	1.3	1.48	6.14
MSH2	440.4	482.19	300.71	331.99	358.46	258.14	311.21	652.96	254.55	293.3	273.41	361.64	404.39	290.43	342.62	326.43	400.94	607.66	375.73	603.51	132.65	558.12	134.42	184.84	356.12	498.43	130.94	364.88	512.43	507.05	660.92	368.12	537.27	463.84	330.8	627.88	713.34	342.65	522.4	141.05	1153.43	465.8	362.88	209.63	612.73	469.26	356.28	658.49	541.69
MSH6	228.84	262.54	173.73	246.49	297.57	190.78	208.82	315.66	203.64	223.09	266.73	283.52	336.64	228.47	202.85	234.88	259.2	387.12	299.67	375.41	309.52	442.71	179.22	231.05	240.62	262.23	43.65	333.15	343.52	281.58	419.78	293.49	413.78	336.62	239.92	428.95	384.06	362.87	336.3	54.13	536.28	374.4	252.56	245.81	439.03	278.61	310.75	400.43	315.68
MTOR	43.18	44.98	38.95	75.5	37.06	51.2	45.13	67.23	47.08	38.5	30.46	47.74	44	65.83	46.02	65.66	55.34	50.44	47.65	44.35	88.43	43.51	44.81	46.21	35.29	59.77	43.65	298.25	377.76	381.55	445.47	342.29	338.09	256.04	263.97	503.55	448.99	377.32	235.08	197.39	234.09	216.54	182.7	269.06	203.18	195.42	140.33	228.39	224.78
MUTYH	60.45	11.51	79.46	43.3	49.24	35.03	45.81	46.72	45.44	48.69	37.89	33.27	54.48	50.34	15.34	41.61	37.86	16.42	37.57	49.1	132.65	39.73	44.81	138.63	41.71	44.35	130.94	25.38	92.44	60.36	73.87	66.74	63.24	56.72	60.81	130.55	64.06	62.46	44.08	63.78	42.56	29.6	59.52	36.5	66.05	63.69	37.56	25.21	60.19
MYB	410.18	781.34	853.06	581.81	1071.15	417.66	897.25	946.97	739.56	867.44	784.58	1210.04	1172.66	220.73	610.25	384.68	1283.39	1286.87	560.85	559.95	176.87	508.93	134.42	138.63	750.74	1039.29	87.3	1738.73	1130.99	2212.98	1178.79	916.35	2477.2	2423.11	1982.82	2224.31	1601.46	663.28	1312.54	965.22	2900.6	785.67	1063.35	375.01	1387.95	1224.92	499.37	1217.61	2395.22
MYC	3428.23	858.74	1375.8	1829.81	778.34	441.92	1247.52	360.1	533.73	1146.02	1059.48	684.22	763.38	1874.25	980.14	711.11	1994.01	1029.97	1084.13	896.55	88.43	942.18	179.22	46.21	1806.28	2751.51	218.24	5130.53	4883.46	6420.39	4807.8	1674.12	4516.71	10285.6	9638.75	4342.94	2568.42	6700.33	2296.94	4609.6	11400.2	6879.97	6084.31	2119.23	5238.47	5838.65	9786.32	7181.09	3832.35
MYCN	64.77	10.46	3.9	8.88	19.06	5.93	6.74	101.42	22.99	23.78	7.43	5.06	41.21	46.47	80.12	12.95	12.62	65.69	9.16	17.42	265.3	64.33	134.42	92.42	48.12	18.32	218.24	50.77	7.99	22.07	6.67	15.07	27.39	22.79	151.7	46	15.36	85.57	21.22	7.44	27.67	4.15	6.2	2.58	11.2	15.17	3.74	2.97	23.34
MYD88	518.12	529.26	476.78	586.25	600.43	751.8	595.47	379.47	753.8	403.15	478.48	510.63	481.22	302.05	553.99	759.2	894.1	583.02	710.23	293.83	265.3	561.9	179.22	184.84	388.2	722.1	130.94	1529.32	1105.88	1530.18	989.03	1212	1479.35	1233.55	1434.82	1612.59	1216.53	1258.32	1323.96	1388.58	1183.22	1612.37	1458.63	1855.66	1270.94	951.08	1287.7	983.28	1004.76
NASP	69.08	48.11	89.59	68.84	52.42	72.22	59.95	44.44	89.78	93.99	46.81	119.34	80.32	34.85	46.02	86	66.98	92.67	76.98	91.08	619.04	81.35	224.03	323.47	44.92	54.95	436.48	88.84	181.46	124.17	115.38	138.49	246.47	150.02	47.45	220.07	110.44	71.13	161.62	128.17	114.92	75.3	96.29	90.76	87.99	136.49	115.62	157.21	140.03
NBN	483.58	201.87	243.84	344.2	394.99	353.53	436.5	219.93	522.24	397.48	390.06	462.17	360.39	383.37	334.1	451.26	348.51	340.19	636.92	678.75	309.52	342.44	179.22	92.42	263.08	690.29	261.89	396.61	644.81	800.59	1145.18	830.24	485.48	555.02	806.63	583.12	513.92	877.03	664.43	944.3	772.5	764.9	1109.31	889.23	815.68	646.04	901.34	1294.73	682.94
NCOR1	526.76	922.54	1046.26	990.41	1047.85	747.48	1396.39	2246.05	582.46	1087.14	867.79	604.66	650.24	813.21	1566.52	1400.03	1409.59	1108.56	1525.85	943.28	309.52	1178.67	313.64	415.89	898.33	604.48	349.18	2322.54	1366.09	1370.65	1659.1	1814.77	1778.1	1138.13	1226.31	1344.04	1592.18	2569.72	1725.56	1575.3	1276.86	2272.9	2046.95	1935.76	2199.74	2701.59	1795.05	1400.03	1349.92
NF1	444.72	418.39	739.32	712.83	281.16	287.24	403.49	766.92	381	511.86	486.65	290.76	412.07	522.78	555.7	458.66	505.78	570.12	693.73	300.96	88.43	601.63	89.61	46.21	458.79	331.65	174.59	745.62	859.37	624.04	915.9	841.72	742.41	340.86	806.63	667.67	643.77	853.92	613.82	356.75	619.28	652.74	703	643.75	744.37	874.82	639.87	778.62	508.52
NF2	967.16	441.4	491.58	619.56	389.7	223.11	441.89	529.89	227.73	409.94	325.42	290.76	305.91	921.64	417.63	333.82	354.34	411.75	364.74	262.15	353.74	435.14	224.03	323.47	741.12	476.26	43.65	872.54	996.32	683.6	781.49	950.8	865.9	800.99	1202.25	851.68	629.86	874.14	767.28	818.74	1025.74	1010	765.51	902.15	634.67	881.76	694.5	931.38	776.3
NFATC1	103.62	12.55	9.35	49.96	12.18	16.71	9.43	15.95	6.57	39.64	27.49	16.64	23.75	54.21	6.82	21.27	16.5	10.56	12.83	22.18	88.43	32.16	44.81	46.21	48.12	3.86	43.65	34.9	58.2	24.2	93.64	127.01	39.34	22.79	20.72	11.19	110.44	24.91	75.1	58.96	17.02	75.3	33.78	85.6	49.59	46.36	106.51	47.46	13.51
NFE2L2	125.21	388.05	246.96	321.99	407.17	285.63	394.06	201.7	287.94	279.71	227.35	325.47	257.72	178.13	276.14	241.35	275.71	445.77	233.69	236.81	44.22	164.6	134.42	138.63	291.96	404.92	130.94	901.09	889.04	909.07	803.23	1473.2	919.68	996.07	819.99	886.49	799.13	729.72	801.56	628.79	617.15	752.44	662.55	778.12	865.04	341	622.96	557.64	722.25
NFKB1	56.13	110.87	68.56	112.14	162.55	140.66	137.42	94.58	120.98	105.32	95.84	130.91	67.75	58.09	63.07	81.38	91.25	116.14	98.06	94.25	221.08	60.54	89.61	138.63	86.62	100.27	87.3	266.52	217.98	243.29	275.49	388.21	304.23	122.45	320.11	170.34	180	131.79	256.3	194.17	180.89	278.85	381.26	325.91	298.25	94.89	325.06	281.79	214.96
NFKBIA	997.38	744.73	506.38	1002.62	1018.73	1131.73	611.64	1048.39	451.07	1106.39	714.74	597.42	602.74	1463.78	669.91	1012.57	1055.25	597.1	1020.9	946.45	132.65	860.82	44.81	92.42	850.2	792.48	43.65	1535.67	1845.42	1979	3619.87	9326.42	2015.12	1458.32	1277.1	1413.66	2285.52	3771.35	1665.16	2441.33	1047.02	3452.7	2269.41	5258.83	2655	1387.84	2008.39	3517.87	1543.99
NFKBIZ	1299.62	528.21	1128.06	1274.65	1397.84	788.44	948.44	1974.84	491.58	1058.83	969.58	1225.22	541.28	1610.93	1143.78	957.09	1707.63	907.97	464.63	684.29	44.22	860.82	313.64	184.84	1017.03	740.42	349.18	1224.73	1206.31	1279.19	994.96	5979.62	1453.46	648.32	603.47	1533.02	1979.43	1509.62	1547.62	2288.4	1562.02	1741.15	1734.4	3674.82	1848.7	2101.91	1335.84	2272.08	2272.39
NGF	12.95	8.37	7.01	15.54	5.82	7.54	4.72	11.4	2.74	7.93	4.46	5.06	5.59	15.49	5.11	2.77	11.65	1.17	2.75	3.96	221.08	15.14	134.42	138.63	16.04	1.93	218.24	3.17	10.27	7.18	2.72	2.87	11.45	2.12	7.35	11.19	2.32	2.89	4.9	1.61	2.13	4.15	4.37	2.58	1.83	3.47	7.64	1.48	1.23
NGFR	43.18	7.32	20.26	16.65	11.12	6.47	12.8	10.26	6.57	16.99	11.14	5.06	9.78	69.7	5.11	22.19	23.3	9.38	24.74	10.3	88.43	113.52	224.03	138.63	32.08	5.78	87.3	79.32	117.55	109.28	24.46	81.09	53.28	3.71	60.81	110.66	3.77	27.8	44.08	1.61	21.28	33.75	15.4	57.17	47.77	202.35	98.7	13.35	15.97
NKD1	250.42	132.84	91.15	159.89	265.8	57.13	66.69	14.81	66.24	574.14	65.38	41.23	173.91	352.39	34.09	172.92	98.05	737.87	109.05	46.73	442.17	253.52	179.22	369.68	77	217.88	523.77	1275.49	320.69	436.85	63.99	322.19	107.05	1825.15	4.68	140.5	89.57	1102.34	130.6	190.95	627.79	403.48	83.42	52	139.18	112.22	162.45	192.8	453.25
NODAL	25.91	8.37	12.46	12.21	2.12	2.69	14.15	7.98	6.02	13.59	8.92	5.06	2.79	46.47	10.23	5.55	9.71	16.42	1	8.71	176.87	11.35	313.64	415.89	35.29	3.86	174.59	31.73	3.42	2.13	2.72	40.9	1.99	33.4	20.72	6.22	2.32	7.58	13.06	1.61	2.13	4.15	1.84	2.58	13.03	3.47	2.44	1.48	2.46
NOG	17.27	3.14	1	1.11	3.71	3.23	2.02	17.09	3.83	10.19	20.8	5.06	6.29	27.11	3.41	6.47	4.85	3.52	4.58	3.96	88.43	9.46	44.81	46.21	3.21	11.57	43.65	3.17	2.28	2.13	1.98	3.59	1.99	12.19	2.67	4.97	3.77	2.89	13.06	1.61	2.13	4.15	8.04	2.58	1.83	3.47	1.3	2.97	2.46
NOS3	38.86	29.29	46.74	123.25	25.42	21.56	18.19	88.88	9.85	50.96	28.23	20.25	30.03	69.7	23.86	161.83	26.21	23.46	44.9	26.14	88.43	58.65	89.61	46.21	16.04	14.46	87.3	117.4	112.98	81.63	188.52	101.18	81.16	60.96	82.2	105.68	135.94	163.56	138.76	95.98	114.92	83.6	156.96	186.37	137.36	212.75	201.47	133.48	121.6
NOTCH1	1636.4	451.86	633.37	1109.21	489.24	457.54	588.06	281.47	525.52	1084.87	460.64	390.57	561.54	983.6	743.2	439.24	751.39	797.7	420.64	304.92	309.52	656.5	179.22	508.31	583.91	483.01	87.3	1430.96	1014.58	736.78	824.98	1031.17	1009.3	1348.05	1488.28	976.01	664.64	946.36	1039.91	1131.02	1579.05	1304.96	1173.66	1000.34	1539.7	1367.05	920.86	891.33	1283.59
NOTCH2	207.25	162.13	271.89	364.19	291.75	296.41	508.57	215.38	191.6	317.08	236.27	296.54	434.42	313.67	363.08	287.59	436.86	259.25	423.39	327.1	309.52	463.52	179.22	277.26	301.58	223.67	130.94	602.84	987.19	683.6	781.49	2024.3	780.25	610.15	576.73	1040.66	516.23	1004.13	888.08	712.5	832.09	877.07	763.67	1362.11	846.76	746.57	688	720.78	786.12
NOTCH3	138.17	300.19	278.12	1124.76	293.86	634.85	246.54	352.12	124.81	836.87	406.41	439.03	645.35	398.86	201.14	496.57	677.61	299.14	905.43	425.31	176.87	327.3	89.61	92.42	231	143.65	305.53	945.51	2028.02	804.84	1325.05	2457.72	812.12	478.68	868.11	1090.4	954.5	813.49	1461.09	1056.98	1068.3	1005.85	636.81	2328.54	1142.95	583.65	754.34	1853.85	621.53
NPM1	185.66	54.39	65.44	101.04	43.42	14.55	39.74	101.42	40.51	37.37	31.95	42.67	40.51	182	107.39	55.48	64.07	44.58	39.41	34.85	309.52	98.38	358.44	277.26	182.87	84.84	174.59	257	90.16	75.25	60.04	198.77	55.27	150.02	116.95	90.76	84.93	74.02	76.73	29.98	104.28	158.38	44.81	26.16	71.53	157.29	54.47	56.36	54.05
NPM2	12.95	6.28	10.91	9.99	2.12	1	8.08	12.54	1	1.13	1	1	1	7.74	5.11	2.77	3.88	2.35	2.75	1.58	88.43	9.46	89.61	46.21	16.04	3.86	43.65	3.17	10.27	2.13	1.98	2.87	1.99	22.79	28.74	4.97	17.68	50.91	1.63	1.61	2.13	4.15	1.84	2.58	1.83	3.47	1.3	1.48	1.23
NR4A1	185.66	86.82	109.07	391.94	480.77	506.59	333.44	361.24	130.29	158.54	173.86	122.23	261.21	243.96	86.93	174.77	617.42	138.42	106.31	172.66	574.82	85.14	313.64	600.73	67.37	61.7	174.59	4153.28	2212.91	3233.99	641.15	2342.91	601	1076.64	301.4	3611.86	3398.57	807.71	643.21	2092.02	921.47	4723.91	3234.62	9282.17	857.73	379.13	1971.96	1324.39	397.97
NR4A3	47.49	46.02	28.82	83.27	37.06	156.83	44.46	87.75	20.8	62.28	40.12	57.86	21.65	131.66	10.23	17.57	72.81	22.29	24.74	53.06	132.65	26.49	179.22	184.84	54.54	8.68	87.3	79.32	475.91	385.8	194.45	1051.26	154.86	99.13	58.14	294.67	388.7	224.22	257.94	366.41	144.71	357.79	408.84	2176.08	258.03	91.43	301.64	631.79	44.22
NRAS	146.8	122.38	140.23	233.17	214.44	190.24	213.53	135.61	235.94	124.57	114.42	253.87	191.37	232.35	172.16	216.38	196.1	102.06	203.45	225.72	88.43	183.52	179.22	92.42	231	202.46	130.94	571.12	567.21	679.34	492.91	540.34	828.06	451.12	501.89	916.33	541.74	458.19	644.84	557.97	608.64	656.89	642.33	586.9	406.12	285.54	397.91	446.41	426.23
NSD1	60.45	73.22	123.87	95.49	137.67	73.83	70.06	112.82	102.37	77.01	75.04	99.09	123.62	104.56	122.73	147.03	149.5	102.06	100.81	83.16	44.22	179.73	44.81	46.21	170.04	96.41	43.65	567.94	528.4	519.81	554.19	462.84	407.8	472.32	405.65	578.15	592.76	377.32	455.47	377.68	574.59	573.81	313.24	462.86	466.46	347.94	296.44	482	452.02
NTF3	4.32	4.18	1.56	9.99	3.18	9.16	2.69	3.42	2.74	10.19	6.69	10.85	3.49	15.49	3.41	4.62	1.94	4.69	1.83	10.3	132.65	5.68	179.22	46.21	19.25	1	218.24	3.17	2.28	2.13	12.6	9.33	5.48	5.83	2.67	11.19	17.68	2.89	9.8	1.61	4.26	4.15	1.84	26.16	2.06	3.47	1.3	2.97	4.91
NTHL1	936.93	332.62	242.28	289.79	318.22	258.14	402.82	254.12	303.27	206.1	220.66	288.59	215.81	224.6	373.31	231.18	281.53	341.37	197.03	163.95	176.87	177.84	179.22	138.63	455.58	237.17	174.59	371.23	489.6	449.62	336.76	244.7	577.1	328.13	1210.27	528.41	203.19	559.29	370.58	1314.53	772.5	370.25	636.81	250.97	415.27	614.85	485.06	382.64	369.72
NTRK1	25.91	3.14	4.67	5.55	1.06	3.77	3.37	4.56	1.64	4.53	6.69	3.62	2.1	46.47	5.11	4.62	7.77	1.17	2.75	1.58	44.22	7.57	89.61	92.42	35.29	1	130.94	82.49	17.12	9.31	30.39	66.74	3.49	31.28	12.7	26.11	15.36	33.58	14.69	1.61	2.13	4.67	9.88	10.66	5.71	22.1	1.3	5.93	9.83
NTRK2	25.91	4.18	14.8	6.66	74.13	15.63	15.49	11.4	57.48	47.56	14.86	15.19	256.32	34.85	27.27	54.56	75.72	25.81	53.15	31.68	221.08	34.05	179.22	231.05	22.46	10.6	218.24	123.74	3.42	2.92	77.83	474.32	23.4	18.55	2.67	36.06	24.64	4.69	31.02	1.61	29.79	283.01	145.93	93.35	33.14	56.76	118.22	1.48	95.81
NUMBL	94.99	28.24	86.47	116.58	45.01	71.14	45.81	55.84	33.39	159.67	120.36	64.37	102.67	193.62	68.18	62.88	79.61	42.23	74.23	63.36	221.08	71.89	179.22	92.42	73.79	26.03	174.59	152.3	211.13	117.79	206.31	236.08	91.12	166.98	143.68	180.28	186.96	204	282.42	221.54	168.12	253.93	149.61	212.21	183.06	295.94	196.27	161.66	136.34
NUPR1	21.59	9.41	9.35	123.25	35.48	57.66	117.21	5.7	36.68	134.76	27.49	52.8	83.11	27.11	52.84	42.54	21.36	24.63	40.32	23.76	44.22	35.95	44.81	46.21	16.04	59.77	43.65	561.6	457.65	564.48	348.62	597.75	437.68	296.33	87.55	632.85	214.78	94.24	287.32	75.05	727.81	278.85	131.22	302.65	402.47	330.6	80.49	510.18	1030.56
OSM	544.03	129.7	24.15	73.28	35.48	69.52	22.9	140.16	12.59	46.43	26	54.25	48.89	236.22	11.93	27.74	308.71	17.6	65.07	60.98	265.3	238.38	268.83	323.47	77	18.32	174.59	19.04	243.09	115.66	218.17	4372.23	228.55	27.04	47.45	100.71	40.87	2018.01	215.49	369.63	144.71	897.84	388.61	1718.7	508.51	115.69	109.11	897.26	153.54
PAK3	25.91	5.23	3.12	9.99	3.18	4.85	4.72	4.56	5.47	4.53	4.46	1	4.19	7.74	11.93	4.62	3.88	3.52	1.83	2.38	309.52	18.92	403.25	184.84	12.83	2.89	43.65	3.17	5.71	2.13	1.98	3.59	1.99	12.19	2.67	4.97	3.77	2.89	3.27	1.61	2.13	4.15	1.84	2.58	1.83	3.47	1.3	1.48	3.68
PAK7	12.95	2.09	1	3.33	2.65	2.16	3.37	11.4	2.19	3.4	2.23	1	2.1	30.98	3.41	1	5.82	1.17	1.83	1.58	176.87	3.78	89.61	92.42	22.46	3.86	43.65	3.17	2.28	2.13	1.98	2.87	1.99	2.12	2.67	4.97	2.32	2.89	1.63	1.61	2.13	4.15	1.84	2.58	1.83	3.47	1.3	1.48	1.23
PAX3	25.91	1.05	1.56	5.55	1	1	2.69	4.56	2.19	1.13	5.94	1	1	69.7	5.11	4.62	3.88	1.17	1.83	1	88.43	5.68	89.61	46.21	12.83	1	130.94	6.35	2.28	2.13	1.98	40.9	1.99	14.31	7.35	4.97	66.38	2.89	1.63	1.61	2.13	4.15	1.84	2.58	1.83	3.47	1.3	1.48	1.23
PAX5	30.22	5.23	13.24	9.99	19.06	2.69	11.45	12.54	7.66	10.19	7.43	2.17	9.78	38.72	71.59	9.25	8.74	15.25	5.5	4.75	397.95	155.14	134.42	138.63	48.12	2.89	261.89	9.52	3.42	5.05	52.13	9.33	15.44	2.12	12.7	55.95	36.23	2.89	17.96	131.39	2.13	33.75	20.91	54.59	11.2	56.76	378.39	1.48	7.37
PAX8	43.18	15.69	14.8	14.43	12.71	4.31	5.39	7.98	4.93	13.59	16.35	5.06	9.08	65.83	49.43	5.55	10.68	14.08	5.5	10.3	397.95	17.03	179.22	277.26	38.5	8.68	218.24	53.94	2.28	19.94	14.58	17.94	7.47	31.28	2.67	4.97	2.32	30.69	16.33	36.42	25.54	4.15	6.2	18.41	11.2	3.47	1.3	13.35	9.83
PBRM1	146.8	351.45	208.01	213.18	417.23	492.57	388.67	256.4	252.91	320.48	254.1	545.35	342.23	123.92	189.21	270.94	360.16	466.89	356.49	276.41	309.52	368.92	134.42	323.47	221.37	283.44	261.89	1094.64	635.68	764.43	615.46	695.34	889.8	531.69	360.21	612.96	404.93	331.1	839.11	591.77	612.89	594.58	513.63	685.09	673.06	337.54	624.26	734.13	632.58
PBX1	155.44	96.23	120.75	86.61	104.84	478.02	136.07	190.3	134.12	404.28	173.11	141.04	321.28	174.26	52.84	209.91	288.33	212.33	173.2	205.13	221.08	160.81	224.03	554.52	163.62	151.36	174.59	491.79	747.53	347.52	396.06	589.14	336.1	260.28	181.11	344.4	300.58	273.33	442.41	511.28	221.32	87.76	228.66	623.07	574.33	566.32	299.04	274.37	412.71
PBX3	99.31	72.17	55.31	188.75	87.36	97.01	51.19	709.94	81.02	150.61	188.72	76.67	111.05	182	76.71	105.42	117.47	80.94	191.53	87.91	221.08	107.84	448.05	323.47	144.37	66.52	174.59	180.85	366.34	224.14	352.57	445.62	174.77	147.9	111.6	339.43	154.49	206.89	329.77	263.39	187.27	312.09	162.48	214.8	206.83	309.81	139.03	263.99	151.08
PCK1	120.89	14.64	24.93	5.55	13.77	18.86	43.11	53.56	13.69	11.32	11.14	5.79	67.05	189.75	3.41	98.95	264.06	45.75	23.83	41.18	88.43	26.49	134.42	46.21	89.83	79.06	43.65	155.47	160.92	156.08	38.3	106.92	41.33	86.41	44.78	334.45	103.48	19.14	13.06	13.88	53.2	54.52	90.78	36.5	133.7	87.96	15.45	1.48	20.88
PCNA	259.06	234.3	193.98	265.37	177.38	143.35	200.06	227.91	96.89	146.08	114.42	206.86	92.89	108.43	185.8	137.78	154.36	201.77	160.37	223.35	44.22	70	44.81	46.21	128.33	147.51	43.65	326.81	373.19	207.13	449.43	132.75	734.45	389.63	344.17	384.19	282.03	576.62	161.62	221.54	289.42	341.17	88.94	106.27	327.5	108.76	274.32	338.14	175.65
PDGFA	43.18	47.07	106.73	184.31	50.3	127.72	109.12	79.77	36.13	48.69	40.86	107.77	25.14	100.68	78.41	108.19	162.12	64.52	69.65	68.9	309.52	75.68	134.42	92.42	32.08	30.85	87.3	288.73	222.55	213.51	145.03	299.23	246.47	571.98	127.64	175.31	198.55	195.34	174.68	178.07	155.35	46.22	173.51	333.66	122.73	160.75	106.51	111.23	73.7
PDGFB	17.27	9.41	11.69	22.21	5.29	9.7	10.78	18.23	3.83	23.78	6.69	13.02	9.78	46.47	11.93	11.1	11.65	17.6	16.5	15.84	44.22	18.92	44.81	138.63	28.87	12.53	349.18	161.82	149.51	34.83	62.02	181.55	53.28	94.89	34.08	26.11	31.59	111.57	122.44	58.96	53.2	54.52	46.65	297.49	69.71	81.03	60.98	109.75	47.9
PDGFC	56.13	39.75	70.11	314.22	31.24	104.55	53.89	104.84	25.73	169.87	107.73	65.09	79.62	271.07	78.41	101.72	136.88	43.4	140.21	22.97	88.43	126.76	44.81	138.63	99.46	20.25	43.65	218.93	318.41	241.16	413.85	1217.74	184.73	137.3	165.07	284.72	226.38	244.44	439.14	194.17	253.24	212.39	276.47	292.32	241.57	198.88	196.27	311.45	88.44
PDGFD	30.22	40.79	41.29	73.28	54.01	196.71	54.56	29.63	44.34	103.05	31.2	70.16	59.37	65.83	30.68	51.78	62.13	45.75	34.82	45.14	132.65	41.62	224.03	277.26	28.87	26.99	261.89	76.15	76.46	102.9	111.43	72.48	39.34	46.12	44.78	46	147.54	22.03	117.54	36.42	70.23	46.22	122.03	64.92	80.68	35.96	136.43	99.37	87.21
PDGFRA	60.45	176.77	229.82	192.09	105.37	299.1	152.91	211.96	70.62	480.15	159.74	192.39	179.5	294.3	47.73	217.31	229.11	175.96	165.87	109.3	176.87	87.03	89.61	138.63	150.79	80.02	43.65	640.92	845.67	728.27	692.55	1863.56	545.23	395.99	461.79	672.64	738.84	865.48	1524.76	277.88	619.28	623.66	818.83	2398.3	1241.68	524.72	524.09	1184.98	302.17
PDGFRB	60.45	276.14	232.94	715.05	193.79	646.71	188.61	249.56	165.32	1272.85	897.51	542.45	694.94	302.05	92.05	562.23	422.3	255.73	638.75	329.47	309.52	155.14	89.61	138.63	176.46	141.72	43.65	517.18	1592.06	662.33	1498.99	2759.11	559.17	330.25	632.87	558.25	806.09	565.07	2042.27	934.64	889.54	557.19	908.91	3222.61	1309.33	458.86	781.66	2660.65	416.4
PGF	43.18	26.15	24.93	52.19	29.65	51.2	20.88	30.77	8.76	72.48	48.29	37.61	27.94	61.96	11.93	22.19	43.69	19.94	35.74	68.9	353.74	30.27	224.03	92.42	48.12	26.03	305.53	187.2	327.54	122.04	105.5	238.96	172.78	427.79	106.26	95.74	89.57	88.46	310.18	95.98	89.38	158.38	118.35	584.31	117.24	115.69	122.12	210.6	141.26
PHF6	427.45	212.33	407.44	363.08	281.69	198.32	301.78	658.66	223.35	395.22	328.39	255.32	358.29	534.39	683.54	312.56	363.08	266.29	195.2	300.96	88.43	448.39	44.81	92.42	320.83	344.18	261.89	301.42	386.89	264.56	305.14	204.51	212.62	317.53	333.48	364.29	251.89	333.99	222.02	189.34	344.75	428.41	247.05	147.61	212.32	209.28	270.42	203.18	267.77
PIK3CA	94.99	124.47	102.83	154.33	114.9	142.28	79.49	140.16	89.23	122.3	141.91	117.89	148.76	158.77	153.41	100.79	151.44	120.83	105.39	130.68	265.3	179.73	44.81	92.42	134.75	106.05	349.18	231.62	327.54	241.16	376.29	350.9	246.47	203.03	354.86	170.34	298.26	270.44	266.1	207.05	189.4	208.23	291.17	310.41	250.71	247.41	218.38	244.71	207.59
PIK3CB	410.18	208.15	237.61	194.31	220.27	248.44	273.49	264.38	186.12	203.84	182.03	243.02	220.7	236.22	407.4	232.1	260.17	273.33	161.29	257.4	265.3	170.27	268.83	369.68	282.33	224.63	261.89	456.89	348.08	479.4	307.11	299.23	334.11	330.25	416.34	438.89	275.07	198.23	321.6	211.88	310.7	370.25	416.19	209.63	296.42	358.33	243.1	268.44	326.73
PIK3CD	60.45	1.05	60.77	85.49	3.71	18.86	1	21.65	1	73.61	68.35	1	1	201.37	5.11	32.37	87.37	1.17	50.4	29.3	132.65	204.33	224.03	92.42	67.37	1	261.89	158.64	174.61	124.17	265.6	264.79	146.89	90.65	106.26	155.42	156.81	137.57	187.74	70.22	57.46	220.69	188.22	266.48	120.9	289.01	366.68	87.5	154.77
PIK3CG	12.95	15.69	25.71	17.77	25.94	29.64	14.15	30.77	9.31	43.03	29.72	20.25	15.37	65.83	11.93	26.82	22.33	9.38	19.24	14.26	44.22	66.22	44.81	46.21	32.08	10.6	87.3	107.88	106.14	90.14	297.23	155.72	190.71	109.73	44.78	215.1	177.68	88.46	128.97	31.59	76.61	71.14	158.8	121.77	159.3	84.49	228.79	40.04	115.46
PIK3R1	548.34	122.38	279.68	475.22	218.15	372.93	188.61	214.24	89.78	353.32	176.09	151.89	164.83	398.86	332.4	160.9	230.08	145.46	130.13	151.27	221.08	249.73	179.22	231.05	272.71	184.14	130.94	609.19	873.07	777.19	575.93	847.47	527.31	582.58	731.78	966.07	655.37	521.74	416.29	405.04	710.78	926.92	390.45	468.03	420.75	594.05	456.44	496.83	413.94
PIK3R2	466.31	169.45	481.45	571.82	402.41	330.9	461.42	234.75	185.58	275.18	221.41	219.15	185.78	364.01	301.71	353.24	535.88	363.66	293.26	278.79	132.65	298.92	358.44	323.47	237.41	282.48	130.94	777.35	731.55	783.57	656.97	655.15	702.58	796.75	798.61	1165	277.39	862.59	543.63	802.64	983.18	1757.77	629.46	754.86	874.18	1263.05	795.97	781.58	574.85
PIK3R3	159.75	75.31	179.96	146.56	234.56	213.41	418.31	123.07	275.35	250.27	131.51	155.5	172.51	185.88	93.75	115.59	140.77	170.1	141.13	137.02	221.08	175.95	492.86	369.68	179.67	188	305.53	241.14	252.22	236.91	313.04	155.72	216.6	164.86	119.62	140.5	191.6	100.02	253.04	417.92	400.08	216.54	167.99	266.48	290.94	327.14	167.65	299.58	485.19
PIK3R5	12.95	23.01	31.94	31.09	31.24	44.73	24.92	39.88	16.42	49.83	40.86	37.61	25.84	96.81	13.64	21.27	50.48	26.98	49.49	22.97	265.3	41.62	134.42	323.47	32.08	17.35	174.59	164.99	119.83	132.68	324.9	574.78	200.67	97.01	111.6	220.07	182.32	258.89	177.94	157.15	95.76	204.08	307.72	354.34	278.14	87.96	248.3	225.43	147.4
PIM1	427.45	605.62	199.44	624	184.79	392.87	334.78	490.01	243.6	407.68	320.97	312.45	211.62	801.59	277.85	363.42	354.34	299.14	296.92	483.92	176.87	454.06	44.81	46.21	308	231.38	43.65	1478.56	1101.32	1228.14	943.57	2360.13	1598.85	1165.7	622.18	976.01	826.96	1226.55	927.26	783.32	487.33	960.15	936.49	1532.65	718.77	912.95	871.42	680.73	389.38
PITX2	90.67	21.97	45.96	76.61	28.06	2.69	78.81	2.28	13.14	41.9	24.52	6.51	23.05	85.19	56.25	12.02	13.59	29.33	13.75	11.88	88.43	56.76	89.61	138.63	128.33	59.77	174.59	174.51	46.79	2.13	2.72	101.18	1.99	67.32	194.47	75.84	47.83	100.02	24.49	2.62	31.92	62.83	59.52	2.58	38.62	67.16	2.44	22.25	57.73
PKMYT1	923.98	267.77	109.85	235.39	147.73	132.57	150.21	508.24	194.88	93.99	182.77	166.35	115.94	224.6	318.76	120.21	133.97	195.9	139.3	152.86	442.17	172.16	224.03	277.26	420.29	264.16	218.24	298.25	437.1	275.19	490.93	204.51	567.14	126.69	523.27	568.2	261.16	333.99	501.18	400.21	546.92	881.22	206.6	108.85	283.62	413.8	198.87	473.1	249.35
PLA1A	21.59	5.23	10.13	37.75	9.53	11.86	12.12	3.42	31.2	21.52	12.63	10.85	49.59	27.11	5.11	7.4	20.39	10.56	30.24	15.05	132.65	11.35	134.42	46.21	6.42	15.43	43.65	28.56	55.92	15.69	40.27	121.27	11.45	27.04	82.2	16.16	43.19	16.25	24.49	5.84	8.51	17.14	15.4	15.83	18.51	3.47	28.46	11.86	24.57
PLA2G10	151.12	47.07	104.39	48.85	106.96	277.01	177.16	382.89	216.23	69.08	59.44	78.84	69.84	158.77	403.99	450.34	458.21	187.69	78.81	186.12	44.22	102.16	134.42	46.21	28.87	133.04	218.24	434.68	233.96	498.54	202.35	69.61	547.22	173.34	127.64	359.32	506.96	30.69	385.27	337.44	319.21	445.02	677.26	506.79	680.38	732.7	226.19	25.21	329.19
PLA2G2A	129.53	416.3	174.51	98.82	59.3	36.11	1454.32	313.38	569.86	1737.15	532.71	189.5	97.08	394.99	117.62	3118.16	3806.48	1643.49	2064.71	860.91	176.87	425.68	179.22	415.89	811.7	1757.53	218.24	9267.94	845.67	6852.19	4266.21	112.66	6110.09	5211.45	5837.52	12966.7	822.32	59.58	7101.41	3630.9	11361.9	4877.61	7829.05	7910.04	8880.55	3315.14	1236.97	840.91	4765.87
PLA2G3	21.59	11.51	14.02	5.55	27	11.32	20.88	18.23	18.61	18.12	5.94	8.68	5.59	42.6	76.71	33.29	17.47	18.77	5.5	16.63	265.3	15.14	179.22	184.84	35.29	7.71	218.24	3.17	2.28	2.13	10.62	2.87	15.44	2.12	23.39	21.14	20	42.24	13.06	54.13	42.56	141.76	1.84	2.58	7.54	3.47	1.3	1.48	44.22
PLA2G4A	8.64	15.69	8.57	11.1	52.42	64.13	20.21	27.35	12.59	31.71	15.6	10.85	13.97	34.85	8.52	20.34	11.65	8.21	32.99	38.81	265.3	24.59	268.83	138.63	32.08	18.32	261.89	25.38	42.23	30.58	46.2	69.61	21.41	29.16	12.7	95.74	20	30.69	66.93	7.44	12.77	519.8	63.2	85.6	53.25	115.69	57.08	163.14	98.27
PLA2G4C	4.32	20.92	62.32	45.52	30.71	68.98	13.47	56.98	12.04	96.26	26	23.14	26.54	30.98	17.05	38.84	46.6	36.37	52.24	41.98	221.08	90.81	179.22	46.21	28.87	13.5	130.94	225.27	259.07	85.88	135.15	385.34	132.95	90.65	127.64	46	66.38	94.24	159.99	18.71	65.97	96.07	37.46	318.16	104.44	212.75	63.58	78.6	176.88
PLA2G4E	8.64	8.37	10.91	5.55	13.24	5.39	10.1	10.26	6.02	6.79	9.66	7.96	6.98	46.47	10.23	7.4	4.85	5.87	8.25	7.13	176.87	3.78	89.61	138.63	28.87	4.82	174.59	3.17	7.99	2.92	2.72	3.59	7.47	2.12	7.35	4.97	2.32	22.03	9.8	20.32	2.13	4.15	8.04	2.58	1.83	11.7	1.3	1.48	7.37
PLA2G4F	246.11	98.32	148.8	109.92	33.36	78.68	160.32	134.47	42.15	48.69	21.55	25.31	33.52	108.43	121.03	71.2	66.98	53.96	30.24	29.3	88.43	119.19	179.22	46.21	231	132.08	43.65	218.93	97.01	60.36	18.53	104.05	134.94	273	263.97	180.28	68.7	307.99	88.16	205.44	106.4	50.37	79.75	23.58	89.82	160.75	27.16	87.5	82.3
PLA2G5	21.59	1.05	7.79	5.55	3.71	1	1	6.84	4.38	3.4	5.2	5.06	6.98	46.47	5.11	2.77	6.8	1.17	6.41	2.38	44.22	9.46	268.83	369.68	12.83	7.71	174.59	12.69	2.28	2.13	1.98	20.81	1.99	18.55	2.67	4.97	2.32	4.69	1.63	1.61	2.13	4.15	1.84	2.58	1.83	3.47	1.3	1.48	3.68
PLAT	1096.69	869.2	937.98	1442.31	570.25	1767.66	1122.91	1202.23	350.35	2343	1420.57	1281.64	1175.45	3001.13	409.1	895.13	1255.24	654.58	878.85	993.17	353.74	429.47	313.64	138.63	1491.86	396.24	480.12	828.12	2082.8	1270.68	1455.51	4776.95	1975.28	921.85	1247.7	1388.8	2779.43	1662.72	4455.11	2507.32	2343.03	2621.85	3431.34	6222.67	1914.52	1328.92	2141.08	4309.84	1147.25
PLAU	375.64	399.56	299.93	687.29	355.81	572.33	204.1	403.4	90.32	1070.15	1142.7	598.15	230.48	913.89	75	231.18	278.62	206.46	394.06	503.72	265.3	189.19	89.61	138.63	195.71	149.43	130.94	628.23	1989.22	1325.98	3117.82	9093.93	2096.78	955.78	1523.03	762.16	2744.65	2107.55	5819.89	3658.27	1351.34	3132.83	4391.04	9742.12	2779.33	978.81	2986.65	9875.85	804.55
PLCB1	77.72	14.64	59.99	57.74	59.83	38.8	66.69	127.63	22.99	70.21	25.26	10.13	33.52	69.7	28.98	23.12	37.86	41.06	36.66	21.38	44.22	54.87	44.81	92.42	28.87	30.85	43.65	168.16	359.5	145.44	164.8	215.99	142.91	408.71	84.87	249.91	270.44	290.66	269.36	123.34	270.27	133.46	201.09	387.93	153.81	295.94	235.3	308.48	281.28
PLCB4	4304.71	1015.64	2449.33	765.01	1138.39	1277.78	265.4	2243.78	602.16	1919.47	404.18	672.64	514.04	290.43	2804.06	240.43	1240.67	1041.7	103.56	123.55	353.74	1112.45	403.25	184.84	1122.91	761.63	218.24	2604.92	1774.66	583.62	178.63	798.67	2526.99	563.5	2792.79	1209.76	1033.34	1489.4	515.87	237.63	2502.64	2879.42	798.6	400.85	3773.96	687.64	1106.88	861.67	2632.28
PLCE1	172.71	49.16	308.5	104.37	150.9	111.56	118.56	133.33	180.1	132.49	170.14	36.16	185.78	216.86	811.39	340.3	347.54	245.17	112.72	244.73	132.65	208.11	268.83	369.68	253.46	337.43	218.24	380.74	208.85	409.2	196.42	124.14	439.67	222.11	488.52	478.68	799.13	100.02	195.9	192.56	251.12	324.55	590.85	230.3	380.53	857.49	154.64	44.49	358.67
PLCG2	43.18	23.01	56.87	61.07	55.6	38.8	37.05	58.12	31.2	75.87	31.95	32.55	26.54	127.79	23.86	110.04	77.66	43.4	36.66	35.64	176.87	211.9	44.81	46.21	80.21	15.43	43.65	237.96	195.16	190.11	581.86	190.16	328.14	256.04	141.01	269.8	284.35	102.9	208.96	245.68	46.82	141.76	156.96	243.22	243.4	205.82	405.71	56.36	211.27
PLD1	56.13	124.47	104.39	72.17	99.01	83.53	125.29	459.24	162.58	244.61	94.36	164.18	108.26	151.02	201.14	169.22	194.16	114.96	113.64	67.32	265.3	185.41	224.03	184.84	105.87	82.91	130.94	463.24	302.43	362.41	249.79	574.78	429.71	449	304.07	319.54	293.62	284.88	414.66	300.41	359.65	507.34	338.97	509.38	398.81	559.38	171.55	299.58	198.99
PML	1351.43	411.07	963.69	1615.52	604.67	469.94	691.8	1120.18	322.98	955.77	757.09	389.84	387.63	2559.67	657.97	859.99	917.4	614.7	1097.88	312.84	619.04	1364.07	268.83	415.89	1488.65	658.47	218.24	1719.69	1744.99	1383.41	2860.86	2523.74	943.58	781.9	2407.85	1945.81	1242.03	3774.24	1629.24	2478.35	2189.81	3481.78	1473.33	2473.24	2722.65	3890.56	2046.11	2248.35	1912.49
POLB	51.81	137.02	90.37	118.8	92.13	117.48	109.8	63.81	65.14	97.39	86.19	55.69	111.05	123.92	92.05	91.55	99.02	92.67	117.3	184.54	44.22	90.81	179.22	277.26	109.08	241.99	174.59	117.4	163.2	124.17	506.75	89.7	89.13	194.55	338.82	41.03	133.62	160.68	97.95	104.03	214.94	175	186.38	245.81	188.55	146.89	153.34	105.3	179.33
POLD1	56.13	72.17	50.64	41.08	50.3	40.42	57.26	55.84	36.13	50.96	35.66	55.69	48.19	38.72	44.32	25.89	35.92	56.31	40.32	50.69	132.65	39.73	44.81	46.21	35.29	44.35	43.65	47.59	94.72	49.72	109.45	89.7	103.07	52.48	138.34	120.6	122.03	108.68	62.04	39.64	78.74	96.07	41.14	31.33	102.62	25.56	55.78	84.54	67.56
POLD4	630.38	198.73	482.23	200.97	268.45	352.45	1419.97	434.17	693.58	291.04	330.62	166.35	247.24	530.52	625.59	589.05	509.67	439.91	311.58	604.3	132.65	429.47	44.81	231.05	413.87	401.06	174.59	1792.67	822.85	1221.75	876.37	999.59	1130.8	915.49	1365.32	1363.93	859.42	937.69	1173.77	1470.67	1095.97	1201.1	1874.13	1783.3	1430	1651.29	1648.05	677.77	614.16
POLE2	60.45	63.8	35.06	33.31	67.24	38.8	50.52	91.16	55.84	49.83	65.38	47.74	129.91	27.11	37.5	35.14	34.95	32.85	59.57	101.38	397.95	92.7	89.61	184.84	67.37	80.02	261.89	53.94	106.14	47.59	127.24	52.38	87.14	58.84	63.49	75.84	77.97	74.02	89.79	95.98	51.07	62.83	41.14	57.17	55.08	63.69	51.87	102.33	92.12
POLR2D	177.02	231.16	204.11	216.51	238.27	178.38	326.7	240.45	190.5	209.5	208.03	232.89	192.77	147.15	190.91	198.81	199.01	265.12	241.02	244.73	176.87	196.76	224.03	46.21	176.46	134.01	218.24	482.28	480.47	530.45	542.33	365.25	569.13	557.14	825.34	588.09	493.05	712.39	357.52	343.87	353.26	366.09	309.56	274.23	422.58	271.68	314.65	244.71	384.46
POLR2H	915.35	555.41	711.27	577.37	629.03	385.87	854.81	714.5	461.48	626.24	484.42	431.07	637.66	890.66	847.18	658.4	663.05	723.79	428.89	593.21	132.65	787.04	44.81	92.42	968.91	643.05	43.65	866.19	989.47	864.4	961.36	655.15	738.43	898.53	1373.34	1254.52	1149.28	1163	955.02	1132.63	1032.13	1504.36	1083.57	925.41	1168.55	1616.62	762.15	998.11	870.88
POLR2J	129.53	60.67	75.57	92.16	73.07	37.19	40.42	145.86	56.38	48.69	75.04	49.91	42.6	178.13	80.12	61.96	58.25	48.1	55.9	48.31	176.87	81.35	224.03	277.26	80.21	47.24	567.42	72.98	110.7	126.3	67.95	138.49	138.92	147.9	68.83	75.84	200.87	85.57	81.63	63.78	25.54	42.06	77.91	57.17	64.22	70.63	70.08	47.46	82.3
PPARG	531.07	119.24	294.48	255.37	476.54	290.48	603.55	215.38	435.75	308.02	248.9	232.89	314.29	298.18	589.79	214.54	493.16	565.43	205.28	188.5	442.17	223.25	268.83	138.63	462	351.89	130.94	869.37	322.98	566.61	176.66	322.19	435.69	487.17	996.42	493.6	620.58	599.73	417.92	512.89	449.03	889.53	857.43	390.51	492.06	583.65	429.13	266.95	449.56
PPARGC1A	518.12	20.92	257.09	717.27	154.08	18.32	81.51	83.19	156.01	56.62	37.89	112.83	138.99	139.41	148.3	189.57	139.79	71.56	36.66	61.78	221.08	194.87	224.03	323.47	243.83	187.03	261.89	241.14	76.46	149.69	38.3	132.75	140.91	48.24	116.95	180.28	212.46	261.77	75.1	252.12	202.17	407.64	270.95	147.61	173.92	299.41	44.07	13.35	153.54
PPP2CB	82.04	461.27	399.65	333.1	558.08	440.3	647.34	252.98	614.75	536.77	348.46	543.18	486.11	410.48	1126.74	691.69	649.46	367.17	407.81	567.87	221.08	217.57	313.64	92.42	298.37	355.75	349.18	1519.8	1121.86	904.82	894.16	1691.34	913.7	726.77	849.4	811.89	799.13	923.25	1276.62	689.96	827.83	1134.63	916.27	1046.86	716.94	462.33	749.14	797.9	630.13
PPP2R1A	785.82	1222.74	1084.44	900.47	1455.02	1645.87	1142.44	825.03	1525.11	1047.5	968.84	1155.07	1112.59	867.42	1297.2	1086.55	1480.46	1519.14	976.91	1255.33	132.65	781.36	313.64	277.26	895.12	1311.16	218.24	1916.41	1911.61	1753.53	1927.91	1688.47	2088.81	2414.62	2522.8	2388.43	1457.69	1859.14	2150.01	1869.88	2943.16	3215.91	3139.02	2878.93	2459.37	1491.83	2778.51	2654.72	2589.29
PPP2R2B	38.86	7.32	7.01	4.44	5.82	5.93	4.04	9.12	6.02	7.93	10.4	10.13	6.98	19.36	15.34	9.25	13.59	7.04	9.16	5.54	309.52	11.35	179.22	369.68	22.46	2.89	349.18	3.17	2.28	2.13	10.62	2.87	1.99	2.12	2.67	6.22	10.72	2.89	4.9	1.61	2.13	4.15	1.84	2.58	1.83	4.77	2.44	2.97	1.23
PPP2R2C	17.27	54.39	1.56	27.76	2.12	1.62	10.78	3.42	26.28	20.38	8.17	11.57	4.89	34.85	11.93	4.62	1.94	2.35	4.58	5.54	397.95	13.24	268.83	184.84	41.71	53.02	218.24	19.04	2.28	2.13	1.98	6.46	3.49	381.14	2.67	80.82	2.32	42.24	9.8	25.15	2.13	4.15	26.43	2.58	1.83	49.83	3.74	10.38	1.23
PPP3CA	116.58	137.02	87.25	119.91	234.03	278.08	202.76	115.09	375.53	291.04	144.14	174.31	124.32	73.58	117.62	224.71	156.3	165.4	219.94	181.37	309.52	104.06	179.22	323.47	157.21	203.42	218.24	314.11	364.06	392.18	316.99	439.88	383.9	203.03	392.29	284.72	351.6	305.1	595.87	277.88	355.39	798.14	625.78	548.14	395.15	361.8	400.51	385.6	426.23
PPP3CB	189.98	119.24	148.8	175.43	76.78	95.93	80.83	200.56	162.58	154.01	85.44	48.46	99.18	259.45	95.46	120.21	107.76	100.89	87.06	79.99	221.08	202.44	44.81	46.21	192.5	92.55	43.65	425.16	519.27	477.27	599.65	566.17	517.35	311.17	317.44	936.23	423.48	446.64	380.37	213.49	221.32	353.63	236.02	483.54	371.38	451.93	282.13	237.29	238.29
PPP3CC	47.49	54.39	75.57	99.93	53.48	32.87	72.75	41.02	37.22	113.24	52.75	51.35	50.29	158.77	109.09	98.02	80.58	42.23	49.49	42.77	176.87	60.54	179.22	184.84	86.62	36.64	87.3	82.49	92.44	43.34	158.87	201.64	51.29	37.64	44.78	46	84.93	79.8	65.3	49.3	70.23	17.14	81.58	152.78	66.05	105.29	123.42	65.26	83.53
PPP3R1	781.5	941.37	743.21	886.04	930.83	763.11	927.56	895.69	743.94	600.19	563.92	736.29	605.54	681.55	908.55	890.51	1002.83	869.25	771.63	955.95	176.87	1036.77	89.61	46.21	728.28	699.93	43.65	2176.59	1738.14	1934.33	1641.31	2529.48	2126.66	2056.27	2151.23	3010.09	1557.4	2283.75	2569.57	2637.71	2140.86	3311.46	2341.11	2338.87	2431.94	2046.45	2350.52	2582.05	2069.71
PPP3R2	8.64	1.05	3.9	3.33	2.12	1.08	4.04	4.56	6.02	2.26	2.97	2.17	5.59	7.74	10.23	2.77	2.91	1.17	1.83	3.96	88.43	7.57	268.83	138.63	9.62	3.86	130.94	3.17	2.28	2.13	1.98	2.87	1.99	2.12	2.67	4.97	2.32	2.89	4.9	1.61	2.13	4.15	2.53	2.58	1.83	3.47	1.3	1.48	6.14
PRDM1	86.35	167.35	170.61	164.33	202.79	210.72	131.35	223.35	67.88	329.54	213.23	175.03	120.13	267.2	144.89	262.62	233.96	130.21	186.95	126.72	221.08	102.16	44.81	184.84	163.62	88.7	218.24	1154.92	847.96	1087.75	2200.68	1869.3	1232.37	586.83	587.43	1005.85	1406.67	732.61	1679.85	836.45	657.58	1433.74	1806.1	2333.7	1563.47	666.84	1091.27	1408.93	1143.56
PRKAA2	34.54	5.23	17.14	11.1	8.47	5.93	8.08	103.7	5.47	40.77	17.09	5.06	4.89	65.83	15.34	27.74	37.86	22.29	39.41	15.84	265.3	11.35	89.61	277.26	32.08	9.64	392.83	92.01	53.64	56.1	40.27	2.87	67.22	33.4	2.67	36.06	268.12	19.14	115.91	1.61	8.51	8.83	109.16	80.43	36.8	70.63	24.55	4.45	226.01
PRKACA	319.51	328.43	278.12	365.3	369.58	368.62	327.37	206.26	281.37	362.38	286.05	342.83	856.97	247.84	202.85	268.17	434.92	290.92	279.51	309.67	44.22	251.63	44.81	184.84	314.41	329.72	43.65	666.3	1167.51	689.98	1285.52	1395.7	812.12	726.77	1106.02	687.56	1095.95	770.16	1110.11	1156.78	1332.19	1442.05	1124.02	1630.85	1252.65	677.24	1052.25	1631.39	1265.17
PRKACB	34.54	19.87	49.86	27.76	79.95	134.19	128.66	30.77	178.46	151.75	46.06	90.41	252.13	46.47	86.93	93.4	169.89	127.87	86.14	45.94	176.87	41.62	134.42	46.21	73.79	108.94	130.94	437.86	222.55	336.88	305.14	201.64	441.66	177.58	956.32	279.75	251.89	131.79	254.67	170.03	240.47	195.77	401.48	406.02	378.7	164.22	194.97	96.4	493.78
PRKACG	30.22	5.23	7.01	6.66	2.65	1.62	4.72	10.26	4.38	4.53	5.94	4.34	3.49	23.23	6.82	4.62	5.82	2.35	7.33	1.58	309.52	17.03	313.64	323.47	22.46	11.57	174.59	6.35	2.28	2.13	2.72	3.59	1.99	3.71	2.67	4.97	13.04	7.58	1.63	1.61	2.13	4.15	1.84	2.58	1.83	3.47	1.3	1.48	1.23
PRKAR1B	116.58	66.94	91.15	61.07	90.54	67.37	108.45	72.93	70.07	69.08	74.3	74.5	84.51	42.6	49.43	51.78	75.72	92.67	88.89	49.9	132.65	35.95	89.61	138.63	51.33	106.05	174.59	114.22	206.57	113.53	194.45	132.75	186.72	188.19	277.34	185.26	244.93	218.45	73.46	247.29	168.12	83.6	202.93	44.25	217.8	174.62	207.98	126.06	77.38
PRKAR2A	919.66	757.28	701.92	765.01	764.57	1123.11	794.86	401.12	810.73	669.27	566.89	1218.71	752.21	286.56	446.6	634.36	1100.88	1251.68	589.26	366.7	221.08	435.14	89.61	138.63	622.41	854.18	130.94	1659.41	1459.67	1466.37	1048.33	1355.51	1774.12	1515.57	1028.5	1692.17	1288.41	1203.44	1593.33	1274.29	1596.07	1504.36	1306.03	1266.5	1263.62	808.96	1194.04	1447.49	1120.22
PRKAR2B	30.22	67.99	31.16	55.52	121.25	74.91	34.35	88.88	44.89	121.17	69.1	86.07	89.4	81.32	25.57	98.02	84.46	73.9	71.48	62.57	44.22	52.97	179.22	184.84	57.75	39.53	43.65	406.13	233.96	226.27	291.3	626.45	278.34	179.71	71.51	210.12	504.64	137.57	561.58	78.27	165.99	328.71	243.37	553.31	382.35	81.03	291.23	263.99	227.24
PRKCA	99.31	56.48	126.21	147.67	218.68	183.23	113.17	175.49	154.37	152.88	164.2	129.47	155.05	89.07	141.48	101.72	194.16	84.46	120.97	128.3	132.65	140	89.61	138.63	147.58	135.94	130.94	450.55	366.34	277.32	200.38	385.34	336.1	353.58	362.88	364.29	328.41	296.44	396.7	192.56	442.64	582.11	348.17	369.84	353.1	257.81	304.24	235.81	469.22
PRKCB	90.67	46.02	39.73	103.26	42.36	47.43	27.62	54.7	22.44	82.67	39.38	30.38	34.92	193.62	35.8	67.5	104.85	42.23	47.65	30.1	132.65	306.49	134.42	46.21	182.87	26.99	43.65	92.01	74.18	88.01	224.1	198.77	101.08	44	90.22	170.34	135.94	102.9	120.81	75.05	48.95	241.47	129.38	240.64	117.24	250.88	494.17	99.37	126.52
PRKCG	12.95	1.05	3.9	1.11	6.88	2.16	2.69	7.98	3.83	2.26	5.2	2.89	4.19	7.74	6.82	12.95	1.94	2.35	30.24	3.17	221.08	3.78	89.61	138.63	12.83	1	43.65	25.38	2.28	15.69	42.25	3.59	9.46	3.71	23.39	36.06	22.32	30.69	17.96	1.61	2.13	79.45	8.04	44.25	25.83	49.83	24.55	5.93	17.2
PRKDC	2379.03	694.52	1294.78	2758.04	886.36	624.61	969.32	1691.09	369.51	579.81	790.53	721.83	705.41	2749.42	1479.59	1056.96	1223.2	1281.01	1445.2	1362.25	132.65	1772.73	44.81	92.42	2916.35	2730.3	130.94	2547.81	2995.81	4346.47	3388.61	1418.66	2160.51	913.37	3463.75	4467.27	2178.85	5897.32	2313.26	2161.24	4409.42	8670.45	3048.93	2191.58	2768.36	7148.93	2546.95	3603.89	2282.21
PRKX	177.02	103.55	132.44	245.38	66.19	119.64	143.48	98	42.7	156.28	99.56	38.33	66.35	193.62	291.49	122.06	117.47	55.13	64.15	79.2	88.43	157.03	44.81	138.63	70.58	142.69	130.94	349.02	327.54	205	348.62	152.85	146.89	166.98	402.98	488.63	207.83	183.78	153.46	289.14	317.09	918.61	451.12	142.44	279.97	361.8	254.81	158.69	299.71
PRL	34.54	2.09	7.01	8.88	4.77	4.85	6.06	15.95	8.76	12.46	11.89	6.51	5.59	34.85	5.11	6.47	8.74	3.52	11.91	2.38	221.08	15.14	224.03	462.1	51.33	8.68	349.18	19.04	2.28	2.13	1.98	2.87	1.99	7.95	4.68	11.19	3.77	2.89	6.53	1.61	2.13	4.15	1.84	5.49	1.83	3.47	6.34	1.48	1.23
PRLR	125.21	66.94	75.57	143.23	113.31	189.16	85.55	58.12	154.37	74.74	54.24	99.81	68.45	139.41	230.12	45.31	81.55	105.58	34.82	99	265.3	70	448.05	323.47	105.87	130.15	436.48	190.37	85.59	92.26	58.06	158.59	178.76	158.5	255.96	215.1	47.83	42.24	48.98	194.17	97.89	324.55	267.27	23.58	183.06	146.89	93.5	71.19	201.44
PRMT8	8.64	2.09	3.12	4.44	1.59	1	1.35	4.56	1.09	1.13	4.46	1	1.4	7.74	3.41	1.85	3.88	1.17	3.67	5.54	265.3	3.78	179.22	92.42	9.62	1	43.65	3.17	2.28	2.13	1.98	2.87	1.99	2.12	2.67	4.97	2.32	2.89	1.63	1.61	2.13	4.15	1.84	2.58	1.83	3.47	1.3	1.48	1.23
PROM1	375.64	50.21	134	225.4	365.87	411.74	198.04	247.28	113.86	811.95	133.74	206.86	200.45	19.36	160.23	87.85	169.89	82.12	47.65	310.47	44.22	253.52	44.81	46.21	231	392.38	43.65	748.8	717.85	581.5	180.61	379.6	995.36	1023.63	1694.12	951.15	1464.64	1047.46	587.7	1404.67	1828.03	860.45	947.52	235.47	1111.87	756.97	604.74	385.6	2579.47
PTCH1	60.45	277.18	147.24	102.15	94.25	357.84	82.85	141.3	140.14	288.77	124.82	198.18	258.42	209.11	85.23	137.78	263.08	222.89	131.97	132.26	132.65	107.84	89.61	369.68	60.96	100.27	130.94	1018.49	537.53	955.87	336.76	767.1	551.21	1108.45	496.54	777.08	567.25	247.33	535.46	434.02	391.57	162.54	513.63	537.8	515.82	420.73	395.3	339.63	663.29
PTCRA	21.59	9.41	7.01	9.99	3.18	5.93	3.37	5.7	2.74	5.66	5.2	2.17	4.19	19.36	6.82	5.55	8.74	3.52	1.83	3.17	132.65	13.24	134.42	277.26	6.42	6.75	130.94	69.8	26.25	19.94	18.53	23.68	33.36	22.79	47.45	16.16	3.77	33.58	19.59	13.88	8.51	25.44	9.88	2.91	13.03	8.23	8.94	7.42	11.05
PTEN	237.47	795.98	440.16	515.19	479.18	636.47	486.35	477.47	95.8	920.67	586.21	601.76	902.37	468.56	809.68	724.98	688.29	674.52	606.67	909.22	44.22	234.6	44.81	46.21	535.79	662.33	130.94	1580.09	1430	1762.04	1609.68	3264.28	1610.8	1222.95	1164.83	1508.16	1130.73	1359.42	1622.71	1726.61	1396.03	1288.34	1526.65	2519.75	1976.68	1079.34	1439.91	1220.58	1859.67
PTPN11	440.4	743.68	615.45	621.78	828.11	598.2	718.07	494.57	862.73	691.92	774.92	780.41	650.93	522.78	767.07	601.07	525.2	957.24	628.67	848.24	353.74	822.99	268.83	184.84	702.62	877.32	349.18	698.03	996.32	957.99	1437.72	1346.9	989.39	1085.12	1557.79	966.07	773.63	1544.29	1291.31	1177.7	1215.14	1329.88	1217.78	1307.84	969.26	701.5	1125.09	1935.42	1014.59
PTPN5	17.27	10.46	8.57	7.77	2.65	3.77	5.39	9.12	3.83	11.32	5.2	5.79	6.29	27.11	1.7	4.62	8.74	7.04	11.91	7.13	265.3	13.24	268.83	231.05	35.29	2.89	174.59	6.35	5.71	2.13	10.62	15.07	5.48	5.83	7.35	16.16	2.32	2.89	17.96	1.61	4.26	4.15	1.84	2.58	1.83	18.63	1.3	4.45	4.91
PTPRR	73.4	1.05	14.8	13.32	22.24	43.11	69.38	13.67	31.2	36.24	125.56	11.57	28.64	247.84	204.55	184.94	130.09	139.6	246.52	41.18	353.74	49.19	134.42	92.42	77	44.35	130.94	253.83	58.2	145.44	60.04	296.36	103.07	16.43	127.64	60.92	142.9	440.86	48.98	173.24	4.26	17.14	136.74	300.07	98.96	101.82	49.27	1.48	22.11
PTTG2	556.98	576.33	387.19	510.75	453.24	167.6	251.26	556.1	541.95	274.05	313.54	407.93	604.14	456.95	821.61	365.26	295.12	443.43	343.66	308.88	176.87	832.44	89.61	231.05	1270.49	487.83	87.3	326.81	400.58	209.25	621.39	201.64	328.14	154.26	819.99	553.28	833.92	443.75	349.36	746.3	561.82	1213.56	248.89	302.65	720.6	802.03	280.83	627.34	379.55
RAC1	634.7	1506.19	1029.9	826.08	1706	2247.3	1095.96	388.59	1464.35	833.47	832.88	1301.17	1499.52	259.45	1615.96	841.5	946.52	1272.79	828.45	944.07	221.08	541.09	179.22	184.84	779.62	1568.57	87.3	2706.46	1824.88	2113.01	1498.99	2710.31	2877.53	1700.04	1857.18	1871.21	2021.17	1700.27	2881.38	2145.14	3094.25	1716.23	2545.18	2018.45	2274.7	874.82	2116.36	2083.73	1869.5
RAC2	47.49	34.52	112.96	109.92	148.26	87.31	171.1	68.37	33.94	197.04	81.73	87.52	64.26	85.19	34.09	70.28	105.82	85.64	91.64	85.54	44.22	319.73	89.61	231.05	109.08	47.24	87.3	856.67	366.34	441.11	852.65	1016.81	577.1	461.72	568.72	1105.32	428.12	495.75	613.82	419.53	451.16	756.59	482.38	723.85	674.89	323.67	1248.68	430.09	620.3
RAC3	220.2	71.13	157.37	214.29	42.89	26.41	71.4	240.45	71.16	44.16	69.1	41.95	44.7	185.88	119.32	47.16	56.31	57.48	50.4	76.03	309.52	115.41	224.03	46.21	154	62.67	349.18	279.21	142.66	153.95	121.31	115.53	188.72	88.53	159.72	165.36	193.91	747.05	176.31	63.78	174.5	760.75	74.23	85.6	91.65	365.27	75.29	74.15	207.59
RAD21	656.29	959.15	670.76	1331.28	1082.26	1073.53	932.95	1236.41	1116.19	801.76	777.15	907.71	1109.1	975.85	1194.92	1015.34	1213.49	1466.35	1228.93	2535.21	44.22	1335.7	179.22	369.68	1106.86	1828.88	87.3	2116.3	2425.18	3327.59	4163.43	2245.32	2670.39	3937.08	3640.18	3895.34	2447.84	2639.04	2169.6	3370.13	2762.27	2443.22	2776.84	2028.79	2766.53	1706.75	1797.65	3308.76	2158.15
RAD50	64.77	93.09	183.08	121.03	173.14	132.57	92.28	90.02	256.74	148.35	179.06	190.94	273.78	50.34	225.01	171.07	112.61	194.73	211.69	111.67	176.87	88.92	134.42	277.26	141.17	54.95	261.89	523.52	466.78	394.31	210.26	336.55	439.67	306.93	344.17	409.05	442.03	339.76	398.33	398.6	314.96	312.09	364.71	271.65	415.27	243.95	245.7	391.53	546.6
RAD51	25.91	43.93	14.8	19.99	63.01	23.71	37.05	47.86	39.41	15.85	26	47.74	58.67	15.49	22.16	27.74	30.09	66.87	44.9	37.22	176.87	22.7	44.81	92.42	22.46	64.59	130.94	38.07	37.66	47.59	95.62	12.2	79.17	46.12	146.36	31.08	82.61	71.13	117.54	99.2	123.43	71.14	57.68	10.66	67.88	39.43	47.97	169.07	85.98
RAD52	94.99	47.07	158.93	76.61	86.84	65.21	93.63	119.65	388.12	90.59	129.28	62.2	64.26	131.66	170.46	108.19	94.17	105.58	102.64	76.82	44.22	236.49	89.61	92.42	93.04	96.41	43.65	463.24	322.98	307.1	269.56	282.01	294.28	383.27	451.1	369.27	265.8	368.65	288.95	310.07	289.42	353.63	199.25	930.57	375.04	677.24	248.3	226.91	243.21
RAF1	319.51	437.21	289.03	287.57	416.7	343.83	351.62	389.73	467.5	322.74	343.25	429.62	507.06	329.16	197.73	338.45	431.03	391.81	381.23	321.55	265.3	385.95	403.25	138.63	288.75	349	87.3	729.76	802.31	707	876.37	947.93	832.04	697.09	876.13	901.41	887.25	579.51	1219.48	871.86	872.52	1001.69	903.4	1344.02	925.38	528.19	893.54	1097.48	983.88
RASA4	77.72	36.61	54.53	87.72	64.07	260.3	101.71	345.28	97.99	166.47	85.44	78.84	108.95	333.03	260.8	178.47	144.65	134.9	129.22	123.55	132.65	122.97	179.22	46.21	224.58	81.95	392.83	1443.65	505.58	283.7	307.11	709.69	523.32	671.64	100.91	244.94	212.46	411.98	809.72	319.73	255.37	245.62	397.81	749.69	504.85	451.93	490.27	111.23	401.66
RASAL1	103.62	4.18	15.58	2.22	45.01	33.95	12.12	92.3	90.32	53.22	8.92	5.06	30.73	23.23	190.91	25.89	21.36	9.38	11	15.84	88.43	96.49	44.81	92.42	9.62	25.07	87.3	304.6	74.18	70.99	44.23	132.75	154.86	215.75	31.41	423.97	75.65	160.68	163.25	1.61	146.84	532.26	50.33	33.92	69.71	365.27	33.66	8.9	140.03
RASGRF1	17.27	10.46	5.45	8.88	7.41	4.85	4.72	6.84	2.74	7.93	8.17	5.79	6.29	23.23	3.41	4.62	5.82	5.87	13.75	7.92	176.87	9.46	448.05	184.84	12.83	7.71	261.89	3.17	5.71	2.13	8.65	3.59	7.47	2.12	2.67	4.97	2.32	22.03	9.8	1.61	2.13	4.15	4.37	2.58	1.83	3.47	19.35	4.45	9.83
RASGRF2	12.95	8.37	13.24	33.31	26.47	26.95	17.51	15.95	11.5	35.11	26.75	19.53	16.76	50.34	5.11	23.12	9.71	11.73	26.58	12.67	176.87	13.24	44.81	138.63	19.25	21.21	87.3	9.52	28.53	7.18	58.06	86.83	11.45	14.31	39.43	11.19	38.55	13.36	40.81	86.32	8.51	4.15	19.07	77.84	31.31	3.47	12.85	56.36	11.05
RASGRP1	8.64	26.15	47.52	33.31	48.71	45.81	18.19	29.63	15.33	84.93	45.32	44.84	23.05	77.45	18.75	46.24	31.07	35.19	30.24	23.76	88.43	85.14	224.03	138.63	19.25	24.1	130.94	60.28	78.75	64.61	208.28	66.74	49.29	54.6	63.49	105.68	115.07	27.8	109.38	54.13	55.33	112.68	105.48	124.36	141.01	60.23	279.53	72.67	153.54
RASGRP2	21.59	19.87	50.64	35.53	12.71	16.71	16.84	31.91	22.44	66.81	19.32	20.25	27.24	38.72	17.05	41.61	43.69	42.23	24.74	25.34	132.65	157.03	89.61	184.84	16.04	6.75	43.65	72.98	128.96	45.47	87.71	109.79	122.99	56.72	31.41	115.63	175.36	27.8	102.85	29.98	36.18	12.98	72.39	170.87	56.91	77.56	275.62	31.14	61.42
RB1	129.53	656.87	290.59	275.36	375.93	415.51	169.08	301.98	192.14	264.99	372.23	491.83	259.12	274.94	265.92	277.42	217.46	252.21	244.69	168.7	88.43	210	179.22	231.05	288.75	156.18	130.94	479.1	498.73	343.26	520.58	503.03	692.62	355.7	667.62	438.89	541.74	380.2	533.83	1042.49	419.24	361.94	473.19	400.85	450	230.08	760.85	683.7	491.33
RBX1	945.57	1171.48	804.76	981.53	1243.76	973.29	1275.14	817.06	821.68	1181.13	777.15	930.85	691.44	797.72	1101.17	889.58	942.64	1197.72	1052.06	757.16	221.08	758.66	313.64	231.05	1045.91	1258.14	174.59	1522.98	1306.74	1028.19	1568.17	1295.24	1202.5	1307.77	1651.35	1060.56	1137.69	1561.62	1559.04	2935.51	2072.77	2588.62	1666.38	2039.12	1581.76	1637.42	1703.98	2200.89	1771.23
RELA	336.78	310.65	444.84	413.04	433.12	453.77	452.67	316.8	427.54	380.5	361.83	294.37	319.18	410.48	407.4	406.88	435.89	435.21	393.15	444.31	397.95	348.11	313.64	184.84	317.62	355.75	130.94	491.79	537.53	617.66	552.21	617.84	509.38	557.14	697.03	971.04	476.81	631.51	600.76	607.87	666.09	1230.18	818.83	847.89	673.06	451.93	838.9	664.42	368.5
RELN	30.22	3.14	1.56	2.22	2.12	5.39	4.04	4.56	2.19	9.06	10.4	3.62	4.89	23.23	5.11	5.55	5.82	1.17	8.25	3.96	132.65	15.14	179.22	277.26	3.21	1.93	349.18	3.17	28.53	9.31	10.62	2.87	7.47	12.19	7.35	4.97	8.41	2.89	19.59	1.61	2.13	4.15	1.84	21	9.37	8.23	23.25	1.48	9.83
RET	25.91	2.09	7.01	4.44	3.18	8.08	2.69	6.84	7.12	5.66	3.71	3.62	4.89	30.98	13.64	6.47	6.8	5.87	5.5	3.96	132.65	13.24	134.42	231.05	9.62	8.68	218.24	3.17	2.28	2.92	8.65	2.87	3.49	2.12	7.35	4.97	2.32	2.89	21.22	1.61	2.13	4.15	1.84	2.58	1.83	3.47	8.94	29.66	1.23
RFC3	535.39	1026.1	506.38	397.5	606.79	375.09	414.94	844.41	368.41	300.09	633.01	781.86	400.2	290.43	376.72	558.53	364.05	666.31	436.22	643.11	530.6	325.41	403.25	369.68	336.87	513.86	349.18	317.29	608.29	441.11	492.91	241.83	427.72	317.53	566.04	289.7	583.48	533.3	473.43	746.3	851.24	706.74	487.89	269.06	276.31	230.08	638.57	794.93	353.76
RFC4	138.17	247.89	151.14	145.45	234.03	163.83	191.3	186.89	147.26	126.83	263.76	389.84	440.71	46.47	248.87	184.94	139.79	236.96	157.63	333.43	221.08	151.35	44.81	323.47	282.33	240.06	218.24	95.19	357.21	232.65	433.61	181.55	266.39	166.98	440.4	155.42	346.96	163.56	259.57	210.27	242.6	283.01	241.53	181.21	312.88	330.6	167.65	376.7	206.36
RHOA	440.4	918.36	476	830.52	775.16	381.56	348.93	672.33	684.28	455.24	503.74	504.84	708.9	371.75	400.58	712.03	1033.89	934.95	835.78	499.76	2829.88	976.23	2374.68	3096.05	385	346.11	1745.9	3782.06	2911.36	2995.76	2611.81	3565.67	3433.22	2420.98	3388.9	4696.05	2749.29	2656.37	3194.82	2785.8	2215.35	3095.44	2048.79	3574.04	2420.97	1263.05	1797.65	2420.39	2089.37
RIN1	246.11	69.03	197.1	166.55	100.6	64.13	151.56	158.4	67.33	63.42	135.22	59.31	64.26	193.62	233.53	159.05	119.41	117.31	82.48	165.53	132.65	119.19	44.81	92.42	163.62	106.05	87.3	111.05	179.18	200.75	166.77	129.88	170.79	143.66	197.15	175.31	131.3	466.86	133.87	78.27	204.3	120.99	186.38	119.19	128.21	150.35	184.56	88.98	22.11
RNF43	643.33	388.05	764.25	584.03	383.88	213.95	532.15	68.37	346.52	557.16	552.03	244.47	450.49	352.39	714.23	211.76	342.69	403.54	156.71	127.51	44.22	567.58	268.83	231.05	526.16	444.44	218.24	742.45	962.08	787.83	299.21	815.89	836.02	1142.37	988.4	647.77	608.99	726.83	466.9	186.12	1144.92	702.59	647.84	67.51	466.46	611.38	673.69	387.08	793.49
RPA3	4.32	3.14	6.23	7.77	3.71	1.62	4.04	5.7	3.83	6.79	8.17	1.45	2.79	27.11	6.82	3.7	1.94	5.87	3.67	2.38	88.43	3.78	134.42	46.21	12.83	6.75	43.65	22.21	5.71	2.13	6.67	32.29	9.46	5.83	7.35	4.97	6.09	16.25	1.63	1.61	2.13	4.15	1.84	2.58	1.83	3.47	1.3	1.48	1.23
RPS27A	11938.4	37708.2	21649.8	22092.1	23071.7	26654.5	18138.3	11936.8	24884.1	27515.9	19373.1	22395.4	21383	21581	21096.1	24722.4	35920.3	38969.8	25585.7	35381.2	353.74	29716.4	224.03	277.26	25114.6	30330.2	261.89	51552.7	35820.8	40339.2	40356.7	32510.1	36746.7	57180.7	44804.2	77380.9	43579.6	62691.8	33624.8	48044.4	81750.8	79990.7	38431	33982.9	65325.6	41812.5	40454.4	62605.4	40749.4
RPS6KA5	267.7	134.93	177.62	112.14	131.84	121.26	208.82	203.98	149.99	174.39	250.38	74.5	140.38	278.81	432.97	214.54	237.84	136.08	162.21	236.81	88.43	172.16	313.64	415.89	163.62	178.36	218.24	491.79	329.82	443.24	447.45	402.56	445.65	317.53	280.01	299.64	713.34	432.2	306.91	311.68	342.62	229	460.32	248.39	250.71	649.51	339.37	330.73	375.86
RPS6KA6	125.21	19.87	65.44	46.63	60.89	69.52	66.69	11.4	27.92	97.39	47.55	24.59	38.41	65.83	71.59	29.59	81.55	19.94	32.07	12.67	88.43	26.49	89.61	92.42	54.54	29.89	43.65	114.22	44.51	56.1	40.27	52.38	33.36	160.62	44.78	41.03	117.39	102.9	35.92	1.61	6.38	4.67	145.93	13.24	14.86	15.17	50.57	22.25	169.51
RRAS2	34.54	66.94	99.72	75.5	140.84	180.54	122.6	21.65	193.79	169.87	117.39	165.63	130.61	123.92	8.52	144.26	142.71	122	175.04	165.53	132.65	149.46	358.44	277.26	80.21	185.1	174.59	425.16	402.87	515.56	512.68	583.39	742.41	550.78	237.24	612.96	513.92	131.79	328.13	258.56	310.7	415.94	173.51	201.88	186.72	268.21	446.04	261.02	272.69
RUNX1	405.86	146.44	220.47	446.35	118.6	112.1	134.72	213.1	99.63	281.98	219.92	142.48	141.78	375.62	175.57	159.98	199.98	105.58	215.36	106.92	221.08	177.84	313.64	46.21	166.83	160.04	87.3	387.09	795.46	477.27	880.32	1668.38	477.51	720.41	520.6	558.25	467.54	926.14	703.61	520.94	340.5	918.61	653.36	1083.03	581.65	663.37	555.31	599.17	395.52
RUNX1T1	17.27	19.87	20.26	44.41	12.71	43.11	16.84	34.19	19.16	127.96	67.61	46.29	57.97	170.39	37.5	52.71	54.36	22.29	63.23	21.38	221.08	37.84	134.42	92.42	96.25	18.32	130.94	104.7	370.91	145.44	206.31	448.49	85.15	107.61	141.01	130.55	142.9	154.9	212.23	71.83	129.81	46.22	103.65	300.07	210.49	171.15	120.82	194.28	90.9
RXRG	30.22	7.32	7.01	8.88	3.18	1.08	4.72	10.26	3.83	4.53	4.46	7.23	6.98	100.68	8.52	8.32	3.88	3.52	2.75	1.58	132.65	7.57	179.22	184.84	41.71	6.75	87.3	28.56	5.71	11.43	4.69	38.03	13.44	18.55	2.67	4.97	13.04	4.69	1.63	1.61	2.13	4.15	1.84	2.58	3.89	11.7	6.34	1.48	4.91
SETBP1	112.26	41.84	165.16	196.53	97.42	147.66	120.58	119.65	56.38	320.48	170.88	85.35	124.32	309.79	90.34	236.73	160.18	119.65	133.8	92.66	221.08	270.54	134.42	231.05	150.79	20.25	218.24	60.28	208.85	111.41	253.74	135.62	97.1	73.68	74.18	140.5	163.77	91.35	248.14	227.98	70.23	141.76	293.01	344	241.57	444.99	479.86	191.32	304.62
SETD2	595.84	280.32	297.6	293.13	229.8	296.95	274.83	362.38	253.46	297.83	260.78	274.84	234.67	336.9	207.96	200.66	300.95	358.96	219.03	162.36	221.08	378.38	179.22	138.63	308	268.02	305.53	685.34	726.98	575.12	583.83	732.65	682.66	663.16	710.39	747.24	397.97	475.53	687.29	546.7	742.71	744.13	581.66	845.3	742.54	888.69	685.4	688.15	772.61
SF3B1	3095.77	1419.38	2073.83	2095.18	1513.26	1279.94	1741.28	2683.64	1426.03	1720.17	1733.36	1173.87	1315.14	3113.43	1864.83	1818	1979.45	2051.72	1406.71	1618.07	221.08	2247.6	313.64	554.52	2521.73	1416.25	261.89	1215.21	1598.91	1043.08	1390.28	1613.84	1156.69	1148.74	1215.62	1015.8	1288.41	1703.16	1443.14	1536.67	1187.48	1853.32	1785.88	1633.43	1717.05	2302.96	1650.65	1170.15	1754.04
SFN	2547.42	1021.91	1039.25	1113.65	659.21	613.29	983.47	1036.99	2012.32	248	656.79	403.59	417.66	2040.77	1718.23	1531.34	1029.04	627.6	695.57	891.01	221.08	840.01	44.81	323.47	1382.78	1175.22	305.53	1202.52	1601.19	1049.46	1647.24	462.84	2214.29	1193.26	2856.94	1950.78	1640.88	2243.31	1841.47	3708.17	1789.73	4503.73	4133.65	1636.02	1283.73	1869.67	1817.16	2362.55	1165.67
SFRP1	17.27	5.23	4.67	13.32	5.82	3.77	6.06	14.81	6.02	7.93	5.2	3.62	25.84	30.98	8.52	5.55	6.8	3.52	8.25	5.54	397.95	22.7	403.25	92.42	22.46	8.68	87.3	3.17	12.55	64.61	18.53	6.46	27.39	12.19	2.67	100.71	8.41	2.89	11.43	1.61	2.13	4.15	48.49	28.75	16.68	15.17	31.06	26.7	6.14
SFRP2	8.64	7.32	2.34	13.32	2.65	8.08	2.69	176.63	3.28	40.77	113.68	11.57	115.94	34.85	5.11	28.67	12.62	11.73	222.69	2.38	88.43	9.46	44.81	46.21	12.83	2.89	87.3	3.17	341.24	34.83	1121.46	1252.18	45.31	591.07	143.68	11.19	33.91	169.34	148.56	55.74	74.48	4.15	11.72	310.41	470.12	25.56	19.35	379.67	6.14
SFRP4	17.27	3.14	14.02	147.67	11.65	30.72	8.76	10.26	9.85	295.57	92.87	10.13	243.05	189.75	30.68	21.27	83.49	12.9	223.61	4.75	265.3	51.08	44.81	46.21	73.79	8.68	43.65	3.17	300.15	32.7	815.09	1091.44	23.4	82.17	199.82	41.03	75.65	394.65	204.06	17.1	104.28	58.68	28.27	232.89	248.88	8.23	21.95	133.48	12.28
SGK2	595.84	19.87	199.44	154.33	135.02	168.68	383.28	15.95	166.96	65.68	42.35	69.43	108.26	224.6	492.63	146.11	217.46	327.29	43.99	87.12	309.52	164.6	268.83	369.68	368.95	195.71	43.65	910.61	434.82	466.63	56.09	302.1	369.96	126.69	338.82	234.99	135.94	446.64	171.41	432.41	263.88	395.17	465.83	106.27	448.18	555.92	131.23	47.46	200.22
SHC1	664.92	1246.79	768.92	1355.7	832.35	831.56	765.22	1410.76	1054.33	1287.58	885.63	1139.15	798.3	1467.65	1682.44	1547.06	1573.66	1040.52	1269.25	1347.2	221.08	1180.56	134.42	184.84	904.74	746.2	174.59	2941.25	2555.28	2174.7	2165.1	3912.98	2078.85	1859.07	1768.96	2557.52	1432.18	2121.99	3756.4	2246.55	2323.88	3095.44	2342.95	4289.82	2589.18	1980.59	2038.31	3434.82	1621.38
SHC2	99.31	32.43	43.63	59.96	72.54	26.95	75.44	109.4	38.87	47.56	24.52	22.42	14.67	65.83	47.73	34.21	27.18	34.02	29.33	26.93	309.52	43.51	44.81	231.05	28.87	17.35	218.24	164.99	131.25	34.83	50.16	106.92	47.3	71.56	23.39	65.9	75.65	45.13	39.18	34.81	53.2	75.3	37.46	119.19	53.25	178.08	57.08	56.36	42.99
SHC3	21.59	4.18	7.01	8.88	18.53	2.69	43.78	3.42	3.83	24.91	11.14	4.34	11.17	23.23	5.11	1.85	7.77	11.73	9.16	17.42	88.43	3.78	179.22	184.84	57.75	41.46	43.65	3.17	65.05	34.83	30.39	63.86	3.49	5.83	2.67	6.22	10.72	42.24	17.96	7.44	72.36	4.15	1.84	88.18	71.53	3.47	1.3	17.8	1.23
SHC4	30.22	7.32	10.13	13.32	9.53	8.62	6.06	51.28	6.02	15.85	9.66	15.91	15.37	42.6	3.41	10.17	6.8	2.35	12.83	2.38	265.3	7.57	134.42	231.05	16.04	7.71	130.94	19.04	23.97	2.13	20.51	38.03	23.4	16.43	10.02	4.97	20	50.91	52.24	17.1	14.9	4.15	8.04	59.76	14.86	49.83	16.75	44.49	4.91
SIN3A	168.39	123.42	116.08	123.25	176.32	164.37	136.74	166.37	147.26	208.37	138.19	130.19	157.15	166.51	136.37	146.11	154.36	166.58	169.54	134.64	486.39	187.3	627.28	554.52	182.87	180.28	261.89	393.44	393.74	498.54	536.4	569.04	415.77	485.05	459.12	438.89	402.61	501.52	447.31	466.21	593.74	723.36	543.05	599.82	629.18	597.51	500.67	594.72	560.11
SIRT4	30.22	6.28	10.13	13.32	5.82	7.01	8.08	14.81	6.57	14.72	15.6	5.79	9.08	61.96	8.52	9.25	12.62	9.38	10.08	8.71	132.65	24.59	134.42	184.84	28.87	5.78	43.65	41.25	33.1	2.13	40.27	58.12	17.43	18.55	2.67	6.22	22.32	10.47	26.12	34.81	2.13	4.15	11.72	18.41	14.86	11.7	8.94	10.38	22.11
SIX1	12.95	7.32	7.01	39.97	6.35	4.85	8.08	9.12	9.85	14.72	8.17	5.06	8.38	27.11	10.23	5.55	6.8	4.69	4.58	6.34	265.3	17.03	179.22	277.26	16.04	7.71	305.53	92.01	23.97	15.69	30.39	89.7	35.35	60.96	31.41	11.19	13.04	7.58	34.28	9.05	21.28	12.98	1.84	2.58	5.71	91.43	19.35	23.73	15.97
SKP1	604.47	1778.15	1237.91	1713.23	2138.05	1429.76	1240.11	1153.23	3016.83	1863.99	1685.81	2090.26	3372.7	855.81	2442.69	2306.25	1912.46	2386.05	1856.68	1591.93	44.22	1053.8	89.61	46.21	2082.19	1011.33	43.65	3137.97	4383.59	2744.76	3752.3	3697.7	2951.23	1916.33	3891.46	3502.45	3391.61	3774.24	4037.19	5044.23	2994.23	8196.86	3993.93	4261.39	4364.51	3467.66	2732.98	4854.13	4785.52
SKP2	142.48	308.56	244.62	204.3	292.27	324.97	231.72	446.7	238.13	227.62	213.23	383.33	259.81	220.73	337.51	221.93	280.56	351.92	220.86	476	88.43	584.6	89.61	231.05	362.54	302.72	87.3	913.79	978.06	841	718.24	810.15	1017.27	608.03	1111.37	1597.68	699.42	787.49	679.12	520.94	723.55	756.59	432.74	302.65	678.55	465.79	378.39	581.37	513.44
SMAD2	531.07	323.2	428.48	537.4	278.51	460.78	341.52	583.45	270.97	405.41	432.41	378.27	251.43	445.33	601.72	633.43	505.78	480.96	547.11	419.76	397.95	656.5	268.83	415.89	288.75	273.8	261.89	1811.71	1039.69	1170.7	1002.87	1458.85	1481.34	1471.04	785.24	1607.62	884.93	1506.73	1356.61	884.74	876.78	2214.74	991.64	1504.23	1378.81	1866.2	1096.48	1100.45	933.52
SMAD3	211.57	256.26	273.45	424.14	255.21	290.48	260.01	354.4	163.13	381.63	334.34	161.29	121.53	333.03	339.21	418.9	504.81	461.02	376.65	351.65	88.43	569.47	44.81	92.42	340.08	254.52	43.65	1364.33	631.12	1115.4	566.04	858.95	1007.31	1163.58	574.06	593.07	750.44	1321.87	1297.84	865.42	829.96	752.44	1640.64	1741.96	945.49	1100.14	1108.18	762.3	808.23
SMAD4	461.99	247.89	387.97	436.36	274.27	94.31	325.35	381.75	222.25	398.62	457.67	84.62	300.32	344.65	274.44	413.35	363.08	312.04	445.38	317.59	176.87	522.17	134.42	369.68	266.29	188.96	349.18	774.18	717.85	664.45	690.57	838.85	760.34	841.28	515.25	821.84	701.74	712.39	728.1	522.55	700.14	1446.2	798.6	741.94	744.37	1103.6	712.72	364.84	590.82
SMAD9	30.22	63.8	24.15	43.3	46.59	22.1	20.88	246.14	167.51	118.91	23.78	36.16	18.86	42.6	15.34	59.18	64.07	25.81	50.4	38.81	442.17	68.11	134.42	46.21	32.08	27.96	174.59	821.77	197.44	236.91	95.62	184.42	367.97	99.13	63.49	359.32	84.93	50.91	146.93	50.91	319.21	141.76	107.32	170.87	144.67	174.62	80.49	111.23	482.73
SMARCA4	94.99	402.7	308.5	257.59	401.88	345.45	294.37	223.35	364.58	313.68	293.48	361.64	539.19	182	291.49	318.1	348.51	305	275.84	470.45	88.43	278.11	44.81	184.84	259.87	269.94	87.3	1193	1028.28	1234.52	1034.5	1120.15	1240.34	1006.67	1207.6	976.01	949.86	804.82	863.6	1016.73	853.37	889.53	769.19	920.24	929.03	857.49	745.24	1066.34	791.04
SMARCB1	1360.07	524.03	1004.2	1361.26	765.63	385.87	821.8	1146.39	321.88	629.63	478.48	323.3	385.53	1181.09	1068.78	782.31	930.02	821.16	755.13	502.92	176.87	1118.12	179.22	46.21	1328.24	774.16	218.24	1278.67	1311.31	906.94	1435.74	922.09	1035.19	885.8	1736.89	1587.73	875.66	2130.66	1098.68	1549.55	1542.87	5770.78	1135.05	1437.04	1219.74	2289.1	1352.75	1314.01	1157.07
SMC1A	1575.95	656.87	557.8	897.14	339.4	407.42	572.57	666.64	224.44	408.81	822.47	520.03	393.21	1200.45	1102.87	501.2	574.71	602.96	312.5	556.78	442.17	654.6	179.22	184.84	1289.74	725.96	218.24	707.55	1452.83	736.78	1040.42	706.82	770.3	482.92	1041.86	782.05	722.61	1015.68	692.18	852.54	1136.4	1753.61	721.38	444.78	795.56	996.15	656.78	572.47	1223.4
SMC1B	12.95	2.09	1	8.88	1.59	1.62	4.72	2.28	1.09	5.66	1	1.45	3.49	19.36	6.82	1	3.88	1.17	1	7.13	132.65	7.57	134.42	138.63	16.04	2.89	130.94	3.17	2.28	2.13	1.98	2.87	1.99	2.12	2.67	4.97	2.32	2.89	1.63	1.61	2.13	4.15	1.84	2.58	1.83	3.47	1.3	1.48	1.23
SMC3	345.41	572.14	357.58	427.47	321.93	408.5	221.62	521.91	161.49	413.34	325.42	340.66	537.79	468.56	569.33	484.55	417.44	532.58	381.23	1027.23	309.52	582.71	268.83	138.63	462	468.55	218.24	409.3	726.98	543.21	870.44	614.97	802.16	608.03	985.73	583.12	650.73	761.49	600.76	599.82	632.04	361.94	550.4	437.02	605.41	531.65	516.28	579.89	529.4
SMO	30.22	20.92	23.37	58.85	51.89	54.97	37.05	30.77	16.42	83.8	20.8	43.4	50.29	69.7	15.34	36.99	53.39	26.98	47.65	49.1	397.95	51.08	44.81	508.31	25.67	26.99	480.12	212.58	83.31	79.5	141.08	264.79	61.25	80.05	55.47	90.76	59.42	62.46	137.13	67	97.89	66.99	79.75	165.7	115.41	77.56	85.7	133.48	117.92
SOCS1	151.12	172.58	174.51	208.74	213.91	295.33	134.72	133.33	119.34	382.76	134.48	335.6	71.94	104.56	47.73	112.82	163.09	136.08	102.64	173.45	221.08	105.95	89.61	369.68	202.12	80.02	43.65	371.23	510.14	279.45	405.94	477.19	439.67	194.55	269.32	215.1	214.78	152.01	548.52	380.9	304.32	183.31	401.48	300.07	226.94	243.95	658.08	511.66	354.98
SOCS2	43.18	34.52	69.34	63.29	111.72	57.66	55.24	180.05	38.32	90.59	106.99	156.23	32.13	147.15	100.57	55.48	53.39	35.19	79.73	53.06	132.65	58.65	44.81	46.21	41.71	14.46	43.65	171.33	149.51	145.44	174.68	402.56	236.52	162.74	149.03	230.02	395.65	290.66	416.29	234.41	293.68	403.48	366.55	698.01	228.77	171.15	449.94	384.12	148.63
SOCS3	310.87	165.26	222.03	420.81	189.03	341.68	136.74	410.24	84.3	283.11	187.23	137.42	48.19	402.73	64.77	119.29	398.03	95.02	129.22	160.78	44.22	225.14	44.81	184.84	115.5	80.98	43.65	1199.34	1420.87	694.23	1269.71	5991.1	893.78	385.39	672.97	598.04	687.83	2792.14	1407.22	1147.12	500.1	2189.81	2876.11	5478.47	1501.31	597.51	1415.19	2371.45	492.56
SOS1	712.42	303.33	436.27	415.26	304.45	403.11	437.85	476.33	339.95	446.18	392.29	276.29	338.04	611.84	487.51	516.92	503.84	464.54	405.98	403.13	663.25	701.9	358.44	323.47	445.95	325.86	87.3	983.59	911.87	898.43	977.17	764.23	822.08	769.18	464.46	876.55	845.51	767.27	811.36	508.06	1159.81	814.75	892.37	1000.34	1040.56	1568.09	855.81	602.13	1039.16
SOS2	56.13	130.75	105.17	97.71	106.43	203.17	146.85	132.19	117.7	129.1	87.67	75.94	159.94	143.28	161.94	115.59	164.06	95.02	91.64	111.67	88.43	170.27	44.81	46.21	86.62	96.41	130.94	1097.81	601.44	590.01	403.96	887.65	800.17	830.67	440.4	851.68	555.65	458.19	437.51	437.24	295.81	528.11	473.19	581.73	446.35	438.06	313.35	284.75	452.02
SOST	17.27	2.09	4.67	6.66	5.29	1	3.37	6.84	3.28	1.13	5.2	4.34	4.19	19.36	11.93	5.55	5.82	2.35	2.75	2.38	265.3	3.78	224.03	184.84	25.67	9.64	174.59	3.17	2.28	2.13	16.55	6.46	1.99	2.12	2.67	4.97	2.32	10.47	1.63	1.61	2.13	4.15	8.04	2.58	1.83	3.47	1.3	1.48	1.23
SOX17	21.59	6.28	7.79	16.65	4.77	5.39	5.39	20.51	6.57	14.72	12.63	6.51	4.89	27.11	8.52	13.87	10.68	14.08	20.16	14.26	176.87	22.7	224.03	277.26	35.29	4.82	261.89	111.05	103.85	39.09	87.71	98.31	61.25	39.76	26.06	90.76	31.59	42.24	24.49	17.1	21.28	21.29	13.56	46.84	22.17	25.56	10.24	40.04	8.6
SOX9	1273.71	1140.11	1600.17	1003.73	1978.68	1541.85	1014.45	798.83	1196.66	1797.17	1062.45	1245.48	1063.01	1661.27	714.23	561.31	894.1	1129.68	1010.82	901.3	442.17	715.15	268.83	184.84	1052.32	1004.58	305.53	2763.57	2119.32	2104.5	1161	1938.19	2513.05	8103.7	1827.77	2612.23	3247.84	1370.97	1879.02	1454.57	3228.32	3074.67	2894.5	1318.18	1684.14	1855.8	2868.27	1466.77	2440.67
SP1	211.57	177.81	243.06	212.07	221.85	278.62	213.53	385.17	217.33	248	216.95	191.67	208.83	298.18	346.03	337.52	343.66	340.19	223.61	251.86	88.43	332.98	358.44	369.68	295.16	196.67	130.94	1465.86	612.86	841	658.94	853.21	951.54	690.73	592.77	980.98	817.68	732.61	853.8	715.72	817.19	706.74	758.15	858.22	846.76	760.43	628.16	753.41	771.38
SPOP	21.59	21.97	42.85	34.42	22.24	14.01	26.27	37.61	29.56	24.91	30.46	20.25	24.44	34.85	23.86	32.37	31.07	29.33	29.33	20.59	486.39	28.38	224.03	231.05	19.25	24.1	305.53	85.67	99.29	102.9	81.78	92.57	105.06	69.44	60.81	75.84	47.83	45.13	81.63	12.27	42.56	17.14	46.65	21	69.71	29.03	38.86	29.66	58.96
SPP1	116.58	12.55	19.48	781.67	26.47	78.68	35.03	17.09	8.21	39.64	320.97	91.86	551.06	50.34	47.73	70.28	119.41	18.77	527.86	34.85	44.22	54.87	44.81	46.21	38.5	45.31	43.65	3.17	1261.09	94.39	467.22	4607.6	23.4	33.4	1039.19	60.92	64.06	212.67	239.98	2494.45	589.48	1039.08	515.47	2778.16	1592.73	56.76	64.88	1546.85	179.33
SPRY1	69.08	70.08	63.1	85.49	72.54	92.69	71.4	156.12	71.71	120.04	43.09	54.97	60.76	96.81	54.55	57.33	72.81	38.71	62.32	76.82	44.22	58.65	89.61	46.21	54.54	56.88	87.3	399.78	334.39	211.38	174.68	213.12	270.38	194.55	253.28	334.45	200.87	241.55	150.19	145.88	121.3	116.84	158.8	320.74	109.93	174.62	102.61	126.06	110.55
SPRY2	1403.24	519.85	789.18	822.75	788.4	721.62	609.62	404.54	530.45	508.46	404.92	331.98	203.94	770.61	625.59	527.09	487.34	540.79	644.25	845.86	442.17	631.9	403.25	231.05	298.37	429.02	392.83	1751.42	742.96	1253.66	344.67	554.69	1118.85	1017.27	1015.13	1413.66	560.29	671.95	1461.09	2178.94	632.04	1163.71	1169.98	992.59	795.56	1204.13	771.26	671.84	827.89
SPRY4	112.26	160.03	155.81	220.95	91.6	203.71	132.03	185.75	78.28	174.39	86.93	135.25	90.8	108.43	189.21	143.33	107.76	91.5	121.88	94.25	221.08	90.81	134.42	46.21	144.37	121.48	174.59	748.8	786.33	511.3	358.5	798.67	616.93	652.56	678.31	667.67	636.81	530.41	527.3	662.6	368.16	507.34	386.78	692.84	342.13	441.53	325.06	522.05	262.86
SRSF2	3842.72	999.95	2635.53	3025.63	1297.76	706.53	1525.72	2788.48	909.27	1033.91	1711.07	956.89	829.03	3303.18	2302.91	1268.72	1256.21	1618.85	1083.21	948.82	397.95	1812.46	313.64	369.68	2024.44	1478.91	261.89	2360.61	2009.76	1691.84	2953.76	1542.09	2092.8	1700.04	3784.53	3184.16	2684.36	4230.63	2453.66	2581.37	3336.86	5625.38	3392.74	3201.94	2687.91	5381.09	3530.41	2583.53	2693.7
SSX1	12.95	6.28	3.9	5.55	2.65	2.16	3.37	11.4	2.74	5.66	5.2	3.62	6.98	3.87	5.11	4.62	3.88	1.17	5.5	2.38	132.65	15.14	134.42	138.63	3.21	1.93	130.94	3.17	2.28	2.13	1.98	2.87	1.99	2.12	2.67	4.97	2.32	2.89	1.63	1.61	2.13	4.15	1.84	2.58	1.83	3.47	1.3	1.48	1.23
STAG2	194.3	210.24	176.07	158.78	257.33	344.37	194.67	237.03	206.38	336.33	288.27	254.59	372.96	232.35	349.44	226.56	231.05	300.31	233.69	322.35	44.22	249.73	44.81	231.05	195.71	281.51	43.65	479.1	726.98	594.26	566.04	508.77	654.78	877.32	715.74	414.03	500	712.39	559.95	438.85	759.73	345.32	776.54	586.9	585.3	275.14	585.23	726.71	671.89
STAT1	284.97	646.41	1088.33	832.74	999.14	647.24	666.2	933.29	688.11	964.83	1428	680.6	802.49	1161.73	518.2	2297.01	1240.67	924.39	3508.07	1057.33	309.52	1237.32	313.64	184.84	802.08	1231.14	218.24	1488.07	1099.03	1268.55	4983.71	2833.73	867.89	1396.82	2966.54	1627.51	1181.74	1139.89	912.57	1124.58	1123.63	1479.43	1078.05	920.24	1960.23	1491.83	2014.89	1925.04	1232
STAT3	1489.6	1250.98	2048.12	2318.35	1452.9	1324.13	1999.94	2256.31	1520.19	1521.99	1433.94	1550.7	962.43	1583.82	1283.56	1903.07	2253.21	1272.79	1631.24	1058.12	309.52	1640.29	89.61	323.47	1992.36	1282.24	218.24	5095.62	3477.42	3448.83	3368.84	5615.08	4052.65	3438.78	3279.3	4019.68	2939.43	3551.82	3687.83	2296.45	3213.43	4208.78	4731.17	4124.44	3799.55	2864.51	4359.07	3463	3472.45
STAT4	77.72	38.7	67.78	67.73	33.89	35.57	33.68	82.05	21.9	113.24	60.18	32.55	32.13	158.77	34.09	46.24	56.31	31.67	33.91	30.1	221.08	85.14	179.22	415.89	83.42	19.28	218.24	85.67	62.77	64.61	121.31	127.01	41.33	31.28	28.74	50.98	94.2	59.58	81.63	42.86	34.05	17.14	107.32	108.85	78.85	70.63	196.27	86.02	56.5
STK11	436.08	252.08	380.96	289.79	327.75	281.32	297.74	353.26	279.18	248	259.3	220.6	161.34	402.73	421.04	363.42	356.28	343.71	219.03	232.06	486.39	253.52	268.83	92.42	256.66	275.73	174.59	1183.48	740.68	866.53	911.95	663.76	1005.32	449	1303.83	1557.89	796.81	793.27	822.78	1198.63	1104.48	1674.68	816.99	871.14	1110.04	1107.07	825.89	931.38	752.96
STMN1	885.12	1629.62	407.44	1504.49	515.19	715.15	529.46	1145.25	574.24	443.91	377.43	770.29	1232.03	375.62	509.67	344	565.97	730.83	534.28	1321.06	88.43	645.14	179.22	184.84	837.37	648.83	43.65	349.02	1007.73	534.7	1212.39	474.32	1290.13	326.01	838.7	568.2	1246.67	827.93	1061.13	2148.36	1949.34	2621.85	859.27	868.56	1508.62	746.57	1036.63	1744.1	2000.93
SUV39H2	90.67	191.41	144.9	139.9	129.72	85.69	88.24	125.35	70.62	133.63	109.22	108.49	145.27	85.19	146.6	122.99	79.61	136.08	81.56	171.07	176.87	196.76	44.81	92.42	121.92	134.97	87.3	374.4	441.67	404.95	447.45	244.7	756.35	578.34	528.62	503.55	460.58	299.33	468.53	361.58	374.54	332.86	193.73	139.86	369.56	271.68	302.94	314.41	308.31
SYK	246.11	365.04	243.84	498.53	599.38	435.99	476.92	149.28	397.43	354.45	349.2	491.1	405.09	313.67	727.86	265.39	512.58	319.08	223.61	468.87	353.74	385.95	134.42	277.26	336.87	369.25	305.53	869.37	633.4	553.84	771.61	566.17	875.86	1029.99	1194.24	796.97	801.45	565.07	927.26	1055.37	1078.94	1234.33	930.97	731.6	1161.23	791.63	1477.63	763.79	1031.79
TBL1XR1	1161.45	1372.31	868.64	829.41	1402.07	1833.95	1316.23	1026.74	1476.39	1386.1	1150.13	1358.31	1837.56	824.83	1711.41	1108.74	1364.94	1732.64	1064.89	1812.11	353.74	1551.37	224.03	508.31	2236.19	1574.36	43.65	1402.41	1272.51	1785.44	1817.22	1788.93	1353.87	1061.8	1520.36	1443.5	1439.14	1414.3	1679.85	1626.81	1676.94	1745.31	1835.52	1610.17	1647.58	1696.35	1391.77	1416.34	1857.21
TCF3	207.25	325.3	373.17	435.25	315.57	323.89	259.34	262.1	378.27	355.58	349.94	366.7	218.61	182	371.6	405.03	390.26	439.91	367.49	336.6	176.87	480.55	134.42	184.84	240.62	249.7	43.65	948.69	653.94	928.21	815.09	531.73	1272.21	584.7	349.52	961.09	578.84	573.74	718.3	443.68	663.97	723.36	366.55	403.43	514	528.19	462.95	462.72	536.77
TCF7L1	47.49	21.97	17.14	38.86	13.24	40.42	24.25	13.67	21.35	47.56	34.18	21.7	21.65	85.19	27.27	34.21	33.01	37.54	27.49	29.3	309.52	32.16	134.42	462.1	60.96	14.46	174.59	149.12	135.81	81.63	52.13	195.9	63.24	84.29	63.49	100.71	87.25	88.46	106.11	70.22	61.71	83.6	55.84	132.11	80.68	87.96	84.39	88.98	68.79
TCL1B	21.59	6.28	1	5.55	3.71	4.85	4.72	5.7	1	2.26	1	2.89	4.89	15.49	5.11	1	2.91	5.87	2.75	1.58	221.08	11.35	224.03	277.26	16.04	4.82	87.3	3.17	2.28	2.13	1.98	2.87	1.99	2.12	2.67	4.97	2.32	2.89	1.63	1.61	2.13	4.15	1.84	2.58	1.83	3.47	1.3	1.48	1.23
TET2	82.04	150.62	148.8	125.47	244.09	224.73	303.12	142.44	391.95	314.82	147.11	136.7	166.23	104.56	172.16	233.03	171.83	146.64	198.86	166.32	132.65	242.17	313.64	323.47	157.21	213.06	261.89	434.68	338.95	349.64	358.5	649.41	320.17	241.2	282.69	294.67	411.89	279.11	476.69	303.63	293.68	353.63	601.88	687.68	475.6	555.92	367.99	345.56	668.2
TFDP1	116.58	438.26	206.45	236.5	262.62	164.37	152.24	92.3	127	70.21	228.84	185.16	88	127.79	161.94	233.03	199.01	270.98	292.34	447.48	44.22	228.92	134.42	46.21	102.67	141.72	87.3	1687.96	1258.81	1406.81	534.42	1079.96	1807.98	981.22	1057.9	1473.34	1123.77	726.83	938.69	1393.4	1442.85	1250.95	932.81	408.6	899.78	718.84	811.58	1079.68	626.44
TGFB1	539.71	323.2	412.9	1716.56	276.39	580.42	275.51	650.68	191.05	858.38	611.47	392.74	405.79	1982.68	369.9	801.73	1010.6	336.67	1334.31	299.38	486.39	1010.29	537.66	323.47	622.41	238.13	392.83	993.11	1717.6	1140.92	1997.09	3069.1	911.71	678	945.63	1612.59	1151.6	1512.51	2158.18	1156.78	1344.96	2987.43	1745.43	3731.67	1706.08	1828.07	1965.46	1735.21	708.74
TGFB2	17.27	18.83	9.35	35.53	19.06	23.71	18.19	31.91	6.57	57.75	12.63	37.61	36.32	27.11	1.7	12.02	20.39	11.73	43.99	28.51	176.87	11.35	134.42	184.84	16.04	4.82	261.89	69.8	53.64	34.83	75.85	227.47	53.28	48.24	60.81	65.9	64.06	62.46	107.75	73.44	57.46	46.22	42.98	137.28	49.59	35.96	37.56	102.33	51.59
TGFB3	43.18	25.1	18.7	46.63	19.06	20.48	57.93	26.21	43.79	71.34	86.19	28.21	39.81	69.7	15.34	46.24	46.6	14.08	113.64	25.34	265.3	94.6	313.64	231.05	41.71	17.35	305.53	104.7	576.34	217.76	481.05	686.73	204.65	88.53	157.05	294.67	87.25	256	316.71	152.32	159.61	278.85	144.09	956.41	274.48	233.55	145.54	326.28	111.78
TGFBR2	423.13	464.41	465.87	708.39	874.71	832.09	573.24	518.5	1002.33	687.39	659.76	690.73	880.02	623.46	456.83	625.11	694.12	822.33	1030.98	585.29	88.43	834.34	89.61	46.21	561.45	863.82	43.65	1570.57	1566.95	1445.1	1514.81	1366.99	1288.14	1038.47	1734.21	1786.66	1800.88	1318.98	1862.69	1055.37	1176.84	4428.95	1589.16	2398.3	1461.08	1890.47	1579.1	1552.79	1230.77
THBS1	772.86	482.19	586.62	1322.39	518.36	491.5	538.89	568.64	174.63	746.27	598.84	732.68	753.6	987.47	366.49	585.35	1063.02	455.16	945.75	582.92	309.52	402.98	44.81	184.84	269.5	138.83	174.59	1037.53	4228.37	2181.08	2580.18	4418.16	2431.39	968.5	1506.99	1806.55	3375.38	1945.79	3658.45	4624.09	1872.72	3481.78	4203.52	9553.49	1912.69	1086.27	3253.33	5253.08	750.5
THBS4	30.22	3.14	8.57	5.55	5.82	5.93	3.37	6.84	2.19	6.79	17.09	5.06	11.87	15.49	8.52	4.62	7.77	4.69	37.57	3.96	265.3	13.24	89.61	369.68	9.62	4.82	130.94	3.17	247.65	7.18	32.37	35.16	15.44	12.19	26.06	155.42	2.32	13.36	9.8	1.61	6.38	4.15	4.37	21	33.14	4.77	1.3	1.48	1.23
THEM4	341.1	107.73	170.61	116.58	115.96	78.68	157.62	151.56	140.69	178.92	141.17	139.59	136.19	220.73	291.49	158.13	121.35	138.42	97.14	205.13	353.74	157.03	224.03	231.05	186.08	173.54	567.42	177.68	217.98	156.08	232	83.96	172.78	211.51	154.38	279.75	189.28	267.55	191	174.85	189.4	179.15	201.09	163.12	217.8	351.4	222.29	250.64	224.78
TIAM1	34.54	36.61	14.8	35.53	56.13	39.88	23.58	33.05	120.43	36.24	67.61	33.99	67.05	58.09	27.27	22.19	24.27	17.6	23.83	45.94	397.95	28.38	627.28	415.89	25.67	67.49	349.18	66.63	85.59	64.61	97.59	115.53	87.14	94.89	34.08	145.47	98.84	30.69	114.28	49.3	51.07	96.07	94.45	126.94	100.79	126.09	137.73	51.91	149.85
TLR2	116.58	58.57	63.1	105.48	54.54	50.12	27.62	149.28	16.97	110.98	142.65	70.88	49.59	321.41	35.8	103.57	115.52	69.21	112.72	52.27	265.3	130.54	403.25	462.1	231	38.56	392.83	117.4	215.7	105.03	342.69	896.26	170.79	69.44	100.91	85.79	122.03	198.23	238.35	126.56	80.87	133.46	138.58	320.74	311.05	129.56	126.02	327.76	104.41
TLR4	164.07	64.85	59.21	78.83	204.38	111.02	174.46	141.3	211.85	165.34	98.82	67.99	106.86	197.49	117.62	98.95	122.32	50.44	120.97	49.9	176.87	166.49	134.42	46.21	144.37	35.67	174.59	507.66	199.72	145.44	326.88	721.17	264.4	198.79	167.74	274.78	857.11	380.2	313.44	269.83	191.53	515.65	504.44	834.97	336.65	490.06	438.23	378.19	314.45
TLX1	64.77	18.83	61.54	7.77	34.42	24.25	18.86	21.65	72.26	64.55	47.55	4.34	22.35	135.53	98.87	49.93	25.24	34.02	37.57	79.2	132.65	22.7	179.22	323.47	67.37	41.46	305.53	19.04	131.25	124.17	20.51	55.25	51.29	84.29	36.76	60.92	73.33	45.13	22.86	73.44	131.94	75.3	15.4	2.58	87.99	205.82	53.17	100.85	66.33
TMPRSS2	1187.36	1998.85	2041.89	2309.47	1578.39	1143.59	2504.48	678.03	2736.55	614.91	1267.52	1800.23	1625.24	1215.94	2679.62	1923.42	1602.78	1555.51	678.15	724.68	309.52	732.17	89.61	369.68	1726.07	1934.93	130.94	1507.11	1197.18	1921.57	1933.84	1125.89	2959.19	1988.42	3469.1	1781.69	1408.99	1596.28	2125.52	2108.12	1462	1957.17	5207.34	2351.79	2064.44	2455.48	1667.56	1509.78	3296.8
TNC	43.18	27.2	20.26	21.1	10.59	11.86	10.1	18.23	18.06	47.56	66.12	23.14	24.44	69.7	23.86	36.99	30.09	11.73	106.31	22.18	176.87	47.3	224.03	277.26	35.29	25.07	130.94	130.09	350.37	107.15	295.25	962.28	97.1	130.94	170.41	210.12	173.04	521.74	282.42	244.07	206.43	258.08	283.82	615.32	413.44	434.59	189.77	533.91	144.94
TNF	21.59	15.69	21.03	25.54	16.41	7.54	8.08	18.23	6.57	37.37	8.17	18.81	9.08	27.11	8.52	33.29	20.39	14.08	32.07	29.3	132.65	100.27	89.61	46.21	3.21	9.64	87.3	136.43	140.38	143.31	570	517.38	210.62	77.93	111.6	135.52	119.71	452.42	181.21	242.46	225.58	187.46	122.03	517.13	353.1	278.61	486.36	639.21	149.85
TNFAIP3	2262.46	688.25	918.5	1125.87	625.85	557.78	745.01	625.61	182.29	1405.35	774.92	648.05	314.99	3051.47	354.56	560.38	859.15	522.02	1074.97	512.43	176.87	874.07	134.42	46.21	1116.49	423.23	43.65	1148.58	1521.3	1106.89	1801.41	6886.64	1246.32	1023.63	849.4	876.55	1200.29	2303.97	1425.18	2283.57	1264.09	2842.03	1723.37	5421.62	2230.82	1242.26	1827.57	2933.54	861.05
TNFRSF10A	129.53	72.17	144.9	135.46	74.13	36.11	173.12	161.82	53.1	87.2	50.52	50.63	56.57	158.77	180.69	89.7	45.63	64.52	64.15	42.77	176.87	83.24	179.22	184.84	157.21	80.98	436.48	187.2	151.79	79.5	133.17	106.92	85.15	86.41	199.82	65.9	87.25	172.23	135.5	95.98	142.58	195.77	101.81	57.17	84.33	191.95	167.65	75.64	100.72
TNFRSF10B	90.67	84.72	146.46	184.31	63.01	33.41	130.68	127.63	41.6	104.18	68.35	62.2	54.48	135.53	201.14	104.49	97.08	51.62	75.15	62.57	132.65	58.65	44.81	138.63	102.67	53.99	43.65	663.13	551.23	298.59	332.81	652.28	288.3	243.32	370.9	394.13	391.02	960.8	254.67	178.07	244.73	553.04	171.67	274.23	146.5	226.61	174.15	139.41	130.2
TNFRSF10C	129.53	59.62	101.28	61.07	75.19	17.78	150.89	55.84	12.59	63.42	17.09	23.14	13.27	100.68	23.86	26.82	66.98	39.88	84.31	31.68	309.52	113.52	89.61	184.84	44.92	14.46	218.24	304.6	281.89	66.74	131.2	810.15	300.25	27.04	44.78	90.76	91.88	524.63	734.63	104.03	85.12	96.07	315.07	597.23	188.55	174.62	115.62	246.19	213.73
TNFRSF10D	43.18	58.57	58.43	55.52	59.83	38.8	108.45	58.12	35.03	73.61	26.75	28.93	26.54	65.83	112.5	66.58	36.89	80.94	41.24	43.56	221.08	45.41	44.81	138.63	32.08	35.67	87.3	485.45	332.11	198.62	170.73	505.9	312.2	192.43	250.61	329.48	193.91	475.53	532.2	271.44	244.73	565.5	373.91	654.08	245.23	257.81	289.93	329.24	171.96
TNFSF10	392.91	576.33	605.32	443.02	666.09	605.75	774.65	848.97	884.08	613.78	782.35	802.83	747.32	1169.47	1111.4	1279.81	1459.1	913.83	1037.39	825.27	265.3	985.69	134.42	138.63	975.32	635.33	218.24	2052.84	1425.44	1366.4	2779.82	1232.09	1495.28	809.47	1381.36	1513.13	954.5	900.14	1580.27	1242.09	1468.39	2468.15	1997.31	1256.16	2108.32	2313.36	1152.41	1450.45	1842.48
TNN	34.54	7.32	8.57	3.33	3.71	5.93	5.39	15.95	5.47	9.06	8.92	3.62	4.89	42.6	6.82	8.32	5.82	3.52	11	6.34	176.87	17.03	224.03	277.26	32.08	4.82	218.24	3.17	2.28	2.13	4.69	23.68	3.49	10.07	2.67	4.97	3.77	2.89	4.9	4.23	2.13	4.15	1.84	2.58	1.83	3.47	1.3	13.35	1.23
TNR	43.18	4.18	1.56	7.77	1.59	1.62	3.37	5.7	4.93	12.46	5.2	5.79	1	23.23	1.7	1	3.88	1.17	1	1.58	221.08	20.81	134.42	231.05	28.87	1.93	130.94	9.52	2.28	2.13	2.72	2.87	1.99	5.83	4.68	4.97	2.32	2.89	1.63	1.61	2.13	4.15	1.84	2.58	1.83	3.47	5.04	1.48	1.23
TP53	630.38	469.64	447.17	797.21	1110.86	866.05	972.69	167.51	512.39	1011.26	201.35	172.86	705.41	274.94	864.23	448.49	170.86	966.62	588.34	813.39	176.87	166.49	313.64	46.21	205.33	92.55	218.24	920.13	1108.16	498.54	467.22	583.39	1361.84	241.2	400.31	448.84	567.25	833.71	858.7	1485.16	651.2	1890.71	1081.73	674.76	1413.55	257.81	1481.53	1557.24	1066.18
TPO	8.64	3.14	4.67	4.44	3.18	1	1	5.7	10.95	12.46	3.71	1	1	27.11	6.82	14.8	1.94	5.87	4.58	1	265.3	9.46	268.83	138.63	6.42	1.93	174.59	19.04	2.28	13.56	4.69	2.87	5.48	2.12	2.67	26.11	2.32	10.47	24.49	1.61	2.13	4.15	11.72	8.08	7.54	32.5	1.3	1.48	1.23
TRAF7	3320.29	1250.98	990.95	1581.1	1154.27	1429.22	1391.68	1656.91	2031.48	799.5	887.86	987.27	826.24	1955.57	1563.11	1211.38	1438.72	1167.22	853.19	1180.09	132.65	1044.34	179.22	323.47	2111.06	1378.65	218.24	1335.78	1767.81	1642.92	1406.09	1763.1	1588.89	843.4	2528.14	2557.52	942.9	2407.96	1751.68	2967.7	2572.87	4055.07	2311.69	2320.78	1643.92	3037.83	1865.29	2079.28	1657
TSC1	112.26	93.09	103.61	95.49	67.77	93.23	76.12	168.65	73.35	88.33	66.87	78.84	78.92	116.17	98.87	84.15	90.28	104.4	76.98	79.99	88.43	52.97	44.81	46.21	57.75	72.31	130.94	574.29	425.69	413.46	407.92	497.28	519.34	374.78	320.11	463.76	316.81	342.65	241.61	195.78	225.58	150.07	158.8	222.55	241.57	302.87	184.56	126.06	210.04
TSHR	12.95	3.14	5.45	3.33	3.18	2.16	1.35	12.54	2.74	4.53	3.71	1	3.49	7.74	1.7	2.77	7.77	4.69	2.75	2.38	132.65	7.57	179.22	369.68	16.04	1.93	261.89	3.17	2.28	2.13	16.55	2.87	5.48	2.12	2.67	6.22	2.32	2.89	1.63	1.61	2.13	4.15	1.84	2.58	2.06	3.47	1.3	1.48	13.51
TSLP	4.32	15.69	7.79	31.09	12.18	24.25	13.47	13.67	7.66	11.32	20.8	11.57	9.78	50.34	15.34	11.1	12.62	7.04	9.16	8.71	176.87	13.24	89.61	323.47	32.08	5.78	261.89	6.35	21.68	2.92	18.53	43.77	21.41	60.96	2.67	11.19	89.57	2.89	42.45	17.1	8.51	37.91	94.45	36.5	7.54	11.7	81.79	16.31	17.2
TSPAN7	34.54	3.14	11.69	11.1	37.59	105.63	82.85	55.84	9.31	19.25	8.17	13.74	16.76	27.11	3.41	49.01	70.87	10.56	30.24	79.2	44.22	47.3	44.81	415.89	6.42	7.71	261.89	276.04	277.33	192.24	91.66	75.35	198.67	101.25	122.3	195.2	168.41	19.14	107.75	39.64	31.92	154.23	59.52	62.34	109.93	22.1	113.01	16.31	87.21
TTK	185.66	504.16	215.02	152.11	290.16	133.11	258.67	355.54	374.44	183.45	261.53	406.48	371.56	139.41	332.4	223.78	179.6	415.27	318.92	441.15	442.17	162.71	448.05	462.1	269.5	337.43	218.24	225.27	291.02	341.13	471.17	109.79	483.49	209.39	405.65	200.18	251.89	230	362.42	572.45	423.49	403.48	247.05	183.79	453.66	240.48	223.59	530.94	307.08
U2AF1	4602.63	3053.18	3093.61	5918.02	3055.12	1960.06	2741.59	2418.13	2050.64	1443.85	2803.99	3230.86	1882.96	4538.48	3228.5	2258.17	2537.65	3017.17	2215.92	1669.55	176.87	2641.12	179.22	46.21	4844.54	3100.51	130.94	2081.4	3267.43	1862.01	3898.57	2107.54	2345.74	2639.39	4292.43	3343.31	1898.27	4539.7	3656.82	4995.93	2919.75	11865.1	4389.21	3385.4	3351.6	4819.54	4408.5	5484.44	3915.87
UBB	8410.82	7627.2	8721.47	15535.6	8432.03	5957.77	10376.3	21879.4	4397.97	9053.8	7299.73	6555.02	5631.42	9963.74	10444.1	10989.4	12573.7	8125.94	13329.4	6549.09	221.08	13739.1	44.81	46.21	18916.2	5251.39	130.94	22127.6	15563.4	14658.7	14273.7	18058	14252.2	9549.82	10055.8	22808.8	13743	19121	15892.5	9554.63	13036.7	58272.2	11912.4	12085.8	14819	25548.4	10723	11038.6	9225.89
UBE2T	293.6	535.54	179.96	103.26	294.39	208.02	293.69	279.19	397.43	235.55	166.43	211.2	402.99	89.07	315.35	160.9	101.93	245.17	165.87	319.97	309.52	185.41	224.03	277.26	317.62	430.95	305.53	444.2	649.38	417.71	730.1	339.42	636.85	315.41	1710.16	453.81	537.1	718.16	775.44	773.67	934.23	453.33	449.29	235.47	579.82	330.6	321.15	1076.72	637.5
UTY	25.91	9.41	3.9	5.55	3.18	2.69	4.72	6.84	3.83	4.53	5.94	2.17	1.4	27.11	6.82	1	1	2.35	2.75	1.58	265.3	11.35	358.44	231.05	3.21	1.93	349.18	15.86	2.28	2.13	1.98	9.33	1.99	2.12	7.35	4.97	2.32	4.69	1.63	1.61	2.13	4.15	1.84	2.58	1.83	3.47	1.3	1.48	1.23
VEGFA	5207.11	2853.4	1644.58	2595.93	1680.05	2185.33	3167.31	3032.34	1011.63	2324.89	2091.47	1985.38	1203.39	4240.3	3554.08	1026.44	2218.26	2018.88	1176.69	1347.2	265.3	1695.16	224.03	323.47	2621.18	1982.17	130.94	2754.05	2247.14	1615.27	1283.54	4573.15	1875.7	1381.98	1621.94	1468.37	3477.41	2061.33	2533.65	4955.69	3343.24	2954.19	3913.03	4819.54	3044.44	4875	3793.19	2883.11	2239.22
VEGFC	38.86	12.55	34.28	82.16	12.18	23.71	10.78	38.74	14.78	52.09	72.81	18.81	45.4	23.23	20.46	27.74	28.15	35.19	54.07	28.51	176.87	49.19	179.22	46.21	19.25	3.86	174.59	53.94	138.09	58.23	188.52	284.88	55.27	27.04	68.83	41.03	96.52	65.35	135.5	89.54	74.48	66.99	101.81	217.38	95.3	60.23	114.31	207.63	44.22
VHL	367	625.49	500.15	527.4	586.67	831.56	551.01	504.82	557.82	579.81	559.46	656.01	651.63	298.18	352.85	522.47	572.77	844.62	544.36	544.9	176.87	817.31	44.81	184.84	455.58	588.09	218.24	1656.24	1322.72	1328.11	1190.65	1510.51	1061.09	1116.93	1287.8	1841.37	1114.5	1076.34	1356.61	1131.02	1417.31	1259.26	940.17	1509.4	1102.73	1287.32	1114.69	1400.03	1080.92
WEE1	500.85	377.59	216.58	550.72	555.43	506.59	642.62	438.73	296.7	255.93	373.72	522.93	357.59	228.47	576.15	279.27	378.61	531.41	311.58	313.63	44.22	471.09	89.61	46.21	420.29	385.64	261.89	786.87	820.57	1591.87	651.04	916.35	1561.01	714.05	945.63	861.63	1184.06	539.07	680.76	891.18	695.89	1010	506.28	822.05	605.41	618.31	580.03	630.31	463.08
WHSC1	246.11	222.79	153.47	270.92	154.61	70.6	206.8	274.63	131.93	154.01	130.76	97.64	133.4	77.45	153.41	145.18	101.93	170.1	140.21	217.01	44.22	285.68	44.81	46.21	192.5	169.68	43.65	1786.32	1363.81	1051.59	1232.15	1249.31	2058.94	822.19	1819.75	1960.73	1666.38	1125.45	1003.99	1219.56	1181.09	2139.96	822.5	798.79	1135.64	1450.24	603.44	763.79	1072.32
WHSC1L1	319.51	247.89	280.46	189.87	238.27	126.65	271.46	280.33	145.07	317.08	278.62	152.61	345.72	259.45	398.88	308.86	337.84	329.64	322.58	222.55	176.87	187.3	134.42	46.21	311.21	287.3	43.65	1250.11	1345.55	783.57	998.92	1137.37	1365.82	612.27	1720.85	647.77	1265.22	1139.89	933.79	483.92	1061.92	760.75	1114.82	822.05	865.04	1283.85	720.52	492.38	1149.7
WIF1	138.17	3.14	7.79	8.88	4.77	5.39	4.72	12.54	6.57	28.31	130.02	1.45	9.08	54.21	3.41	2.77	69.9	10.56	5.5	7.13	132.65	245.95	268.83	138.63	9.62	10.6	87.3	88.84	2.28	51.85	2.72	12.2	55.27	839.15	4.68	4.97	36.23	2.89	11.43	1.61	2.13	4.15	9.88	2.58	44.11	3.47	2.44	1.48	4.91
WNT10A	8.64	4.18	3.9	5.55	7.41	5.39	2.69	2.28	2.19	5.66	22.29	5.06	4.19	42.6	13.64	16.64	4.85	5.87	39.41	16.63	44.22	9.46	44.81	46.21	6.42	14.46	87.3	22.21	26.25	43.34	97.59	2.87	23.4	22.79	28.74	50.98	22.32	36.47	32.65	4.23	10.64	12.98	42.98	33.92	36.8	35.96	68.78	16.31	45.45
WNT10B	21.59	2.09	8.57	5.55	5.82	3.77	5.39	4.56	3.83	9.06	3.71	4.34	4.19	15.49	6.82	6.47	9.71	10.56	8.25	13.46	44.22	5.68	134.42	231.05	9.62	4.82	43.65	15.86	5.71	2.13	54.11	2.87	3.49	3.71	2.67	16.16	2.32	10.47	8.16	7.44	2.13	4.15	13.56	23.58	29.48	15.17	5.04	1.48	29.48
WNT11	60.45	4.18	7.01	19.99	16.94	27.48	27.62	3.42	15.88	32.84	18.57	25.31	23.75	54.21	37.5	52.71	84.46	42.23	142.96	66.53	176.87	13.24	89.61	46.21	73.79	248.73	43.65	9.52	81.03	358.15	131.2	60.99	43.32	243.32	312.09	70.87	94.2	279.11	1.63	34.81	10.64	58.68	55.84	2.58	34.97	2126.18	28.46	10.38	24.57
WNT16	4.32	1.05	1	1.11	1	1	1	2.28	1	3.4	2.23	1	1.4	30.98	3.41	1	1	1.17	1	1	44.22	3.78	44.81	46.21	3.21	1	43.65	3.17	2.28	2.13	4.69	2.87	1.99	2.12	10.02	4.97	2.32	2.89	1.63	1.61	2.13	4.15	1.84	2.58	1.83	3.47	2.44	1.48	1.23
WNT2	43.18	28.24	29.6	64.4	15.36	129.88	28.97	10.26	18.61	157.41	122.59	120.06	137.59	50.34	17.05	31.44	37.86	19.94	73.31	24.55	88.43	22.7	313.64	184.84	16.04	26.03	87.3	41.25	71.9	53.98	230.03	626.45	37.34	58.84	90.22	21.14	80.29	62.46	328.13	145.88	131.94	37.91	87.1	196.71	203.18	15.17	101.31	385.6	57.73
WNT2B	4.32	27.2	28.05	71.06	25.94	71.14	18.19	44.44	24.63	110.98	49.78	81.73	78.22	34.85	34.09	83.22	136.88	36.37	68.73	36.43	309.52	37.84	44.81	231.05	41.71	13.5	305.53	212.58	291.02	241.16	178.63	402.56	252.45	270.88	157.05	384.19	340	131.79	602.4	173.24	204.3	108.53	283.82	354.34	181.24	139.95	276.92	299.58	116.69
WNT3	112.26	31.38	35.84	51.07	41.3	27.48	36.37	43.3	55.29	39.64	86.19	28.93	46.1	69.7	28.98	25.89	21.36	46.92	32.99	43.56	397.95	37.84	224.03	277.26	57.75	30.85	261.89	126.91	35.38	79.5	42.25	124.14	150.87	217.87	116.95	11.19	94.2	102.9	106.11	15.49	100.02	191.62	79.75	41.67	62.39	84.49	63.58	91.95	98.27
WNT4	30.22	26.15	32.72	38.86	18	42.04	24.25	131.05	11.5	35.11	17.83	24.59	25.14	42.6	11.93	35.14	23.3	30.5	11	12.67	221.08	18.92	268.83	46.21	22.46	8.68	130.94	155.47	44.51	53.98	26.44	17.94	83.15	124.57	60.81	70.87	98.84	50.91	39.18	28.37	6.38	25.44	42.98	103.68	42.28	25.56	27.16	10.38	49.13
WNT5A	535.39	449.77	356.81	706.17	212.85	440.84	235.09	512.8	111.67	1076.94	737.77	598.87	379.94	987.47	155.12	495.65	247.55	195.9	307	318.39	221.08	378.38	224.03	231.05	519.75	186.07	130.94	415.65	836.54	538.95	775.56	3674.74	601	364.18	429.71	264.83	982.32	1558.73	2282.25	1234.04	919.34	536.42	1320.74	3664.48	1609.18	528.19	724.42	3520.84	549.06
WNT5B	21.59	14.64	13.24	16.65	16.41	54.97	20.21	19.37	27.37	27.18	25.26	18.81	12.57	38.72	6.82	26.82	30.09	26.98	16.5	20.59	44.22	22.7	179.22	138.63	25.67	10.6	43.65	107.88	51.36	149.69	105.5	124.14	128.96	97.01	12.7	130.55	152.17	56.69	135.5	29.98	46.82	100.22	177.19	116.6	108.1	84.49	83.09	65.26	94.58
WNT6	263.38	35.56	76.35	106.59	29.12	18.32	37.05	82.05	24.09	44.16	39.38	20.97	31.43	224.6	73.3	40.69	45.63	32.85	21.99	26.93	4289.04	149.46	3001.96	3558.14	150.79	44.35	3317.22	85.67	49.07	39.09	30.39	43.77	37.34	37.64	34.08	115.63	33.91	62.46	40.81	9.05	27.67	75.3	22.75	13.24	20.34	67.16	28.46	29.66	25.79
WNT7A	51.81	7.32	10.13	24.43	2.65	6.47	2.69	12.54	4.93	3.4	8.92	4.34	8.38	34.85	6.82	3.7	6.8	2.35	9.16	4.75	619.04	17.03	448.05	693.14	35.29	1.93	218.24	3.17	3.42	9.31	1.98	3.59	11.45	7.95	4.68	21.14	3.77	7.58	6.53	17.1	10.64	21.29	9.88	21	11.2	35.96	11.55	5.93	11.05
WNT7B	17.27	3.14	6.23	4.44	3.71	3.23	3.37	6.84	2.19	4.53	4.46	2.17	4.89	11.62	6.82	2.77	3.88	4.69	6.41	11.09	221.08	5.68	134.42	184.84	28.87	6.75	174.59	31.73	5.71	2.13	4.69	55.25	1.99	16.43	2.67	4.97	3.77	2.89	3.27	2.62	2.13	66.99	1.84	31.33	1.83	35.96	1.3	1.48	1.23
WT1	34.54	3.14	49.08	3.33	38.65	21.56	50.52	19.37	4.38	47.56	57.95	2.17	2.79	58.09	46.02	4.62	31.07	68.04	17.41	2.38	265.3	11.35	89.61	92.42	41.71	13.5	87.3	63.46	3.42	5.05	1.98	35.16	33.36	7.95	2.67	50.98	61.74	2.89	24.49	1.61	51.07	4.67	1.84	2.58	53.25	3.47	6.34	4.45	1.23
XPA	21.59	55.44	57.65	43.3	65.66	74.37	55.24	29.63	85.4	67.95	65.38	66.54	75.43	46.47	56.25	54.56	56.31	50.44	62.32	87.91	132.65	41.62	44.81	46.21	38.5	45.31	130.94	307.77	252.22	194.36	253.74	204.51	184.73	183.95	178.43	254.88	191.6	131.79	177.94	285.92	248.99	183.31	182.7	191.54	261.68	365.27	266.52	198.73	367.27
XRCC4	284.97	126.56	190.87	112.14	141.9	67.9	115.86	541.29	94.7	139.29	213.98	90.41	107.56	162.64	209.67	205.29	118.44	156.02	132.88	137.02	44.22	98.38	134.42	138.63	147.58	134.01	43.65	158.64	240.81	143.31	172.7	121.27	132.95	63.08	362.88	180.28	147.54	206.89	222.02	266.61	340.5	220.69	164.32	201.88	210.49	261.28	232.69	277.34	195.3
ZAK	142.48	137.02	96.6	206.52	73.6	52.28	102.39	92.3	47.63	143.82	161.97	119.34	99.88	81.32	68.18	118.36	131.06	111.44	136.55	107.71	309.52	94.6	89.61	138.63	125.12	57.85	218.24	272.87	498.73	209.25	220.14	451.36	264.4	213.63	205.17	175.31	170.73	435.09	215.49	268.22	127.69	366.09	142.25	145.03	327.5	122.62	165.05	213.56	93.35
ZBTB16	12.95	4.18	8.57	2.22	3.71	2.16	6.06	13.67	2.74	28.31	1.49	1.45	4.89	34.85	5.11	12.02	4.85	10.56	8.25	6.34	44.22	5.68	89.61	369.68	12.83	1.93	130.94	47.59	53.64	51.85	1.98	15.07	35.35	2.12	2.67	31.08	6.09	2.89	22.86	5.84	2.13	4.15	11.72	15.83	1.83	29.03	15.45	1.48	18.42
ZBTB32	8.64	6.28	6.23	12.21	5.82	2.69	5.39	7.98	1.64	13.59	5.94	6.51	2.1	38.72	10.23	8.32	4.85	3.52	9.16	5.54	132.65	11.35	44.81	138.63	25.67	2.89	43.65	28.56	19.4	5.05	42.25	23.68	31.37	12.19	2.67	26.11	26.96	10.47	32.65	21.93	2.13	4.15	20.91	31.33	20.34	18.63	34.96	1.48	23.34
ZIC2	30.22	7.32	3.9	9.99	18	9.7	106.43	20.51	23.54	18.12	120.36	9.4	250.74	112.3	218.19	303.31	18.45	5.87	74.23	49.1	265.3	15.14	313.64	231.05	195.71	7.71	174.59	44.42	39.94	139.06	145.03	58.12	17.43	514.73	330.8	155.42	26.96	7.58	16.33	1628.42	2.13	75.3	256.24	10.66	18.51	212.75	356.28	367.8	11.05
ACAD9	284.97	298.1	239.95	240.94	316.63	182.69	230.37	320.21	267.14	201.57	223.64	347.89	255.62	271.07	351.15	250.6	261.14	463.37	256.6	310.47	265.3	240.27	179.22	277.26	285.54	263.2	218.24	609.19	466.78	400.69	475.12	362.38	459.59	627.11	541.98	419	604.35	305.1	543.63	540.26	589.48	411.79	421.71	775.53	526.8	507.39	465.55	588.78	493.78
AGK	99.31	183.04	84.14	107.7	146.14	126.11	127.31	116.23	85.4	146.08	147.11	153.33	178.1	151.02	132.96	89.7	105.82	66.87	98.97	102.96	309.52	70	44.81	277.26	115.5	121.48	261.89	206.24	247.65	179.47	289.32	247.57	198.67	266.64	341.5	230.02	191.6	443.75	249.77	155.54	134.07	100.22	153.29	173.45	148.33	164.22	181.96	172.04	184.25
AMMECR1L	215.88	243.71	302.27	278.69	255.74	290.48	328.72	290.59	212.4	322.74	245.18	228.55	240.96	216.86	265.92	282.96	336.87	316.73	290.51	281.95	132.65	219.46	179.22	92.42	285.54	152.33	87.3	510.83	507.86	396.44	386.18	531.73	445.65	618.63	614.16	473.71	502.32	550.63	450.57	477.48	500.1	353.63	478.7	468.03	497.54	538.59	509.78	370.77	405.34
C10orf76	43.18	143.3	109.07	91.05	90.01	247.9	86.9	75.21	361.3	171	119.62	141.04	164.83	120.05	216.48	160.9	119.41	147.81	121.88	121.18	176.87	124.87	134.42	323.47	96.25	159.07	305.53	561.6	516.99	483.65	413.85	635.06	467.56	389.63	517.93	528.41	525.51	339.76	463.63	503.24	515	553.04	552.24	488.71	532.28	424.2	434.33	391.53	509.75
CC2D1B	12.95	5.23	10.91	23.32	11.12	23.17	15.49	3.42	10.95	5.66	14.12	16.64	4.89	15.49	5.11	7.4	10.68	1.17	9.16	3.17	309.52	17.03	268.83	92.42	3.21	12.53	43.65	53.94	53.64	62.48	46.2	69.61	69.21	99.13	31.41	60.92	57.1	50.91	76.73	39.64	31.92	46.22	94.45	64.92	55.08	56.76	59.68	19.28	74.93
CNOT10	332.46	215.47	275	219.84	292.8	213.41	282.24	275.77	286.85	223.09	305.36	360.91	324.77	209.11	206.26	163.68	277.65	305	190.62	178.99	88.43	153.25	179.22	138.63	272.71	261.27	87.3	234.79	359.5	300.72	328.85	241.83	286.31	328.13	507.23	409.05	370.15	209.78	426.08	327.78	374.54	453.33	254.4	276.81	323.85	368.73	308.14	422.68	340.24
CNOT4	133.85	185.14	152.69	157.67	158.85	177.84	158.3	235.89	114.96	171	188.72	135.25	132.7	166.51	223.3	147.96	162.12	132.56	148.46	156.03	88.43	113.52	44.81	92.42	144.37	144.61	43.65	609.19	457.65	402.82	433.61	609.23	431.7	495.65	394.96	399.11	615.94	336.88	486.49	331	227.71	233.16	340.81	364.67	320.19	413.8	318.55	266.95	350.07
COG7	349.73	229.07	287.47	250.93	234.03	216.65	303.8	372.63	197.62	245.74	232.55	171.42	222.1	367.88	417.63	249.67	262.11	227.58	141.13	210.67	44.22	234.6	44.81	92.42	256.66	220.78	87.3	501.31	494.17	524.06	566.04	474.32	511.37	262.4	699.7	588.09	476.81	406.2	600.76	461.38	472.44	511.49	574.3	452.53	451.83	659.91	448.64	382.64	391.83
DDX50	116.58	200.83	185.41	156.56	138.72	153.59	109.8	176.63	431.37	202.71	137.45	143.21	198.35	123.92	155.12	162.75	140.77	129.04	142.05	219.39	221.08	191.08	134.42	323.47	163.62	166.79	130.94	396.61	464.49	419.84	471.17	503.03	519.34	470.2	437.73	548.31	439.71	270.44	393.43	303.63	397.95	270.55	351.84	284.57	376.87	285.54	364.08	437.51	330.42
DHX16	237.47	182	160.48	165.44	120.72	122.87	128.66	216.51	99.08	88.33	130.02	138.15	104.07	162.64	207.96	150.73	197.07	163.06	109.97	122.76	88.43	319.73	134.42	46.21	93.04	103.16	174.59	263.35	208.85	296.46	303.16	276.27	395.85	239.08	210.51	423.97	321.45	232.89	223.65	118.51	187.27	266.39	236.02	222.55	258.03	306.34	297.74	238.78	171.96
DNAJC14	107.94	71.13	72.45	88.83	77.83	72.22	59.28	145.86	72.81	88.33	83.21	75.94	83.81	116.17	97.16	110.04	92.23	97.37	92.56	92.66	132.65	145.68	313.64	369.68	121.92	84.84	130.94	412.47	247.65	336.88	279.44	373.86	270.38	243.32	271.99	503.55	170.73	244.44	274.26	194.17	323.47	307.93	237.86	191.54	223.29	240.48	205.38	266.95	194.07
EDC3	358.37	205.01	212.68	177.65	198.56	143.89	256.64	356.68	135.76	284.24	183.51	161.29	118.73	290.43	144.89	250.6	254.35	241.65	226.36	164.74	88.43	310.27	89.61	138.63	324.04	251.63	87.3	580.63	418.84	581.5	479.07	411.17	389.88	510.49	662.28	354.35	400.29	683.5	409.76	359.97	446.9	283.01	452.96	553.31	451.83	531.65	371.89	384.12	432.37
EIF2B4	142.48	123.42	162.82	126.58	168.91	169.22	192.65	85.47	182.84	187.98	160.48	173.59	161.34	58.09	119.32	151.65	186.39	190.04	180.54	175.03	44.22	172.16	134.42	46.21	147.58	141.72	43.65	520.35	704.16	630.42	625.34	586.27	571.12	694.97	691.68	598.04	599.71	697.94	636.68	392.17	1025.74	769.06	807.79	695.43	652.95	663.37	769.96	811.25	604.33
ERCC3	215.88	142.25	160.48	148.78	104.84	100.24	142.81	205.12	104.01	175.53	124.08	108.49	107.56	151.02	144.89	139.63	140.77	153.67	134.71	150.48	176.87	183.52	268.83	138.63	147.58	77.13	130.94	399.78	318.41	349.64	269.56	368.12	328.14	379.02	349.52	483.65	395.65	313.77	326.5	211.88	314.96	411.79	316.91	385.34	365.9	555.92	310.75	323.31	321.82
FCF1	1342.79	954.97	868.64	777.23	1136.27	1600.06	1217.21	1082.57	1273.3	1284.18	1150.87	1155.07	958.24	1177.22	1242.65	843.34	942.64	1098.01	1017.23	1723.4	309.52	802.17	134.42	277.26	863.03	1047	218.24	1903.72	2155.84	2259.78	1631.42	1898.01	2182.42	2041.43	1346.61	1483.29	1592.18	2168.21	2055.33	3643.78	1994.03	2663.4	2637.11	2602.44	2618.43	3107.16	2766.8	2390.73	3326.28
FTSJ2	60.45	103.55	83.36	78.83	117.02	100.24	74.77	35.33	76.09	62.28	78.76	91.13	113.84	34.85	46.02	69.35	38.83	72.73	107.22	74.45	44.22	62.43	44.81	92.42	64.17	93.52	43.65	336.32	409.71	434.73	340.71	431.27	457.6	372.66	378.92	244.94	342.32	487.08	569.75	385.73	580.97	386.86	390.45	367.26	497.54	226.61	465.55	535.39	393.06
GPATCH3	60.45	28.24	46.74	73.28	19.06	32.34	26.94	61.54	29.56	27.18	23.03	19.53	25.14	54.21	27.27	38.84	62.13	36.37	42.16	26.14	132.65	47.3	44.81	138.63	51.33	46.28	218.24	120.57	71.9	66.74	50.16	92.57	97.1	65.2	44.78	130.55	73.33	74.02	60.4	46.08	74.48	66.99	48.49	49.42	42.28	70.63	49.27	63.77	49.13
HDAC3	129.53	166.31	184.63	175.43	177.91	132.57	125.96	151.56	165.87	157.41	163.45	178.65	206.73	120.05	264.21	168.3	151.44	153.67	175.95	115.63	132.65	121.08	44.81	46.21	176.46	143.65	43.65	425.16	425.69	353.9	378.27	459.97	389.88	393.87	376.25	712.43	676.23	354.21	437.51	337.44	546.92	598.73	293.01	318.16	393.33	358.33	375.79	520.56	395.52
MRPS5	449.04	342.03	373.94	370.85	278.51	215.57	300.43	307.68	218.97	287.64	336.57	232.17	310.8	317.54	252.28	354.17	336.87	323.77	339.08	255.03	88.43	295.14	44.81	46.21	320.83	364.43	130.94	1100.98	971.21	832.49	1070.07	749.87	855.94	826.43	1528.38	1070.5	1077.4	1295.87	450.57	715.72	521.38	474.1	432.74	349.17	605.41	576.72	386.2	585.82	445.88
MTMR14	440.4	298.1	384.07	413.04	293.86	319.04	311.21	398.84	251.27	335.2	320.22	347.89	290.55	391.11	279.55	309.78	334.92	349.58	339.08	248.69	265.3	499.47	224.03	231.05	314.41	287.3	349.18	606.02	651.66	624.04	724.17	606.36	527.31	491.41	664.95	598.04	826.96	593.96	760.75	834.84	715.04	835.52	767.35	1028.77	848.59	815.89	971.59	732.64	845.08
NOL7	397.23	612.94	317.07	331.99	509.36	414.97	494.43	272.35	484.47	420.13	493.34	635.76	407.18	278.81	327.28	421.67	320.36	530.23	382.15	456.99	88.43	325.41	89.61	184.84	404.25	596.77	130.94	209.41	396.02	328.37	846.72	408.3	419.75	317.53	779.89	244.94	657.68	510.19	522.4	491.97	515	627.81	706.68	488.71	660.27	174.62	968.99	1101.93	466.76
NUBP1	17.27	24.06	22.59	25.54	42.36	40.96	26.94	19.37	41.6	33.97	26.75	34.72	41.21	15.49	35.8	30.52	15.53	28.15	36.66	33.26	132.65	13.24	179.22	46.21	32.08	38.56	130.94	38.07	62.77	58.23	101.55	55.25	79.17	31.28	90.22	36.06	117.39	74.02	50.61	54.13	61.71	58.68	65.04	54.59	38.62	15.17	66.18	38.56	58.96
PIAS1	168.39	129.7	112.18	106.59	131.84	140.66	167.05	156.12	84.85	155.14	136.71	89.69	107.56	189.75	112.5	142.41	121.35	134.9	139.3	131.47	88.43	172.16	44.81	92.42	144.37	149.43	43.65	764.66	574.05	602.77	595.69	721.17	573.12	593.19	638.22	612.96	520.87	738.38	455.47	644.89	474.57	399.33	482.38	648.91	579.82	535.12	508.48	352.97	503.61
PIK3R4	168.39	160.03	155.81	92.16	160.43	174.61	149.54	149.28	139.04	131.36	133.74	238.68	185.78	127.79	138.07	142.41	157.27	153.67	155.79	172.66	265.3	130.54	268.83	46.21	179.67	128.22	174.59	231.62	297.87	345.39	372.34	373.86	218.59	215.75	373.57	289.7	388.7	368.65	323.24	268.22	246.86	307.93	300.37	325.91	276.31	202.35	244.4	327.76	293.57
PRPF38A	423.13	305.42	285.13	385.28	474.42	444.61	464.12	243.86	549.06	396.35	338.05	645.16	457.47	224.6	281.26	428.15	365.02	565.43	323.5	594	176.87	302.71	134.42	138.63	391.41	527.36	87.3	514	777.2	747.41	844.74	632.19	736.44	1080.88	576.73	548.31	773.63	588.18	739.53	1097.22	972.54	897.84	1013.71	824.63	663.92	781.23	736.13	811.25	794.72
RBM45	116.58	62.76	74.01	52.19	49.77	51.2	74.77	121.93	62.95	64.55	82.47	65.09	50.99	58.09	69.89	72.13	53.39	75.08	49.49	61.78	44.22	52.97	134.42	92.42	80.21	62.67	130.94	85.67	117.55	73.12	141.08	92.57	93.11	118.21	71.51	46	140.58	114.46	111.01	99.2	85.12	71.14	105.48	83.01	172.09	139.95	142.93	80.09	137.57
SAP130	69.08	232.21	137.11	239.83	178.44	162.22	149.54	154.98	153.83	118.91	138.19	157.67	189.97	65.83	177.28	175.7	190.28	258.08	206.2	196.42	176.87	107.84	179.22	369.68	137.96	94.48	174.59	288.73	313.85	281.58	392.11	342.29	401.83	374.78	261.3	190.23	353.91	429.31	277.53	308.46	261.76	328.71	348.17	320.74	358.59	275.14	283.43	166.11	297.25
SF3A3	518.12	595.16	652.07	799.43	498.24	564.25	311.21	461.52	452.17	629.63	477.73	570.66	557.34	422.09	412.51	542.81	501.9	640.5	560.85	456.19	221.08	722.71	179.22	184.84	641.66	571.7	261.89	1081.95	1115.01	1230.26	888.23	996.72	1278.18	1903.6	611.49	1199.81	847.83	1119.67	1410.49	1584.96	1645.02	1130.48	1146.08	1243.24	1044.22	1276.92	1091.27	1379.27	1232
SLC4A1AP	168.39	147.48	180.74	145.45	132.37	108.86	161.67	121.93	158.2	156.28	155.28	128.02	159.94	232.35	121.03	147.96	161.15	136.08	162.21	148.9	707.47	200.54	627.28	508.31	166.83	133.04	349.18	447.37	295.59	290.08	413.85	448.49	312.2	366.3	648.91	409.05	244.93	371.54	321.6	157.15	440.52	249.77	289.34	240.64	259.86	202.35	278.22	308.48	243.21
TLK2	254.74	101.46	216.58	243.16	141.9	83.53	171.1	237.03	139.04	113.24	156.02	109.21	129.21	356.26	175.57	156.28	170.86	141.94	146.63	117.22	44.22	204.33	44.81	46.21	195.71	145.58	130.94	726.59	685.9	698.49	856.6	695.34	863.91	705.57	787.91	851.68	562.61	744.16	719.94	290.75	661.84	872.91	809.63	674.76	651.12	750.03	634.66	590.27	611.7
TMUB2	82.04	46.02	112.18	98.82	67.24	50.66	59.28	52.42	81.02	61.15	53.49	41.95	50.29	54.21	80.12	71.2	66.01	56.31	69.65	96.62	88.43	54.87	224.03	46.21	77	61.7	130.94	745.62	827.41	851.64	668.83	706.82	754.36	542.3	616.83	762.16	680.87	524.63	839.11	541.87	893.8	922.76	927.3	822.05	753.51	978.81	848.01	714.85	983.88
TRIM39	73.4	124.47	85.7	66.62	71.48	96.47	97.67	96.86	69.52	74.74	70.58	83.18	74.03	135.53	69.89	67.5	69.9	71.56	76.06	100.58	309.52	102.16	313.64	231.05	70.58	83.88	305.53	177.68	131.25	205	210.26	210.25	178.76	94.89	98.24	120.6	173.04	117.35	218.76	108.86	117.05	183.31	191.89	214.8	175.75	174.62	232.69	204.67	116.69
TTC31	120.89	150.62	112.18	105.48	76.25	140.66	130.68	131.05	95.25	144.95	132.25	92.58	116.64	189.75	153.41	224.71	158.24	190.04	183.28	173.45	88.43	198.65	89.61	46.21	99.46	137.86	87.3	244.31	537.53	515.56	435.59	434.14	423.74	319.65	167.74	473.71	388.7	640.17	225.29	260.17	178.76	150.07	193.73	240.64	290.94	302.87	232.69	175	208.81
USP39	82.04	184.09	95.04	92.16	155.67	120.18	111.82	103.7	176.82	114.38	112.93	138.87	164.83	73.58	88.64	96.17	101.93	154.85	124.63	168.7	132.65	94.6	358.44	92.42	118.71	150.4	130.94	161.82	199.72	170.97	336.76	299.23	238.51	228.47	437.73	239.96	277.39	279.11	225.29	210.27	227.71	361.94	309.56	201.88	278.14	101.82	256.11	415.26	260.4
VPS33B	77.72	43.93	71.67	58.85	47.65	31.8	67.36	77.49	34.49	41.9	38.63	31.1	41.21	73.58	35.8	42.54	52.42	44.58	38.49	52.27	132.65	62.43	44.81	92.42	64.17	51.1	43.65	266.52	220.26	256.05	188.52	213.12	190.71	186.07	178.43	259.86	140.58	357.1	179.58	157.15	268.14	386.86	210.28	168.29	195.86	237.01	192.37	160.17	138.8
ZC3H14	142.48	254.17	134.78	152.11	279.04	398.8	388	151.56	372.79	317.08	234.78	288.59	199.75	178.13	255.69	281.11	281.53	190.04	314.33	377.79	88.43	200.54	224.03	277.26	176.46	298.87	174.59	1120.02	747.53	951.61	554.19	844.59	921.67	656.8	338.82	1000.88	915.08	527.52	767.28	825.18	532.02	519.8	581.66	700.6	645.64	594.05	641.17	743.02	921.24
ZKSCAN5	25.91	26.15	24.15	34.42	34.42	26.95	26.27	45.58	19.71	24.91	34.92	24.59	37.02	65.83	32.39	27.74	35.92	18.77	35.74	18.22	309.52	18.92	268.83	231.05	28.87	18.32	349.18	66.63	67.33	90.14	60.04	92.57	33.36	65.2	58.14	41.03	52.46	85.57	97.95	34.81	40.43	17.14	46.65	33.92	55.08	32.5	28.46	44.49	47.9
ZNF143	43.18	96.23	71.67	71.06	84.72	100.78	97.67	98	91.97	100.79	112.93	96.92	89.4	73.58	88.64	84.15	54.36	66.87	68.73	83.16	44.22	75.68	134.42	508.31	86.62	80.02	349.18	139.61	126.68	124.17	176.66	247.57	188.72	107.61	138.34	50.98	168.41	79.8	169.78	171.64	114.92	108.53	151.45	212.21	221.46	119.16	188.46	154.24	137.57
ZNF346	25.91	30.33	32.72	33.31	39.18	37.19	16.17	14.81	59.12	50.96	66.87	62.92	93.59	69.7	57.96	34.21	38.83	50.44	38.49	34.85	132.65	47.3	492.86	231.05	54.54	39.53	261.89	133.26	202	94.39	113.41	124.14	144.9	101.25	84.87	115.63	212.46	85.57	153.46	99.2	112.79	91.91	94.45	121.77	137.36	115.69	162.45	114.2	163.37
ZNF384	267.7	251.03	340.44	253.15	489.24	399.88	405.51	398.84	385.93	310.29	314.28	340.66	345.02	278.81	427.85	343.07	441.71	545.48	368.4	522.72	442.17	317.84	313.64	323.47	282.33	518.68	349.18	415.65	364.06	360.28	453.38	345.16	306.23	387.51	640.89	458.79	335.36	397.54	507.71	425.97	387.31	528.11	395.97	478.37	563.36	330.6	413.52	424.16	334.1
NEG_A	4	9	7	5	2	1	8	9	6	8	5	1	6	5	8	3	10	2	8	5	7	7	11	8	6	5	4	1	2.5	1	1	1	1.75	1	2.75	1.25	1	1	2	3.62	6	1.12	2.38	1.12	1	2.38	1	1	2
NEG_B	6	9	6	9	7	2	10	11	7	5	3	3	6	5	5	7	4	1	3	5	8	9	4	7	3	4	5	1	1	1	1	1	1	1	1	1	1	1	1	1	1	1	1	1	1	1	3.88	1	1
NEG_C	7	4	5	4	9	4	3	7	10	2	7	6	4	6	2	7	6	2	4	5	9	9	7	11	8	5	2	1	1	2.38	1	1	1	6.75	1.75	1.25	1	5.62	1	1	1	1	1	1	1	1	1	1	1
NEG_D	6	7	5	3	2	3	12	7	6	3	3	4	10	5	2	6	6	1	6	4	5	4	7	10	2	4	8	1	1	1	1	1	1	1	1	1	1	1	1	1	1	1	1	1	1.12	1	1	1	1
NEG_E	11	5	11	16	13	6	9	7	12	9	15	6	7	9	10	6	5	6	7	5	13	5	12	14	13	8	6	1	1.5	4.38	1	1	1	1.75	1	1	1	3.62	3	4.62	1	13.12	7.38	4.12	2.12	2.38	3.88	9	14
NEG_F	14	5	13	17	20	9	12	20	12	5	16	16	12	15	14	14	6	1	15	10	4	13	14	8	15	15	9	9	3.5	1.38	6.38	8.25	2.75	2.75	1.75	1.25	3.62	1	2	4.62	5	7.12	2.38	10.12	6.12	4.38	5.88	5	1
NEG_G	3	1	2	5	1	1	3	2	1	1	4	1	2	3	4	1	5	1	2	1	2	1	4	1	4	6	4	1	1	1	1.38	1	1	1	1	1	1	1	1	1	1	1	1	1	1	1	1	1	1
NEG_H	9	3	4	3	4	4	5	3	11	10	8	8	9	1	4	3	5	4	5	4	2	6	5	5	5	7	4	1	1	1	1	1	1	1	1	1	1.62	1	1	1	1	1	1	1.12	1	1	1	2	1
POS_A	30648	16850	44627	48372	22059	13389	27816	37267	18747	17265	19897	15533	15162	29425	24269	21504	25615	14008	12485	12924	31589	30825	29162	31459	26618	15154	24184	37780	28273.5	32893.4	26005.4	27335.2	27567.8	30929.8	33126.8	40624.2	30542.6	37834.6	16613	17022.6	18568	22300.1	16864.4	15610.1	16688.1	22158.4	18001.9	13010	16771
POS_B	8321	4794	10311	11098	5416	3498	6928	9362	4796	4805	5227	4081	4211	7520	6458	5591	6531	3854	3286	3754	9174	8193	8687	9318	7374	3979	7040	9414	7760.5	8893.38	6806.38	7221.25	7501.75	8389.75	8487.75	10602.2	8305.62	9530.62	4658	4537.62	5200	6023.12	4607.38	4184.12	4586.12	6059.38	4961.88	3434	4529
POS_C	2214	1254	2578	2957	1354	805	1718	2475	1208	1227	1314	1018	1027	2008	1637	1447	1649	908	778	884	2277	2178	2235	2455	1898	985	1840	2749	2002.5	2547.38	1940.38	1994.25	2025.75	2366.75	2321.75	2874.25	2204.62	2676.62	1235	1220.62	1329	1492.12	1200.38	1113.12	1161.12	1524.38	1231.88	926	1181
POS_D	539	325	690	797	350	238	460	607	348	320	364	266	276	509	499	409	474	265	206	236	547	550	491	536	472	256	382	550	460.5	487.38	398.38	420.25	464.75	464.75	489.75	568.25	412.62	544.62	322	286.62	343	429.12	300.38	295.12	320.12	425.38	311.88	220	276
POS_E	102	50	149	148	76	46	108	144	54	63	75	50	61	95	85	81	83	54	55	38	117	112	97	96	92	66	80	94	74.5	79.38	67.38	83.25	86.75	69.75	78.75	109.25	76.62	86.62	63	34.62	52	38.12	41.38	35.12	34.12	45.38	38.88	27	44
POS_F	49	27	53	66	41	24	54	46	53	32	36	33	32	43	47	41	47	18	18	24	72	64	66	56	58	26	45	36	30.5	44.38	31.38	19.25	24.75	29.75	41.75	46.25	28.62	35.62	28	35.62	50	48.12	22.38	23.12	21.12	46.38	38.88	16	26
[truncated: 107 more columns]
