# Supplementary material for: Development and Validation of a Nomogram and a Comprehensive Prognostic Analysis of an LncRNA-Associated Competitive Endogenous RNA Network Based on Immune-Related Genes for Locally Advanced Rectal Cancer With Neoadjuvant Therapy
Source: Front Oncol. 2021 Jul 19;11:697948. doi: 10.3389/fonc.2021.697948 (PMC8327778; doi:10.3389/fonc.2021.697948)
Supplement: Supplementary file 15 [file Table_7.xlsx]

## Sheet: Sheet1
names	TNTN_P1_A01	TNTN_P1_A02	TNTN_P1_A03	TNTN_P1_A04	TNTN_P1_A05	TNTN_P1_A06	TNTN_P1_A07	TNTN_P1_A08	TNTN_P1_A09	TNTN_P1_A10	TNTN_P1_A11	TNTN_P1_A12	TNTN_P1_A13	TNTN_P1_A14	TNTN_P1_A15	TNTN_P1_A16	TNTN_P1_A17	TNTN_P1_A18	TNTN_P1_A19	TNTN_P1_A20	TNTN_P1_A21	TNTN_P1_A22	TNTN_P1_A23	TNTN_P1_A24	TNTN_P1_A25	TNTN_P1_A26	TNTN_P1_A27	TNTN_P1_A28	TNTN_P1_A29	TNTN_P1_A30	TNTN_P1_A31	TNTN_P1_A32	TNTR_P1_A01	TNTR_P1_A02	TNTR_P1_A03	TNTR_P1_A04	TNTR_P1_A05	TNTR_P1_A06	TNTR_P1_A07	TNTR_P1_A08	TNTR_P1_A09	TNTR_P1_A10	TNTR_P1_A11	TNTR_P1_A12	TNTR_P1_A13	TNTR_P1_A14	TNTR_P1_A15	TNTR_P1_A16	TNTR_P1_A17
HSPA2	1626.07	2018.65	786.62	759.424	1286.16	2517.95	1784.9	5632.39	435.87	471.359	446.098	817.37	745.359	819.5	895.196	1716.37	687.826	778.554	1935.89	338.815	538.054	598.609	155.794	304.882	62.679	153.785	264.882	626.324	300.118	214.294	4036.76	124.629	74.237	83.0598	90.7924	57.5174	59.525	59.0152	58.913	78.1109	57.4989	72.7348	35.8367	19.9452	105.478	17.5211	79.4435	84.9457	15.365
CD209	73.355	60.2964	61.0379	76.0148	73.5098	94.7039	69.6144	66.5615	68.8204	68.0692	91.4764	55.3095	103.276	100.468	131.776	54.3602	62.9685	92.9903	47.0485	69.0134	128.623	139.306	46.3115	11.69	15.579	34.9575	37.4385	51.067	18.6265	21.4685	24.61	40.3675	98.9371	86.0991	112.044	183.152	90.1485	99.9175	76.2088	114.029	96.4535	182.448	78.6766	60.2966	30.6185	97.4162	79.6149	275.728	16.3095
CXCL12	326.35	382.063	153.411	162.952	255.601	662.326	393.781	139.109	120.033	54.5935	106.309	154.06	85.7609	486.37	197.613	130.648	158.846	118.45	240.12	127.474	276.856	118.252	22.3578	62.6361	104.559	93.2257	79.3611	202.804	32.353	279.835	72.105	60.4793	92.1641	182.203	136.212	390.589	236.57	176.462	87.05	308.001	35.3161	176	94.0884	133.528	387.97	124.178	131.68	383.566	77.44
ELANE	6.63902	19.5435	14.5045	18.3989	13.4428	27.9689	26.2128	15.0896	8.47022	11.6902	12.7693	17.3882	25.0018	27.4276	27.2965	19.8424	19.8764	12.678	22.8842	61.0641	25.2361	26.048	5.577	5.075	4.383	4.917	5.216	4.821	19.358	5.098	5.856	4.632	7956.96	6914.35	8800.11	8022.83	5091.09	6686.74	5219.78	4596.74	7276.96	4734.35	4940	4545	7996.96	5099.78	3574.79	6237.17	515.971
LCN6	11.4796	7.74043	11.5711	16.537	24.6143	11.0883	45.111	33.1402	6.90533	9.08478	9.72663	24.4922	37.25	16.7782	19.0193	12.0964	14.3537	6.71109	52.9054	28.6813	15.6312	61.4609	NA	6.928	4.914	7.41	11.426	5.635	4.612	4.931	5.895	5.795	8663.7	17495.2	34171.1	11023.7	3366.13	19134.3	5777.17	16386.5	16814.1	35558	7251.3	4897.72	24310.9	9225.43	57033.7	16098	1750
PENK	12.2314	58.4145	33.7223	6.47783	8.60902	6.39315	8.16543	7.67995	6.41674	7.59587	12.1479	18.5382	6.19565	7.08967	7.45054	13.0391	62.0937	14.728	30.9363	20.7371	12.7595	197.107	7.867	16.3435	5.248	NA	6.213	4.6025	6.107	9.378	6.449	5.762	975.663	1128.97	896.804	3258.17	2357.96	1196.93	771.783	1762.7	895.152	1434.7	486.674	668.957	1728.96	1217.02	671.63	2206.13	470.5
SFTPD	28.8179	13.7478	6.06717	21.5478	6.09478	19.3734	85.0413	40.867	35.0484	27.1243	27.5907	63.3348	47.6593	27.5871	18.8237	49.1957	6.32	20.3704	6.25978	6.40859	72.1217	6.40978	14.321	9.043	7.421	4.187	4.472	57.459	36.035	9.394	6.808	5.016	57.3413	120.635	7.1337	586.054	254.366	142.052	7.08739	11.4415	6.51989	41.9889	18.3793	45.2561	76.7283	45.1372	13.5812	6.40848	64.368
S100B	146.291	168.952	29.8857	338.413	134.015	224.154	47.3204	128.798	118.298	89.137	256.752	201.774	192.552	453.87	70.7435	158.653	158.478	416.489	99.5826	348.924	511.304	327.198	110.206	13.464	40.647	65.624	62.903	148.044	222.382	14.006	66.206	103.679	15766.7	10661.2	12024.1	13482.6	8226.74	7236.74	3581.39	9504.78	9275.22	6687.72	4906.52	15388	11756.3	10441.7	20665.9	11933.5	2638.82
SLC22A17	95.213	78.7	96.8902	76.9391	77.9304	121.839	181.526	195.565	146.333	103.809	81.2293	92.2	136.309	138.898	141.395	142.539	118.728	121.515	6.25978	99.9913	133.287	90.5413	28.465	16.931	28.95	17.364	30.341	42.221	56.982	39.224	38.041	43.974	590.011	847.761	626.043	1146.61	1434.09	625.196	518.076	787.717	561.457	730.891	736.043	801.935	705.326	526.228	403.059	1218.61	405.471
FABP6	697.978	918	6509.46	971.696	805.359	1276.24	560.674	2498.43	8604.13	2722.74	7549.02	1353.33	2447.11	2764.5	600.043	10648	1113.68	5371.74	517.783	10092.1	3510.33	3924.76	871.147	741.735	2292.35	395.5	3614.41	286.441	761.294	472.412	1204.06	794.824	6945.11	7187.28	10639.2	4481.74	2566.36	3736.48	12964.6	6713.48	5729.84	5436.03	5309.29	4147.61	3033.3	6616.47	5362.93	2813.3	5491.32
SFTPA1	15.4197	10.4915	21.1663	6.41717	6.56957	14.2674	33.5107	31.7087	27.1476	44.4137	22.682	17.274	25.6338	21.2504	21.02	26.6161	9.55272	33.9833	9.54913	59.1848	7.42435	8.82652	4.504	4.459	5.328	4.358	6.2775	4.302	5.071	6.7255	9.492	14.234	694.076	818.467	744.152	511.283	933.272	939.522	955.783	1062.46	1391.22	713.304	502.348	495.13	735.098	535.174	614.848	547.609	285.118
FABP4	6.3913	6.20587	30.2885	6.27087	6.40848	11.254	6.09304	5.96326	6.06478	6.39043	7.45087	6.08109	6.08696	7.86413	6.0563	6.44413	6.5338	6.18022	6.8513	6.79761	6.42467	6.75587	4.666	4.754	3.971	4.489	4.738	4.454	5.211	4.153	5.177	4.186	58.7114	57.826	55.0264	52.2236	72.8257	62.9473	48.171	74.7109	67.4467	68.6516	38.2807	60.7359	114.38	189.318	25.8138	6.51935	24.8855
PMP2	6.9437	22.2759	15.9795	6.52424	6.75696	6.49772	8.55217	6.10587	6.25348	10.8383	6.12935	7.54989	7.69489	6.2637	6.20565	6.6038	6.5338	7.54065	33.1526	6.79761	6.56815	7.1975	4.771	4.918	5.242	4.87	4.961	4.641	5.181	5.797	4.713	4.756	7.63261	10.7654	10.238	8.04217	5.98217	7.02522	6.47457	6.68565	11.4641	7.29696	11.2059	6.30326	24.6513	18.498	21.8235	38.1602	NA
TNF	124.817	115.761	84.7466	281.238	113.127	188.214	299.475	182.545	82.8007	113.582	163.443	152.268	269.161	150.741	250.829	79.6384	203.321	138.482	176.71	214.028	260.13	181.426	65.1122	52.1686	44.8862	41.1198	55.2346	133.916	76.5927	59.9604	68.3585	62.453	85.9304	92.8717	33.2685	30.0264	37.1413	128.496	122.586	60.0543	72.7804	76.7196	26.5265	35.8014	21.1813	51.562	21.3636	34.7573	16.283
CTSG	307.097	210.012	162.011	308.528	940.424	168.743	186.296	204.517	64.7174	204.102	359.157	463.413	510.609	1857.43	1701.6	165.791	91.775	432.793	1196.55	157.167	2519.43	1737.97	21.594	51.585	158.744	122.221	144.95	24.771	270.765	332.5	19.654	741.588	969.326	193.639	73.8098	736.348	399.722	357.197	57.0065	465.261	354.346	220.293	266.057	86.6478	116.226	3323.04	377.789	2149.93	32.603
TLR7	73.4405	43.667	21.3164	74.0845	61.4361	67.1673	22.165	7.78935	16.8882	27.7508	63.8711	59.6447	47.6687	174.473	79.7373	45.0721	34.7449	48.1973	8.80141	83.5119	91.4335	68.1659	18.5465	10.9	46.017	24.1885	18.2245	75.021	27.812	6.573	44.227	26.2295	199.131	151.134	167.63	975.477	145.118	99.3276	162.749	103.789	112.936	87.4623	93.2259	61.6504	38.0782	46.9416	59.3175	90.5647	46.3945
MAPT	66.3035	112.25	7.95447	8.30316	7.55212	20.1541	15.6208	15.6462	18.3293	21.5688	23.0458	15.732	13.5845	12.8005	12.4522	12.3419	11.3575	8.00359	24.7119	12.249	31.4965	32.6914	37.9961	5.24087	4.8616	4.46111	11.7515	5.43755	5.11289	6.0556	4.4415	4.98411	18.3528	23.4743	30.4507	27.712	35.8727	21.102	12.86	27.478	11.6798	41.6239	11.2059	16.433	9.14478	10.4624	12.8146	10.2035	17.084
LEP	NA	9.37493	10.4089	11.8869	14.3171	8.45663	11.484	15.5456	7.87745	13.8339	6.68454	36.2423	10.736	7.8321	10.5367	9.5211	8.74812	17.046	21.23	14.3495	9.65645	22.8184	5.53022	5.1582	4.85778	5.89762	6.25188	366.3	7.0495	4.9748	5.68288	6.08789	4291.2	3371.26	3816.02	2814.72	2040.67	2067.09	2173.2	1974.91	1379.53	1632.83	3553.91	2904.25	2235.48	3517.35	1830.41	3209.93	2369.12
CSRP1	2224.31	1620.45	2191.02	1258.66	1207.16	1877.96	1821.7	1122.38	1616.34	2198.63	1548.54	1163.11	1627.4	1300.43	1246.5	2733.18	1535.94	1783.82	1443.23	465.079	991.938	1147.73	575.448	251.427	466.676	476.683	654.259	582.38	501.791	498.635	574.393	341.275	1973.9	1685.74	1275.99	1256.49	1809.05	1161.65	989.692	2116.14	1237	1580.58	1259.96	1216.59	1061.95	1288.18	1038.68	2438.22	516.685
TPM2	19643.6	21530.1	8836.11	7419.88	5705.63	18680.4	13762.3	2053.19	12719.9	5459.68	8945.04	11422.4	9439.98	12799.7	11084.7	13968.6	11504.8	14466.2	9965.83	4261.35	8509.09	8921.11	3297.93	3992.72	1870.57	4881.32	4441.07	9216.62	6312.88	4760.9	2034.04	2926.04	390.229	2348.19	361.438	549.93	387.212	248.783	327.916	739.149	631.518	412.029	86.4459	236.615	559.968	337.19	980.403	387.954	136.577
AHNAK	638.533	622.391	406.036	236.011	573	917.37	827.543	395.785	324.509	954.696	190.461	498.63	579.087	189.083	466.674	493.88	426.837	337.765	892.478	161.666	258.403	78.113	96.312	70.6	65.106	159.376	65.944	99.597	67.997	136.162	90.144	54.841	397.402	371.939	253.961	358.698	387.04	213.125	778.152	583.283	315.415	184.837	93.6978	301.52	496.87	414.796	845.25	403.376	91.365
FGF2	225.764	160.618	115.106	252.17	218.806	604.73	410.557	124.825	75.3011	35.3732	147.441	136.113	814.772	1265.28	297.53	626.861	241.252	316.392	292.74	32.6144	362.805	212.65	94.5076	135.002	14.7626	23.0591	50.9194	31.6947	71.4529	184.195	143.074	127.274	7.70897	77.7842	56.1207	23.1454	61.5196	11.9129	13.1828	8.40022	9.11848	9.79272	11.7405	9.14804	9.44804	8.40837	76.8782	6.15717	4.883
DES	7699.35	1297.28	185.889	213.341	1075.77	374.102	771.25	38.4084	806.5	123.089	1011.76	341.212	740.196	962.109	297.086	1082.47	701.652	287.763	1085.7	162.546	236.011	447.674	201.694	105.932	81.115	85.221	243.147	106.088	285.382	352.235	786.676	191.406	1693.45	1881.41	1723.38	3601.41	751.77	388.429	1099.47	1165.71	1821	956.886	269.039	277.732	2503.73	3156.08	717.567	4249.26	97.9495
SPINK5	8248.7	4473.91	137.087	783.033	7581.74	128.409	15259.1	45.8234	259.743	4813.26	7605.43	4896.2	5824.78	10861.7	6822.61	985.196	719.739	899.337	12422.7	475.239	11962	2467.52	4046.76	271.412	218.765	310.794	536.382	92.571	378.088	2738.24	983.353	3155	9.29326	6.66875	6.4638	19.4166	6.49636	6.19462	17.8214	6.38359	6.42522	6.63087	6.58891	6.47516	15.398	8.19152	11.2358	16.2218	17.07
CCL28	1263.59	655.196	129.587	4994.13	2900.6	244.153	1709.62	1294.96	164.217	1792.8	684.826	1886.13	1399.8	998.283	1419.92	1226.23	88.1793	1044.2	1701.6	298.728	2339.36	743.696	93.2	273.765	889.647	155.497	91.697	244.059	207.971	577.235	270.5	420.882	759.717	1094.65	1029.48	586.054	80.9467	143.339	605.913	1900.5	678.685	703.207	569.37	448.543	701	1049.76	2021.83	2125.13	78.709
MASP1	12.1695	27.633	16.917	14.7028	19.0455	15.3517	14.7887	6.57359	6.91554	7.06043	6.98152	10.7385	19.4046	17.0154	30.8409	9.14761	9.81065	6.37978	35.423	14.4817	9.91	22.3668	9.7465	11.734	5.169	6.4335	8.133	5.158	9.722	9.322	5.38	4.594	76.7717	72.4783	22.7226	264.009	86.4978	59.0152	23.7278	31.7207	26.053	79.387	33.0712	85.0457	57.237	120.253	79.4435	286.274	5.122
PIK3CG	22.3977	25.116	25.8367	70.4272	25.8583	22.1217	15.3311	7.49261	6.92891	14.2217	29.2638	7.57304	48.6628	29.4514	24.5758	48.6761	31.1398	12.2907	22.8842	37.1639	15.6312	15.1248	5.678	23.147	16.24	10.051	7.299	8.496	13.735	6.977	7.695	6.944	2521.91	4197.28	4750.65	2814.72	1204.5	1151.2	1418.59	4025	2902.75	7676.96	1425.35	3421.7	788.848	2655.7	2960.02	12046.8	2644.12
STAB2	39.96	24.8972	6.74717	7.77522	54.7739	17.5361	82.5402	60.3315	34.0252	20.2713	38.1447	16.519	54.8783	66.9674	45.2561	7.54761	7.78717	6.27793	7.30065	8.39652	7.51804	511.152	4.816	7.608	4.405	5.559	5.352	5.013	5.328	9.526	34.562	4.551	96.0554	208.898	270.676	308.083	219.874	220.505	267.655	188.063	89.0043	112.341	188.902	139.902	222.354	295.307	131.39	240.987	56.965
PCSK2	7.21587	8.12609	16.4895	11.5068	16.9091	8.24217	70.7413	20.6155	20.3325	61.9707	39.677	14.5635	15.2566	13.0241	10.2574	45.4698	23.761	38.571	44.9809	74.9717	31.998	35.2196	6.576	30.262	4.664	6.304	6	5.115	4.663	11.063	8.208	7.193	6681.3	6868.48	6380.22	5860.22	8047.5	8143.59	7172.61	3854.65	6549.35	8096.74	6812.61	8968.26	9092.17	7124.57	7508.37	6100	3142.65
BIRC5	7370.85	10575.9	9906.64	16298.5	11419.1	5796.84	9313.07	8456.8	12957.5	11559.1	9829.96	13216.7	11211.8	9882.5	9037.92	6221.95	8407.02	8845.25	13050.9	8701.01	10692.4	12241.1	7797.06	7922.71	2287.62	6984.91	4973.32	3373.44	3737.88	5820	6417.03	5625	15641.4	10042.3	10268.7	15726.2	11077.9	11759	10623.6	8215.78	19483.8	7023.04	16287.3	17756.5	13600	12872.5	5394.07	6326.32	7413.65
NOS1	58.4087	44.0226	24.7522	9.79565	67.0141	41.5884	27.1708	12.412	16.994	21.3661	11.6452	10.1597	11.189	13.9461	9.50783	31.2528	6.9937	11.6461	6.8513	20.4953	74.3011	68.9957	5.036	10.471	5.185	11.929	7.53	7.061	8.766	4.353	10.192	7.331	6380.87	5639.78	6277.61	8961.09	4234.57	6003.15	8046.96	3879.53	5365.33	5986.2	5633.7	5950.43	7458.91	4429.46	4497.83	3113.87	1496.03
CCL14	172.726	105.62	113.759	70.5348	242.632	226.735	105.487	48.125	62.587	1480.05	88.5717	216.959	139.458	99.4935	177.554	40.6024	81.2217	97.8967	282.442	232.723	231.159	96.8087	NA	NA	95.415	21.206	52.262	119.971	37.088	151.229	63.997	83.544	82.1435	86.9478	95.1359	201.537	140.522	140.361	38.767	334.339	81.237	55.8087	256.161	270.609	10.3363	166.251	260.922	329.215	13.812
CCL21	483.478	232.108	172.617	236.011	194.951	207.333	321.861	48.7152	238.143	104.513	174.533	84.7891	213.228	442.043	233.578	216.746	108.301	118.057	53.3793	155.145	155.057	300.232	84.665	32.691	46.785	38.444	51.944	22.132	82.788	59.144	67.382	45.841	203.507	132.738	130.364	770.913	151.037	135.348	205.577	132.552	137.846	176.293	144.06	145.876	311.128	313.035	108.124	182.141	46.609
CCL23	184.139	336.226	212.018	221.843	453.511	119.545	366.374	159.781	203.086	601.275	270.775	239.19	431.572	209.797	397.143	157.484	44.1866	548.774	474.548	431.294	346.604	337.138	54.632	48.5365	66.281	198.529	154.397	64.239	73.912	96.925	149.694	108.121	192.657	179.632	146.993	142.631	204.114	313.056	105.375	440.678	337.316	173.681	861.509	154.779	85.1511	274.746	211.38	550.083	64.1725
CHP2	14411.1	12589	169.009	3764.23	16055.7	14744.1	13236.6	4459.57	314.785	255.075	7744.78	10819.3	1935.01	2470.07	6644.57	1166.41	4018.8	26236.8	25212.1	1696.41	5719.57	9552.39	101.429	2752.06	14935.6	1294.56	202.35	5101.47	6237.06	3486.18	127.756	675.559	3569.57	13983.3	14266.8	16290.7	5536.2	4472.39	7483.48	26030.2	6492.83	2281.11	27742.6	9818.48	6671.3	6451.41	1130.97	23877.4	1575.15
CR2	1045.81	1092.8	1235.71	971.962	853.805	257.118	1740.15	5011.58	2941.43	735.812	1947.88	1254.97	1675.91	1194.12	1571.46	2082.88	1357.37	1222.75	671.263	940.408	645.348	1674.25	746.662	682.663	874.529	122.175	1293.36	262.816	1453.4	461.706	801.569	243.004	844.076	843.011	1051.34	705.902	1362.42	1816.71	1092.65	1954.5	1820.12	2452.39	1015.68	752.777	4354.39	1255.31	2094.21	2158.61	548.868
CD22	9.6787	21.4458	13.7622	14.3698	20.9842	9.56609	14.0202	22.3632	6.81533	11.7133	37.8433	21.7941	27.168	28.8551	68.6348	15.4724	10.3102	10.7165	32.0728	22.1417	23.1286	45.4929	6.2	5.458	9.831	5.604	6.871	5.8085	10.825	4.82	10.888	4.738	46.8887	8.38967	9.25565	32.7967	14.453	11.4635	8.46696	9.76391	19.1461	22.8241	7.55207	9.35446	21.7428	16.9092	22.2845	35.4398	6.249
PRKCB	64.837	110.939	32.8615	200.111	128.537	76.0435	49.8022	13.0996	19.5407	19.1359	119.886	45.1133	113.049	108.487	271.343	14.2567	52.4522	50.213	48.1974	252.017	122.396	131.68	83.776	8.202	39.506	10.941	22.238	25.121	6.035	15.868	5.346	35.079	379.455	364.587	306.499	322.185	319.339	368.711	329.413	230.954	354.346	214.046	926.326	343.743	315.774	286.765	477.935	233.048	52.744
IFITM1	48212	73567.4	16988.9	74139.1	80841.3	62037	47245.7	74385.9	79193.5	72239.1	84356.5	61117.4	45202.2	45432.6	62243.5	31816.3	63934.8	115262	30701.3	55660.9	82004.3	83289.1	29776.5	30964.7	32729.4	46244.1	32941.2	18920.6	31438.2	22241.2	7548.82	38202.9	799.761	842.658	850.995	1442.33	583.413	1062.07	831.935	1063.82	285.317	1190.7	2095.58	1022.92	1299.58	1971.99	900.174	1529.1	269.832
CMA1	6.09304	5.84087	5.79707	5.79163	5.79989	5.83641	9.55935	10.7107	5.90522	5.86478	5.8137	6.52163	5.78598	18.9209	10.7654	5.78891	29.9233	6.71109	6.25978	5.805	38.2422	5.8963	3.949	3.9	5.237	4.268	8.902	3.826	5.658	NA	5.312	NA	5.79674	5.80196	5.8	5.82239	8.01152	5.83891	7.58826	8.08978	7.14967	11.0935	6.545	42.6241	6.47402	35.1937	5.89739	15.819	4.047
FGF10	6.26348	15.0791	12.0735	7.3913	8.485	14.1652	6.40609	489.37	6.23652	7.39804	7.16815	37.833	6.79109	8.835	6.33413	15.4724	18.373	12.2907	21.8877	39.3477	16.8197	17.0385	4.997	4.598	4.153	4.839	4.75	4.601	4.777	4.648	5.228	4.589	20.2354	18.807	14.7381	34.1046	13.369	16.8157	7.61467	9.27158	7.80196	11.2707	19.1499	35.626	15.5814	37.3186	25.918	23.0414	5.7975
SEMA3E	14.4967	11.5274	12.3723	8.55788	11.1613	7.26304	21.6473	9.55527	6.41152	9.12152	7.75408	6.60842	12.1987	7.00092	7.72842	18.3314	17.218	16.1471	80.6008	43.4513	20.2142	19.9241	5.524	5.208	4.699	6.512	5.5065	4.805	6.0315	5.229	7.0685	7.6925	2159.43	1307.96	745.978	2477.57	4871.3	1900.92	1086.76	3193.11	1357.89	1943.28	4940	2616.09	5149.57	2873.5	3946.5	2784.08	670.382
SEMA3G	195.829	87.6207	43.7015	29.6548	102.17	255.368	46.1335	16.4398	106.464	23.7515	34.8486	38.1098	34.9887	54.1891	70.2565	50.6065	29.81	41.9396	147.272	6.19152	53.7239	22.3668	27.682	4.189	18.017	9.597	15.145	19.857	NA	9.937	15.692	21.124	118.615	76.3348	64.5446	203.248	127.783	48.5009	35.447	244.826	56.1315	105.352	8.64804	13.9448	460.424	123.14	38.3509	10.2035	10.208
SEMA6A	89.0935	83.2114	26.6498	30.1417	131.545	64.1917	124.37	52.7693	28.948	438.465	57.6734	85.8962	115.539	82.0008	139.197	39.0999	115.079	18.7387	81.2228	116.171	54.8055	37.2414	275.206	9.245	38.7515	26.825	22.589	14.627	7.486	52.1705	13.1795	6.8605	7.98957	11.8159	10.4552	8.66152	24.1502	13.4972	8.92772	14.3093	51.6217	7.315	22.8311	10.6641	9.7513	20.5622	11.1263	35.4398	5.63
SLIT2	428	476.37	218.239	302.943	253.985	752.717	231.496	54.3826	173.043	53.8359	290.267	158.715	82.7717	153.246	117.446	824.761	73.6413	144.56	176.27	7.75391	396.209	304.502	101.409	25.679	26.085	19.849	29.682	20.594	47.435	44.568	66.194	40.532	107.835	244.057	258.808	278.903	257.83	169.189	365.548	196.954	120.65	224.566	311.761	297.052	798.576	407.93	174.135	280.471	99.75
CYSLTR1	56.1762	41.4326	45.0158	84.6246	64.0861	51.1605	53.2661	32.7935	25.4739	34.8482	61.727	39.7588	68.5749	95.6551	58.3437	42.834	40.7143	66.2829	61.4391	37.6074	84.6478	95.9933	10.5605	4.853	26.646	9.3905	11.9405	8.374	4.9455	28.815	NA	19.075	52.5176	39.7023	37.5722	83.6207	40.3601	33.2446	40.0495	58.0089	58.6549	58.9957	34.8654	36.8317	81.2712	55.7237	43.3303	130.599	7.167
ANGPTL5	6.66391	6.59413	8.41348	9.95348	13.8646	7.41326	7.15174	6.83913	50.5326	6.75804	6.52783	6.36446	7.76152	6.4625	7.92891	9.75283	9.28196	8.99674	10.3022	17.3987	9.83174	22.3668	NA	5.121	4.463	4.95	5.297	4.804	3.899	4.62	4.848	4.804	8.56391	6.80076	6.9425	9.06913	6.86174	6.30696	6.54152	6.63391	6.48957	6.20087	19.6493	10.6641	10.903	9.83163	12.8146	7.00196	4.768
ANGPTL7	16.8785	21.8804	8.7437	11.9437	15.2523	9.02457	7.0313	6.72228	7.11489	6.865	6.77696	6.92228	6.92543	6.78304	7.01174	10.422	12.4711	6.55348	18.7938	17.3987	11.6541	33.8378	5.66	5.804	5.177	6.306	7.184	5.398	10.901	4.603	5.637	4.603	13.1863	6.93348	8.12283	22.3941	6.58	6.69	6.74065	6.4513	6.36772	6.38804	6.68022	11.628	13.1988	8.75217	9.11283	10.2035	7.714
BMP2	300.492	587.913	139.579	555.543	546.935	460.783	569.315	121.978	122.454	382.793	152	107.022	573.826	376.32	457.283	269.399	546.239	247.12	331.367	8.87761	496.283	111.137	NA	96.232	74.929	39.268	151.229	136.382	69.959	214.912	54.326	119.432	348.957	383.383	371.667	223.815	440.522	135.908	364.365	428.043	79.7957	961.141	112.046	318.913	267.354	282.477	627.967	628.891	17.28
BMP3	22.1097	30.6687	22.368	23.98	6.65543	27.4161	84.1848	22.8486	36.2367	110.974	42.8791	32.2026	29.0263	37.6002	16.3776	89.7022	6.68217	44.1316	141.635	84.2457	6.7187	7.1975	4.991	34.074	5.729	8.06	4.692	8.31	10.883	24.303	14.926	41.332	16.0102	51.0435	25.0472	20.6333	47.2507	53.9522	22.3537	54.85	28.2148	7.97152	8.37815	40.9063	156.672	6.83913	19.6802	7.00196	11.536
CHGA	784.674	536.674	193.793	245.087	1006.22	485.902	2350.33	554.62	612.391	612.826	426.207	627.783	1063.26	451.196	705.587	612.326	155.759	155.03	1083.02	295.165	329.909	362.712	76.935	102.797	113.079	59.982	92.147	433.412	99.832	125.091	78.391	138.697	232.652	1362.55	296.615	695.957	386.641	307.627	323.62	902.12	646.109	297.004	181.672	162.326	378.307	505.946	235.745	3020.41	66.247
CHGB	203.056	108.972	24.0635	57.3982	123.303	25.4857	130.685	14.6261	105.221	9.97315	42.4402	1153.92	164.103	35.1013	149.926	94.7149	14.6497	13.8555	84.5479	32.6649	14.0001	12.8212	5.0545	9.809	25.3515	6.355	10.995	80.818	8.0235	675.912	5.9415	13.3555	41.2863	125.58	25.6935	111.141	13.9203	10.2399	43.5976	325.591	1914.02	5977.62	62.3333	24.6463	81.1331	122.075	14.5365	420.891	10.113
CMTM5	32.3357	27.4303	38.6517	24.49	17.6234	19.1532	33.9696	42.8768	16.5128	20.9387	24.733	16.2841	24.5213	29.4167	21.6961	8.55239	9.28196	6.27793	9.54913	10.2616	8.53022	559.261	5.011	5.359	4.649	5.807	5.63	5.118	5.712	4.247	5.107	4.614	42.0846	24.8591	33.3883	35.8313	30.4824	21.4503	35.3287	17.7117	22.8842	23.8988	33.297	32.8264	6.26228	33.1591	6.6838	10.2035	5.914
ESM1	113.274	311.631	205.78	507.37	214.275	437.178	483.611	74.026	164.348	95.4416	190.224	55.465	193.662	338.478	96.3328	433.315	142.422	448.688	123.19	230.308	551.052	234.208	27.3815	154.617	7.98	142.183	160.433	119.546	56.2025	72.8055	30.3625	171.042	852.187	493.07	496.677	654.121	440.439	1848.42	2057.56	660.817	1171.25	1322.54	1276.93	1354.93	2412.3	835.565	946.729	267.462	120.98
FGF7	212.515	137.488	120.863	147.189	128.4	578.901	133.655	72.519	28.2782	22.5998	108.752	25.1254	106.051	221.453	80.587	105.131	99.6793	56.4502	26.3692	6.87136	85.4179	70.5201	17.341	13.118	10.8255	4.384	13.434	25.624	6.1575	22.6425	8.186	23.046	7.47109	7.29196	8.62554	7.78109	6.62109	9.5137	7.69228	12.2425	8.315	8.33674	17.3393	19.3584	13.1988	14.8309	18.7226	7.00196	4.964
GCG	1245.01	1085.55	9.05489	149.165	2314	323.502	1436.83	6.47022	24.2454	7.00065	311.41	319.474	1140.62	651.359	1514.63	1169.13	13.7241	11.6461	3765.12	28.6813	1147.91	292.12	15.946	198.738	39.118	36.947	5.823	1023.62	4.562	26.3	4.917	9.97	13.0113	10.6641	21.0674	28.9667	9.72663	10.2976	38.005	9.68152	42.079	42.655	6.49761	5.89685	52.9065	11.4729	18.2646	25.377	5.177
GDNF	57.9816	36.2778	27.4598	25.924	35.6771	60.3285	41.8388	25.9641	33.2314	26.2659	29.4786	28.607	37.7417	46.0039	21.562	24.3947	79.4374	66.6116	37.5504	8.7263	46.4721	39.5665	12.102	4.4705	5.266	18.1495	10.075	38.157	6.089	22.227	9.2015	12.9515	9377.61	9948.7	9621.74	5737.39	7877.61	9843.7	10307	10784	11460.7	4989.57	5421.09	6573.26	6474.57	4957.83	5770.54	4869.35	3497.35
GREM2	293.239	189.028	32.3726	18.7661	51.2478	483.141	22.13	6.13609	31.9435	12.829	57.2326	19.6884	16.0785	128.943	16.9548	246.949	102.871	153.965	6.56054	6.28957	6.06293	6.30261	7.408	4.321	10.061	6.961	37.224	4.106	5.749	4.66	5.324	5.343	432.239	371.029	37.9467	967.946	1294.09	323.933	341.133	165.471	210.561	517.978	77.4304	723.413	1293.83	761.587	94.9413	560.087	274.618
GUCA2A	1370.6	735.391	30.9579	190.559	2270.93	55.8	658.293	6.72228	70.0902	286.274	242.729	340.47	468.522	461.043	1074.87	165.791	9.55272	61.0565	923.174	468.25	1382.68	296.828	20.865	NA	51.024	132.794	14.23	730.059	50.503	502.529	20.397	72.5	6.19674	5.99022	10.0235	6.09152	6.11739	6.51435	55.9065	5.88196	5.87239	5.92826	6.23783	7.05348	6.14478	29.53	6.09696	10.2035	4.252
IGF1	262.797	103.892	38.0776	100.118	98.0167	308.566	43.6711	13.3821	37.7046	9.38717	46.3538	64.5983	58.7414	198.534	77.637	180.476	173.962	158.112	28.3376	30.1382	113.642	101.334	26.512	8.2508	31.9355	44.5314	7.492	7.5575	6.772	14.8995	8.573	50.4445	58.9961	112.036	92.9478	110.899	160.723	112.178	178.524	105.005	90.4185	83.9391	97.712	202.358	379.367	99.0408	90.731	123.379	34.2205
INSL5	3053.13	2504.65	6.12283	203.343	6878.8	588.087	2860.6	14.998	27.1122	6.00522	778.478	725	3898.54	1840.77	7135.54	48.2785	6.42457	17.4107	4377.39	6.49804	8094.57	1003.45	32.309	434.471	92.185	76.444	4.182	116.426	16.928	225.324	NA	81.368	22.3215	12.0748	16.3776	45.9115	18.2682	5.90957	7.24848	11.2509	6.06609	5.94533	8.37815	10.6641	46.7193	58.5859	6.71739	10.2035	4.128
MSTN	1018.34	6.39152	6.7913	7.89739	9.88565	12.5787	6.53293	13.2848	6.38141	6.18565	6.43587	6.36978	6.85652	8.89076	6.40511	25.4539	6.48152	6.27793	6.00696	161.109	6.91022	13.0996	12.997	5.008	4.6	4.801	5.088	4.635	4.261	15.399	4.571	5.561	28.5208	25.5314	7.93647	7.00087	11.4821	8.90897	8.46217	10.919	7.04239	6.97185	12.2702	24.5035	24.6198	114.268	14.4585	132.706	4.791
NPPC	22.6873	29.3538	7.44717	9.39609	11.5942	41.732	8.68272	6.3612	13.4713	7.85549	11.8111	16.897	7.74918	10.1335	29.2886	8.57815	12.2017	18.9884	14.572	9.99359	8.45348	20.0147	152.344	4.9385	4.8015	8.0985	5.5725	4.7985	5.49	5.088	4.7265	5.718	135.496	288.611	170.318	170.282	430.043	366.433	317.002	274.778	367.202	145.839	248.905	419.013	637.348	204.517	445.043	56.7	16.99
NRG2	7.31478	7.04891	7.13065	6.77261	7.27826	6.47717	8.4713	6.67739	10.9064	6.94022	10.8974	6.53413	10.0463	9.64043	7.41761	32.0053	8.63543	14.422	14.3034	13.4886	7.75239	20.015	4.731	5.2685	6.495	6.6965	4.849	4.388	4.808	6.926	5.485	49.475	21.6182	16.5265	26.8122	10.5047	22.9033	41.0228	26.4085	37.8353	42.9298	35.5583	9.53033	20.2687	169.972	18.498	24.0117	31.032	5.456
OGN	32.1943	45.683	20.7939	15.3593	22.6772	136.737	19.427	30.5707	7.60033	7.78239	26.5072	7.28957	17.7564	59.7065	41.5718	15.4724	36.1915	30.4448	41.7448	25.9291	14.9209	58.15	8.157	6.289	NA	6.876	9.427	5.514	4.54	4.698	5.505	6.075	18.1159	52.2946	268.874	27.1218	15.5298	28.2975	525.402	17.8017	18.9186	14.8783	9.21522	6.03565	25.8392	29.0925	16.9713	22.2402	5.156
PDGFRL	218.972	105.62	133.043	146.041	195.785	162.122	240.796	66.0315	38.6348	6.35413	103.109	44.893	85.2674	140.254	113.024	64.9804	155.217	108.013	132.524	117.113	104.775	65.1978	58.285	21.938	9.061	16.125	21.629	18.28	30.656	24.974	83.729	6.301	6.41174	6.95543	7.61174	6.75989	5.83837	7.53435	7.11065	8.15913	6.31652	7.18087	17.3393	51.0891	15.5841	13.7648	11.1263	25.377	6.14
PPY	98.6826	50.887	33.8437	26.958	51.4337	130.13	127.067	109.885	52.5793	61.5957	52.4522	48.4596	112.564	62.5087	63.487	42.3585	26812.8	29.7624	172.067	97.4761	83.0239	6.62185	NA	NA	183.206	NA	23.932	16.79	19.768	22.088	NA	25.129	155.772	124.096	140.011	82.5663	156.987	104.952	88.537	143.855	69.4707	84.55	101.332	92.0478	63.0717	102.204	52.2348	135.315	62.115
PTN	793.272	1036.34	317.687	883.304	721.272	1271.75	732.81	121.123	528.479	259.087	765.402	530.975	620.772	1931.07	541.772	581.627	1621.54	1838.81	1004.82	651.552	1612.89	307.386	111.621	120.514	117.443	620.191	160.187	628.633	246.97	258.647	156.042	516.956	144.724	226.178	189.425	87.4413	3484.54	376.551	155.262	356.893	63.5441	765.117	553.797	820.42	667.513	1605.79	404.654	1182.13	14.4948
PYY	307.097	286.817	73.6413	72.9848	631.478	73.65	439.185	161.076	106.897	102.217	137.059	115.534	289.337	155.172	629.022	118.289	86.9804	137.5	345.848	41.5063	306.399	189.641	NA	16.479	10.97	22.153	NA	34.718	63.674	59.312	46.926	24.271	13820	15285.7	19754.8	15759.5	12623.4	11588.9	9219.8	10120	12744.2	8826.39	23447.9	25949.2	14010.8	22282.9	9376.15	8123.63	4988.62
SCG2	100.289	49.1435	30.5707	20.4222	45.014	48.1293	42.3761	9.60217	6.64011	98.0402	36.8499	13.2924	67.3913	38.2576	28.5126	8.55239	28.8105	6.15902	8.75174	14.9775	9.39065	27.4643	6.393	5.901	4.518	5.21	9.777	17.846	NA	4.935	107.529	5.577	366.583	426.61	483.78	395.889	529.397	332.628	398.743	988.391	664.989	554.592	288.264	506.043	539.663	545.912	343.496	2130.43	116.822
SST	44.9478	47.7317	14.5045	9.03435	77.5946	30.11	84.1848	7.39772	6.38141	14.2804	29.8028	16.8801	75.0967	18.7183	67.6978	19.3243	22.9033	14.5849	37.25	52.3652	34.0663	24.7498	5.312	4.715	15.733	15.224	5.021	885.912	4.855	4.727	5.783	4.52	166.773	164.359	125.331	183.671	261.863	185.696	83.0361	93.0897	124.625	113.508	195.28	160.352	122.94	209.118	134.234	124.53	50.2205
TNFSF8	6.42587	6.7637	14.2498	21.8667	10.6997	6.815	28.4793	33.5324	8.85587	14.3891	12.5215	16.4174	15.4339	15.2815	138.925	19.3243	22.1135	15.0561	26.8435	54.7196	23.9341	22.3668	5.303	4.821	4.266	5.164	4.984	4.689	4.635	4.822	5.699	4.733	112.361	75.9239	85.6228	201.537	266.359	130.161	140.992	181.498	111.018	286.811	84.65	96.4489	235.085	264.285	187.515	281.45	22.979
UCN3	38.9972	69.2739	45.9224	55.0837	35.4229	40.895	89.537	15.6961	81.4283	130.04	56.7228	105.42	88.5109	80.8065	68.6348	64.4457	9.55272	40.0093	86.0848	99.4261	105.883	43.6841	22.153	18.119	19.101	14.69	12.032	10.043	23.374	17.789	21.924	47.794	2874.72	3102.46	3189.91	2692.05	2707.37	2087.57	3548.99	2437.97	2724.91	1919.68	6151.04	2742.17	3325.68	2767.45	5599.52	3008.28	958.442
VIP	1116.93	51.6609	6.24391	66.7304	163.049	116.338	23.3121	6.28043	11.5178	22.7088	915.174	22.8511	84.7739	250.591	13.6915	821.261	291.765	159.802	14.3034	6.37109	6.20293	207.328	22.679	23.188	9.895	4.472	197.097	6.805	349.765	5.004	42.903	34.103	26.045	17.1986	6.03761	5.94826	9.70435	9.80261	6.09435	11.6452	7.03837	9.64043	6.41283	10.005	7.04826	6.22239	6.49315	15.819	4.057
ADCYAP1R1	33.0724	33.7586	37.1426	28.9807	38.5041	30.6833	82.5402	118.326	72.4674	83.2609	41.2223	50.6043	68.4815	87.9239	52.7804	83.7674	38.5909	70.5054	77.0696	110.587	81.1065	54.137	11.251	7.858	32.265	10.246	9.863	10.383	5.724	14.475	19.935	6.979	39.83	45.3841	56.4533	44.5959	70.1609	81.8457	85.7609	79.0565	88.5043	78.9848	87.0304	68.713	52.9065	95.513	45.2385	15.819	15.208
ADRB2	227.315	296.373	125.141	257.551	290.039	170.132	316.762	165.224	66.8675	45.0617	282.759	226.43	217.681	416.827	246.602	199.882	237.942	119.202	323.497	272.291	382.811	319.627	51.1238	32.2453	88.504	29.1639	29.1954	38.8268	78.8108	57.287	104.219	94.6661	236.274	323.533	672.367	405.749	119.064	56.3959	220.203	170.401	97.4851	125.156	56.4783	75.6136	332.562	350.781	286.72	453.677	120.459
AGTR1	33.7788	20.9903	24.9036	16.9441	32.9361	20.4176	36.8274	27.3653	17.4751	28.5361	13.3138	23.4141	15.3582	21.5816	16.8192	51.4916	19.5442	24.9629	51.5472	64.5835	60.0257	69.601	4.023	7.898	8.885	4.6885	8.8135	6.118	4.745	4.6215	7.549	8.639	20.2713	15.5682	23.5314	36.549	27.2354	17.1206	20.7266	24.9701	18.2303	16.1063	43.3697	172.926	46.4301	29.6622	56.9792	47.3932	4.4445
ANGPT1	123.207	119.513	94.4174	83.3478	54.85	222.813	173.183	18.9909	45.3918	32.8661	56.1804	64.5	21.0083	68.3141	118.326	33.273	59.4	90.837	127.783	61.0641	42.3321	145.223	13.444	23.2705	17.299	15.903	24.694	105.362	5.334	6.635	10.18	21.787	44.126	104.618	33.0372	88.4435	145.248	48.9641	20.7866	31.3737	25.156	31.3898	35.6754	21.7307	53.362	30.2716	96.862	10.2035	20.203
ANGPTL1	91.5663	30.9984	6.92168	17.9329	33.6786	24.4086	11.1703	10.338	10.6418	6.07957	20.0447	12.7332	20.2443	21.6023	28.4223	7.36033	40.8367	8.4019	6.78022	6.30005	6.10228	25.5207	4.317	4.194	5.376	10.196	4.415	4.8045	6.9545	7.081	4.576	4.784	22.7326	16.4518	11.0899	42.5888	15.9005	13.7321	10.8597	30.5894	10.7036	11.8854	6.9088	17.9155	6.65527	6.10614	6.0831	10.2035	4.3905
AR	58.4159	57.542	32.0334	14.3064	18.1106	75.9704	20.5988	190.786	42.3261	12.3	14.8264	27.0858	13.5785	28.3361	25.8462	287.668	38.6097	41.0279	23.2196	25.9474	40.5848	15.0891	24.6988	20.6731	4.65578	12.3005	10.1532	36.6554	6.51612	7.2848	4.9881	6.4896	36.955	28.2992	20.1195	86.4339	30.9522	17.805	8.7907	16.886	7.68868	22.7561	85.3792	54.1323	30.9162	19.7591	213.575	34.0342	9.6715
AVPR1B	6.83609	6.67598	6.74717	6.26337	6.40848	6.29522	18.4602	15.8901	15.1592	6.70978	11.9798	11.9568	17.0617	11.7958	10.3243	7.54761	7.43185	13.7678	12.678	9.61587	6.82565	6.4625	4.486	4.421	5.94	4.83	4.575	6.039	8.309	5.84	5.236	12.726	6.15348	6.47152	10.3609	6.39543	19.8943	11.2222	17.6735	16.245	16.1091	13.7682	12.0678	6.51185	11.4391	9.13543	7.30848	15.819	5.362
FGFR2	41.342	17.3674	16.2633	10.2401	39.9318	15.8378	15.2676	68.2087	7.9906	11.7529	28.9176	14.1342	22.3602	22.6625	20.3911	20.586	42.4823	6.74087	25.8331	27.4464	31.4851	28.7357	5.8	5.458	12.203	6.544	7.692	9.617	9.716	19.36	10.359	4.738	1306.33	831.75	795.418	1136.34	714.272	1195.58	1036.27	884.658	941.853	791.489	1152.99	1086.58	863.641	894.446	895.658	865.766	254.456
FLT3	13.6746	35.1659	5.98	49.1609	39.6457	44.0736	26.3391	5.91848	16.68	35.9511	25.0608	14.3122	55.813	29.0555	27.573	29.6914	6.21391	47.1217	6.25978	6.16978	60.9804	6.19152	3.916	13.631	31.762	4.133	3.987	5.4	4.926	13.419	3.86	7.866	97.4522	127.922	121.81	198.679	132.839	67.95	68.9457	85.3696	50.1478	163.471	109.009	92.0478	66.4478	160.32	100.604	131.265	31.491
GHR	107.252	53.7014	52.966	160.729	79.8646	61.7802	35.9169	10.441	33.7576	12.4097	26.6922	22.0022	37.9872	41.5674	51.2016	72.0775	21.7634	281.754	83.3584	163.129	20.6822	44.9061	115.694	39.14	7.884	26.698	7.8045	89.8795	12.8275	64.406	6.6285	27.3705	17076.3	11337.8	14773.4	7872.93	9235.65	12015.7	6089.35	12442.4	7538.04	8439.13	16579	9730.87	7695.87	9433.26	6180.65	9713.26	5850
GLP2R	159.405	144.673	42.5112	163.737	226.534	229.846	109.826	82.3151	53.269	39.3753	45.9539	65.5918	182.928	150.735	125.434	90.8338	235.882	211.357	122.312	86.329	462.253	94.4973	21.968	25.4265	22.8285	59.2695	35.747	67.487	44.211	35.4685	35.013	109.457	8.60609	22.6216	10.3609	8.99348	6.67707	6.9275	6.65783	7.25935	6.79435	6.46022	19.6493	21.96	18.5324	20.1312	25.5129	15.819	5.456
IL1R2	2508.27	3345.48	1452.27	2534.66	4522.13	1308.77	3600.04	1509.45	521.734	864.675	1088	1153.49	2229.62	2115.07	1703.24	1469.1	1769.54	849.328	2095.93	1020.25	1902.25	1716.43	1674.94	857.475	383.28	261.587	860.191	251.91	233.527	2227.41	1979.77	499.895	164.111	124.344	138.347	564.44	323.324	126.346	106.722	144.46	90.5707	166.079	130.148	204.008	231.343	197.729	232.754	184.649	27.6585
IL6R	642.891	533.043	1072.8	714.696	1196.41	625.5	1152.59	579.304	389.284	474.522	415.959	550.837	1204.5	713.913	595.435	875.761	614.435	425	1543.8	90.7478	781.902	412.089	134.041	196.709	195.397	115.159	160.635	69.215	268.294	317.324	47.468	387.618	247.792	312.843	114.818	188.65	3550.64	607.678	50.4947	309.895	48.3131	4386.63	851.246	995.701	2154.72	5211.89	352.267	1668.11	40.5484
LIFR	90.162	70.7196	54.5804	38.7738	51.087	115.448	54.2609	23.934	16.049	10.5428	56.7228	14.2007	24.093	260.776	30.4824	31.7182	30.7132	25.0472	34.3122	35.0655	29.4234	36.9696	6.632	26.171	10.104	12.748	5.768	73.579	5.678	6.284	7.096	16.648	307.366	472.864	698.364	228.224	1040.43	482.818	333.548	445.442	195.265	726.456	276.84	296.401	271.168	425.652	308.384	420.188	181.695
NGFR	38.3464	19.0207	14.2498	8.48	10.6997	18.9497	6.6163	6.86022	6.34565	8.24565	12.8027	20.4389	7.10783	8.12283	43.288	19.3243	22.442	21.7741	30.9308	52.3652	40.1626	22.91	5.29	4.762	4.301	5.411	4.984	6.626	4.738	4.783	5.697	4.664	46.4593	45.3841	58.9478	45.6576	53.4022	43.1409	34.771	34.6059	40.8736	55.238	6.8687	9.0113	6.47402	5.97315	6.31065	15.819	33.426
NPR1	118.78	166.987	156.087	78.8315	72.1337	251.43	76.7315	42.9121	60.5674	98.0402	72.0826	83.0761	42.5297	136.443	66.9065	121.571	81.5978	96.9826	76.2196	17.3987	42.3321	9.75152	20.847	38.156	11.081	3.91	36.374	36.362	13.419	35.665	22.176	41.276	5501.74	8962.93	6052.07	8563.04	15843.6	8742.93	7670.87	10112	12221.1	16017.4	3420.83	6897.72	11316.7	7194.46	4199.78	10845.8	3782.94
NR3C1	402.927	403.976	258.348	677.783	419.548	600.043	529.957	53.9739	133.904	81.787	260.373	252.154	456.674	558.413	368.584	407.587	287.554	566.609	467.957	203.02	708.891	353.091	141.391	185.285	197.903	78.818	146.291	195.609	84.059	292.294	101.455	330.906	4092.61	5904.46	7841.3	8269.57	4672.17	4549.57	2762.14	3569.57	5338.7	5986.2	5704.13	8898.48	7582.39	6935.22	4962.93	4227.07	2893.24
NR3C2	848.772	941.326	465.783	267.083	1251.5	240.361	776.565	58.4	42.5693	535.163	535.196	338.302	649.489	405.585	652.717	598.283	405.763	285.58	2002.35	554.587	1220.46	447.674	152.418	57.485	528.088	38.712	43.856	8.969	165.382	352.412	642.941	146.6	129.885	39.0521	116.602	85.0913	18.2052	10.422	120.404	21.9243	19.8278	19.8011	149.722	22.1942	25.2022	41.7036	23.3453	108.857	5.329
NR4A2	134.847	128.685	250.482	136.626	162.232	407.685	330.711	284.537	244.733	91.6043	642.804	141.674	366.236	327.354	232.243	468.37	141.511	73.3283	427.304	245.161	81.1065	209.965	389.353	75.718	49.753	44.335	63.35	43.944	5.486	70.968	164.124	84.682	27.4514	23.0541	25.9496	22.9933	34.9887	32.4908	30.3024	27.0374	29.3264	30.0741	45.2417	8.35957	7.44	44.3587	6.71739	7.00196	4.663
NR4A3	199.751	200.488	162.967	969.791	279.594	939.271	735.566	52.4345	163.971	83.8949	151	198.2	1382.03	585.969	249.883	2625.09	288.847	229.203	2712.56	102.426	289.3	207.975	90.3875	385.31	23.0185	48.052	97.7595	152.291	275.378	323.078	42.4745	146.287	689.37	664.486	744.086	974.44	703.916	1222.22	1150.48	487.682	686.33	631.014	941.69	990.516	589.885	826.774	962.854	417.908	304.725
PGR	22.5879	14.6883	22.8165	54.1079	24.0355	17.0809	9.42587	7.79712	8.26663	14.9126	13.8992	14.8286	9.56533	12.0851	9.40902	20.808	23.1653	16.0608	38.1243	53.2141	22.8771	21.7981	7.885	6.528	5.766	6.4335	6.013	7.3505	8.1375	7.597	7.8875	7.609	6.0075	5.97804	6.01217	6.14217	28.9775	12.3996	9.7513	13.0972	8.38011	17.4846	7.55207	6.45413	7.44	6.22239	6.41283	7.00196	4.395
PTH1R	23.2796	18.9035	6.09435	8.96696	6.01826	25.3848	12.6335	21.2917	11.0633	9.79565	14.0557	11.0635	13.6291	16.614	14.7652	6.09043	47.6616	31.9214	6.56054	6.46326	6.12891	6.40978	4.204	4.275	4.215	4.004	4.238	10.295	5.098	9.069	4.071	3.951	24.2454	35.1865	17.3196	21.5336	267.504	41.1241	6.95391	20.0795	156.064	63.913	59.863	42.0846	13.1988	40.8365	40.2696	122.832	16.941
RORB	17.3225	14.4905	8.39283	18.527	14.4467	15.7021	24.8833	20.9957	10.7612	13.4931	11.5977	9.75761	15.8104	17.2246	19.0347	8.81533	8.8869	6.25147	78.0933	19.4376	10.6672	32.041	6.4825	11.7915	4.4205	5.7045	6.993	4.998	4.9045	4.4545	4.933	14.808	662.478	619.587	752.543	662.272	415.343	245.111	633.141	398.15	360.873	483.033	367.224	404.398	592.609	628.348	810.717	670.065	200.826
RXRG	6.57478	7.10065	15.0007	9.26696	12.5765	6.99348	6.93913	7.03967	6.38141	9.36304	7.20696	12.1947	7.47739	6.95391	10.1041	20.9961	33.6675	14.7378	26.8435	64.65	26.4691	25.3824	5.52	5.052	4.342	5.112	5.186	4.781	4.499	5.005	6.241	4.768	3415.71	3107.09	2965.5	3089.61	3652.33	2407.24	2559.78	2827.61	2237.96	1924.02	3638.59	2518.5	3077.07	5174.89	3206.28	3748.48	1864.41
TACR1	7.21587	14.5021	7.25674	18.7661	10.6997	6.6262	10.4048	8.92478	10.2293	6.37152	10.4289	6.8637	11.3398	9.3288	8.47696	7.19424	28.6465	5.8363	6.56054	524.62	8.79935	16.0374	5.289	4.817	8.897	5.004	5.018	5.924	26.482	4.859	4.758	5.85	8.92413	6.58935	6.8013	8.85728	6.30913	6.48826	6.4612	6.31283	6.2213	6.24391	7.31957	8.35957	6.26228	6.94902	42.7715	6.40848	6.636
THRB	54.8478	95.9272	6.05109	75.3424	72.3391	26.0463	57.6717	20.2727	21.3178	60.563	20.6715	20.298	53.9652	26.7485	58.988	6.03696	155.217	107.543	68.0337	6.14641	120.309	85.687	4.14	22.05	14.22	4.428	8.761	30.074	6.728	13	4.414	5.649	112.361	151.63	286.059	189.358	77.8935	38.0411	135.334	74.6435	139.545	48.6935	93.8511	131.722	98.3196	81.1087	139.646	10.2035	16.99
TNFRSF13B	7.06978	19.3051	6.55891	6.74326	7.07033	6.67565	6.29	6.11272	6.21163	6.68304	10.8974	17.4679	10.0972	8.12391	28.8132	6.91804	6.72609	5.84522	8.75174	7.81391	45.056	8.03087	4.481	4.769	NA	NA	4.924	4.841	5.116	NA	4.606	8.718	246.294	310.659	304.908	337.833	1018.69	484.471	370.498	575.959	342.055	916.202	349.775	441.472	834.413	1009.24	625.177	360.512	111.751
VIPR2	125.554	50.3608	29.8127	27.111	37.4092	122.511	25.1005	21.2017	24.0342	28.5068	37.724	17.7417	22.9439	48.9165	38.2317	92.039	34.2433	48.3691	15.1593	22.2979	47.1789	89.4524	8.7195	4.5445	7.411	10.954	4.642	24.932	12.6665	14.613	5.2825	19.4465	1900.54	1619.7	1364.78	1621.14	1964.92	2822.02	3032.2	1667.57	2045.78	1725.07	1772.38	2329.63	1992.64	1450.59	2836.09	1563.99	1037.56
SHC4	47.4599	27.8609	52.246	23.5011	8.59288	39.066	10.8495	22.484	23.9593	7.81266	19.3888	23.4665	10.4646	40.3816	10.8276	63.536	49.0365	32.6881	31.9526	22.7995	12.9833	38.2799	6.28	7.687	5.733	12.137	6.6675	10.3545	19.81	13.382	6.7675	6.8615	46.0213	38.985	13.0637	50.95	38.0676	16.9899	24.937	56.6957	16.553	33.4072	21.9672	378.17	29.5589	22.8842	18.9124	37.7013	59.771
PAK3	11.2898	15.4537	30.2235	9.34826	12.1224	8.50413	6.68522	7.21641	7.07272	11.2107	11.5543	11.1063	6.67022	7.88641	6.89207	45.888	28.8613	6.4713	20.8539	31.0693	14.2183	23.4939	6.699	5.451	NA	NA	6.479	5.133	15.217	8.661	6.898	5.189	18.3528	20.567	19.3792	27.2976	17.1698	34.3848	19.75	13.968	23.5507	15.9978	44.9689	32.9341	6.0225	44.9104	73.9315	6.17152	NA
[truncated: 31 more columns]
